# Supplementary material for: Comprehensive analysis of the prognosis and immune infiltrates for the BET protein family reveals the significance of BRD4 in glioblastoma multiforme
Source: Front Cell Dev Biol. 2023 Jan 12;11:1042490. doi: 10.3389/fcell.2023.1042490 (PMC9878708; doi:10.3389/fcell.2023.1042490)
Supplement: Supplementary file 2 [file DataSheet1.ZIP]

Archive with 60 entries (49 files):
- Data Sheet/
- Data Sheet/COX analysis data.csv
- Data Sheet/Correlated  genes data  (GEPIA)/
- Data Sheet/Correlated  genes data  (GEPIA)/BRD1 table_similar(GEPIA).txt
- Data Sheet/Correlated  genes data  (GEPIA)/BRD2 table_similar(GEPIA).txt
- Data Sheet/Correlated  genes data  (GEPIA)/BRD3 table_similar(GEPIA).txt
- Data Sheet/Correlated  genes data  (GEPIA)/BRD4 table_similar(GEPIA).txt
- Data Sheet/Correlated  genes data  (GEPIA)/BRDT table_similar(GEPIA).txt
- Data Sheet/GO and Pathway in DAVID.xlsx
- Data Sheet/Gene copy number alteration Scna data - ╕▒▒╛/
- Data Sheet/Gene copy number alteration Scna data - ╕▒▒╛/BRD1-Scna.csv
- Data Sheet/Gene copy number alteration Scna data - ╕▒▒╛/BRD2-Scna.csv
- Data Sheet/Gene copy number alteration Scna data - ╕▒▒╛/BRD3-Scna.csv
- Data Sheet/Gene copy number alteration Scna data - ╕▒▒╛/BRD4-Scna.csv
- Data Sheet/Gene copy number alteration Scna data - ╕▒▒╛/BRDT-Scna.csv
- Data Sheet/Heatmap of the correlation between BET and  immune checkpoint/
- Data Sheet/Heatmap of the correlation between BET and  immune checkpoint/Heatmap of the correlation between BET and  immune checkpoint .pdf
- Data Sheet/Heatmap of the correlation between BET and  immune checkpoint/Heatmap of the correlation between BET and  immune checkpoint data.csv
- Data Sheet/Heatmap of the correlation between BET and  immune checkpoint data.csv
- Data Sheet/ICGC- (251)ROC curves of BRD4.csv
- Data Sheet/Immune checkpoint data/
- Data Sheet/Immune checkpoint data/Correlation between BRDs and immune checkpoint.csv
- Data Sheet/Immune checkpoint data/immune checkpoint data.csv
- Data Sheet/Immune infiltrates data/
- Data Sheet/Immune infiltrates data/BRD1 Gene correlation .csv
- Data Sheet/Immune infiltrates data/BRD2 Gene correlation.csv
- Data Sheet/Immune infiltrates data/BRD3 Gene correlation.csv
- Data Sheet/Immune infiltrates data/BRD4 Gene correlation.csv
- Data Sheet/Immune infiltrates data/BRDT Gene correlation.csv
- Data Sheet/Immune infiltrates data/immune score in TIMER database.csv
- Data Sheet/LinkedOmics data/
- Data Sheet/LinkedOmics data/BRD4 differentially expressed in LinkedOmics.xls
- Data Sheet/LinkedOmics data/Glioma pathway.jpg
- Data Sheet/LinkedOmics data/KEGG pathway.xlsx
- Data Sheet/LinkedOmics data/hsa05214.png
- Data Sheet/LinkedOmics data/hsa05214.svg
- Data Sheet/LinkedOmics data/hsapiens_geneontology_Biological_Process_noRedundant_entrezgene.gmt
- Data Sheet/Metascape data/
- Data Sheet/Metascape data/Enrichment_QC/
- Data Sheet/Metascape data/Enrichment_QC/GO_DisGeNET.csv
- Data Sheet/Metascape data/Enrichment_QC/HeatmapSelectedGO_DisGeNET.pdf
- Data Sheet/Metascape data/Enrichment_QC/HeatmapSelectedGO_DisGeNET.png
- Data Sheet/Metascape data/Enrichment_heatmap/
- Data Sheet/Metascape data/Enrichment_heatmap/HeatmapSelectedGO.pdf
- Data Sheet/Metascape data/Enrichment_heatmap/HeatmapSelectedGO.png
- Data Sheet/Metascape data/Enrichment_heatmap/HeatmapSelectedGOParent.pdf
- Data Sheet/Metascape data/Enrichment_heatmap/HeatmapSelectedGOParent.png
- Data Sheet/Metascape data/_FINAL_GO.csv
- Data Sheet/Metascape data/metascape_result.xlsx
- Data Sheet/Networks data in Genemania.xlsx
- Data Sheet/String data/
- Data Sheet/String data/PPI enrichment pathway in STRING.tsv
- Data Sheet/String data/enrichment.RCTM.tsv
- Data Sheet/String data/string_interactions.tsv
- Data Sheet/String data/string_interactions.xlsx
- Data Sheet/String data/string_interactions_psimi.xml
- Data Sheet/String data/string_network_coordinates.tsv
- Data Sheet/String data/string_node_degrees.tsv
- Data Sheet/TCGA-(666) ROC curves of BRD4 .csv
- Data Sheet/The nomogram based on the prognostic model data.csv
