# Supplementary material for: Comprehensive analysis of the prognosis and immune infiltrates for the BET protein family reveals the significance of BRD4 in glioblastoma multiforme
Source: Front Cell Dev Biol. 2023 Jan 12;11:1042490. doi: 10.3389/fcell.2023.1042490 (PMC9878708; doi:10.3389/fcell.2023.1042490)
Supplement: Supplementary file 2 [file DataSheet1.ZIP › Data Sheet/COX analysis data.csv]

	times	status	BRD1	BRD2	BRD3	BRD4	BRDT	Risk	riskScore
TCGA-76-4927-01	1.465753425	1	3.789729251	6.329534455	4.778797311	5.269414722	0.120219212	High_risk	2.421994211
TCGA-28-5215-01	0.917808219	1	4.809548211	6.775003118	5.127488838	5.077050684	0.047398789	High_risk	1.209766397
TCGA-06-2559-01	0.410958904	1	4.950491743	6.745184884	4.927076292	5.060609475	0	High_risk	1.235912281
TCGA-06-0644-01	1.052054795	1	4.291316228	6.122846627	4.427317873	4.717851866	0	High_risk	1.518114159
TCGA-06-2567-01	0.364383562	1	3.999981966	6.937655122	5.295689969	4.923096874	0.0739573	High_risk	1.736935496
TCGA-06-0158-01	0.901369863	1	4.254034633	6.653740779	5.058104319	5.761346448	0.095316842	High_risk	2.593109072
TCGA-06-5416-01	0.55890411	0	4.181412689	6.31902536	4.371712184	4.960117807	0.036608829	High_risk	2.005585059
TCGA-06-5408-01	0.978082192	1	4.293017272	7.235568156	5.182203637	5.24545383	0.125386605	High_risk	1.979674794
TCGA-12-5295-01	1.243835616	1	2.518736548	5.925501033	3.639903566	3.493211796	0	High_risk	2.110203874
TCGA-06-2569-01	0.035616438	0	6.252760032	6.458696969	5.878678755	5.325810928	0.377734578	Low_risk	-1.030210562
TCGA-06-0238-01	1.109589041	1	3.834802216	5.706591331	4.025586978	3.851529185	0.15924166	Low_risk	0.679536623
TCGA-28-5213-01	2.605479452	0	2.830478446	5.792189019	3.688885305	3.468009774	0	High_risk	1.678948395
TCGA-28-2509-01	0.397260274	0	4.155231116	6.452468594	4.853416857	4.953111554	0.027720258	High_risk	1.781292815
TCGA-26-5136-01	1.580821918	1	4.179256247	6.402991566	3.370164281	3.968026221	0.277389699	High_risk	1.001933881
TCGA-06-5414-01	0.747945205	0	4.340305894	6.55252924	4.569229799	5.538497812	0.09017595	High_risk	2.492866856
TCGA-06-0138-01	2.019178082	1	3.404753288	5.53576682	3.508758229	4.007267275	0.106616329	High_risk	1.661296579
TCGA-28-1747-01	0.210958904	1	4.422307018	6.616100344	4.772244623	4.735700878	0	High_risk	1.385987537
TCGA-06-0156-01	0.487671233	1	3.801903615	6.63191477	4.580003741	4.84822231	0.144633773	High_risk	2.064348511
TCGA-32-5222-01	1.602739726	1	3.658154345	5.920448139	3.903260058	3.816712333	0	High_risk	1.220678644
TCGA-28-5208-01	1.490410959	1	3.818819891	6.5195765	4.794124699	4.909969865	0.197362184	High_risk	1.865512577
TCGA-26-5133-01	1.238356164	0	5.134689165	6.769398854	4.811681665	5.487772519	0.156914315	High_risk	1.455520561
TCGA-06-2563-01	2.553424658	0	4.45080875	6.664919394	4.500757446	5.069633432	0.108491003	High_risk	1.823643066
TCGA-06-2557-01	0.090410959	1	4.638815273	6.542556774	4.285172849	4.987316318	0.044464067	High_risk	1.714014179
TCGA-76-4932-01	3.994520548	1	4.386962656	6.558576837	4.594667973	4.903828836	0.075737982	High_risk	1.617122381
TCGA-06-5858-01	0.512328767	0	4.649851099	6.748027769	4.870187146	5.110592927	0.026304324	High_risk	1.601091019
TCGA-28-2513-01	0.608219178	0	3.823280612	5.774283675	4.023326332	4.932864335	0.07956585	High_risk	2.269055267
TCGA-19-1787-01	1.054794521	1	3.537544572	6.47076786	4.556294521	5.022700704	0.254110242	High_risk	2.342212814
TCGA-16-1045-01	2.419178082	1	4.211019983	6.315493775	3.800754976	4.544367918	0.062950609	High_risk	1.750769349
TCGA-27-2519-01	1.506849315	1	3.249202596	6.100622395	4.188519614	3.849739111	0	High_risk	1.564748857
TCGA-32-2615-01	1.328767123	1	4.122142584	6.699403102	4.593550978	5.107432614	0.083792032	High_risk	2.196470432
TCGA-41-4097-01	0.016438356	1	4.164818452	5.805024118	4.219160774	4.815232133	0.143915803	High_risk	1.558036857
TCGA-28-5218-01	0.430136986	1	4.866883257	6.151653874	4.169684532	4.889901809	0.084880654	High_risk	1.211731882
TCGA-27-1837-01	1.169863014	1	4.44144364	6.437607275	4.378352086	4.86133509	0.054640131	High_risk	1.629045908
TCGA-06-5413-01	0.734246575	0	3.594536607	6.30382275	4.430787051	4.151225632	0.074231394	High_risk	1.426653721
TCGA-76-4928-01	0.257534247	1	4.215569886	6.322995294	3.915243617	4.579723229	0.078883047	High_risk	1.69794859
TCGA-27-1835-01	1.775342466	1	3.417042353	6.403398963	3.535306486	4.571773876	0.0824301	High_risk	2.760196928
TCGA-15-1444-01	4.210958904	1	4.242648232	6.356119155	4.831522603	4.595903425	0.043204499	High_risk	1.17383488
TCGA-06-0747-01	0.224657534	1	4.059986838	6.697107965	4.617345506	5.627151547	0.07121349	High_risk	2.947844737
TCGA-28-1753-01	0.101369863	0	4.832920386	6.586688194	4.720677942	5.394298051	0.105275783	High_risk	1.700693016
TCGA-06-0219-01	0.060273973	1	1.944108799	5.459411945	2.623937076	2.832728018	0.102456577	High_risk	2.122880383
TCGA-06-0749-01	0.224657534	1	3.65136173	5.918736847	3.154696614	3.940119756	0.089362553	High_risk	1.730847155
TCGA-06-0750-01	0.076712329	1	3.76106183	5.929755498	3.04558276	4.202041522	0.105543992	High_risk	2.015331575
TCGA-19-5960-01	1.246575342	1	4.709036929	6.454202219	6.086775276	5.157229696	0.129348967	Low_risk	0.548033728
TCGA-06-0745-01	0.654794521	1	3.723514876	6.165276853	3.453254169	4.749384091	0.131721171	High_risk	2.56775288
TCGA-27-2528-01	1.315068493	1	4.314123684	6.623521594	3.625036646	5.147795113	0.025028794	High_risk	2.73706674
TCGA-06-2558-01	1.04109589	1	3.717923134	6.304512867	4.956261144	4.639388466	0.053250385	High_risk	1.64286538
TCGA-06-2561-01	1.471232877	1	4.189666447	5.6877186	3.891458073	4.715986693	0.051024003	High_risk	1.708475834
TCGA-27-1830-01	0.421917808	1	4.005606586	6.562388976	4.644225472	4.968072315	0.026304324	High_risk	2.13143238
TCGA-41-5651-01	1.260273973	1	5.258436009	6.654948161	5.565521018	5.549595248	0.033511102	High_risk	1.074922355
TCGA-06-0211-01	0.98630137	1	3.832363461	6.560721832	4.90192882	5.670235594	0.087598618	High_risk	2.97167389
TCGA-16-0846-01	0.326027397	1	4.727163522	6.335979819	4.112916938	4.846041933	0.078336571	High_risk	1.414355265
TCGA-28-5204-01	1.243835616	1	4.813427207	7.120546864	4.926564047	4.70827002	0.059216817	High_risk	0.967635489
TCGA-32-2616-01	0.61369863	1	4.375282757	6.192075777	4.194205275	5.234593287	0.057554246	High_risk	2.20336674
TCGA-27-2523-01	1.339726027	1	4.042197803	6.953323449	5.114425331	4.94409474	0	High_risk	1.958632473
TCGA-28-5207-01	0.939726027	1	4.155911106	6.652807695	4.962766475	4.423994919	0.118625514	High_risk	0.952229399
TCGA-14-0787-01	0.18630137	1	3.649362534	6.181758534	4.034418228	4.914119592	0.151079473	High_risk	2.464313875
TCGA-12-3653-01	1.210958904	1	4.611060219	7.223689941	4.136617962	5.104286332	0.165300975	High_risk	2.076596638
TCGA-02-2483-01	1.276712329	0	4.809985441	6.374848218	5.79060003	4.913645804	0.082838815	Low_risk	0.354911099
TCGA-06-0184-01	5.824657534	1	3.716145875	5.598835624	3.682101311	4.14920245	0.060462488	High_risk	1.520881753
TCGA-06-0178-01	7.345205479	1	2.878215257	5.253875842	3.522256668	3.092917784	0.073134705	High_risk	0.915088358
TCGA-41-3915-01	0.98630137	1	3.911346444	6.470610072	4.93681694	5.182640658	0.033652052	High_risk	2.274008986
TCGA-19-4065-01	0.58630137	0	4.100389016	5.854928209	3.700850273	4.305664153	0.07751647	High_risk	1.404792854
TCGA-06-1804-01	1.134246575	1	4.119049011	6.638221575	5.689220873	5.032294836	0.195347598	High_risk	1.20249152
TCGA-12-0619-01	2.909589041	1	4.457758434	6.963053277	4.919168436	4.864820048	0.149779631	High_risk	1.333872066
TCGA-02-2485-01	1.287671233	0	5.001027554	6.789013203	5.130514965	5.595443985	0.05699963	High_risk	1.689924968
TCGA-06-0125-01	3.967123288	1	4.951998017	6.560898336	4.965304076	5.57095771	0	High_risk	1.809633821
TCGA-02-0047-01	1.22739726	1	4.198014747	6.048659061	4.955814944	4.818257495	0.062674363	High_risk	1.27973423
TCGA-14-0781-01	0.079452055	1	3.66638167	6.16610683	3.575505968	4.292303225	0.098150021	High_risk	1.99612232
TCGA-27-2521-01	1.397260274	1	4.642303014	6.750945434	4.767231037	5.242316682	0.02446153	High_risk	1.852361611
TCGA-06-0132-01	2.112328767	1	3.218161187	5.439962164	3.373954395	4.069753715	0.087462841	High_risk	2.008972114
TCGA-32-1970-01	1.282191781	1	4.453030233	6.705113961	5.033449432	5.538367439	0.026304324	High_risk	2.241678926
TCGA-06-0882-01	1.731506849	1	3.551343745	6.167508468	3.998610737	4.403997067	0.044743821	High_risk	2.071301647
TCGA-32-1982-01	0.389041096	1	4.05564686	6.120874441	3.761391663	4.543038009	0.069839625	High_risk	1.842143842
TCGA-27-2524-01	0.632876712	1	3.811039391	5.977311983	3.426506302	4.597406028	0	High_risk	2.424702278
TCGA-32-1980-01	0.098630137	1	3.677519518	5.954447597	3.871380414	4.403233632	0.065434446	High_risk	1.907906376
TCGA-06-0646-01	0.479452055	1	4.622988901	6.659830392	4.822159074	5.112537508	0	High_risk	1.666818948
TCGA-27-1831-01	1.383561644	1	2.546709289	5.196921734	2.440819347	2.74682869	0.029700234	High_risk	1.528425109
TCGA-32-2632-01	0.736986301	1	4.053589259	6.235612191	4.486785155	4.65718266	0	High_risk	1.684048285
TCGA-06-0210-01	0.616438356	1	4.246301667	6.498209373	2.990428498	5.130304907	0.043064479	High_risk	3.110565138
TCGA-06-0139-01	0.991780822	1	3.42515043	5.55425423	2.899078932	3.882300674	0.072586047	High_risk	1.926104683
TCGA-06-5411-01	0.695890411	1	3.617439548	6.343681411	4.154218633	4.047180637	0.174150712	High_risk	1.305072563
TCGA-12-3652-01	2.909589041	1	3.328980037	5.922856713	2.991481031	3.931096784	0.055195654	High_risk	2.201961719
TCGA-28-2514-01	0.438356164	0	4.652142272	6.425768114	5.092224355	5.587908	0.026870865	High_risk	1.956855022
TCGA-32-4213-01	1.654794521	0	3.574331643	5.609022084	3.346517279	4.134360602	0	High_risk	1.956105885
TCGA-19-2619-01	0.805479452	0	4.933988014	6.624538142	5.286452414	5.207111961	0.157561176	High_risk	0.924369854
TCGA-12-1597-01	1.849315068	1	4.386286736	5.916894583	4.68031873	4.535094931	0.092748686	Low_risk	0.794226747
TCGA-14-0790-01	1.147945205	1	4.354903461	6.236504099	4.520239936	5.075074764	0.075737982	High_risk	1.794383855
TCGA-14-1034-01	1.328767123	1	3.833881842	6.42135965	4.995190523	4.82349972	0.036749476	High_risk	1.816325214
TCGA-06-0129-01	2.805479452	1	5.061283697	6.961836291	5.751161075	5.183752479	0.095181789	Low_risk	0.698979694
TCGA-76-4931-01	0.764383562	1	5.125394872	6.714079255	5.105669698	5.269313726	0.107420059	High_risk	1.042817352
TCGA-06-2565-01	1.38630137	1	4.980089297	6.843156016	5.062372158	5.537945196	0.027295624	High_risk	1.746203389
TCGA-06-2562-01	1.046575342	1	3.713178903	6.575251814	4.151079473	4.805545266	0.139469495	High_risk	2.35718363
TCGA-14-2554-01	1.457534247	1	3.010242756	5.689774389	4.151777655	4.378594853	0.067914014	High_risk	2.257421404
TCGA-06-0744-01	3.906849315	1	3.638409847	6.217816207	4.369466484	4.95778462	0.063502942	High_risk	2.468034223
TCGA-06-0645-01	0.479452055	1	4.107219168	6.290245604	3.98219046	4.995421202	0	High_risk	2.421123113
TCGA-06-5410-01	0.295890411	1	3.760189005	5.522181326	3.38656266	4.230564257	0.061015775	High_risk	1.741663566
TCGA-14-0871-01	2.410958904	1	4.471779247	6.374041367	4.691757475	5.443871828	0.140778656	High_risk	2.008071947
TCGA-19-2625-01	0.339726027	1	3.670715726	6.454980274	3.690394745	4.947708231	0.190678066	High_risk	2.755270178
TCGA-06-0686-01	1.183561644	1	4.454656273	6.442215332	4.241374969	4.870872656	0.049770152	High_risk	1.725379697
TCGA-27-1832-01	0.821917808	1	4.148210136	5.686587366	3.906149822	4.766823049	0.040401515	High_risk	1.823764359
TCGA-06-5859-01	0.380821918	0	4.353316233	6.654667531	4.59835925	4.353633818	0	High_risk	1.078036393
TCGA-26-5132-01	0.783561644	0	4.130749698	6.793142874	4.97223772	5.474877286	0.025312343	High_risk	2.55781913
TCGA-27-1834-01	3.378082192	1	4.163216928	6.409475798	4.704302076	4.732296338	0.113700499	High_risk	1.427539197
TCGA-28-5209-01	1.210958904	0	4.921298263	6.924311332	5.062389429	5.738481431	0.103128316	High_risk	1.985179309
TCGA-06-0168-01	1.638356164	1	3.435001779	5.792954235	4.362224392	4.826746765	0.172999473	High_risk	2.165772181
TCGA-19-2624-01	0.01369863	1	5.465432536	6.672862328	4.493993109	5.037566721	0.045722536	High_risk	0.86552391
TCGA-26-1442-01	2.610958904	0	4.031509887	5.90449614	4.250196075	4.247145209	0.123666196	High_risk	0.99375135
TCGA-15-0742-01	1.147945205	1	3.751345884	6.324409199	3.14303417	4.786868148	0.025170576	High_risk	3.015769234
TCGA-28-5216-01	1.136986301	0	4.239352212	6.741760889	4.358241518	4.78199436	0	High_risk	1.946172895
TCGA-12-5299-01	0.268493151	1	4.37824803	6.300030349	5.100763245	5.039577103	0.047398789	High_risk	1.421576481
TCGA-19-2629-01	2.019178082	1	4.495196272	6.768741442	5.114179596	5.800612626	0.068464451	High_risk	2.453865832
TCGA-14-1825-01	0.635616438	1	4.360947137	6.741561365	5.052076744	4.53995285	0	High_risk	1.060396936
TCGA-06-0130-01	1.079452055	1	4.393828026	5.925161558	4.032612221	4.617374895	0	High_risk	1.456261301
TCGA-76-4929-01	0.304109589	1	4.030442025	5.86814842	5.372245199	4.289827089	0.213005039	Low_risk	0.180480334
TCGA-06-5412-01	0.378082192	1	3.793313278	6.175338963	3.177407578	4.14875518	0.044743821	High_risk	2.02007713
TCGA-76-4926-01	0.378082192	1	4.030035854	6.292154114	4.756067892	4.584920422	0.088955682	High_risk	1.325280543
TCGA-12-0618-01	1.082191781	1	5.076490687	6.771861815	6.104206644	5.387521085	0.090040415	Low_risk	0.658636143
TCGA-14-0789-01	0.936986301	1	4.445759804	6.551082221	4.481731633	5.696227564	0	High_risk	2.789537239
TCGA-06-5417-01	0.424657534	0	3.729541894	6.844484832	5.137466636	4.672685569	0.10795563	High_risk	1.690145309
TCGA-06-0190-01	0.868493151	1	4.530076987	6.610545049	4.143426073	5.116289892	0.082838815	High_risk	2.052119681
TCGA-14-0817-01	0.449315068	1	3.487048947	5.58935902	3.470784126	3.745742886	0.021763974	High_risk	1.410222154
TCGA-76-4925-01	0.4	1	4.271246374	6.344203572	4.462680579	5.422226272	0.128689329	High_risk	2.334544061
TCGA-06-0187-01	2.268493151	1	4.476148349	6.483256322	4.519912972	5.176518257	0.076832696	High_risk	1.903279962
TCGA-26-5135-01	0.739726027	1	4.895544989	6.478052846	4.467096849	5.450647114	0.064193062	High_risk	1.894445473
TCGA-06-2564-01	0.495890411	0	4.680853173	6.669321626	5.002639519	5.136166772	0.04949137	High_risk	1.451670742
TCGA-06-5418-01	0.22739726	1	3.640620928	6.417854202	4.031015768	4.826701011	0.074916402	High_risk	2.571740698
TCGA-06-0649-01	0.175342466	1	4.016701335	5.793594206	4.084829643	4.102565756	0.151988666	High_risk	0.835792929
TCGA-06-0743-01	2.2	1	4.283329168	5.971605629	3.467722917	4.710999239	0.104470858	High_risk	1.909739522
TCGA-06-2570-01	2.624657534	0	4.93540317	6.614159159	5.271343499	4.957659273	0.14834845	Low_risk	0.61362266
TCGA-06-0157-01	0.265753425	1	4.555098309	6.229343736	4.995014096	5.162077074	0.096666669	High_risk	1.36878642
TCGA-12-0821-01	0.884931507	1	4.050118553	6.900762978	3.949301468	4.812400673	0.147697444	High_risk	2.273787613
TCGA-06-0174-01	0.268493151	1	5.055855061	6.684075323	5.180883824	5.510116936	0.028852006	High_risk	1.491565743
TCGA-28-5220-01	1.063013699	1	4.096675101	5.660729002	3.419768087	3.900712268	0.079838881	High_risk	0.973164733
TCGA-27-2526-01	0.238356164	1	2.774186141	4.986966061	3.260778432	3.506436917	0.04879418	High_risk	1.663638602
TCGA-06-0878-01	0.597260274	0	3.809939152	6.898591714	4.542648082	4.981259017	0.159887479	High_risk	2.338551707
TCGA-12-3650-01	0.912328767	1	4.45537983	6.395160507	4.684706549	4.779622187	0.087462841	High_risk	1.243532128
TCGA-08-0386-01	1.501369863	1	4.147510225	7.056675645	5.564356827	5.188139773	0.103933991	High_risk	1.767481148
TCGA-32-2634-01	1.898630137	0	4.313064415	6.844659321	5.344846247	4.927958066	0.14574266	High_risk	1.249157624
TCGA-02-0055-01	0.208219178	1	4.059580249	6.217556449	3.719643452	4.339180152	0.074368422	High_risk	1.627575499
TCGA-32-2638-01	2.098630137	1	4.689573135	6.653620415	4.606720554	5.486073963	0.021337583	High_risk	2.195123043
TCGA-19-1390-01	2.115068493	1	5.243669081	7.138680357	5.607862903	6.075459896	0.023042393	High_risk	1.965572967
TCGA-28-2499-01	0.260273973	0	3.091530593	5.979702989	3.358888517	4.208868371	0.046560906	High_risk	2.607981259
TCGA-14-1823-01	1.487671233	1	2.617557091	5.235554753	2.888675069	3.322735778	0.027861775	High_risk	1.948492494
TCGA-12-0616-01	1.22739726	1	3.984753387	6.101616462	4.210521344	4.522608208	0.10701825	High_risk	1.533907552
TCGA-02-2486-01	1.693150685	1	3.059857088	6.450470613	3.553950241	4.474228353	0	High_risk	3.124758108
TCGA-19-2620-01	0.405479452	1	3.780604068	6.163915299	4.592995144	4.997265306	0	High_risk	2.310571824
TCGA-14-1829-01	0.597260274	0	2.122573333	4.978955225	2.140582357	2.728225294	0.050327554	High_risk	2.003720171
TCGA-26-5134-01	0.457534247	0	4.608886106	5.900678461	4.055534072	4.650666921	0.295370388	High_risk	0.803553786
TCGA-41-2571-01	0.071232877	1	5.071591073	6.418127529	4.761035227	5.090459684	0.081475982	High_risk	1.003529958
TCGA-41-2572-01	1.112328767	1	4.074325602	5.999797107	3.028356976	4.686679802	0.107687869	High_risk	2.375339786
TCGA-26-5139-01	0.131506849	0	4.681499866	6.788200207	4.397077326	5.504547302	0.166329818	High_risk	2.191695924
TCGA-06-0141-01	0.857534247	1	3.108039295	5.146150125	2.260718224	3.544089667	0.077789889	High_risk	2.036535496
TCGA-06-5856-01	0.312328767	1	3.740344754	6.072819681	4.565353457	4.702358336	0.126708602	High_risk	1.747766514
TCGA-KT-A74X-01	1.2	0	4.531961541	6.379508334	5.000009017	4.600804955	0.073546061	Low_risk	0.744042098
TCGA-HT-8013-01	5.295890411	1	5.06371864	6.343077315	5.4760187	4.91438274	0.085696581	Low_risk	0.285032269
TCGA-WY-A858-01	3.663013699	0	3.983641216	5.424650046	3.555963361	3.90119515	0.139076515	High_risk	0.814629698
TCGA-FG-A6J3-01	1.854794521	0	3.857642668	5.724456553	3.52990838	4.600906026	0	High_risk	2.215369279
TCGA-QH-A6CU-01	1.235616438	0	4.283106879	5.850049283	3.889045148	3.964666629	0.022900402	Low_risk	0.733123219
TCGA-DU-6393-01	4.342465753	1	5.341775872	7.57110869	6.091885976	5.28850622	0.049630768	Low_risk	0.650472959
TCGA-DU-6397-01	3.838356164	1	4.711037797	6.873082317	5.333609784	4.650034987	0	Low_risk	0.725868265
TCGA-DB-A75O-01	2.561643836	0	4.53256009	6.462150503	5.29073034	5.067879605	0.116098552	High_risk	1.140797551
TCGA-DB-A64O-01	2.123287671	1	3.972490479	5.354892885	4.246909675	4.273530809	0.028003278	High_risk	1.018357107
TCGA-HT-A74H-01	0.202739726	0	3.806654014	5.209316888	3.702901296	3.75947545	0.153545952	Low_risk	0.603315439
TCGA-WY-A859-01	3.323287671	0	4.608413038	6.061190794	4.860158318	5.048384424	0.374955996	Low_risk	0.754843485
TCGA-QH-A65S-01	0.210958904	0	4.360055195	5.681058459	4.438944845	3.994552572	0.05046687	Low_risk	0.233190199
TCGA-QH-A6X3-01	0.857534247	0	4.716447724	6.522233124	4.84828742	4.510506259	0.079292767	Low_risk	0.584621961
TCGA-DB-A64P-01	2.509589041	0	4.811188424	6.237156412	4.779285989	4.422111874	0.020199923	Low_risk	0.394378136
TCGA-DB-A64S-01	2.287671233	0	4.560733294	5.995342051	4.575681429	4.275975474	0.024603367	Low_risk	0.480467888
TCGA-DU-8161-01	1.978082192	1	3.85814018	5.972304361	5.103564779	4.532323194	0.0360461	High_risk	1.160336391
TCGA-DH-A66G-01	1.432876712	0	4.93223129	6.479545858	5.428373574	5.206400983	0.079702372	High_risk	0.896678767
TCGA-S9-A6U0-01	2.032876712	1	4.755053135	6.448942236	4.960831388	5.038756608	0	High_risk	1.263776553
TCGA-E1-A7YL-01	1.347945205	1	4.621254822	6.284652933	4.384298526	5.571315788	0.042364175	High_risk	2.338950265
TCGA-HT-A74J-01	0.876712329	0	5.111740797	6.528474428	5.282832675	5.133144268	0.042083959	Low_risk	0.790298387
TCGA-EZ-7264-01	3.290410959	0	5.299581697	7.329901258	5.293506595	4.934124873	0.036749476	Low_risk	0.660088685
TCGA-QH-A6X4-01	1.210958904	0	5.103795548	7.077378673	5.399752157	5.175372899	0.153156788	High_risk	0.826736627
TCGA-CS-5397-01	0.531506849	1	4.019248221	5.802730896	5.21335117	4.606465918	0.020911066	High_risk	0.981569072
TCGA-TQ-A7RM-01	3.057534247	0	5.265009245	7.109922566	6.170574068	5.646347015	0.115832299	High_risk	0.863126498
TCGA-P5-A77W-01	1.6	0	4.456490772	6.750606505	4.859482606	4.394637608	0.01649632	High_risk	0.874056906
TCGA-HT-A619-01	1.783561644	0	5.399461655	6.608217853	5.332127875	4.620738882	0.025879273	Low_risk	-0.149684189
TCGA-S9-A6UA-01	0.487671233	1	4.659764757	6.606501451	4.825256474	5.209211596	0	High_risk	1.734108543
TCGA-FG-8187-01	1.673972603	0	4.585419282	6.386431603	4.902348582	4.17991705	0.059216817	Low_risk	0.222455447
TCGA-IK-7675-01	1.583561644	1	5.083213368	6.436804804	5.559314372	4.968298153	0.252536767	Low_risk	0.063098681
TCGA-HT-7858-01	4.219178082	0	4.730183438	6.617269093	5.523009863	4.823683133	0.067914014	Low_risk	0.60753863
TCGA-HT-7690-01	0.008219178	0	4.309067021	6.811444057	5.443437576	4.767702464	0.075874867	High_risk	1.073255389
TCGA-S9-A6TW-01	3.424657534	0	3.896949921	6.014913158	4.328886716	3.942223591	0	High_risk	0.911388016
TCGA-FG-7634-01	1.279452055	0	4.971722874	6.728813016	5.882816651	5.073194701	0.065158675	Low_risk	0.512269517
TCGA-DB-5278-01	7.594520548	0	4.840231578	6.546755584	5.587247962	4.774212502	0.020057652	Low_risk	0.436238208
TCGA-HW-7487-01	3.78630137	0	4.575306279	6.412275139	4.874924806	4.333287759	0.115299644	Low_risk	0.376245072
TCGA-HT-7601-01	0.419178082	0	4.588030973	6.332523558	5.393865771	4.564640342	0	Low_risk	0.482621327
TCGA-E1-5302-01	4.178082192	1	4.695843525	5.991487833	6.088510536	4.933048528	0.021337583	Low_risk	0.246536341
TCGA-DU-6396-01	6.263013699	1	5.234788697	6.781844902	5.908154804	5.683137793	0.061845307	High_risk	1.062443028
TCGA-R8-A6MK-01	7.402739726	0	4.350949786	6.527314352	4.848247353	4.397768742	0.037874166	High_risk	0.869397627
TCGA-FG-8185-01	1.18630137	0	4.940035163	6.518319537	4.988775562	4.343727596	0.063088712	Low_risk	0.073314412
TCGA-DU-5847-01	1.501369863	0	4.23798429	7.133067185	5.329769435	5.170878468	0.102053383	High_risk	1.837287811
TCGA-S9-A7R1-01	14.15342466	1	4.654498554	6.396313644	4.496257806	4.949245431	0.068464451	High_risk	1.417497849
TCGA-RY-A847-01	2.556164384	0	4.697640395	6.015183087	4.996967155	4.248496886	0.065710164	Low_risk	-0.018649254
TCGA-HT-7694-01	0.575342466	0	4.377387548	6.182930609	4.697951699	4.357411247	0.177343788	Low_risk	0.533067209
TCGA-DB-A4XE-01	3.120547945	0	4.732459158	6.476350902	5.81471191	4.784561564	0.134615244	Low_risk	0.20772415
TCGA-TM-A7C5-01	4.109589041	0	4.355411006	6.19397079	5.007155127	4.380092173	0.05046687	Low_risk	0.587415746
TCGA-HT-7684-01	0.504109589	0	3.226724301	5.918872776	3.097947836	3.772149591	0.058108649	High_risk	2.020861693
TCGA-S9-A6UB-01	10.30410959	0	5.613835129	7.334129344	5.792170795	5.204543757	0.139600465	Low_risk	0.224560557
TCGA-E1-A7YK-01	1.035616438	1	4.677057153	6.293261954	4.712414194	4.703693208	0.020484422	High_risk	0.965461522
TCGA-HT-8104-01	1.019178082	0	4.947927931	6.827755524	5.068520343	5.211993391	0.080657663	High_risk	1.256097878
TCGA-DU-A6S6-01	7.926027397	0	5.014694501	6.693709966	5.585728729	5.222700249	0.025454096	High_risk	0.903738892
TCGA-S9-A6WG-01	7.128767123	0	4.589811416	6.421639045	4.282632547	4.648879554	0.064331046	High_risk	1.239533009
TCGA-DU-7298-01	1.578082192	1	4.453774357	6.537182673	5.685511312	4.998023959	0.130535557	High_risk	0.882815165
TCGA-HT-A61B-01	1.460273973	0	4.584980534	6.371360217	5.235336469	4.833593473	0.482951513	Low_risk	0.211965737
TCGA-RY-A843-01	0.17260274	0	4.440367562	5.910176196	4.671338668	4.349421897	0.016068369	Low_risk	0.616343785
TCGA-HT-7693-01	1.460273973	0	5.171743254	6.714076506	5.304730058	4.860193089	0.097745622	Low_risk	0.344018063
TCGA-QH-A65Z-01	1.169863014	0	4.870542271	6.319527618	5.010515798	4.734731294	0.095856924	Low_risk	0.515171668
TCGA-HT-7603-01	1.931506849	0	4.193456366	5.7000901	4.185700071	3.937796341	0.447420505	Low_risk	-0.117214517
TCGA-RY-A83Y-01	0.454794521	0	4.497126915	6.415496722	4.112841894	4.455853235	0.310689118	High_risk	0.804038937
TCGA-S9-A6TU-01	7.260273973	0	4.887330299	6.422643411	5.122966694	4.927986501	0	High_risk	0.870365176
TCGA-E1-A7Z6-01	2.695890411	1	4.895719469	6.57340028	5.0407741	4.806865353	0.100035721	Low_risk	0.660502165
TCGA-DH-5141-01	2.652054795	0	3.943030499	5.576516091	4.54536918	4.090057358	0	Low_risk	0.746559726
TCGA-HW-8319-01	3.312328767	1	4.951783597	6.657211248	6.232724065	4.832267243	0.163112244	Low_risk	-0.189267155
TCGA-CS-4941-01	0.64109589	1	5.007383901	6.53367547	5.239214714	4.82289327	0.021337583	Low_risk	0.547970836
TCGA-S9-A7R7-01	8.219178082	0	4.064218935	6.315814362	4.994783352	5.030609758	0.032100843	High_risk	1.823256384
TCGA-S9-A6TX-01	3.410958904	0	4.801536357	6.778974673	5.280225133	4.94035941	0.019061365	High_risk	0.985059403
TCGA-HT-8018-01	3.156164384	1	4.540566691	6.142874928	4.545455677	4.715047708	0.229710962	High_risk	0.841575146
TCGA-TQ-A7RG-01	1.64109589	0	5.0105337	6.551536012	5.533482366	4.79753184	0	Low_risk	0.363046702
TCGA-DB-A4XA-01	1.569863014	0	4.607661726	6.128512	4.930898154	4.326206549	0.052137623	Low_risk	0.282804514
TCGA-TM-A84I-01	2.339726027	0	5.226785944	6.785020821	5.768726888	5.215371855	0.023468281	Low_risk	0.603175593
TCGA-S9-A7IY-01	1.95890411	0	4.605073506	6.409032764	4.993031209	4.574470917	0	Low_risk	0.765564149
TCGA-DB-5275-01	3.994520548	0	5.190267181	6.748683953	5.51380338	5.278375115	0.205517633	Low_risk	0.59067224
TCGA-DU-7011-01	8.767123288	1	3.659011171	5.617398405	4.459326692	3.86852874	0.108223341	Low_risk	0.644238777
TCGA-RY-A83Z-01	0.824657534	0	4.614285806	6.443036356	3.609258537	4.872050578	0.38901606	High_risk	1.447710796
TCGA-S9-A7IS-01	0.660273973	1	5.545891168	6.809027221	5.801794999	5.666929818	0.122473941	Low_risk	0.713588489
TCGA-FG-A4MU-01	0.893150685	0	5.296655627	6.822494353	5.056886948	5.948126568	0.055612157	High_risk	1.920557189
TCGA-CS-6667-01	4.024657534	0	4.347070315	6.085637102	4.564207425	4.05750226	0.072586047	Low_risk	0.376408805
TCGA-R8-A6MO-01	2.720547945	0	5.242514859	6.843524138	5.001811248	4.74046889	0.049212535	Low_risk	0.435393641
TCGA-FG-A4MT-01	3.189041096	0	5.170097313	6.633258274	4.955015156	4.961401073	0.076832696	Low_risk	0.703074464
TCGA-DH-A66D-01	2.317808219	0	5.490913436	6.717528376	5.890381026	5.199797962	0.042924445	Low_risk	0.18221127
TCGA-FG-6689-01	1.243835616	0	4.281008262	6.245373963	5.165586392	4.597179545	0.065985829	High_risk	0.843749686
TCGA-HT-7902-01	2.619178082	0	4.886403822	6.349443129	5.240940125	4.656261813	0.033088169	Low_risk	0.357038142
TCGA-DU-5874-01	1.263013699	0	5.493999511	7.209013667	6.081448286	5.149978745	0.053528441	Low_risk	0.170839553
TCGA-DB-5270-01	10.22739726	0	4.214202535	6.104909011	5.082864356	4.725539405	0.068051643	High_risk	1.07396446
TCGA-E1-5311-01	11.1890411	1	4.97811324	6.638768944	5.81384531	4.824778034	0.018064389	Low_risk	0.259049439
TCGA-DH-5140-01	1.663013699	1	5.772194468	7.180198595	6.41520092	5.519868952	0.240131118	Low_risk	-0.134115164
TCGA-FG-7643-01	1.673972603	0	3.790959659	6.140210135	4.278393701	4.271194073	0.1696685	High_risk	1.272351303
TCGA-DU-7013-01	0.736986301	1	5.449151948	6.938772725	5.737137806	5.205674018	0.017779413	Low_risk	0.457148893
TCGA-HT-8110-01	1.147945205	0	4.429943964	6.036298915	4.868010096	4.440925629	0.040261223	Low_risk	0.634627311
TCGA-HT-7687-01	0.008219178	0	5.206088355	7.039747067	5.646966171	4.728687873	0.109427427	Low_risk	0.028859102
TCGA-RY-A840-01	2.339726027	0	4.690232696	6.562004245	4.467057711	4.361305163	0.090582476	Low_risk	0.65663106
TCGA-P5-A5F6-01	0.106849315	0	3.988902779	5.946634958	3.689343895	3.753957466	0	High_risk	0.952705057
TCGA-DU-6542-01	0.2	0	5.124646585	7.152595153	5.732418455	5.343478889	0.083383588	High_risk	0.952308473
TCGA-HT-7472-01	0.002739726	0	4.83464549	6.503261268	5.910730264	4.766579261	0.041803688	Low_risk	0.17379561
TCGA-CS-6669-01	4.093150685	0	3.371377643	5.650968429	3.863987993	4.164762147	0.066950244	High_risk	1.78243407
TCGA-HT-7602-01	2.487671233	0	4.261011713	6.08236197	4.666182808	3.906746319	0	Low_risk	0.309528556
TCGA-HT-7474-01	0.312328767	0	3.951457245	5.887561825	4.910641531	4.295906655	0.083792032	Low_risk	0.770602659
TCGA-DH-A7UV-01	1.550684932	0	5.005296678	6.453784233	5.168393329	4.675889306	0.036608829	Low_risk	0.346023991
TCGA-P5-A5EY-01	0.197260274	0	3.668255307	5.401026259	4.311648424	4.031642212	0.149259365	Low_risk	0.79496509
TCGA-E1-A7YO-01	6.252054795	1	5.39043726	6.633691302	5.552727496	4.96189647	0.044184258	Low_risk	0.150140903
TCGA-FG-6691-01	3.443835616	0	4.813098795	6.604284865	5.543693838	4.663521102	0.021053252	Low_risk	0.366797232
TCGA-HT-7882-01	0.309589041	1	4.821873453	6.730949654	3.941791804	5.047708508	0.045163352	High_risk	1.903518554
TCGA-P5-A5ET-01	0	0	4.738265238	6.320529807	5.096346199	4.489497979	0.081612323	Low_risk	0.292114838
TCGA-DU-7018-01	2.556164384	1	4.800910251	6.784661017	5.518821509	4.4814927	0.028427705	Low_risk	0.215439484
TCGA-FG-7638-01	1.879452055	0	3.889629291	5.71182801	4.670602435	4.081092453	0.05699963	Low_risk	0.674274467
TCGA-DB-A64R-01	2.616438356	0	5.335879805	6.516412338	5.639793617	4.831770859	0.087734382	Low_risk	-0.136418804
TCGA-TQ-A7RF-01	1.780821918	0	5.094274079	7.369169818	4.765487009	5.065848003	0	High_risk	1.45068426
TCGA-HT-7874-01	3.095890411	0	4.412930528	6.193633774	5.022119204	4.381823244	0.291249913	Low_risk	0.150470796
TCGA-WY-A85A-01	3.616438356	0	4.544936622	6.082457777	5.114675189	4.380646342	0.04851521	Low_risk	0.287266666
TCGA-E1-5318-01	6.517808219	1	4.963113405	6.569053551	5.764884857	4.81059734	0	Low_risk	0.286830073
TCGA-HT-A74O-01	0.008219178	0	4.498410449	6.090927511	4.202997504	4.652268497	0.039278795	High_risk	1.293585052
TCGA-CS-5394-01	0.021917808	0	4.681201861	6.436769832	5.631232361	4.628627802	0.019346089	Low_risk	0.333143402
TCGA-P5-A5EW-01	0.55890411	0	4.888879598	6.46844647	5.956893024	5.008943978	0.05004888	Low_risk	0.382817955
TCGA-VV-A829-01	3.087671233	0	5.33451107	7.038581041	5.294271519	4.328003458	0.09044698	Low_risk	-0.374250093
TCGA-HT-7677-01	1.353424658	0	5.514097005	7.193592381	6.022176921	4.744559397	0.042224074	Low_risk	-0.334956527
TCGA-DB-5279-01	3.709589041	0	4.452094595	6.743082709	5.03407482	4.662290965	0	High_risk	1.142265199
TCGA-HT-8563-01	2.356164384	0	4.478577112	7.047708508	4.2407341	4.619970495	0.098823768	High_risk	1.536650119
TCGA-HT-7686-01	3.561643836	0	4.670324834	6.467985328	5.320054983	4.461816651	0.114100452	Low_risk	0.189405192
TCGA-E1-5304-01	3.42739726	1	4.788805756	6.98638818	6.267921514	6.0843003	0.174022842	High_risk	1.718259459
TCGA-S9-A6WO-01	1.550684932	0	5.017253839	6.457607424	5.49878061	4.679919175	0.123268887	Low_risk	-0.004413689
TCGA-HT-A5RB-01	0.008219178	0	4.925633953	5.959160404	5.068950209	4.530276791	0.170181458	Low_risk	-0.105874728
TCGA-HT-7616-01	0.019178082	1	4.868736145	6.850335632	5.087462841	4.686483719	0.028144768	Low_risk	0.720424935
TCGA-HT-7483-01	14.39726027	0	4.389821464	5.924415856	5.573583571	4.263928299	0.207018226	Low_risk	-0.312227171
TCGA-QH-A6XC-01	1.391780822	0	4.52919002	6.316723212	4.198399857	5.291412011	0.140778656	High_risk	2.042154743
TCGA-FG-A6J1-01	1.369863014	0	4.417393479	5.671514176	3.97192056	4.091606754	0.074231394	Low_risk	0.562025874
TCGA-F6-A8O3-01	0.019178082	0	4.947390307	6.852271065	5.861702325	5.25877518	0.06942721	High_risk	0.837743679
TCGA-DB-A75P-01	1.347945205	0	3.889541684	6.09495386	4.002864511	4.537103446	0.036890111	High_risk	1.887282356
TCGA-VM-A8C8-01	3.82739726	0	4.744424848	6.131324017	4.454090329	4.524220427	0	Low_risk	0.793321008
TCGA-S9-A6WM-01	1.654794521	0	5.178634976	6.921723137	5.213246173	5.051345997	0.063226802	Low_risk	0.783960175
TCGA-WH-A86K-01	1.109589041	0	4.013015536	5.409859312	4.226739712	3.917574968	0.057970069	Low_risk	0.496624063
TCGA-FG-8189-01	1.876712329	0	4.615528121	6.214369639	4.686461308	4.84728039	0.308011315	Low_risk	0.758044391
TCGA-E1-A7YN-01	1.991780822	1	4.747865354	6.43656331	4.141906854	4.955280251	0.031818626	High_risk	1.631032436
TCGA-HT-A5RA-01	2.279452055	0	5.161512855	6.903043092	5.084047252	5.394771351	0.056722242	High_risk	1.339507633
TCGA-W9-A837-01	4.254794521	0	4.88961469	6.389873077	5.312378377	4.537339559	0.188021051	Low_risk	-0.071825034
TCGA-CS-6666-01	3.912328767	0	4.857528216	6.635723924	5.07790095	4.812282575	0.02474519	High_risk	0.823375091
TCGA-DU-A6S8-01	1.857534247	0	5.064589731	6.988582445	4.257463276	4.637911597	0.092478087	High_risk	0.946572741
TCGA-QH-A6CW-01	1.134246575	0	4.992559986	6.969772148	5.565063987	5.433713953	0.025737561	High_risk	1.327314028
TCGA-DU-A5TU-01	2.180821918	0	4.578365143	6.197141976	4.127377402	4.438026647	0.322158908	Low_risk	0.584693689
TCGA-DH-A7UR-01	4.520547945	0	5.044555867	6.716790659	5.154688514	4.949380851	0.128557365	Low_risk	0.639125845
TCGA-QH-A870-01	1.082191781	0	4.799185763	6.56016314	4.947582005	4.745430969	0.048375705	High_risk	0.810638819
TCGA-E1-A7YV-01	2.704109589	1	5.242148973	6.389222616	5.353309175	4.733522464	0.10795563	Low_risk	-0.070366156
TCGA-DH-5144-01	2.049315068	0	5.082076639	7.137474834	5.746713161	4.933445169	0.039278795	Low_risk	0.507098527
TCGA-TM-A7C3-01	4.564383562	1	4.842988885	6.126694149	4.384312342	5.180191632	0.112366523	High_risk	1.428930207
TCGA-S9-A7IX-01	2.243835616	1	4.432431658	6.393266885	4.6332045	4.751035177	0.201382936	High_risk	1.085256352
TCGA-HT-A61C-01	1.471232877	1	5.09371228	6.618745213	4.354402791	4.890159682	0.024177814	High_risk	1.145847863
TCGA-DH-A7UT-01	1.454794521	1	4.826701011	6.208655764	4.580338474	4.538302248	0.245860702	Low_risk	0.299697073
TCGA-HT-7479-01	3.361643836	0	4.214389068	6.007890663	4.827082249	3.998294809	0.018064389	Low_risk	0.31658116
TCGA-QH-A6CZ-01	0.764383562	0	4.804316914	6.723415213	4.846127205	4.500324049	0.12154595	Low_risk	0.499277684
TCGA-S9-A7R2-01	0.865753425	1	4.088591097	6.215033976	4.384015259	4.261590989	0.067776372	High_risk	1.079945384
TCGA-QH-A65X-01	1.320547945	0	4.164134602	6.564385791	3.770406216	4.58834286	0.095721922	High_risk	1.92408361
TCGA-DU-8164-01	1.783561644	0	4.867970573	6.567265545	5.855982225	4.606803449	0.086919607	Low_risk	-0.079543645
TCGA-HT-7681-01	3.723287671	0	4.315899478	6.215068933	4.792423312	4.305729809	0.024886999	Low_risk	0.714404663
TCGA-DU-A7TC-01	3.115068493	0	4.249763882	5.676882319	4.2385576	4.375755387	0.113567157	High_risk	0.876167662
TCGA-HT-7481-01	7.994520548	0	4.263139599	6.469959216	4.975886936	4.094143153	0.112900262	Low_risk	0.336748174
TCGA-QH-A65R-01	1.263013699	0	4.656622215	6.549341108	4.487357715	4.379960527	0.052555009	Low_risk	0.755689169
TCGA-HT-7857-01	0.019178082	0	4.631028594	6.639689446	4.504969902	5.128103647	0.03885755	High_risk	1.814288285
TCGA-S9-A7R4-01	2.504109589	0	4.555110583	6.147892776	4.930893424	4.371858522	0.077106244	Low_risk	0.365063036
TCGA-DU-7299-01	3.668493151	1	4.928147624	6.662884808	5.753492222	4.806782883	0	Low_risk	0.361691987
TCGA-DU-7306-01	3.498630137	0	4.150470318	5.939377047	4.92243574	4.866195849	0.01592569	High_risk	1.440700388
TCGA-FG-6692-01	1.536986301	1	4.19761381	6.134019639	3.848377568	5.054922259	0.01564029	High_risk	2.40789533
TCGA-QH-A6CS-01	1.610958904	0	3.567667127	5.431653043	3.832100112	4.148454211	0.066674763	High_risk	1.496871026
TCGA-RY-A845-01	1.632876712	0	4.957636059	6.534671729	5.363906958	4.666239628	0.101650076	Low_risk	0.187944553
TCGA-DU-A5TT-01	2.035616438	0	3.830701533	6.045515051	4.366196301	4.419761346	0.082838815	High_risk	1.468420029
TCGA-TM-A84S-01	1.243835616	0	4.626807065	6.232342254	5.28169825	4.56684559	0.094100916	Low_risk	0.333107218
TCGA-TQ-A7RP-01	2.504109589	0	4.343471783	6.234468748	4.251552473	4.631401175	0.068602027	High_risk	1.402783347
TCGA-S9-A7IQ-01	3.010958904	0	4.361705205	6.162963258	4.677327824	4.890383458	0.360869904	High_risk	0.973864228
TCGA-HW-7489-01	3.457534247	1	4.425694274	6.234549221	4.856801483	4.492660779	0.270708334	Low_risk	0.437710348
TCGA-S9-A6WN-01	2.205479452	0	4.523599591	6.218227073	4.97473579	4.738119289	0.131852846	Low_risk	0.795408485
TCGA-TQ-A7RO-01	2.6	0	5.226562476	6.701813785	5.817482562	4.94603367	0.054917919	Low_risk	0.135133326
TCGA-HT-7695-01	1.210958904	0	4.50299247	6.40156562	5.352009869	4.455675727	0.059908989	Low_risk	0.386249483
TCGA-DU-6410-01	0.663013699	0	5.050014042	6.940691805	5.957605881	4.857786964	0.081884967	Low_risk	0.160240959
TCGA-HT-8107-01	0.038356164	0	4.31142319	6.355324665	4.454261452	4.558751309	0.108357178	High_risk	1.196272613
TCGA-HT-A5RC-01	0.443835616	1	5.040129687	6.504256495	5.087165785	5.495532083	0.061015775	High_risk	1.426722715
TCGA-DU-A5TP-01	2.77260274	0	4.663031451	6.877717261	5.377859489	5.997012333	0.154583209	High_risk	2.285961021
TCGA-DU-8158-01	0.424657534	1	4.079395179	5.833294924	5.244799551	4.700334287	0.096396804	High_risk	0.920465202
TCGA-P5-A72X-01	1.104109589	0	4.747736483	6.267715562	5.471135424	5.07415431	0	High_risk	0.918858729
TCGA-E1-A7YE-01	2.42739726	1	4.527946099	6.709189985	4.689410993	5.400585745	0.058939855	High_risk	2.156064208
TCGA-DB-A4XD-01	3.315068493	0	5.205857748	6.514972789	5.685794414	5.103485051	0.056167306	Low_risk	0.371468515
TCGA-CS-5393-01	3.347945205	0	4.059718675	6.183843769	5.320361921	4.519699148	0.147957881	Low_risk	0.713884145
TCGA-HT-A618-01	1.402739726	0	4.206760423	5.784585119	4.771426082	4.155020578	0.153805336	Low_risk	0.267986006
TCGA-TM-A84C-01	1.347945205	1	4.667528852	6.578108472	4.825129245	5.260560167	0	High_risk	1.782791443
TCGA-P5-A72W-01	0.868493151	0	4.396570533	6.313985878	4.382203801	4.462425381	0.141040345	High_risk	0.962763041
TCGA-S9-A7R8-01	2.632876712	1	5.126576457	6.671737776	5.400186093	5.158660175	0.105946212	Low_risk	0.692511051
TCGA-S9-A89V-01	1.55890411	0	5.319397554	7.142332764	5.724189125	5.179224394	0.083519749	Low_risk	0.540765477
TCGA-HT-7691-01	0.008219178	0	4.111056359	6.139925791	4.241931684	3.969325502	0.017779413	High_risk	0.809958069
TCGA-DU-7292-01	0.663013699	1	4.319379488	6.071865617	4.975419251	4.948600847	0.10608026	High_risk	1.259357926
TCGA-P5-A730-01	0.912328767	0	4.594662002	6.540912248	4.453721689	4.3469498	0.043764442	High_risk	0.806179781
TCGA-S9-A6WI-01	7.082191781	0	4.034391815	5.950069425	3.980080155	4.429803402	0.283329168	High_risk	1.176444939
TCGA-FG-5965-01	3.068493151	1	5.075395714	6.645831329	5.838470284	4.953907743	0.070664101	Low_risk	0.237439005
TCGA-HT-8564-01	1.309589041	0	5.173279372	6.508175081	5.595933254	4.800439199	0.324234562	Low_risk	-0.35453537
TCGA-DU-A5TW-01	2.082191781	0	4.872794292	6.376240019	4.884495356	4.491506808	0.431890348	Low_risk	-0.223363501
TCGA-S9-A7QZ-01	2.263013699	0	5.00447892	6.523213785	5.179212448	4.678528311	0.075190314	Low_risk	0.311552348
TCGA-HT-7480-01	6.265753425	0	5.000531896	6.605466184	5.780577823	4.908702444	0.071488106	Low_risk	0.272758801
TCGA-DB-A4XG-01	6.079452055	0	4.944961492	6.918516233	5.657136918	4.750933379	0.065158675	Low_risk	0.334216286
TCGA-CS-6668-01	4.161643836	0	5.396156063	7.304663444	6.385798567	5.039721848	0.162338958	Low_risk	-0.200841215
TCGA-VW-A8FI-01	0.671232877	1	4.440327692	5.901315845	3.824340174	4.304788456	0.117695043	High_risk	0.939270547
TCGA-HT-A5R7-01	1.684931507	0	4.693704391	6.153020961	4.755475147	4.531381461	0.149649582	Low_risk	0.43850151
TCGA-TM-A7C4-01	4.02739726	0	4.259988007	5.791225415	4.934969337	4.590584056	0.28166858	Low_risk	0.489645805
TCGA-P5-A5F4-01	0.632876712	0	4.693425624	6.143764821	4.796197988	4.614939479	0.257131341	Low_risk	0.35333786
TCGA-DU-A6S7-01	1.747945205	0	5.131284912	6.933992734	5.561292528	5.15552258	0.109293689	Low_risk	0.679995874
TCGA-S9-A7QY-01	2.364383562	0	4.615692897	6.139469495	4.641187623	4.395055943	0.054084393	Low_risk	0.552369805
TCGA-FG-A87N-01	1.553424658	0	5.761708125	7.160876837	6.671327344	5.761407621	0.233642683	Low_risk	0.033419017
TCGA-FG-8191-01	2.717808219	0	4.76257206	6.785868297	4.917498589	4.504798335	0.02034218	Low_risk	0.682611473
TCGA-E1-A7YI-01	0.304109589	1	5.688420974	7.726312178	5.960951828	5.815078392	0.024319679	High_risk	1.181385014
TCGA-HT-7856-01	3.257534247	0	4.640973693	6.268003886	5.147546857	4.687043887	0.265796925	Low_risk	0.312495055
TCGA-S9-A6TZ-01	3.068493151	0	5.134175752	6.99731838	5.405389977	4.866007867	0.045722536	Low_risk	0.518360342
TCGA-DU-A7TA-01	7.02739726	0	4.994579724	7.019017984	4.503590436	5.066743638	0.496820231	High_risk	0.81312025
TCGA-DU-5871-01	1.578082192	0	4.67027384	6.547918641	5.378300059	4.744812315	0	Low_risk	0.733523165
TCGA-E1-5303-01	5.621917808	1	3.818482479	5.976672948	4.986319911	4.158062294	0.066123642	Low_risk	0.736856747
TCGA-DU-5870-01	15.19452055	0	4.6381086	6.400595991	5.447569279	4.477748554	0.020911066	Low_risk	0.278150316
TCGA-DU-A76L-01	2.230136986	1	4.457745303	7.05771236	4.757770011	5.267243634	0.024603367	High_risk	2.199070032
TCGA-DH-A66B-01	3.504109589	0	5.164548973	6.38326537	5.332471642	5.297312492	0	High_risk	0.929010403
TCGA-P5-A735-01	0.8	0	5.164013889	6.707597951	5.674613184	5.078383542	0.230203013	Low_risk	0.195806576
TCGA-DU-6399-01	5.479452055	1	4.811974447	6.370493872	6.063159916	5.041444511	0	Low_risk	0.473166809
TCGA-E1-A7YH-01	7.767123288	1	5.004393523	6.605402473	4.95560574	4.832940634	0.039559557	Low_risk	0.746268753
TCGA-FG-8188-01	1.246575342	0	4.929488038	6.4348467	5.276098343	4.805189255	0.082293836	Low_risk	0.445799663
TCGA-HW-7490-01	3.8	0	4.071333641	6.030340493	4.605701739	4.311415923	0.018918982	High_risk	1.022837751
TCGA-HT-7478-01	0.531506849	0	4.157108404	6.16928767	5.448920768	4.445845864	0.055473336	Low_risk	0.57319278
TCGA-S9-A6U5-01	2.717808219	0	4.645378872	6.097225212	5.122548486	4.607845153	0	Low_risk	0.561732069
TCGA-HT-7855-01	1.602739726	0	4.9828339	6.679458987	5.644831122	4.753032179	0.058939855	Low_risk	0.220985712
TCGA-S9-A6WH-01	3.21369863	0	5.330389885	7.122751394	5.613369576	4.762210599	0.301002256	Low_risk	-0.292995571
TCGA-S9-A6WL-01	2.591780822	0	4.79075119	6.288629873	5.029664901	4.687206295	0.022616379	Low_risk	0.6211763
TCGA-S9-A6WP-01	1.553424658	0	4.873419503	6.346914352	5.214443469	4.744058811	0.071899932	Low_risk	0.441955565
TCGA-P5-A5EV-01	0.019178082	0	4.587916998	6.50027624	4.876899977	4.468824398	0.060877473	Low_risk	0.660223056
TCGA-DU-A76O-01	1.430136986	0	4.765094445	6.558807931	5.713299899	4.837176291	0.064606975	Low_risk	0.450204176
TCGA-HT-A617-01	1.345205479	0	3.932769869	5.160706446	3.810329987	4.114392014	0.134615244	High_risk	0.885764621
TCGA-DB-5276-01	6.076712329	0	4.55074063	6.265731301	4.984935629	4.437041263	0.091259766	Low_risk	0.446027497
TCGA-HT-7879-01	0.306849315	0	5.437993368	6.695013873	5.784003978	4.954070651	0.098150021	Low_risk	-0.114876506
TCGA-TM-A84G-01	3.38630137	0	5.217211325	7.052511537	5.864545226	5.011495639	0.102993993	Low_risk	0.266500484
TCGA-QH-A65V-01	1.052054795	0	4.571124622	6.043103861	4.559773228	4.366867712	0.092342769	Low_risk	0.514601218
TCGA-DU-8166-01	1.41369863	0	5.176211055	6.757120614	5.830098104	4.873242306	0.07956585	Low_risk	0.065683785
TCGA-DU-7304-01	1.942465753	1	4.321581807	6.224318164	5.201802427	4.446084155	0.115565996	Low_risk	0.495511655
TCGA-HT-7860-01	0.04109589	0	4.296589557	6.709045202	5.488126133	5.21627248	0.122871469	High_risk	1.535536718
TCGA-S9-A6U2-01	2.487671233	0	5.020662206	6.608377552	5.968030831	4.875873422	0.104605043	Low_risk	0.039260238
TCGA-E1-A7Z4-01	12.08767123	1	5.068692305	6.649595342	5.04692754	4.809743695	0.042083959	Low_risk	0.606296875
TCGA-DH-A66F-01	1.432876712	0	4.836833049	6.243632907	5.137151004	4.468198808	0.120882733	Low_risk	0.047482835
TCGA-QH-A6CY-01	1.117808219	0	4.220654989	6.292108089	4.670460808	4.513099068	0.164528861	High_risk	0.976989606
TCGA-CS-5396-01	4.468493151	0	4.783718558	6.845045883	5.778195432	4.769496713	0.020199923	Low_risk	0.483425273
TCGA-E1-A7YM-01	1.775342466	1	3.948105537	6.362617167	4.562272957	4.451066011	0.023042393	High_risk	1.484997197
TCGA-DU-5852-01	0.561643836	1	3.991780318	6.335007968	5.138298426	4.858627576	0.042784398	High_risk	1.568518489
TCGA-FG-A4MY-01	1.975342466	0	3.967731186	6.181613448	5.134196292	4.426747809	0.09423607	High_risk	0.884961355
TCGA-HT-7611-01	4.8	0	4.46571332	6.74085742	5.734999485	4.777488101	0	High_risk	0.830978204
TCGA-S9-A6WD-01	6.271232877	0	4.443480675	6.498097653	4.906164256	4.196221456	0.059355278	Low_risk	0.42858761
TCGA-VV-A86M-01	1.334246575	0	5.063416654	6.70862318	5.256161502	4.623024029	0.143132156	Low_risk	0.09892367
TCGA-HT-7468-01	0.556164384	0	4.838845905	6.635900917	5.913676917	4.9339125	0.061983516	Low_risk	0.410209223
TCGA-DB-A4XF-01	2.797260274	0	4.667863748	6.24862781	5.188211001	4.495976512	0.068877141	Low_risk	0.30361229
TCGA-HT-8108-01	0.208219178	0	4.994244806	6.416562794	5.67197832	4.399184769	0.060324133	Low_risk	-0.381701351
TCGA-FG-7637-01	3.339726027	0	5.379995171	7.049771241	5.755325587	4.68899717	0.08120326	Low_risk	-0.220159035
TCGA-P5-A780-01	0.197260274	0	4.40414698	6.012099319	4.642210579	4.602741913	0.047119549	High_risk	0.998326429
TCGA-DU-6401-01	7.287671233	1	4.331690887	6.12195202	5.343237247	4.77774583	0	High_risk	0.969878481
TCGA-HT-7605-01	0.380821918	0	4.197267813	6.128278964	4.872227922	4.123285444	0.225768496	Low_risk	0.197207278
TCGA-CS-6188-01	2.230136986	1	4.748284106	6.367271458	4.924779256	5.310492817	0.073683154	High_risk	1.505801665
TCGA-DU-A7TI-01	3.24109589	1	5.06041493	6.681245441	5.213374502	4.987375444	0.025595836	Low_risk	0.780485769
TCGA-DB-A4XC-01	3.893150685	0	5.189567618	6.793125962	5.502779305	4.820914167	0.144437998	Low_risk	0.106973966
TCGA-FG-A4MX-01	1.55890411	0	4.260018126	5.091234374	2.475992769	3.699473899	0.367371066	Low_risk	0.476478009
TCGA-HT-8105-01	0.520547945	0	5.147046143	7.136669224	5.29928496	4.614521398	0.188527527	Low_risk	0.076750413
TCGA-CS-4942-01	3.657534247	1	4.400572084	6.253049469	5.661401879	4.59787676	0.058524312	Low_risk	0.42164963
TCGA-TM-A84R-01	1.550684932	0	4.219842266	6.253176198	4.406761138	4.444826062	0.317767139	High_risk	0.804461398
TCGA-HT-7676-01	0.01369863	0	4.569819161	6.3098983	5.132268366	4.189911513	0.117960953	Low_risk	-0.017068418
TCGA-FG-A60L-01	1.794520548	0	3.93164524	5.923035054	3.646980567	4.052815814	0.313245852	High_risk	0.938693138
TCGA-HT-7875-01	0.02739726	0	4.941528914	6.767529007	5.776214555	4.70540845	0.074231394	Low_risk	0.127132585
TCGA-DU-A7TG-01	3.701369863	1	4.297800361	5.998576891	4.519950703	4.666398714	0.325616675	High_risk	0.832202093
TCGA-HT-7880-01	0.443835616	0	4.192430912	5.625153573	4.351734323	4.220670465	0.092207438	Low_risk	0.669113178
TCGA-TM-A84B-01	2.076712329	1	4.512005597	6.530974329	5.633015547	5.036279132	0	High_risk	1.107353332
TCGA-HT-7608-01	1.838356164	0	3.975987789	5.63943188	4.797049304	4.187173891	0	Low_risk	0.705538301
TCGA-DU-6406-01	1.402739726	1	5.338759555	7.043155274	5.786340209	6.125615976	0.0223323	High_risk	1.784855667
TCGA-HT-7469-01	0.961643836	1	5.926433585	7.317324874	6.247745267	5.981777321	0.077379741	Low_risk	0.733278935
TCGA-VM-A8CF-01	1.668493151	0	3.434721625	5.397262192	2.728181749	3.925543759	0.084608575	High_risk	2.001714805
TCGA-DB-A75M-01	1.490410959	0	4.999733979	6.657841477	5.547311007	4.994434904	0.08827731	Low_risk	0.53095974
TCGA-S9-A6U9-01	7.994520548	0	4.776698845	6.70040365	4.644363929	4.945785595	0.062398064	High_risk	1.325966461
TCGA-DH-5143-01	3.838356164	0	4.207955305	6.096365176	5.385669166	4.61870264	0.038997979	Low_risk	0.786917193
TCGA-FG-7641-01	1.717808219	0	4.874669114	6.530047326	5.187098651	4.678590281	0.098689044	Low_risk	0.403563869
TCGA-E1-A7YQ-01	4.323287671	1	5.383161668	6.340642377	4.586098176	5.254567589	0.046560906	High_risk	1.041689176
TCGA-DU-7301-01	2.15890411	1	4.599020177	6.46618661	5.400326155	4.805333734	0.040962548	Low_risk	0.775063047
TCGA-S9-A7J0-01	1.668493151	0	5.444693567	6.782104477	5.877054634	5.618053608	0.167871708	Low_risk	0.621870669
TCGA-HT-7610-01	4.673972603	0	4.382563508	6.209063395	5.324076111	4.455511347	0.084200362	Low_risk	0.410690903
TCGA-DB-A4X9-01	3.868493151	0	5.085339669	6.617505667	5.533320387	4.958002792	0.06474492	Low_risk	0.426007056
TCGA-P5-A737-01	1.019178082	0	5.052185455	6.440814365	5.706944902	4.752791401	0.098823768	Low_risk	-0.045621427
TCGA-HT-8558-01	1.145205479	0	4.236859942	6.060752125	4.370045679	4.643359817	0.247319935	High_risk	1.104713464
TCGA-HT-8015-01	0.008219178	0	4.081876447	5.675798998	4.539351158	4.575421255	0.066123642	High_risk	1.188636396
TCGA-HT-A616-01	0.150684932	0	4.666875865	6.22025062	4.836817905	4.392860049	0.347779027	Low_risk	-0.048336983
TCGA-DU-6408-01	9.506849315	1	4.567253375	6.791752873	5.595029169	4.870497885	0.02219024	High_risk	0.92722996
TCGA-CS-6670-01	3.906849315	0	4.394665044	6.263477666	5.156538193	4.490749814	0.017066724	Low_risk	0.677595541
TCGA-FG-5962-01	3.980821918	0	4.585869911	6.47856417	5.449650509	5.041234219	0.149259365	High_risk	0.905678859
TCGA-DU-A7TB-01	4.293150685	0	4.435181849	6.106505362	4.977334882	4.495733532	0.01678155	Low_risk	0.695941696
TCGA-S9-A6TV-01	1.564383562	0	4.854813541	6.584492045	4.561839329	5.557875677	0.124460486	High_risk	1.965653511
TCGA-DU-5855-01	0.567123288	0	4.998222587	6.879372497	5.442777659	5.051045762	0.102187793	Low_risk	0.741001833
TCGA-DU-A76K-01	0.950684932	1	4.175652338	5.531958423	4.622081112	4.85647284	0.136060107	High_risk	1.24679265
TCGA-DU-7010-01	1.249315068	1	4.703139469	6.443341426	5.956198405	4.966993333	0.32964029	Low_risk	0.073081143
TCGA-TM-A84F-01	4.920547945	0	4.56434768	6.11280437	4.420522824	4.369927067	0.09895848	Low_risk	0.632189112
TCGA-FG-A70Z-01	0.898630137	0	4.574585959	6.179704113	4.773199881	4.732567695	0.072037181	High_risk	0.942784577
TCGA-FG-A87Q-01	0.476712329	0	4.463903593	6.166731511	4.479987157	4.750049041	0.025454096	High_risk	1.331557211
TCGA-FN-7833-01	2.293150685	0	5.014623095	6.737158091	5.233213173	4.738767837	0.022758398	Low_risk	0.512562155
TCGA-E1-5319-01	7.964383562	1	4.426117123	6.137282184	5.319390328	4.279798131	0	Low_risk	0.239428145
TCGA-DU-5853-01	1.115068493	0	4.489754854	6.314506208	5.529770982	4.636311398	0.04082231	Low_risk	0.518786819
TCGA-TM-A84T-01	1.983561644	0	5.077281459	6.263009985	5.663375932	4.68652854	0.114900024	Low_risk	-0.226147663
TCGA-HW-8322-01	2.076712329	0	5.436521668	7.216837994	6.055067642	4.644992586	0.070938821	Low_risk	-0.444404194
TCGA-F6-A8O4-01	0.016438356	0	4.526870086	6.037955408	4.727261564	4.665352974	0.113300436	High_risk	0.811240485
TCGA-E1-A7YD-01	1.191780822	1	4.916705929	6.280360634	4.33903759	4.883073348	0.05088474	High_risk	1.148058727
TCGA-HT-7606-01	1.44109589	0	5.121496219	7.04940424	6.116183826	5.006199267	0.022900402	Low_risk	0.31707264
TCGA-CS-6186-01	1.473972603	1	4.195442095	6.833289864	5.381373365	5.576401203	0	High_risk	2.419899556
TCGA-VM-A8CB-01	0.008219178	0	5.123591709	7.081490895	4.64820081	4.516998468	0.394404385	Low_risk	0.048635337
TCGA-VM-A8C9-01	3.6	0	3.253384236	5.538786455	2.159693763	4.466189873	0.026587622	High_risk	3.407199013
TCGA-WY-A85C-01	3.906849315	0	4.782099233	6.283986574	4.832105177	4.495215464	0.110363243	Low_risk	0.365763357
TCGA-DU-7006-01	0.956164384	1	4.808488023	6.971144602	4.311735602	4.979659552	0.041242982	High_risk	1.692302604
TCGA-S9-A6U1-01	2.150684932	0	5.164910948	6.331165968	5.81641283	5.033180697	0.046141782	Low_risk	0.178413362
TCGA-TM-A84O-01	2.769863014	1	4.83698449	6.507797811	5.101078532	4.659981626	0.097610797	Low_risk	0.464756107
TCGA-HT-7884-01	0.939726027	0	5.206529923	6.420190991	5.272717487	4.767824268	0.204641566	Low_risk	-0.074601848
TCGA-HT-7467-01	0.008219178	0	4.395631811	5.984972074	4.739642914	4.194189513	0.094506339	Low_risk	0.321590595
TCGA-DU-5872-01	1.457534247	0	4.091657526	5.701809628	4.536854865	4.013649843	0	Low_risk	0.551767007
TCGA-S9-A6WE-01	11.26849315	0	4.72234033	6.484705299	5.488688523	4.663373086	0.02446153	Low_risk	0.440090634
TCGA-HT-7692-01	0.246575342	0	4.440181492	5.64631245	3.850849419	4.014283871	0.085424656	Low_risk	0.487273511
TCGA-HT-7485-01	0.334246575	0	4.49950789	6.449089203	5.438379357	4.486888104	0	Low_risk	0.487083174
TCGA-DB-5274-01	6.271232877	0	3.603038763	5.044774416	3.308477377	4.023148876	0.042083959	High_risk	1.51475814
TCGA-TQ-A7RQ-01	2.178082192	0	5.261688766	6.97095831	5.573880423	4.982017002	0.112633417	Low_risk	0.321525877
TCGA-CS-4938-01	9.791780822	0	3.993004028	6.003986694	4.73954571	4.064684571	0.038295698	Low_risk	0.650011116
TCGA-HT-7680-01	0.063013699	0	4.438891632	6.369551982	5.209613223	4.066993283	0.02219024	Low_risk	0.07455677
TCGA-RY-A83X-01	2.57260274	0	4.984201967	6.665550529	5.366916657	4.60911667	0.214373524	Low_risk	-0.037826215
TCGA-HT-A614-01	0.224657534	0	5.241565649	6.451687535	5.048506491	4.673522504	0.136322654	Low_risk	0.027316086
TCGA-DU-7302-01	5.024657534	0	4.598954694	6.942108617	5.734430537	4.785827765	0.140255134	Low_risk	0.572176372
TCGA-CS-6290-01	3.115068493	1	4.395940218	6.166530678	5.007558821	4.423732785	0.063088712	Low_risk	0.573541925
TCGA-HT-7881-01	2.956164384	0	4.671434917	6.175774077	4.867856938	4.399752157	0.074779426	Low_risk	0.339963714
TCGA-HT-A74K-01	1.279452055	0	3.918281273	6.078923597	3.083672915	4.382660337	0.024319679	High_risk	2.256040151
TCGA-HW-7486-01	4.715068493	0	4.408786575	6.47952969	5.20810362	4.214070392	0	Low_risk	0.377955937
TCGA-S9-A6U6-01	2.928767123	0	4.953372343	6.509124161	5.295800152	4.923196731	0.109293689	Low_risk	0.552809043
TCGA-FG-A4MW-01	1.531506849	1	4.631738742	5.871547984	4.478894169	4.754481353	0	High_risk	1.090844566
TCGA-DU-6392-01	17.59726027	0	4.906010283	6.274274709	5.787811164	5.656693712	0.049351959	High_risk	1.251920524
TCGA-TM-A7CF-01	5.449315068	0	4.393834889	5.869627154	5.172627522	5.055798676	0.121678557	High_risk	1.094890353
TCGA-TQ-A7RH-01	1.331506849	0	4.772524405	6.347240438	5.041895658	4.81609278	0.123401336	Low_risk	0.66951379
TCGA-DU-6405-01	1.657534247	1	5.281631491	6.759506076	5.692895819	5.406080824	0.022048165	High_risk	0.840160294
TCGA-DB-A75L-01	0.936986301	0	4.736285564	6.29948096	4.864676454	4.791642188	0.139338514	Low_risk	0.743478374
TCGA-HT-7471-01	0.010958904	0	5.311666586	6.752411424	5.631523406	4.941111007	0.110496882	Low_risk	0.096499707
TCGA-DU-5849-01	1.21369863	0	4.673245465	6.383621357	5.160537042	4.648039705	0.07751647	Low_risk	0.557048279
TCGA-DU-8165-01	1.594520548	0	5.016919688	7.280459003	5.79630443	5.155862546	0.282261867	Low_risk	0.51626245
TCGA-DU-6403-01	0.969863014	1	5.18718181	6.380687896	5.658511418	5.203471343	0	Low_risk	0.57272758
TCGA-E1-A7Z3-01	6.123287671	1	4.357432362	5.851826483	4.632977754	4.595664773	0.067363367	High_risk	0.946666807
TCGA-VM-A8CA-01	1.126027397	0	3.927678422	5.864933923	2.848016944	4.051232872	0.182056609	High_risk	1.63134395
TCGA-DB-A4XB-01	2.517808219	0	4.879235246	6.837432407	6.295581613	5.350903832	0.296662968	Low_risk	0.393387815
TCGA-FG-8186-01	1.334246575	0	4.872887845	6.881191066	5.175971632	4.698124	0.043904394	Low_risk	0.662936131
TCGA-DU-6404-01	11.14520548	1	4.344643888	6.784671485	6.081098846	4.947053606	0.105946212	High_risk	0.808801943
TCGA-P5-A5EX-01	0.665753425	0	4.333366483	6.382477048	4.259249886	4.447499853	0	High_risk	1.330374861
TCGA-FG-A710-01	3.054794521	0	4.716530036	6.494346802	4.962599919	4.703416365	0.077653186	Low_risk	0.757253761
TCGA-HT-8012-01	0.783561644	0	5.104290526	6.688972001	5.629671356	4.832024137	0.119422583	Low_risk	0.123203228
TCGA-DB-5277-01	4.238356164	1	4.392873784	6.571549401	5.668468067	5.612738778	0.141563582	High_risk	1.762575741
TCGA-TM-A84L-01	3.402739726	1	4.843149733	6.385208403	5.229857057	4.657914343	0.052972275	Low_risk	0.393383092
TCGA-HT-A74L-01	0.920547945	0	5.119497285	6.761601759	5.488155062	4.718695887	0.055889758	Low_risk	0.176051828
TCGA-FG-A711-01	4.057534247	1	4.542827585	6.190972329	4.733197046	4.281794674	0.125122061	Low_risk	0.328223042
TCGA-P5-A731-01	0.750684932	0	4.063244062	6.045995496	4.358853362	4.416799216	0.018776585	High_risk	1.334470332
TCGA-E1-5305-01	6.665753425	1	4.313942357	6.130632336	5.37521324	4.566918635	0.025737561	Low_risk	0.65287034
TCGA-DU-6395-01	4.084931507	1	4.370805956	6.320513561	5.120878587	4.706674207	0	High_risk	1.058361709
TCGA-P5-A736-01	0.630136986	0	4.393347551	6.147249706	4.741574847	4.476154831	0.022048165	High_risk	0.87122087
TCGA-P5-A5F0-01	0.78630137	0	4.981569565	6.530542114	5.296960244	4.620492574	0.161952159	Low_risk	0.051652071
TCGA-VM-A8CH-01	1.956164384	0	4.84740067	6.168076366	5.09346299	4.670375826	0.116098552	Low_risk	0.308766256
TCGA-S9-A7J1-01	0.682191781	0	4.8777099	6.605525447	5.498936942	4.629473197	0.051024003	Low_risk	0.239795867
TCGA-P5-A77X-01	0.287671233	0	4.657096892	6.025161715	4.592977211	4.228795607	0.342554745	Low_risk	-0.168635407
TCGA-DU-6400-01	0.101369863	1	5.251650932	6.85122308	5.751827884	5.183315795	0.079019633	Low_risk	0.487370324
TCGA-DU-7309-01	0.230136986	0	3.810957159	5.825861932	4.773447828	4.463308566	0.055334502	High_risk	1.239836914
TCGA-TQ-A7RV-01	5.117808219	0	4.998452782	6.41162284	5.125452734	4.706884138	0.019630756	Low_risk	0.430663891
TCGA-HT-7620-01	1.189041096	0	4.551109914	6.308846842	5.090544369	4.24791992	0	Low_risk	0.286644084
TCGA-TQ-A7RW-01	2.249315068	1	5.129101638	6.620281418	5.332815326	4.983098494	0.117030053	Low_risk	0.463855277
TCGA-HT-7475-01	1.452054795	0	4.723394734	6.268239745	4.872287032	4.490428935	0.122871469	Low_risk	0.367163856
TCGA-E1-A7YU-01	0.063013699	1	3.849128577	5.917689527	4.645569094	4.41731921	0.082975027	High_risk	1.216620704
TCGA-DU-7008-01	13.01917808	0	4.73684837	6.589610702	5.556006294	4.772154871	0.074505436	Low_risk	0.490528357
TCGA-HW-A5KJ-01	2.635616438	1	4.163426274	5.701975925	3.427337989	3.621876049	0.120219212	Low_risk	0.487490476
TCGA-DU-7300-01	5.167123288	1	4.394671902	6.301181557	5.239065743	4.444474924	0.140124224	Low_risk	0.388807006
TCGA-P5-A5EU-01	0	0	5.025316773	6.671008825	5.364926059	5.79978154	0.292310588	High_risk	1.374690084
TCGA-E1-5322-01	10.89863014	1	4.612163745	6.797786014	5.658122919	4.878602742	0.018064389	High_risk	0.861153315
TCGA-TM-A84J-01	2.01369863	0	5.932909205	6.733370612	5.694877408	5.976892863	0.09071796	High_risk	0.82060836
TCGA-E1-5307-01	4.82739726	1	4.763762113	6.754469327	5.760021298	4.774939885	0.048236186	Low_risk	0.44288379
TCGA-QH-A6XA-01	1.375342466	0	4.572810864	6.346324021	5.132515153	4.444203231	0.148869044	Low_risk	0.282049037
TCGA-P5-A72Z-01	0.969863014	0	5.507096905	7.604889726	5.200249307	5.733983349	0.020057652	High_risk	1.701789773
TCGA-QH-A6X9-01	0.15890411	0	4.965151668	6.60101898	5.377512488	4.828118708	0.171847314	Low_risk	0.303344738
TCGA-DU-A7T6-01	1.498630137	1	4.817623258	6.330554815	4.688359425	4.9300655	0.015069322	High_risk	1.161387732
TCGA-TM-A84M-01	2.065753425	0	5.226308142	7.134311311	5.946831434	4.932883228	0.026162654	Low_risk	0.252217374
TCGA-CS-4943-01	3.030136986	1	4.495823055	6.627261005	6.512275882	5.499485567	0.021621858	High_risk	1.176900901
TCGA-P5-A733-01	1.134246575	0	3.868499108	5.504544125	3.349747417	3.678184611	0.028427705	High_risk	0.970896493
TCGA-TQ-A7RI-01	0.169863014	0	5.17602351	6.439353854	5.527392553	4.859760879	0.072723231	Low_risk	0.125612565
TCGA-HT-8019-01	2.750684932	0	3.765948401	5.465203951	3.692148185	4.232192572	0.236951759	High_risk	1.24809458
TCGA-DU-7009-01	12.8630137	1	4.679536399	6.395510144	5.659188185	4.462405749	0.064606975	Low_risk	0.011314465
TCGA-HT-7482-01	8.912328767	0	4.285624155	6.283969911	4.896228248	4.201751467	0.156784908	Low_risk	0.365126117
TCGA-FG-A60J-01	1.230136986	0	5.106633078	6.683612248	5.445504906	5.033947122	0.236829335	Low_risk	0.321738714
TCGA-HT-A5R5-01	0.010958904	0	4.705115343	6.798667495	5.013310389	5.231236544	0.029134804	High_risk	1.628897416
TCGA-DB-A64V-01	2.435616438	0	4.773611344	6.017187015	4.377033491	4.170517988	0.04082231	Low_risk	0.238138586
TCGA-DU-7290-01	0.863013699	1	4.08627425	6.826886559	4.70759657	4.54860308	0.041102772	High_risk	1.539100925
TCGA-FG-8181-01	2.361643836	0	3.832454609	6.238783039	3.702413749	4.511872807	0.333194716	High_risk	1.703733284
TCGA-QH-A86X-01	0.923287671	0	4.95919055	6.623849308	5.369389705	4.749410909	0.088955682	Low_risk	0.347771946
TCGA-HT-A5R9-01	0.005479452	0	5.029854805	6.481426502	5.401289138	4.419680457	0.140909507	Low_risk	-0.31570771
TCGA-DU-5854-01	0.704109589	0	4.520183351	6.283601426	4.962840494	5.082970771	0	High_risk	1.491000914
TCGA-HT-7607-01	0.263013699	1	3.997473072	6.029943124	4.741148749	4.298768273	0.203138497	Low_risk	0.709193764
TCGA-HW-A5KK-01	1.063013699	1	4.273344308	6.41773777	4.463014231	4.632128593	0.23388806	High_risk	1.156889596
TCGA-DU-7019-01	2.191780822	0	4.036353869	6.220095808	4.805581378	4.367000559	0.048933645	High_risk	1.032780633
TCGA-DU-7007-01	5.246575342	1	4.158668253	6.541669707	5.146679658	5.2364046	0.143262793	High_risk	1.821072638
TCGA-DB-A75K-01	1.008219178	0	5.289779146	7.054759499	5.559608056	5.606551788	0.021763974	High_risk	1.300004827
TCGA-VM-A8CD-01	0.657534247	1	3.806014654	5.813070569	4.129645706	4.65465894	0.039138394	High_risk	1.929237177
TCGA-HT-7604-01	10.20547945	0	5.241043126	6.944881866	5.594384326	4.761918175	0.15924166	Low_risk	-0.043542921
TCGA-DB-A64U-01	2.317808219	0	5.17511337	6.450452467	5.439503462	4.59125454	0.133037379	Low_risk	-0.260097247
TCGA-DH-A669-01	2.517808219	1	5.063666876	6.584371777	5.014663261	5.463181028	0.038295698	High_risk	1.473829879
TCGA-VM-A8CE-01	3.263013699	0	5.03621758	6.386133231	5.414237032	4.681651656	0.0223323	Low_risk	0.160208132
TCGA-S9-A6WQ-01	1.17260274	0	4.577078309	6.254546804	4.932354142	4.5404923	0.041102772	Low_risk	0.662634966
TCGA-FG-7636-01	1.490410959	0	4.633698567	6.267194934	5.283273599	4.862277801	0.043624477	High_risk	0.806724687
TCGA-FG-5964-01	4.350684932	0	4.478033425	6.583076748	4.994190488	4.523775208	0.076832696	Low_risk	0.776534865
TCGA-DB-A64Q-01	0.498630137	0	5.134619351	6.738246319	5.412903438	4.763740871	0.232415171	Low_risk	-0.013370368
TCGA-QH-A6CV-01	1.210958904	0	5.009423318	6.12648973	3.88426578	5.117678422	0.047677975	High_risk	1.598973581
TCGA-P5-A5F2-01	0.663013699	0	4.779779753	6.146376219	4.703626771	4.800050854	0.091936738	High_risk	0.82600232
TCGA-S9-A7QW-01	1.254794521	0	4.648776038	6.448803513	5.45711489	4.634680385	0.044743821	Low_risk	0.45078466
TCGA-DU-A7T8-01	11.58630137	1	5.182974295	6.707324617	5.255274114	5.08061503	0.135140816	Low_risk	0.594742096
TCGA-HT-7609-01	3.832876712	0	4.696795088	6.247625655	5.289838153	4.492398012	0.03745251	Low_risk	0.252856011
TCGA-DH-A7US-01	1.934246575	0	5.046931904	6.526518019	5.37086174	4.743552667	0.045862298	Low_risk	0.278557663
TCGA-DU-7014-01	9.783561644	1	4.426204362	6.159477821	4.406985572	4.247600972	0.025312343	Low_risk	0.750694069
TCGA-HT-7688-01	2.64109589	0	4.491994153	6.343160837	5.25188948	4.609359018	0.201006466	Low_risk	0.423025822
TCGA-HT-A4DS-01	0.019178082	0	3.940401698	4.998967202	3.082770704	4.192975282	0.066950244	High_risk	1.487386065
TCGA-E1-A7YY-01	12.17808219	1	4.402817662	6.27761659	4.481318319	5.019483982	0.308593869	High_risk	1.354748682
TCGA-DU-A6S2-01	2.128767123	0	4.856776588	6.842914739	5.34672292	5.302680959	0.06681251	High_risk	1.316724337
TCGA-S9-A6TS-01	5.180821918	1	4.327945991	6.288329029	4.62590752	4.641829223	0.10057404	High_risk	1.164660986
TCGA-DB-5280-01	3.046575342	0	5.15534447	6.780178844	6.076078031	5.165940069	0	Low_risk	0.447354621
TCGA-E1-A7Z2-01	1.090410959	1	3.948339195	6.233226597	4.437520723	4.672583747	0.110897723	High_risk	1.669592687
TCGA-WY-A85B-01	3.816438356	0	4.822388551	6.289847373	5.162069015	4.608247428	0.104873377	Low_risk	0.273961141
TCGA-TQ-A8XE-01	2.61369863	1	5.127575505	6.911838959	5.285113651	4.988048397	0.154971988	Low_risk	0.560231185
TCGA-TQ-A7RS-01	0	0	5.14274834	6.649049191	5.371412495	4.919435433	0.044044333	Low_risk	0.465585761
TCGA-DB-A64L-01	2.016438356	0	4.584685958	6.315488341	4.309307177	4.720048579	0.180402507	High_risk	1.099966982
TCGA-E1-A7YW-01	3.068493151	1	5.21837046	6.812810091	5.464217354	5.044695742	0.124195772	Low_risk	0.437007989
TCGA-DH-A7UU-01	1.142465753	0	4.917188262	6.190450908	5.638948459	4.858209818	0.152507948	Low_risk	0.089935768
TCGA-P5-A5EZ-01	0.191780822	0	4.231509211	5.731291874	4.723383811	4.171551124	0.059908989	Low_risk	0.419334906
TCGA-FG-6690-01	3.545205479	0	4.847195187	6.286764737	5.597194446	4.577573846	0.021053252	Low_risk	0.058180595
TCGA-DU-7294-01	7.860273973	0	4.658234337	6.59682634	5.71267281	4.551171452	0.021053252	Low_risk	0.263161496
TCGA-TQ-A7RK-01	3.673972603	0	5.111749142	6.457893017	4.803645523	4.943630696	0.126972856	Low_risk	0.687818459
TCGA-DU-6407-01	7.876712329	1	4.850959403	6.275744601	5.858142667	4.583886089	0.02219024	Low_risk	-0.110466667
TCGA-DB-A4XH-01	2.635616438	0	3.971929754	5.418736422	4.296060887	3.668584362	0.142870845	Low_risk	0.037584286
TCGA-QH-A6CX-01	1.019178082	1	4.077319918	5.268176105	4.175005553	4.550081838	0.042784398	High_risk	1.266379787
TCGA-S9-A7J3-01	1.723287671	0	5.168224826	6.713415386	5.733563137	4.870887448	0.08011186	Low_risk	0.114117612
TCGA-DU-6394-01	1.868493151	1	5.36473	7.201858285	5.801901029	5.431338805	0	High_risk	0.930702188
TCGA-HT-8010-01	0.136986301	0	4.169002985	5.825546515	4.512700963	4.022758398	0.051580921	Low_risk	0.471228166
TCGA-FG-A60K-01	1.484931507	0	5.236993839	6.480843506	5.397484685	4.64559215	0.025454096	Low_risk	-0.045543983
TCGA-HT-8106-01	0.008219178	0	4.832454609	6.694568225	5.110951995	4.834539312	0.019203734	High_risk	0.888826653
TCGA-WY-A85D-01	3.142465753	0	4.699807013	6.279857547	4.673488584	4.607945732	0.093154488	Low_risk	0.723669896
TCGA-HT-A61A-01	0.531506849	0	4.458329503	5.792517018	4.193204014	4.212927245	0.130403762	Low_risk	0.500838996
TCGA-E1-A7YJ-01	1.621917808	1	4.781055404	7.156488643	4.15166402	5.686158722	0.021337583	High_risk	2.859043093
TCGA-P5-A72U-01	0.019178082	0	3.595360434	6.036683549	4.248504476	5.077982105	0.039278795	High_risk	2.71242576
TCGA-P5-A781-01	0.367123288	0	4.454879957	6.214439583	5.037961995	4.263718021	0.036890111	Low_risk	0.343285525
TCGA-FG-A6IZ-01	1.252054795	0	4.49756766	6.094187501	3.948068148	4.218168938	0.094506339	High_risk	0.801007656
TCGA-TM-A84Q-01	2.115068493	0	5.042915693	6.627991972	5.406135261	4.77591969	0.04082231	Low_risk	0.350987828
TCGA-CS-4944-01	5.008219178	0	3.885984274	5.651430618	4.483899596	3.871607122	0.021053252	Low_risk	0.552486595
TCGA-HT-7877-01	0.010958904	0	4.854284955	6.518096032	5.229299509	4.311902679	0.153805336	Low_risk	-0.176531196
TCGA-S9-A7IZ-01	1.665753425	0	4.448160918	5.893842705	4.470699541	4.4130592	0.08011186	Low_risk	0.715511999
TCGA-QH-A6X5-01	1.361643836	0	4.462556258	6.305870229	4.863304159	4.392928721	0.067776372	Low_risk	0.606629449
TCGA-DU-7015-01	7.564383562	0	4.586254336	6.32335926	5.243341574	4.390137995	0.031818626	Low_risk	0.297785965
TCGA-FG-5963-01	2.123287671	1	4.862600166	6.268116205	4.818155217	5.032673927	0.096126889	High_risk	1.018400319
TCGA-WY-A85E-01	1.734246575	0	4.790772038	6.270977379	5.817689763	4.687183895	0.246712101	Low_risk	-0.236264753
TCGA-DU-A7TJ-01	0.046575342	0	5.300892469	6.752103623	5.766656112	5.773722103	0.069702167	High_risk	1.18205231
TCGA-FG-A70Y-01	2.378082192	0	4.309190742	5.882234636	4.585497401	4.229618684	0.058801354	Low_risk	0.568034013
TCGA-DB-5273-01	6.830136986	0	3.934242845	6.19323556	5.437540697	4.517552866	0	High_risk	0.994350942
TCGA-DU-8168-01	1.180821918	0	5.507848542	7.347949951	6.394630749	5.110864324	0.067501049	Low_risk	-0.061283965
TCGA-HW-7491-01	5.693150685	0	4.775040003	6.813284819	6.220221594	4.925657687	0.038436182	Low_risk	0.374385797
TCGA-DB-A64W-01	1.2	1	5.385358555	6.666841788	5.870307997	5.016121869	0.220453786	Low_risk	-0.235372655
TCGA-HW-8320-01	3.334246575	0	5.118696105	6.697901673	5.674245949	4.839455765	0.060739158	Low_risk	0.184137934
TCGA-HW-A5KL-01	2.405479452	0	4.309037908	5.633899051	5.050662762	4.172247473	0.064606975	Low_risk	0.086685892
TCGA-DU-A6S3-01	1.797260274	0	4.498512572	6.329997203	5.111515469	4.759070591	0.129876461	High_risk	0.808369979
TCGA-FG-8182-01	1.139726027	0	5.31331842	6.786634258	5.925292135	4.934441015	0	Low_risk	0.082216723
TCGA-FG-A713-01	1.704109589	0	4.339885625	6.095131142	4.768417255	5.033519912	0.133695033	High_risk	1.44992524
TCGA-IK-8125-01	3.564383562	0	4.404228744	6.236649508	5.028237612	4.18405808	0.087870133	Low_risk	0.22552243
TCGA-HW-8321-01	3.545205479	0	4.838815657	6.605886897	5.338424415	4.602914093	0.018064389	Low_risk	0.397635696
TCGA-KT-A7W1-01	1.2	0	5.273668804	6.993148991	5.314315865	5.942819433	0.021621858	High_risk	1.892453035
TCGA-HW-7493-01	5.77260274	0	3.964888381	5.892689735	5.175049479	4.342618744	0.104873377	Low_risk	0.618972823
TCGA-HT-8114-01	2.849315068	0	4.813052607	6.576050434	5.296303218	4.35572813	0.013497992	Low_risk	0.119560822
TCGA-HT-8113-01	2.465753425	0	4.13742155	6.011535892	4.245693404	4.330881034	0.218099174	High_risk	0.897546908
TCGA-DU-8162-01	1.216438356	1	4.143646472	6.03826277	4.524521343	4.477483056	0.087462841	High_risk	1.118520652
TCGA-HT-7873-01	1.967123288	0	5.202213959	6.512993233	6.096717263	6.028549262	0.066399229	High_risk	1.315844118
TCGA-DU-A5TR-01	2.487671233	0	3.822781126	5.507169866	3.487936478	3.941162665	0.09895848	High_risk	1.167501335
TCGA-S9-A6U8-01	8.18630137	1	5.027410642	6.447013777	5.436884738	4.947441741	0.171078696	Low_risk	0.299878727
TCGA-HT-7854-01	3.290410959	0	4.862843132	6.621010067	5.933945538	4.704346347	0.063226802	Low_risk	0.06240345
TCGA-HT-7476-01	0.545205479	0	3.891448352	5.608179404	3.601506363	3.820863123	0.059355278	High_risk	0.968500905
TCGA-HT-8011-01	1.353424658	0	5.419690569	7.043019626	5.558598265	5.185593041	0.124857467	Low_risk	0.450878392
TCGA-DU-A5TS-01	2.64109589	0	3.835530007	5.546477793	3.630650094	3.813032078	0.097745622	High_risk	0.911858823
TCGA-E1-A7YS-01	1.276712329	1	5.214812564	7.071438764	5.758988007	5.18719369	0.089633736	Low_risk	0.596436023
TCGA-TQ-A7RN-01	2.810958904	0	5.205392513	6.52080723	5.478075503	4.63473846	0.017351842	Low_risk	-0.051219873
TCGA-TQ-A7RR-01	2.156164384	0	4.903173275	6.305813698	5.424670199	5.156991145	0.118758389	Low_risk	0.733471171
TCGA-S9-A7J2-01	0.169863014	0	5.126952213	6.453520872	5.632186771	5.002346978	0.02219024	Low_risk	0.379628919
TCGA-CS-5395-01	1.750684932	1	4.658045778	6.32262583	5.930756258	5.146170496	0.092613393	Low_risk	0.688787229
TCGA-HT-7689-01	1.246575342	0	4.712045449	6.643052385	5.008401729	4.505541643	0.159629186	Low_risk	0.404210813
TCGA-FG-6688-01	1.564383562	0	4.325479962	6.255723541	4.400858948	4.520315378	0.07121349	High_risk	1.183208442
TCGA-HW-7495-01	2.953424658	0	4.864646743	6.555132062	5.351087641	4.604783004	0.162210036	Low_risk	0.123261259
TCGA-R8-A6ML-01	7.835616438	0	4.89807772	6.804363383	5.142740172	4.636787005	0.040682059	Low_risk	0.552280751
TCGA-DB-5281-01	6.523287671	0	5.063912741	6.567597163	5.652549594	5.217645625	0.032947164	Low_risk	0.742917323
TCGA-VW-A7QS-01	1.934246575	0	4.907664634	6.707597951	4.750740478	5.18737187	0.0824301	High_risk	1.416833318
TCGA-HT-A4DV-01	2.169863014	0	4.760785138	6.226498896	4.613449143	4.538774041	0.089769309	Low_risk	0.593470662
TCGA-TM-A84H-01	2.536986301	0	5.532790714	7.064212467	5.834299117	5.022247953	0.353210356	Low_risk	-0.398841986
TCGA-TM-A7CA-01	2.898630137	0	4.925558	6.255191011	5.456983519	4.703039774	0.182946495	Low_risk	-0.027851527
TCGA-TQ-A7RJ-01	3.367123288	0	5.066679068	6.505333619	5.386745431	4.97116185	0.03801469	Low_risk	0.552453956
TCGA-DH-5142-01	5.323287671	0	4.853631435	6.590073501	6.050003155	5.740190918	0	High_risk	1.449102899
TCGA-DB-A64X-01	1.542465753	0	4.365650549	5.784713357	3.938361077	4.220252555	0.174917695	Low_risk	0.69499317
TCGA-DU-A76R-01	1.775342466	1	4.505389201	6.795905882	4.867837174	4.493256637	0.086783766	High_risk	0.859217491
TCGA-S9-A7QX-01	1.545205479	0	4.394260317	5.789267578	4.90443111	4.355065613	0.077653186	Low_risk	0.377631827
TCGA-HT-A615-01	1.410958904	0	5.036424208	6.768721596	5.237089472	4.404691987	0.073820233	Low_risk	-0.018774189
TCGA-DU-7012-01	0.545205479	1	4.502642481	6.514673031	4.933421563	4.490005264	0.021906077	High_risk	0.803630452
TCGA-P5-A5F1-01	0.490410959	0	4.626357362	6.175819976	4.443427629	4.25456381	0.078473209	Low_risk	0.459758452
TCGA-HT-7477-01	2.021917808	0	4.902821271	7.14486724	5.884541755	5.483103119	0.125386605	High_risk	1.194248095
TCGA-HT-8109-01	0.463013699	0	4.576225829	6.302973344	5.106540956	4.37923279	0.167357928	Low_risk	0.1636946
TCGA-R8-A73M-01	4.947945205	0	4.724813957	6.471977539	4.511430086	4.427210584	0.104470858	Low_risk	0.623034341
TCGA-HW-A5KM-01	1.726027397	0	4.796711953	6.694289625	5.4644657	4.952347546	0	High_risk	0.883420233
TCGA-S9-A7R3-01	8.254794521	0	4.655122811	6.432194443	4.704689403	4.339564998	0.070938821	Low_risk	0.489665582
TCGA-TQ-A7RU-01	2.82739726	0	5.437164473	6.908234081	5.764032926	4.936995918	0.07819992	Low_risk	-0.007903643
TCGA-S9-A6TY-01	2.947945205	0	4.480917807	6.689013948	4.719873403	4.162000514	0.154453593	Low_risk	0.394436299
TCGA-HT-7473-01	1.378082192	0	4.83553506	6.343663647	5.615310351	4.658794157	0.080384787	Low_risk	0.096573073
TCGA-DU-8167-01	1.290410959	0	4.519315444	6.394303196	4.754283581	4.364481386	0.019773069	Low_risk	0.691204277
TCGA-HT-8111-01	0.019178082	0	4.681314323	6.370760629	5.294039878	4.342433852	0.040682059	Low_risk	0.112052905
TCGA-S9-A89Z-01	1.706849315	0	4.696110693	6.313470802	4.992994967	5.219788069	0.191436315	High_risk	1.19170375
TCGA-HT-7470-01	3.342465753	1	4.363977023	6.101790826	5.441214543	4.644934922	0.127369147	Low_risk	0.494839665
TCGA-DU-6402-01	0.58630137	1	4.647038149	6.701923266	4.41644119	5.241500821	0.019346089	High_risk	2.059403972
TCGA-QH-A6X8-01	1.394520548	0	4.944769446	7.126695182	6.072961129	5.352987988	0.041523362	High_risk	0.982014852
TCGA-DU-A5TY-01	2.830136986	1	4.219478328	6.291588825	4.478434738	4.335483256	0.023326332	High_risk	1.084539615
TCGA-DU-8163-01	1.723287671	0	4.938455179	6.392054622	5.585938995	4.611437991	0.046002047	Low_risk	0.021800288
TCGA-DU-A7TD-01	0.624657534	1	5.273989499	6.81246742	4.691148874	5.474345182	0	High_risk	1.634298782
