# Supplementary material for: Comprehensive analysis of the prognosis and immune infiltrates for the BET protein family reveals the significance of BRD4 in glioblastoma multiforme
Source: Front Cell Dev Biol. 2023 Jan 12;11:1042490. doi: 10.3389/fcell.2023.1042490 (PMC9878708; doi:10.3389/fcell.2023.1042490)
Supplement: Supplementary file 2 [file DataSheet1.ZIP › Data Sheet/Correlated genes data (GEPIA)/BRD1 table_similar(GEPIA).txt]

Gene Symbol	Gene ID	PCC
TTC28	ENSG00000100154.14	0.85
ZBED4	ENSG00000100426.6	0.85
PPP6R2	ENSG00000100239.15	0.85
TCF20	ENSG00000100207.18	0.84
PRR14L	ENSG00000183530.13	0.83
MORC2	ENSG00000133422.12	0.82
TNRC6B	ENSG00000100354.20	0.81
NUP50	ENSG00000093000.18	0.81
ZNF70	ENSG00000187792.4	0.81
GTPBP1	ENSG00000100226.15	0.80
RP5-821D11.7	ENSG00000184068.2	0.80
EIF4ENIF1	ENSG00000184708.17	0.80
GGA1	ENSG00000100083.18	0.79
EP300	ENSG00000100393.9	0.79
ZC3H7B	ENSG00000100403.11	0.78
RBFOX2	ENSG00000100320.22	0.78
EWSR1	ENSG00000182944.17	0.78
PPIL2	ENSG00000100023.17	0.77
LZTR1	ENSG00000099949.18	0.76
ACIN1	ENSG00000100813.14	0.76
