# Supplementary material for: Comprehensive analysis of the prognosis and immune infiltrates for the BET protein family reveals the significance of BRD4 in glioblastoma multiforme
Source: Front Cell Dev Biol. 2023 Jan 12;11:1042490. doi: 10.3389/fcell.2023.1042490 (PMC9878708; doi:10.3389/fcell.2023.1042490)
Supplement: Supplementary file 2 [file DataSheet1.ZIP › Data Sheet/Correlated genes data (GEPIA)/BRD2 table_similar(GEPIA).txt]

Gene Symbol	Gene ID	PCC
TRIM26	ENSG00000234127.8	0.83
DHX16	ENSG00000204560.9	0.82
ABCF1	ENSG00000204574.12	0.81
SAFB	ENSG00000160633.12	0.81
RBM10	ENSG00000182872.15	0.81
LEMD2	ENSG00000161904.11	0.80
COPS7B	ENSG00000144524.17	0.80
TRIM39	ENSG00000204599.14	0.80
UBR2	ENSG00000024048.10	0.80
DVL3	ENSG00000161202.17	0.79
CDC5L	ENSG00000096401.7	0.79
MDC1	ENSG00000137337.14	0.79
TLK2	ENSG00000146872.17	0.79
ZKSCAN8	ENSG00000198315.10	0.79
CTCF	ENSG00000102974.14	0.79
SCAF4	ENSG00000156304.14	0.79
DIS3L2	ENSG00000144535.19	0.79
BTN2A1	ENSG00000112763.15	0.79
ZNF318	ENSG00000171467.15	0.79
HCFC1	ENSG00000172534.13	0.78
