# Supplementary material for: Comprehensive analysis of the prognosis and immune infiltrates for the BET protein family reveals the significance of BRD4 in glioblastoma multiforme
Source: Front Cell Dev Biol. 2023 Jan 12;11:1042490. doi: 10.3389/fcell.2023.1042490 (PMC9878708; doi:10.3389/fcell.2023.1042490)
Supplement: Supplementary file 2 [file DataSheet1.ZIP › Data Sheet/Correlated genes data (GEPIA)/BRD3 table_similar(GEPIA).txt]

Gene Symbol	Gene ID	PCC
GTF3C4	ENSG00000125484.11	0.90
CAMSAP1	ENSG00000130559.18	0.89
EHMT1	ENSG00000181090.17	0.87
PRRC2B	ENSG00000130723.17	0.86
PRDM10	ENSG00000170325.14	0.86
GATAD2B	ENSG00000143614.7	0.84
FAM168B	ENSG00000152102.17	0.84
PHF2	ENSG00000197724.10	0.83
RC3H2	ENSG00000056586.15	0.83
PBRM1	ENSG00000163939.18	0.83
RABGAP1	ENSG00000011454.16	0.82
ZNF445	ENSG00000185219.15	0.82
KMT2A	ENSG00000118058.20	0.82
GAPVD1	ENSG00000165219.21	0.82
DCAF7	ENSG00000136485.14	0.81
ZNF646	ENSG00000167395.10	0.81
NUP188	ENSG00000095319.14	0.81
CREBBP	ENSG00000005339.12	0.81
SET	ENSG00000119335.16	0.81
WHSC1	ENSG00000109685.17	0.81
