# Supplementary material for: Comprehensive analysis of the prognosis and immune infiltrates for the BET protein family reveals the significance of BRD4 in glioblastoma multiforme
Source: Front Cell Dev Biol. 2023 Jan 12;11:1042490. doi: 10.3389/fcell.2023.1042490 (PMC9878708; doi:10.3389/fcell.2023.1042490)
Supplement: Supplementary file 2 [file DataSheet1.ZIP › Data Sheet/Correlated genes data (GEPIA)/BRD4 table_similar(GEPIA).txt]

Gene Symbol	Gene ID	PCC
WIZ	ENSG00000011451.17	0.90
AP3D1	ENSG00000065000.15	0.88
ARHGEF18	ENSG00000104880.17	0.88
NACC1	ENSG00000160877.5	0.86
KHSRP	ENSG00000088247.15	0.86
GATAD2A	ENSG00000167491.17	0.86
CHERP	ENSG00000085872.14	0.84
TNPO2	ENSG00000105576.15	0.84
SAFB	ENSG00000160633.12	0.84
MAU2	ENSG00000129933.20	0.84
AKAP8	ENSG00000105127.8	0.84
RANBP3	ENSG00000031823.14	0.83
MIER2	ENSG00000105556.10	0.83
GNA11	ENSG00000088256.8	0.83
AP1M1	ENSG00000072958.8	0.83
RAVER1	ENSG00000161847.13	0.83
UPF1	ENSG00000005007.12	0.82
DNM2	ENSG00000079805.16	0.82
RFX1	ENSG00000132005.8	0.82
MAP2K7	ENSG00000076984.17	0.81
