# Supplementary material for: Comprehensive analysis of the prognosis and immune infiltrates for the BET protein family reveals the significance of BRD4 in glioblastoma multiforme
Source: Front Cell Dev Biol. 2023 Jan 12;11:1042490. doi: 10.3389/fcell.2023.1042490 (PMC9878708; doi:10.3389/fcell.2023.1042490)
Supplement: Supplementary file 2 [file DataSheet1.ZIP › Data Sheet/Correlated genes data (GEPIA)/BRDT table_similar(GEPIA).txt]

Gene Symbol	Gene ID	PCC
NUPL1P1	ENSG00000251436.2	0.84
CRYGC	ENSG00000163254.4	0.83
CTA-150C2.13	ENSG00000235209.1	0.80
RP11-1281K21.8	ENSG00000280043.1	0.80
RP5-1185K9.1	ENSG00000238034.1	0.79
CTC-420A11.2	ENSG00000260115.1	0.79
AMELX	ENSG00000125363.14	0.79
RP11-532F6.2	ENSG00000219712.1	0.79
HOTTIP_4	ENSG00000277553.1	0.79
RP11-1267H10.1	ENSG00000251101.1	0.79
Y_RNA	ENSG00000199890.1	0.79
RP11-541H12.1	ENSG00000230748.1	0.79
RP11-20F24.2	ENSG00000234918.1	0.79
RP11-411H5.1	ENSG00000226715.1	0.79
RP11-144L1.4	ENSG00000236656.1	0.79
RP11-339D20.1	ENSG00000250611.1	0.79
RN7SKP76	ENSG00000201289.1	0.79
RP11-403N16.2	ENSG00000232494.1	0.79
RP11-698E18.1	ENSG00000251588.2	0.79
RP11-38C18.3	ENSG00000238022.1	0.79
