# Supplementary material for: Comprehensive analysis of the prognosis and immune infiltrates for the BET protein family reveals the significance of BRD4 in glioblastoma multiforme
Source: Front Cell Dev Biol. 2023 Jan 12;11:1042490. doi: 10.3389/fcell.2023.1042490 (PMC9878708; doi:10.3389/fcell.2023.1042490)
Supplement: Supplementary file 2 [file DataSheet1.ZIP › Data Sheet/GO and Pathway in DAVID.xlsx]

## Sheet: REACTOME_PATHWAY
Category	Term		Count	%	LOG10(p value)	PValue	Genes	List Total	Pop Hits	Pop Total	Fold Enrichment	Bonferroni	Benjamini	FDR
REACTOME_PATHWAY	R-HSA-3247509~Chromatin modifying enzymes	Chromatin modifying enzymes	7	14.8936	4.24418	5.69928e-05	PHF2, PBRM1, BRD1, EP300, EHMT1, GATAD2B, GATAD2A	29	274	10882	9.58646	0.0148778	0.00518362	0.00518362
REACTOME_PATHWAY	R-HSA-4839726~Chromatin organization	Chromatin organization	7	14.8936	4.24418	5.69928e-05	PHF2, PBRM1, BRD1, EP300, EHMT1, GATAD2B, GATAD2A	29	274	10882	9.58646	0.0148778	0.00518362	0.00518362
REACTOME_PATHWAY	R-HSA-6804758~Regulation of TP53 Activity through Acetylation	Regulation of TP53 Activity through Acetylation	4	8.51064	4.2282	5.91288e-05	BRD1, EP300, GATAD2B, GATAD2A	29	30	10882	50.0322	0.015431	0.00518362	0.00518362
REACTOME_PATHWAY	R-HSA-5633007~Regulation of TP53 Activity	Regulation of TP53 Activity	5	10.6383	3.15499	0.00069986	BRD1, EP300, EHMT1, GATAD2B, GATAD2A	29	160	10882	11.7263	0.16817	0.0460158	0.0460158
REACTOME_PATHWAY	R-HSA-3700989~Transcriptional Regulation by TP53	Transcriptional Regulation by TP53	5	10.6383	1.88229	0.0131133	BRD1, EP300, EHMT1, GATAD2B, GATAD2A	29	362	10882	5.18289	0.968933	0.689761	0.689761
REACTOME_PATHWAY	R-HSA-9679191~Potential therapeutics for SARS	Potential therapeutics for SARS	3	6.38298	1.67109	0.0213258	GATAD2B, BRD4, GATAD2A	29	88	10882	12.7923	0.99655	0.861473	0.861473
REACTOME_PATHWAY	R-HSA-8951936~RUNX3 regulates p14-ARF	RUNX3 regulates p14-ARF	2	4.25532	1.63962	0.0229289	BRD2, EP300	29	9	10882	83.387	0.997758	0.861473	0.861473
REACTOME_PATHWAY	R-HSA-5250913~Positive epigenetic regulation of rRNA expression	Positive epigenetic regulation of rRNA expression	3	6.38298	1.5209	0.0301367	EP300, GATAD2B, GATAD2A	29	106	10882	10.62	0.99968	0.915093	0.915093
REACTOME_PATHWAY	R-HSA-74160~Gene expression (Transcription)	ne expression (Transcription)	9	19.1489	1.50425	0.031315	BRD2, PBRM1, BRD1, GTF3C4, NUP50, EP300, EHMT1, GATAD2B, GATAD2A	29	1502	10882	2.24845	0.999768	0.915093	0.915093
REACTOME_PATHWAY	R-HSA-6804760~Regulation of TP53 Activity through Methylation	Regulation of TP53 Activity through Methylation	2	4.25532	1.32047	0.0478109	EP300, EHMT1	29	19	10882	39.4991	0.999997	1	1
REACTOME_PATHWAY	R-HSA-212165~Epigenetic regulation of gene expression	pigenetic regulation of gene expression	3	6.38298	1.25321	0.0558197	EP300, GATAD2B, GATAD2A	29	149	10882	7.5552	1	1	1
REACTOME_PATHWAY	R-HSA-9679506~SARS-CoV Infections	SARS-CoV Infections	4	8.51064	1.18863	0.0647687	NUP50, GATAD2B, BRD4, GATAD2A	29	362	10882	4.14631	1	1	1
REACTOME_PATHWAY	R-HSA-3108232~SUMO E3 ligases SUMOylate target proteins	SUMO E3 ligases SUMOylate target proteins	3	6.38298	1.10124	0.0792066	NUP50, EP300, SAFB	29	182	10882	6.1853	1	1	1
REACTOME_PATHWAY	R-HSA-2990846~SUMOylation	SUMOylation	3	6.38298	1.07704	0.0837459	NUP50, EP300, SAFB	29	188	10882	5.98789	1	1	1
REACTOME_PATHWAY	R-HSA-212436~Generic Transcription Pathway	eneric Transcription Pathway	7	14.8936	1.04169	0.0908473	BRD2, PBRM1, BRD1, EP300, EHMT1, GATAD2B, GATAD2A	29	1238	10882	2.12172	1	1	1
REACTOME_PATHWAY	R-HSA-8939243~RUNX1 interacts with co-factors whose precise effect on RUNX1 targets is not known	RUNX1 interacts with co-factors whose precise effect on RUNX1 targets is not known	2	4.25532	1.02959	0.0934138	PBRM1, EP300	29	38	10882	19.7495	1	1	1

## Sheet: BP
Category	Term	Count	%	#NAME?	PValue	Genes	List Total	Pop Hits	Pop Total	Fold Enrichment	Bonferroni	Benjamini	FDR
GOTERM_BP_DIRECT	GO:0006338~chromatin remodeling	8	17.0213	7.57677	2.64993e-08	BRD3, BRD2, PBRM1, MORC2, GATAD2B, BRDT, BRD4, GATAD2A	45	138	19157	24.6789	7.60528e-06	7.60531e-06	7.57881e-06
GOTERM_BP_DIRECT	GO:0006325~chromatin organization	7	14.8936	4.70356	1.97897e-05	BRD3, BRD2, BRD1, EHMT1, SAFB, BRDT, BRD4	45	246	19157	12.1137	0.0056636	0.00283982	0.00282993
GOTERM_BP_DIRECT	GO:0008380~RNA splicing	5	10.6383	3.00467	0.000989306	KHSRP, DHX16, ACIN1, RBM10, BRDT	45	193	19157	11.0288	0.247287	0.0946436	0.0943138
GOTERM_BP_DIRECT	GO:0010468~regulation of gene expression	5	10.6383	2.57446	0.00266402	BRD2, TRIM39, KHSRP, TRIM26, PRDM10	45	253	19157	8.41326	0.534942	0.191143	0.190477
GOTERM_BP_DIRECT	GO:2000628~regulation of miRNA metabolic process	2	4.25532	2.03828	0.00915635	KHSRP, RC3H2	45	4	19157	212.856	0.928637	0.504742	0.502983
GOTERM_BP_DIRECT	GO:0050821~protein stabilization	4	8.51064	1.97666	0.0105521	TRIM39, DVL3, EP300, WIZ	45	198	19157	8.60022	0.952382	0.504742	0.502983
GOTERM_BP_DIRECT	GO:0006606~protein import into nucleus	3	6.38298	1.68806	0.0205089	EIF4ENIF1, NUP50, TNPO2	45	96	19157	13.3035	0.997387	0.801303	0.798511
GOTERM_BP_DIRECT	GO:0006355~regulation of transcription, DNA-templated	7	14.8936	1.651	0.022336	BRD3, BRD2, EWSR1, KHSRP, SAFB, BRDT, BRD4	45	967	19157	3.08167	0.998471	0.801303	0.798511
GOTERM_BP_DIRECT	GO:0045815~positive regulation of gene expression, epigenetic	2	4.25532	1.56505	0.0272239	PHF2, EP300	45	12	19157	70.9519	0.999637	0.845491	0.842545
GOTERM_BP_DIRECT	GO:0061014~positive regulation of mRNA catabolic process	2	4.25532	1.53077	0.0294596	KHSRP, GTPBP1	45	13	19157	65.494	0.999813	0.845491	0.842545
GOTERM_BP_DIRECT	GO:0048025~negative regulation of mRNA splicing, via spliceosome	2	4.25532	1.30666	0.0493561	ACIN1, RBM10	45	22	19157	38.701	1	1	1
GOTERM_BP_DIRECT	GO:0007140~male meiosis	2	4.25532	1.26984	0.0537231	UBR2, BRDT	45	24	19157	35.4759	1	1	1
GOTERM_BP_DIRECT	GO:0006306~DNA methylation	2	4.25532	1.22014	0.0602369	EHMT1, GATAD2A	45	27	19157	31.5342	1	1	1
GOTERM_BP_DIRECT	GO:0007141~male meiosis I	2	4.25532	1.20483	0.0623984	UBR2, BRDT	45	28	19157	30.4079	1	1	1
GOTERM_BP_DIRECT	GO:0000122~negative regulation of transcription from RNA polymerase II promoter	6	12.766	1.18137	0.0658612	NACC1, EP300, EHMT1, RBM10, GATAD2B, GATAD2A	45	952	19157	2.68305	1	1	1
GOTERM_BP_DIRECT	GO:0043044~ATP-dependent chromatin remodeling	2	4.25532	1.1113	0.0773935	PBRM1, GATAD2B	45	35	19157	24.3263	1	1	1
GOTERM_BP_DIRECT	GO:0043488~regulation of mRNA stability	2	4.25532	1.08813	0.0816345	KHSRP, RC3H2	45	37	19157	23.0114	1	1	1
GOTERM_BP_DIRECT	GO:0006397~mRNA processing	3	6.38298	1.08357	0.0824952	KHSRP, ACIN1, BRDT	45	208	19157	6.14006	1	1	1

## Sheet: CC
Category	Term	Count	%		PValue	Genes	List Total	Pop Hits	Pop Total	Fold Enrichment	Bonferroni	Benjamini	FDR
GOTERM_CC_DIRECT	GO:0005654~nucleoplasm	24	51.0638	6.08199	8.27964e-07	PHF2, BRD2, PBRM1, PPIL2, GTF3C4, EHMT1, COPS7B, WIZ, SAFB, GATAD2B, CHERP, GATAD2A, GGA1, MAU2, EWSR1, NUP50, KHSRP, NACC1, DHX16, ACIN1, EP300, MORC2, BRD4, ABCF1	45	3851	20163	2.79242	7.12024e-05	7.12049e-05	6.9549e-05
GOTERM_CC_DIRECT	GO:0005634~nucleus	28	59.5745	5.09667	8.00438e-06	PHF2, EHMT1, WIZ, UBR2, PRDM10, EIF4ENIF1, KHSRP, NACC1, DHX16, EP300, TRIM26, MORC2, TNPO2, RBM10, BRD4, BRD3, BRD2, BRD1, PPIL2, SAFB, GATAD2B, GATAD2A, CRYGC, MAU2, TRIM39, EWSR1, ACIN1, BRDT	45	5848	20163	2.14533	0.000688143	0.000344188	0.000336184
GOTERM_CC_DIRECT	GO:0016607~nuclear speck	7	14.8936	3.55112	0.000281116	BRD2, EIF4ENIF1, BRD1, ACIN1, RBM10, GATAD2B, GATAD2A	45	419	20163	7.4856	0.0238894	0.00701333	0.00685023
GOTERM_CC_DIRECT	GO:0000785~chromatin	10	21.2766	3.48651	0.000326201	BRD3, BRD2, MAU2, DVL3, UBR2, PRDM10, LEMD2, GATAD2B, BRDT, BRD4	45	1032	20163	4.34173	0.0276679	0.00701333	0.00685023
GOTERM_CC_DIRECT	GO:0005694~chromosome	4	8.51064	1.78857	0.0162718	BRD1, EP300, EHMT1, BRD4	45	245	20163	7.31537	0.756072	0.279874	0.273366
GOTERM_CC_DIRECT	GO:0016581~NuRD complex	2	4.25532	1.49148	0.0322489	GATAD2B, GATAD2A	45	15	20163	59.7422	0.940341	0.462235	0.451485
GOTERM_CC_DIRECT	GO:0005737~cytoplasm	18	38.2979	1.25609	0.0554509	BRD2, PPIL2, COPS7B, ARHGEF18, UBR2, CAMSAP1, CHERP, CRYGC, EIF4ENIF1, TRIM39, EWSR1, KHSRP, NACC1, EP300, TRIM26, MORC2, TNPO2, ABCF1	45	5375	20163	1.5005	0.992599	0.681253	0.66541
GOTERM_CC_DIRECT	GO:0005635~nuclear envelope	3	6.38298	1.17807	0.0663633	NUP50, LEMD2, ABCF1	45	193	20163	6.96477	0.997275	0.713406	0.696815

## Sheet: MF
Category	Term	Count	%		PValue	Genes	List Total	Pop Hits	Pop Total	Fold Enrichment	Bonferroni	Benjamini	FDR
GOTERM_MF_DIRECT	GO:0070577~lysine-acetylated histone binding	4	8.51064	4.68583	2.06146e-05	BRD3, BRD2, BRDT, BRD4	45	23	18765	72.5217	0.00230619	0.001923	0.00188866
GOTERM_MF_DIRECT	GO:0005515~protein binding	42	89.3617	4.46421	3.43394e-05	PHF2, GTF3C4, EHMT1, COPS7B, WIZ, UBR2, PRDM10, EIF4ENIF1, GGA1, KHSRP, NACC1, DHX16, DVL3, EP300, TRIM26, AMELX, MORC2, TNPO2, RBM10, ABCF1, BRD4, BRD3, BRD2, PBRM1, BRD1, PPIL2, AP3D1, ARHGEF18, SAFB, GTPBP1, LEMD2, GATAD2B, PRRC2B, CHERP, GATAD2A, CRYGC, MAU2, TRIM39, EWSR1, NUP50, ACIN1, LZTR1	45	12517	18765	1.39922	0.00383869	0.001923	0.00188866
GOTERM_MF_DIRECT	GO:0003723~RNA binding	12	25.5319	3.39301	0.000404566	EIF4ENIF1, EWSR1, KHSRP, DHX16, ACIN1, SAFB, GTPBP1, RBM10, PRRC2B, RC3H2, ABCF1, CHERP	45	1452	18765	3.44628	0.0443089	0.0151038	0.0148341
GOTERM_MF_DIRECT	GO:0003682~chromatin binding	7	14.8936	3.14738	0.000712233	BRD3, BRD2, PBRM1, EP300, SAFB, MORC2, BRD4	45	465	18765	6.27742	0.0766977	0.0178874	0.017568
GOTERM_MF_DIRECT	GO:0008270~zinc ion binding	9	19.1489	3.0977	0.000798546	PHF2, TRIM39, EP300, EHMT1, UBR2, TRIM26, MORC2, GATAD2B, GATAD2A	45	865	18765	4.33873	0.0855869	0.0178874	0.017568
GOTERM_MF_DIRECT	GO:0003712~transcription cofactor activity	4	8.51064	2.36607	0.00430459	PHF2, EWSR1, EP300, BRD4	45	140	18765	11.9143	0.383166	0.0803523	0.0789175
GOTERM_MF_DIRECT	GO:0061630~ubiquitin protein ligase activity	5	10.6383	2.17182	0.00673263	PPIL2, TRIM39, UBR2, TRIM26, RC3H2	45	322	18765	6.47516	0.530743	0.107722	0.105798
GOTERM_MF_DIRECT	GO:0002039~p53 binding	3	6.38298	1.91895	0.0120517	EP300, EHMT1, BRD4	45	71	18765	17.6197	0.742823	0.168724	0.165711
GOTERM_MF_DIRECT	GO:0003713~transcription coactivator activity	4	8.51064	1.67474	0.0211474	PHF2, EP300, BRDT, BRD4	45	252	18765	6.61905	0.908728	0.263168	0.258469
GOTERM_MF_DIRECT	GO:0031267~small GTPase binding	4	8.51064	1.5565	0.0277649	GGA1, DVL3, LZTR1, TNPO2	45	280	18765	5.95714	0.957304	0.310967	0.305414
GOTERM_MF_DIRECT	GO:0004402~histone acetyltransferase activity	2	4.25532	1.1401	0.0724268	GTF3C4, EP300	45	32	18765	26.0625	0.99978	0.690241	0.677915
GOTERM_MF_DIRECT	GO:0003677~DNA binding	7	14.8936	1.11425	0.0768694	PBRM1, GTF3C4, KHSRP, EP300, TRIM26, PRDM10, RC3H2	45	1281	18765	2.27869	0.999871	0.690241	0.677915
GOTERM_MF_DIRECT	GO:0046872~metal ion binding	11	23.4043	1.09627	0.0801173	PHF2, BRD1, TRIM39, EWSR1, EP300, ARHGEF18, WIZ, TRIM26, PRDM10, RBM10, RC3H2	45	2633	18765	1.74212	0.999913	0.690241	0.677915

## Sheet: Sheet1
Category	Term	Count	%	PValue	Genes	List Total	Pop Hits	Pop Total	Fold Enrichment	Bonferroni	Benjamini	FDR
KEGG_PATHWAY	hsa03013:Nucleocytoplasmic transport	3	6.38298	0.0123609	NUP50, ACIN1, TNPO2	14	108	8142	16.1548	0.449551	0.531991	0.531991
KEGG_PATHWAY	hsa03040:Spliceosome	3	6.38298	0.0221663	DHX16, ACIN1, CHERP	14	147	8142	11.8688	0.659027	0.531991	0.531991
KEGG_PATHWAY	hsa04330:Notch signaling pathway	2	4.25532	0.0902777	DVL3, EP300	14	59	8142	19.7143	0.989343	1	1
