# Supplementary material for: Comprehensive analysis of the prognosis and immune infiltrates for the BET protein family reveals the significance of BRD4 in glioblastoma multiforme
Source: Front Cell Dev Biol. 2023 Jan 12;11:1042490. doi: 10.3389/fcell.2023.1042490 (PMC9878708; doi:10.3389/fcell.2023.1042490)
Supplement: Supplementary file 2 [file DataSheet1.ZIP › Data Sheet/Gene copy number alteration Scna data - ╕▒▒╛/BRD1-Scna.csv]

cancer	variable	cna_level	p
GBM	B Cell	Deep Deletion	0.0370160133162496
GBM	B Cell	Arm-level Deletion	0.0707351854174135
GBM	B Cell	Diploid/Normal	1
GBM	B Cell	Arm-level Gain	0.0732588553760463
GBM	B Cell	High Amplication	1
GBM	CD8+ T Cell	Deep Deletion	0.982640618681367
GBM	CD8+ T Cell	Arm-level Deletion	0.686090851788623
GBM	CD8+ T Cell	Diploid/Normal	1
GBM	CD8+ T Cell	Arm-level Gain	0.738446767032971
GBM	CD8+ T Cell	High Amplication	1
GBM	CD4+ T Cell	Deep Deletion	0.467374674260661
GBM	CD4+ T Cell	Arm-level Deletion	0.269521471757237
GBM	CD4+ T Cell	Diploid/Normal	1
GBM	CD4+ T Cell	Arm-level Gain	0.941991554458635
GBM	CD4+ T Cell	High Amplication	1
GBM	Macrophage	Deep Deletion	0.00944322602853359
GBM	Macrophage	Arm-level Deletion	0.465380537894453
GBM	Macrophage	Diploid/Normal	1
GBM	Macrophage	Arm-level Gain	0.875950961625514
GBM	Macrophage	High Amplication	1
GBM	Neutrophil	Deep Deletion	0.00615480742173424
GBM	Neutrophil	Arm-level Deletion	0.11627127180741
GBM	Neutrophil	Diploid/Normal	1
GBM	Neutrophil	Arm-level Gain	0.486796083763463
GBM	Neutrophil	High Amplication	1
GBM	Dendritic Cell	Deep Deletion	0.297843448493613
GBM	Dendritic Cell	Arm-level Deletion	0.434531787890462
GBM	Dendritic Cell	Diploid/Normal	1
GBM	Dendritic Cell	Arm-level Gain	0.206820088394074
GBM	Dendritic Cell	High Amplication	1
