# Supplementary material for: Comprehensive analysis of the prognosis and immune infiltrates for the BET protein family reveals the significance of BRD4 in glioblastoma multiforme
Source: Front Cell Dev Biol. 2023 Jan 12;11:1042490. doi: 10.3389/fcell.2023.1042490 (PMC9878708; doi:10.3389/fcell.2023.1042490)
Supplement: Supplementary file 2 [file DataSheet1.ZIP › Data Sheet/Gene copy number alteration Scna data - ╕▒▒╛/BRD2-Scna.csv]

cancer	variable	cna_level	p
GBM	B Cell	Arm-level Deletion	0.425319747164617
GBM	B Cell	Diploid/Normal	1
GBM	B Cell	Arm-level Gain	0.489558061292366
GBM	CD8+ T Cell	Arm-level Deletion	0.720486224225707
GBM	CD8+ T Cell	Diploid/Normal	1
GBM	CD8+ T Cell	Arm-level Gain	0.538407046696482
GBM	CD4+ T Cell	Arm-level Deletion	0.733133535414396
GBM	CD4+ T Cell	Diploid/Normal	1
GBM	CD4+ T Cell	Arm-level Gain	0.0112112941641515
GBM	Macrophage	Arm-level Deletion	0.122342336981006
GBM	Macrophage	Diploid/Normal	1
GBM	Macrophage	Arm-level Gain	0.916155945372848
GBM	Neutrophil	Arm-level Deletion	0.624300047884621
GBM	Neutrophil	Diploid/Normal	1
GBM	Neutrophil	Arm-level Gain	0.0366303356992786
GBM	Dendritic Cell	Arm-level Deletion	0.774049649412901
GBM	Dendritic Cell	Diploid/Normal	1
GBM	Dendritic Cell	Arm-level Gain	0.000546985243249111
