# Supplementary material for: Comprehensive analysis of the prognosis and immune infiltrates for the BET protein family reveals the significance of BRD4 in glioblastoma multiforme
Source: Front Cell Dev Biol. 2023 Jan 12;11:1042490. doi: 10.3389/fcell.2023.1042490 (PMC9878708; doi:10.3389/fcell.2023.1042490)
Supplement: Supplementary file 2 [file DataSheet1.ZIP › Data Sheet/Gene copy number alteration Scna data - ╕▒▒╛/BRD3-Scna.csv]

cancer	variable	cna_level	p
GBM	B Cell	Deep Deletion	1
GBM	B Cell	Arm-level Deletion	0.116691131775324
GBM	B Cell	Diploid/Normal	1
GBM	B Cell	Arm-level Gain	0.0148750390474432
GBM	B Cell	High Amplication	0.155525387092909
GBM	CD8+ T Cell	Deep Deletion	1
GBM	CD8+ T Cell	Arm-level Deletion	0.267334445784134
GBM	CD8+ T Cell	Diploid/Normal	1
GBM	CD8+ T Cell	Arm-level Gain	0.4725152781812
GBM	CD8+ T Cell	High Amplication	0.369621439295938
GBM	CD4+ T Cell	Deep Deletion	1
GBM	CD4+ T Cell	Arm-level Deletion	0.122154740248843
GBM	CD4+ T Cell	Diploid/Normal	1
GBM	CD4+ T Cell	Arm-level Gain	0.248287633800288
GBM	CD4+ T Cell	High Amplication	0.784409018957017
GBM	Macrophage	Deep Deletion	1
GBM	Macrophage	Arm-level Deletion	0.0170577805874443
GBM	Macrophage	Diploid/Normal	1
GBM	Macrophage	Arm-level Gain	0.0274420797683037
GBM	Macrophage	High Amplication	0.451815392542516
GBM	Neutrophil	Deep Deletion	1
GBM	Neutrophil	Arm-level Deletion	0.72703157563788
GBM	Neutrophil	Diploid/Normal	1
GBM	Neutrophil	Arm-level Gain	0.129092692988891
GBM	Neutrophil	High Amplication	0.480043005136277
GBM	Dendritic Cell	Deep Deletion	1
GBM	Dendritic Cell	Arm-level Deletion	0.00439872337812562
GBM	Dendritic Cell	Diploid/Normal	1
GBM	Dendritic Cell	Arm-level Gain	0.0571821746822651
GBM	Dendritic Cell	High Amplication	0.102239390252507
