# Supplementary material for: Comprehensive analysis of the prognosis and immune infiltrates for the BET protein family reveals the significance of BRD4 in glioblastoma multiforme
Source: Front Cell Dev Biol. 2023 Jan 12;11:1042490. doi: 10.3389/fcell.2023.1042490 (PMC9878708; doi:10.3389/fcell.2023.1042490)
Supplement: Supplementary file 2 [file DataSheet1.ZIP › Data Sheet/Gene copy number alteration Scna data - ╕▒▒╛/BRD4-Scna.csv]

cancer	variable	cna_level	p
GBM	B Cell	Arm-level Deletion	0.644739412
GBM	B Cell	Diploid/Normal	1
GBM	B Cell	Arm-level Gain	0.336834144
GBM	B Cell	High Amplication	0.401315487
GBM	CD8+ T Cell	Arm-level Deletion	0.456573693
GBM	CD8+ T Cell	Diploid/Normal	1
GBM	CD8+ T Cell	Arm-level Gain	0.499076045
GBM	CD8+ T Cell	High Amplication	0.68334274
GBM	CD4+ T Cell	Arm-level Deletion	0.9480437
GBM	CD4+ T Cell	Diploid/Normal	1
GBM	CD4+ T Cell	Arm-level Gain	0.03491125
GBM	CD4+ T Cell	High Amplication	0.884391403
GBM	Macrophage	Arm-level Deletion	0.999293299
GBM	Macrophage	Diploid/Normal	1
GBM	Macrophage	Arm-level Gain	0.030171934
GBM	Macrophage	High Amplication	0.593668118
GBM	Neutrophil	Arm-level Deletion	0.354461453
GBM	Neutrophil	Diploid/Normal	1
GBM	Neutrophil	Arm-level Gain	0.453734929
GBM	Neutrophil	High Amplication	0.699560472
GBM	Dendritic Cell	Arm-level Deletion	0.02250339
GBM	Dendritic Cell	Diploid/Normal	1
GBM	Dendritic Cell	Arm-level Gain	0.012762063
GBM	Dendritic Cell	High Amplication	0.168209031
