# Supplementary material for: Comprehensive analysis of the prognosis and immune infiltrates for the BET protein family reveals the significance of BRD4 in glioblastoma multiforme
Source: Front Cell Dev Biol. 2023 Jan 12;11:1042490. doi: 10.3389/fcell.2023.1042490 (PMC9878708; doi:10.3389/fcell.2023.1042490)
Supplement: Supplementary file 2 [file DataSheet1.ZIP › Data Sheet/Gene copy number alteration Scna data - ╕▒▒╛/BRDT-Scna.csv]

cancer	variable	cna_level	p
GBM	B Cell	Arm-level Deletion	0.616839233929975
GBM	B Cell	Diploid/Normal	1
GBM	B Cell	Arm-level Gain	0.528474464968686
GBM	CD8+ T Cell	Arm-level Deletion	0.970564736529503
GBM	CD8+ T Cell	Diploid/Normal	1
GBM	CD8+ T Cell	Arm-level Gain	0.281159970599402
GBM	CD4+ T Cell	Arm-level Deletion	0.975078380823574
GBM	CD4+ T Cell	Diploid/Normal	1
GBM	CD4+ T Cell	Arm-level Gain	0.00635345887119047
GBM	Macrophage	Arm-level Deletion	0.661152987213836
GBM	Macrophage	Diploid/Normal	1
GBM	Macrophage	Arm-level Gain	0.759594438951069
GBM	Neutrophil	Arm-level Deletion	0.767228630942246
GBM	Neutrophil	Diploid/Normal	1
GBM	Neutrophil	Arm-level Gain	0.125514678950234
GBM	Dendritic Cell	Arm-level Deletion	0.614118576556226
GBM	Dendritic Cell	Diploid/Normal	1
GBM	Dendritic Cell	Arm-level Gain	0.0453229251191265
