# Supplementary material for: Comprehensive analysis of the prognosis and immune infiltrates for the BET protein family reveals the significance of BRD4 in glioblastoma multiforme
Source: Front Cell Dev Biol. 2023 Jan 12;11:1042490. doi: 10.3389/fcell.2023.1042490 (PMC9878708; doi:10.3389/fcell.2023.1042490)
Supplement: Supplementary file 2 [file DataSheet1.ZIP › Data Sheet/Heatmap of the correlation between BET and immune checkpoint/Heatmap of the correlation between BET and immune checkpoint data.csv]

Genes	Gene1	Gene2	cor	p.value	pstar
cor.result.rho	CD274	BRD1	-0.0606362162089716	0.456111199608017
cor.result.rho1	CD274	BRD2	0.0926480640102931	0.254374424658243
cor.result.rho2	CD274	BRD3	-0.117362255907148	0.14838262317192
cor.result.rho3	CD274	BRD4	0.0420570141932371	0.605351675286605
cor.result.rho4	CD274	BRDT	-0.143923547502606	0.0759162088045703
cor.result.rho5	CTLA4	BRD1	-0.1123433056491	0.166789083667084
cor.result.rho11	CTLA4	BRD2	-0.180062908096949	0.0259321220736757	*
cor.result.rho21	CTLA4	BRD3	-0.100250878493873	0.217585346089234
cor.result.rho31	CTLA4	BRD4	-0.227114143432852	0.0047547178911183	**
cor.result.rho41	CTLA4	BRDT	-0.090076368068687	0.268164864499568
cor.result.rho6	HAVCR2	BRD1	-0.296533445914251	0.00021055775946227	**
cor.result.rho12	HAVCR2	BRD2	-0.309741599989278	0.000105525529191762	**
cor.result.rho22	HAVCR2	BRD3	-0.319136745607334	6.33200182223826e-05	**
cor.result.rho32	HAVCR2	BRD4	-0.390240306648975	7.61828339121967e-07	**
cor.result.rho42	HAVCR2	BRDT	-0.184498658135763	0.0224278400507793	*
cor.result.rho7	LAG3	BRD1	0.275327355822712	0.000598259568753995	**
cor.result.rho13	LAG3	BRD2	0.171863482234999	0.0337635033669236	*
cor.result.rho23	LAG3	BRD3	0.163966064894857	0.0429402554442368	*
cor.result.rho33	LAG3	BRD4	0.12501172717891	0.12355635432866
cor.result.rho43	LAG3	BRDT	0.011666937921846	0.886184791863019
cor.result.rho8	SIGLEC15	BRD1	0.00121460169022339	0.988111488546032
cor.result.rho14	SIGLEC15	BRD2	-0.106457744007234	0.19028519136084
cor.result.rho24	SIGLEC15	BRD3	-0.0267095099961813	0.743117705282163
cor.result.rho34	SIGLEC15	BRD4	-0.0530119190120532	0.515174557880308
cor.result.rho44	SIGLEC15	BRDT	0.126779713288995	0.118376059706929
cor.result.rho9	TIGIT	BRD1	-0.00844863013419171	0.917448206698295
cor.result.rho15	TIGIT	BRD2	-0.0485205683018957	0.551445555808512
cor.result.rho25	TIGIT	BRD3	-0.0459137730433587	0.573052307947793
cor.result.rho35	TIGIT	BRD4	-0.0802728758437033	0.32395123614087
cor.result.rho45	TIGIT	BRDT	-0.0424171715146388	0.602643284306618
cor.result.rho10	PDCD1	BRD1	0.0549569109940627	0.499436517695629
cor.result.rho16	PDCD1	BRD2	-0.0411992548215458	0.612734436423035
cor.result.rho26	PDCD1	BRD3	-0.0674078243737686	0.407312501628025
cor.result.rho36	PDCD1	BRD4	-0.0720015278838808	0.376042932313456
cor.result.rho46	PDCD1	BRDT	-0.131448059749224	0.105312974945506
cor.result.rho17	PDCD1LG2	BRD1	-0.256292469140766	0.00142993656912197	**
cor.result.rho18	PDCD1LG2	BRD2	-0.132634393470307	0.102146094799153
cor.result.rho27	PDCD1LG2	BRD3	-0.235495154999799	0.00345805535805694	**
cor.result.rho37	PDCD1LG2	BRD4	-0.24353999973195	0.00247813475000796	**
cor.result.rho47	PDCD1LG2	BRDT	-0.186154340052207	0.021228543003149	*
