# Supplementary material for: Comprehensive analysis of the prognosis and immune infiltrates for the BET protein family reveals the significance of BRD4 in glioblastoma multiforme
Source: Front Cell Dev Biol. 2023 Jan 12;11:1042490. doi: 10.3389/fcell.2023.1042490 (PMC9878708; doi:10.3389/fcell.2023.1042490)
Supplement: Supplementary file 2 [file DataSheet1.ZIP › Data Sheet/ICGC- (251)ROC curves of BRD4.csv]

sampleID	time	Staus	RS	Label
DO232224_SP201977	1.4986301369863	1	5.25889575507544	Low groups
DO232225_SP201980	3.69315068493151	1	6.44675248456655	High groups
DO232229_SP201985	3.08219178082192	1	5.80038224830338	High groups
DO232253_SP201998	6.77260273972603	0	5.5077946401987	High groups
DO232255_SP202000	7.49315068493151	0	4.75755668893945	Low groups
DO232273_SP202013	7.47397260273973	0	5.1168637576909	Low groups
DO232281_SP202020	1.55890410958904	0	5.6284819943839	High groups
DO232284_SP201133	1.57260273972603	0	5.06781078378962	Low groups
DO232299_SP202032	2.18082191780822	1	5.55489577541901	High groups
DO232300_SP201157	2.62191780821918	1	5.44493204894218	Low groups
DO232300_SP201159	2.62191780821918	1	5.661350569234	High groups
DO232303_SP202034	0.906849315068493	1	5.37364821133469	Low groups
DO232304_SP201161	4.20821917808219	1	5.6667565918848	High groups
DO232305_SP202035	0.810958904109589	1	6.6906964439777	High groups
DO232307_SP202036	1.0986301369863	1	5.97177344719337	High groups
DO232309_SP202037	1.9972602739726	1	6.00022540349095	High groups
DO232313_SP202039	0.545205479452055	1	5.86591881455221	High groups
DO232325_SP202047	11.0465753424658	0	5.09761079662642	Low groups
DO232325_SP202049	11.0465753424658	0	4.70542503904273	Low groups
DO232326_SP201188	0.063013698630137	0	4.7279204545632	Low groups
DO232341_SP202057	6.87945205479452	1	5.45779126025604	Low groups
DO232345_SP202060	13.7178082191781	0	5.13750352374993	Low groups
DO232346_SP201212	0.493150684931507	0	5.82145511910246	High groups
DO232367_SP202077	2.46301369863014	0	4.97131362406888	Low groups
DO232371_SP202081	3.16164383561644	0	4.90255600534463	Low groups
DO232374_SP201233	1.57534246575342	0	5.74685018309805	High groups
DO232374_SP201232	1.57534246575342	0	5.02014657311178	Low groups
DO232375_SP202086	1.58904109589041	1	6.28410691122874	High groups
DO232375_SP202084	1.58904109589041	1	5.80992886572143	High groups
DO232405_SP202104	2.55890410958904	1	6.01547080763938	High groups
DO232406_SP201253	1.32054794520548	1	5.54225804976692	High groups
DO232426_SP201263	1.2	1	5.55550942708326	High groups
DO232436_SP201270	2.16438356164384	1	5.4988890869768	High groups
DO232445_SP202130	0.180821917808219	0	5.50048340147312	High groups
DO232448_SP201290	0.498630136986301	1	5.22342254993494	Low groups
DO232450_SP201294	0.756164383561644	1	5.6906964439777	High groups
DO232455_SP202136	2.33698630136986	1	5.82959589917751	High groups
DO232457_SP202137	1.46575342465753	1	6.3389591754152	High groups
DO232461_SP202139	4.3972602739726	0	4.8109571587378	Low groups
DO232462_SP201312	1.15616438356164	1	6.36859376265085	High groups
DO232463_SP202141	1.37534246575342	1	5.72301239639237	High groups
DO232467_SP202143	9.88493150684931	0	5.41006969175638	Low groups
DO232473_SP202149	2.36712328767123	0	5.00045077177086	Low groups
DO232477_SP202153	1.93424657534247	1	5.86814347966673	High groups
DO232481_SP202157	3.16438356164384	1	5.20906339534927	Low groups
DO232483_SP202158	1.9041095890411	0	5.64904056563445	High groups
DO232489_SP202163	1.78082191780822	0	5.17712050284652	Low groups
DO232490_SP201358	0.342465753424658	1	6.1333991254172	High groups
DO232492_SP201362	0.243835616438356	1	5.25512301484779	Low groups
DO232493_SP202167	0.320547945205479	1	5.45582036508492	Low groups
DO232496_SP201370	2.18904109589041	0	4.87970576628229	Low groups
DO232497_SP202169	0.424657534246575	1	5.42727093517358	Low groups
DO232498_SP201375	1.56164383561644	0	6.06112813511825	High groups
DO232499_SP202170	0.679452054794521	1	5.73254056130812	High groups
DO232507_SP202177	1.35616438356164	1	5.20906339534927	Low groups
DO232513_SP202183	5.66027397260274	1	5.32624970083746	Low groups
DO232517_SP202186	2.52876712328767	1	5.46368784220126	Low groups
DO232519_SP202188	13.2739726027397	1	5.54843662469604	High groups
DO232520_SP201401	6.18356164383562	1	5.73172632271578	High groups
DO232520_SP201403	6.18356164383562	1	5.58976348698498	High groups
DO232525_SP202192	5.80821917808219	0	5.3501436020178	Low groups
DO232531_SP202199	19.2438356164384	1	5.74980240168005	High groups
DO232537_SP202206	0.345205479452055	0	5.12969515665378	Low groups
DO232547_SP202214	2.74794520547945	1	6.97773784924282	High groups
DO232550_SP201426	4.13150684931507	1	5.48252564076792	High groups
DO232555_SP202220	11.1260273972603	1	5.82323984413102	High groups
DO232558_SP201433	0.613698630136986	1	6.29920801838728	High groups
DO232564_SP201437	1.99452054794521	1	5.64270157183323	High groups
DO232570_SP201441	0.76986301369863	1	5.43229133824778	Low groups
DO232572_SP201443	4.86027397260274	0	4.96486066424585	Low groups
DO232575_SP202235	0.756164383561644	0	5.40394936423287	Low groups
DO232575_SP202233	0.756164383561644	0	5.48832219114082	High groups
DO232576_SP201448	1.11780821917808	1	5.46956042171122	High groups
DO232594_SP201472	1.66849315068493	0	5.25701061820602	Low groups
DO232596_SP201478	9.34794520547945	0	4.86591881455221	Low groups
DO232596_SP201475	9.34794520547945	0	5.17791779219584	Low groups
DO232599_SP202250	18.0164383561644	0	4.47118746038699	Low groups
DO232601_SP202252	0.0876712328767123	0	5.02768487693716	Low groups
DO232602_SP201485	1.77260273972603	0	5.56590176680667	High groups
DO232619_SP202271	1.61095890410959	1	5.95396359887078	High groups
DO232623_SP202274	3.42465753424658	1	5.24906603385587	Low groups
DO232623_SP202273	3.42465753424658	1	5.00315244866692	Low groups
DO232629_SP202280	8.42465753424658	0	5.661350569234	High groups
DO232630_SP201522	0.608219178082192	1	6.02923200313464	High groups
DO232644_SP201533	1.93424657534247	1	5.29167722317602	Low groups
DO232656_SP201543	5.29315068493151	0	5.32984117653063	Low groups
DO232657_SP202304	0.0712328767123288	0	5.42290574261218	Low groups
DO232666_SP201550	4.39178082191781	1	5.31867837373655	Low groups
DO232668_SP201552	10.8547945205479	0	5.74926608381481	High groups
DO232673_SP202317	3.3972602739726	0	4.65592421308382	Low groups
DO232686_SP201566	0.561643835616438	0	5.9114519116266	High groups
DO232702_SP201580	3.73972602739726	0	4.79701297783614	Low groups
DO232705_SP202342	22.7479452054795	1	5.57319272378161	High groups
DO232732_SP201610	1.68493150684932	1	6.27928556084654	High groups
DO232733_SP202358	5.37534246575343	0	5.38093719492782	Low groups
DO232744_SP201621	0.747945205479452	1	5.46466826700344	Low groups
DO232755_SP202373	0.361643835616438	1	5.41515020542639	Low groups
DO232766_SP201636	1.70684931506849	1	5.69988472869748	High groups
DO232769_SP202386	3.05479452054795	0	5.12556845177803	Low groups
DO232774_SP201645	4.90958904109589	0	5.40667271575583	Low groups
DO232783_SP202396	11.3178082191781	0	5.06565847093199	Low groups
DO232784_SP201655	4.28219178082192	0	5.11144869848767	Low groups
DO232796_SP201675	1.58904109589041	1	5.83466065790173	High groups
DO232803_SP202410	1.43287671232877	1	5.70570149684579	High groups
DO232809_SP202415	1.57534246575342	1	5.5837597536395	High groups
DO232811_SP202417	0.616438356164384	1	6.05918219921169	High groups
DO232819_SP202423	2.26575342465753	0	5.44261180368934	Low groups
DO232822_SP201717	3.81643835616438	0	5.69348695749933	High groups
DO232824_SP201721	0.0356164383561644	0	6.28688114778816	High groups
DO232828_SP202431	1.58082191780822	0	5.33842441478356	Low groups
DO232834_SP202435	13.5945205479452	0	4.98641093525204	Low groups
DO232834_SP202434	13.5945205479452	0	5.23955079661364	Low groups
DO232836_SP201733	0.745205479452055	1	5.93805049953404	High groups
DO232841_SP201737	5.8	0	5.98185265328974	High groups
DO232844_SP201741	2.85753424657534	0	6.04548665635946	High groups
DO232850_SP201036	1.25205479452055	0	5.24031432933371	Low groups
DO232853_SP201040	0.0383561643835616	0	5.53977919169849	High groups
DO232867_SP201770	0.383561643835616	1	5.08533966935737	Low groups
DO232870_SP201782	1.35616438356164	0	4.90448409790142	Low groups
DO232887_SP201817	0.901369863013699	0	5.25776496857139	Low groups
