# Supplementary material for: Comprehensive analysis of the prognosis and immune infiltrates for the BET protein family reveals the significance of BRD4 in glioblastoma multiforme
Source: Front Cell Dev Biol. 2023 Jan 12;11:1042490. doi: 10.3389/fcell.2023.1042490 (PMC9878708; doi:10.3389/fcell.2023.1042490)
Supplement: Supplementary file 2 [file DataSheet1.ZIP › Data Sheet/Immune checkpoint data/Correlation between BRDs and immune checkpoint.csv]

varX	varY	cor	p	partial.cor	partial.p
purity	purity	1	0	NA	NA
purity	BRD1	0.307415791974947	0.000244747075238192	NA	NA
purity	BRD2	0.400975729733767	1.09555643768917e-06	NA	NA
purity	BRD3	0.397214055642156	1.40890450128282e-06	NA	NA
purity	BRD4	0.317577108328061	0.000147352624569195	NA	NA
purity	BRDT	0.110390350079079	0.197418737495021	NA	NA
SIGLEC15	purity	-0.16394963417621	0.054671692734793	NA	NA
SIGLEC15	BRD1	0.086945602377458	0.31057755864249	0.146315562945864	0.0879927443695647
SIGLEC15	BRD2	0.0292546761632694	0.733395996695582	0.105118131582632	0.221521332867896
SIGLEC15	BRD3	0.059731195276138	0.486477727185538	0.137913613758296	0.10802446725429
SIGLEC15	BRD4	0.104983435675147	0.220406536515719	0.167895884696789	0.0498662893931072
SIGLEC15	BRDT	-0.0116115370592461	0.892478653631201	0.00661633788220303	0.938835544641021
TIGIT	purity	-0.19028173830145	0.0253886624632585	NA	NA
TIGIT	BRD1	0.0636251760903646	0.458463279745157	0.130723777118327	0.127857673222467
TIGIT	BRD2	-0.0542459022762039	0.527442916987811	0.0245204032656598	0.776090814317836
TIGIT	BRD3	-0.0398390819823007	0.642697489414296	0.0396727385725537	0.64531234653319
TIGIT	BRD4	-0.0502320845144476	0.558483517510052	0.0109538665136925	0.898908128870924
TIGIT	BRDT	-0.0849719204440202	0.321730501370732	-0.0655577728403684	0.446583870513771
CD274	purity	-0.128134450447841	0.13420382777275	NA	NA
CD274	BRD1	-0.00785636168944882	0.927057242704066	0.0334143764131498	0.698289879048856
CD274	BRD2	0.270607252693561	0.00137555087203214	0.354400529088263	2.14832295587034e-05
CD274	BRD3	0.0292952562735594	0.732732407846132	0.0881075559435458	0.305922193382822
CD274	BRD4	0.172394740507182	0.0432933001111716	0.226588352152609	0.00775461366949471
CD274	BRDT	0.0774360210552818	0.366658884287556	0.0929098574214424	0.280206535317196
HAVCR2	purity	-0.577335892655426	1.23990633441395e-13	NA	NA
HAVCR2	BRD1	-0.228998901798904	0.00700860862724148	-0.0663048603940881	0.441409496063054
HAVCR2	BRD2	-0.220971302932265	0.00932119497026271	0.0140728372654141	0.870347453013495
HAVCR2	BRD3	-0.258287308585375	0.00228823220355229	-0.0386497243638194	0.65386019935756
HAVCR2	BRD4	-0.29147535668704	0.000550751025702665	-0.139655592202317	0.103602083291034
HAVCR2	BRDT	-0.00124785303102208	0.988410638151558	0.0769971498326644	0.371161683860665
PDCD1	purity	-0.170563484813274	0.0454869655012127	NA	NA
PDCD1	BRD1	0.0928310984979075	0.278463516039769	0.154927599902231	0.0706537220421856
PDCD1	BRD2	-0.0593964688610901	0.4884613538091	0.00996532432079362	0.907989173227266
PDCD1	BRD3	-0.0232357433634178	0.786517233405988	0.0492265178073022	0.567831013745764
PDCD1	BRD4	-0.101867855128782	0.234172099642022	-0.0510530577425946	0.553534526921805
PDCD1	BRDT	-0.0812487132802606	0.343464557624761	-0.0637379612249868	0.459329774154779
CTLA4	purity	-0.315475026222226	0.000163905328947867	NA	NA
CTLA4	BRD1	-0.0296835294201324	0.729638148414375	0.074529141574988	0.386735390697985
CTLA4	BRD2	-0.180404897864146	0.0342253949097996	-0.0620115021513275	0.471605795148372
CTLA4	BRD3	-0.091479884107103	0.285922285254305	0.0388480130014376	0.652199831179536
CTLA4	BRD4	-0.213739220572702	0.0118295623544839	-0.126195071027588	0.141718164514573
CTLA4	BRDT	0.0571111410615939	0.505829953735928	0.0974797976632353	0.257122445100079
LAG3	purity	0.130041552977589	0.128458236180234	NA	NA
LAG3	BRD1	0.331307407263653	7.90345907768434e-05	0.308778076127228	0.000241445623304215
LAG3	BRD2	0.185116521191171	0.0298613797344247	0.14639611038983	0.0878161365635753
LAG3	BRD3	0.238994586622038	0.00485104405951957	0.205883532843322	0.0157939846064979
LAG3	BRD4	0.12534789686499	0.142813057258693	0.0893973759349159	0.298868137445113
LAG3	BRDT	0.109012579056353	0.20310455456064	0.0960549662378341	0.264175180424663
PDCD1LG2	purity	-0.340999068139523	4.26278802327585e-05	NA	NA
PDCD1LG2	BRD1	-0.217660717506604	0.0104566030781351	-0.126134160462166	0.141912070126513
PDCD1LG2	BRD2	-0.0839267652840596	0.327320147851233	0.0613175917841754	0.476589786548057
PDCD1LG2	BRD3	-0.208715287370231	0.0141561528635077	-0.0849239545740568	0.323796843350051
PDCD1LG2	BRD4	-0.192550497843553	0.0237972343788221	-0.0945222225631053	0.271908079127959
PDCD1LG2	BRDT	-0.105562835773915	0.217856089602479	-0.0726945330291565	0.398563707712441
