# Supplementary material for: Comprehensive analysis of the prognosis and immune infiltrates for the BET protein family reveals the significance of BRD4 in glioblastoma multiforme
Source: Front Cell Dev Biol. 2023 Jan 12;11:1042490. doi: 10.3389/fcell.2023.1042490 (PMC9878708; doi:10.3389/fcell.2023.1042490)
Supplement: Supplementary file 2 [file DataSheet1.ZIP › Data Sheet/Immune checkpoint data/immune checkpoint data.csv]

	CD274	CTLA4	HAVCR2	LAG3	PDCD1	PDCD1LG2	TIGIT	SIGLEC15	Groups
Pvalue	1.69E-105	3.87E-104	6.07E-277	1.49E-132	4.12E-79	1.99E-279	5.59E-125	1.65E-233	NA
TCGA-76-4927-01	2.062639828	0.864810146	6.43197891	0.655351829	0.878058272	2.772244623	0.455123338	0.628446998	G1
TCGA-28-5215-01	2.035307186	1.17037377	6.117229582	1.521000468	1.665938454	3.160516874	0.766128675	0.417487999	G1
TCGA-06-2559-01	3.858229714	0.896078055	5.586980861	2.236523232	1.534061602	3.073220414	0.131589484	0.224904644	G1
TCGA-06-0644-01	4.413506077	1.262192588	5.945663882	1.456122744	1.237318966	4.508504715	1.013426527	2.201006466	G1
TCGA-06-2567-01	3.045425496	0.889707158	6.506017922	1.543941244	0.724824869	4.344998884	1.120020096	0.121943734	G1
TCGA-06-0158-01	2.698574107	0.815903277	6.339837535	1.455596827	1.794561428	3.407447931	0.256165277	0.402394751	G1
TCGA-06-5416-01	1.234685248	0.501515577	3.42320165	2.462471189	1.005328121	1.09963185	0.369717729	0.293605911	G1
TCGA-06-5408-01	2.834751661	0.198116929	5.001716687	1.226446875	0.293135019	3.274679125	0.054917919	0.349365278	G1
TCGA-12-5295-01	2.340334382	1.337083076	6.228545514	1.006836577	1.057831475	2.898130942	0.325616675	0.109561152	G1
TCGA-06-2569-01	1.424384672	1.222495467	2.458382004	3.63267537	0.058247217	0.862193478	0.09895848	0.679603955	G1
TCGA-06-0238-01	1.335311741	0.845991771	6.276022017	1.597888675	3.031059893	2.921398244	0.284395681	0.197362184	G1
TCGA-28-5213-01	1.768501947	1.300533772	7.223358832	0.938699813	1.271784214	4.181428592	0.768501947	0.857821792	G1
TCGA-28-2509-01	3.135124395	0.737081005	5.721008932	1.230203013	1.356819915	4.246651303	0.203639694	0.101650076	G1
TCGA-26-5136-01	2.290158961	1.138814469	6.329046435	3.079821818	1.154842407	4.114217083	1.427177055	1.046421211	G1
TCGA-06-5414-01	3.451633141	0.510759422	6.155739115	0.610038557	0.821220391	3.526482025	0.257252053	0.241840184	G1
TCGA-06-0138-01	1.843943657	0.346985247	5.996802242	1.616875205	1.348175753	2.774924076	0.057831475	0.339251427	G1
TCGA-28-1747-01	2.831411127	0.757706017	7.001198742	2.307603387	1.121015401	4.300768033	0.329066174	0.162338958	G1
TCGA-06-0156-01	1.864810146	1.455149647	5.847018498	1.796846903	1.326336001	2.979376033	0.445249963	0.296545508	G1
TCGA-32-5222-01	2.755635372	0.538140809	6.83208745	0.687598239	0.641823444	3.891302522	0.1696685	0.2391536	G1
TCGA-28-5208-01	1.859452788	0.53126916	6.08469148	1.295723025	0.502330602	3.185390853	0.209640514	0.325616675	G1
TCGA-26-5133-01	2.606631732	0.158724796	4.028675229	1.186690707	0.808920427	1.60757888	0.251809968	0.067776372	G1
TCGA-06-2563-01	3.609234893	0.520950197	5.476167795	1.56832402	0.682753061	4.011907063	0.429964044	0.198116929	G1
TCGA-06-2557-01	2.081919044	1.755015736	6.986453032	2.758367144	2.305416093	3.377359782	1.237257771	0.614097305	G1
TCGA-76-4932-01	3.130321384	0.101381142	5.065072486	0.642285683	0.290306435	3.113683832	0.123666196	0.154323965	G1
TCGA-06-5858-01	2.299830762	0.495899786	6.313507081	1.675138451	0.504467853	3.810114013	0.505077915	0.327112471	G1
TCGA-28-2513-01	3.262869088	0.851439235	6.457932404	1.259784685	1.40135741	3.424828055	0.742264967	0.131062617	G1
TCGA-19-1787-01	2.636844995	0.879705766	6.151268259	3.010511322	1.173255383	3.480652891	0.507515586	0.268793675	G1
TCGA-16-1045-01	2.425942629	1.341871921	6.756173332	1.436641592	0.942082805	4.166763641	0.622180704	0.692605738	G1
TCGA-27-2519-01	3.293105583	1.243790925	5.987862002	1.256527627	0.763921421	3.903549295	0.542703792	0.277627748	G1
TCGA-32-2615-01	3.542815206	1.124328135	5.684670085	1.753989546	1.68844895	4.105451801	0.654435541	0.153935011	G1
TCGA-41-4097-01	3.336240535	1.151339301	5.717284341	1.552524629	1.758729568	3.05916489	0.457436698	0.374622206	G1
TCGA-28-5218-01	0.750435	7.58362363	5.343297662	1.940204345	2.312723252	1.771082684	1.446626783	0.753347806	G1
TCGA-27-1837-01	3.51893793	0	5.995400849	1.673149337	0.309525466	3.262463226	0.185612862	0.195977459	G1
TCGA-06-5413-01	1.786721808	1.190804468	6.204420509	1.431248532	1.273933569	3.769369759	0.734221866	0.634779111	G1
TCGA-76-4928-01	4.491250244	0.649845352	5.863608951	0.8131963	0.492109553	2.434614885	0.226385217	0.436268465	G1
TCGA-27-1835-01	4.474319221	0.212507085	2.850499414	0.852638117	0.112366523	3.157949154	0.188274311	0.259423152	G1
TCGA-15-1444-01	2.325472767	0.664846882	6.678629714	1.68800127	0.703809467	3.165124069	0.28273632	0.131721171	G1
TCGA-06-0747-01	1.743514968	0.460165895	4.441556515	1.419053417	0.573277568	1.517628449	0.084064265	0.088955682	G1
TCGA-28-1753-01	2.135305018	1.203389117	6.197678675	2.040015679	1.443871828	3.474410084	0.810566494	1.439197579	G1
TCGA-06-0219-01	1.564622052	0.200504353	6.4159175	1.312142363	0.204391163	3.284010642	0.015069322	0.12763328	G1
TCGA-06-0749-01	1.832809018	0.6622055	6.498017847	1.432692217	1.235053032	2.860823784	0.308826824	0.138028045	G1
TCGA-06-0750-01	2.779238705	0.771885579	5.328588767	1.024248748	0.957320316	2.618896412	0.175939705	0.31973353	G1
TCGA-19-5960-01	3.231370964	0.718876685	4.631901678	1.728834779	1.236951759	1.824034611	0.848718074	0.277627748	G1
TCGA-06-0745-01	0.864810146	0.255319441	5.615601684	1.305503648	0.99110003	1.47316347	0.094911647	0.249384659	G1
TCGA-27-2528-01	3.224163787	0.050327554	3.821067287	0.533762671	0.367371066	2.960159519	0.03562391	0.207018226	G1
TCGA-06-2558-01	1.679874148	0.878529177	5.771043056	1.394020172	0.39088776	2.440208075	0.23155529	0.16117825	G1
TCGA-06-2561-01	2.422878839	1.23087931	6.049393348	1.627933625	1.054848477	3.155959664	0.237686079	0.266996372	G1
TCGA-27-1830-01	2.176258935	0.773405627	5.730099184	2.366364183	1.460690149	3.298086402	0.595980979	0.273217473	G1
TCGA-41-5651-01	0.881742918	0.251325232	4.519416097	1.221938932	0.522959662	1.062398064	0.093424959	0.270947487	G1
TCGA-06-0211-01	2.482370747	0.843461325	5.713261401	0.78730708	0.481557281	2.557495867	0.386203949	0.311444988	G1
TCGA-16-0846-01	2.976363636	1.189729694	6.341761643	4.304525644	1.566133213	3.448055168	1.078609835	0.247319935	G1
TCGA-28-5204-01	3.577972569	0.672742134	5.874639608	2.021692918	1.028074025	3.682168747	0.219091058	0.144437998	G1
TCGA-32-2616-01	2.814140217	0.319155458	5.488463593	1.719095803	0.945907297	3.589487863	1.017565643	0.227371423	G1
TCGA-27-2523-01	4.911303296	0.236584458	5.138134565	1.457804391	0.628073654	2.818114304	0.070526721	0.092613393	G1
TCGA-28-5207-01	2.199813663	0.797179034	5.840906297	0.957543201	0.655992884	3.528371278	1.336054824	0.182183769	G1
TCGA-14-0787-01	3.643475268	0.41705586	5.599871197	0.666211218	0.597602681	3.040366444	0.16066208	0.096666669	G1
TCGA-12-3653-01	3.617662872	0.244278199	5.211440576	2.552278691	0.956948765	4.003737146	0.090582476	0.10608026	G1
TCGA-02-2483-01	0.90565897	0.535157156	5.654999699	2.196921734	0.86781741	2.269003215	0.08827731	0.199876467	G1
TCGA-06-0184-01	2.452437294	0.735522177	6.89306	1.186246986	1.307603387	4.245039234	0.204641566	0.238053099	G1
TCGA-06-0178-01	0.851279308	0.470823163	6.280455291	2.134253803	0.322620422	2.195599575	0.198996966	0.431141535	G1
TCGA-41-3915-01	2.084846647	0.820485343	5.992782024	1.82700601	1.562865168	3.490236372	0.506398832	0.272501021	G1
TCGA-19-4065-01	4.345644752	0.476640909	6.573757752	1.496308945	0.824156844	5.271440617	0.478195258	0.588036972	G1
TCGA-06-1804-01	2.015283461	0.724737573	4.859060125	0.901726133	0.950319098	3.678116989	1.431141535	0.337083076	G1
TCGA-12-0619-01	3.143099494	2.291073058	6.172491516	2.984990296	2.013319323	4.031245202	0.508631478	0.185866545	G1
TCGA-02-2485-01	2.71065768	1.86844972	5.016255613	2.941876294	1.90588998	3.78431552	0.410992287	0.171847314	G1
TCGA-06-0125-01	2.231586009	0.273456211	4.665597426	1.618426617	0.547449829	2.401903472	0.752234781	0.38084025	G1
TCGA-02-0047-01	1.20820509	1.086172325	5.432024024	1.513995979	0.903886665	2.071041828	0.972913177	0.115832299	G1
TCGA-14-0781-01	4.530139428	0.542010356	5.609069377	0.893828147	0.687687811	4.284010642	0.176578094	0.298541019	G1
TCGA-27-2521-01	0.571337027	0.096396804	4.285786886	1.279352428	0.234256048	1.434187847	0.313478058	0.089904868	G1
TCGA-06-0132-01	1.651499503	0.528771332	7.057320294	0.898092236	0.827412574	3.250188494	0.302523778	0.415326009	G1
TCGA-32-1970-01	2.378400642	0.641361056	5.126890282	1.432318067	1.09936254	3.706276359	0.243181602	0.096936483	G1
TCGA-06-0882-01	1.94673086	0.819422945	6.474624237	0.970485573	0.441164734	3.369689815	0.291485686	0.307078739	G1
TCGA-32-1982-01	3.155052971	1.267475872	6.244384768	1.464615994	1.08983709	4.541731649	0.613343053	0.087327052	G1
TCGA-27-2524-01	2.4722798	0.190172345	6.095964494	0.972104429	0.404249185	3.213020597	0.136191386	0.177726483	G1
TCGA-32-1980-01	2.307515959	0.809002775	6.267419689	1.367315146	1.016710248	3.687486265	0.399772661	0.571531198	G1
TCGA-06-0646-01	2.569272338	0.32998465	6.66532881	2.264686548	1.086919607	3.156412797	0.947778352	0.21350282	G1
TCGA-27-1831-01	4.590015098	0.373063499	5.963631332	1.00273852	0.516317779	5.413682082	0.199248307	0.143524033	G1
TCGA-32-2632-01	2.184470737	1.33622625	6.311568506	2.339992484	1.712507741	3.981176802	1.164400135	0.272262125	G1
TCGA-06-0210-01	3.085883499	0.451962766	6.334596878	1.207643013	0.701149793	2.54994019	0.242572021	0.155878733	G1
TCGA-06-0139-01	2.586164246	1.417325962	8.030289172	2.076456482	1.741833681	4.930638001	0.562669826	1.199059805	G1
TCGA-06-5411-01	2.061637969	0.548041987	6.080563868	1.733744792	0.721066369	2.139305766	0.139469495	0.343464676	G1
TCGA-12-3652-01	1.758772201	0.211386062	3.37627649	1.035483152	0.852158684	2.215709655	0.115299644	0	G1
TCGA-28-2514-01	3.023379564	0.297250121	5.153785073	0.827249962	0.922121715	2.501719377	0.129348967	0.161307264	G1
TCGA-32-4213-01	2.032488802	0.71501475	5.788659612	1.54057289	0.576280258	3.568761783	0.508530069	0.320542442	G1
TCGA-19-2619-01	1.802482761	0.520246223	4.213969334	0.952780844	0.459326692	2.419484958	0.204891925	0.087055435	G1
TCGA-12-1597-01	1.052763657	0.489029064	5.721662482	0.556797247	0.866789314	2.362525996	0.044743821	0.187894405	G1
TCGA-14-0790-01	1.188527527	0.218719182	3.319010904	1.271306144	0.07819992	3.359942785	0.343009783	0.094506339	G1
TCGA-14-1034-01	4.429100385	0.791772404	5.959883731	0.664664872	0.512378608	6.285903376	0.102187793	0.256286071	G1
TCGA-06-0129-01	2.771526444	1.682573297	7.049668882	4.162097221	0.938248148	3.727419507	0.368712484	0.425244442	G1
TCGA-76-4931-01	2.539034703	0.516620347	4.974203476	1.141432791	0.781569545	2.40740714	0.132642643	0.422233001	G1
TCGA-06-2565-01	2.121811151	0.859253985	5.063554713	2.660129991	0.775766969	2.870049018	0.268194823	0.418783639	G1
TCGA-06-2562-01	5.769306279	0.781737388	6.001583841	1.10514166	0.60814687	4.105485326	0.034356597	0.252536767	G1
TCGA-14-2554-01	2.33636909	0.88424624	5.834144866	0.424062125	0.550703696	4.224248696	0.141301988	0.16491497	G1
TCGA-06-0744-01	1.008917095	0.125783332	4.778366297	1.819872517	0.639510023	1.63733202	0.132247798	0.226015216	G1
TCGA-06-0645-01	3.116065273	1.001658146	7.265453774	1.57758593	1.269571812	2.93743856	0.39583057	0.118758389	G1
TCGA-06-5410-01	2.550605202	1.723602246	7.70763936	0.760433875	1.477521912	4.054805074	0.256527627	1.047538389	G1
TCGA-14-0871-01	1.330042035	0.501005953	3.195505089	1.795559171	0.885574364	1.499169814	0.101515615	0.174789893	G1
TCGA-19-2625-01	2.371280054	0.118758389	4.196197845	1.424008361	0.741315967	2.407597485	0.098150021	0.213876043	G1
TCGA-06-0686-01	1.198934124	0.438612232	5.186496596	1.781779346	1.454439135	1.615227944	0.1696685	0.388134419	G1
TCGA-27-1832-01	2.65718266	2.164400135	5.768798332	1.895729162	1.511215001	4.341580199	0.52084965	0.192699178	G1
TCGA-06-5859-01	2.145644852	3.078336571	6.156875898	1.421586873	1.245799868	2.860903222	0.371280054	0.154064674	G1
TCGA-26-5132-01	2.592110151	1.079087921	5.055716264	1.82317869	1.364628458	3.628796921	0.648465443	0.209016592	G1
TCGA-27-1834-01	3.455360102	1.388960973	6.441329096	2.108959291	1.336340523	4.408446935	2.899349672	0.141432791	G1
TCGA-28-5209-01	2.254049755	0.608809243	4.716101964	0.750777989	0.426962448	2.69543711	0.092072095	0.274291484	G1
TCGA-06-0168-01	2.369159346	1.111699072	6.21550582	1.534559685	1.127501219	4.162927016	0.446362112	0.310456462	G1
TCGA-19-2624-01	1.277746757	1.075121841	4.136946011	2.678770541	0.997617587	1.158207748	0.349931373	0.057138304	G1
TCGA-26-1442-01	1.708143082	0.911423149	4.511012539	1.473994666	0.179128829	1.497637911	0.317072478	0.234869152	G1
TCGA-15-0742-01	2.061983516	0.584096624	4.198643444	1.6073895	0.628260338	1.731748042	0.053250385	0.092748686	G1
TCGA-28-5216-01	1.789604066	0.302757716	5.559978136	0.781989116	1.223113589	2.475499987	0.198745582	0.120219212	G1
TCGA-12-5299-01	3.627291652	0.306378911	5.847821568	0.670568446	0.634035597	4.051833203	0.09936254	0.170950553	G1
TCGA-19-2629-01	1.4918018	0.784168921	6.586191274	2.003925997	0.851119364	2.928635622	0.489131853	0.166329818	G1
TCGA-14-1825-01	1.960289284	0.331361267	5.138621998	1.059839787	1.292192774	1.806860199	0.397693455	0.310689118	G1
TCGA-06-0130-01	4.434354673	2.224163787	7.047424965	4.305102309	2.342554745	5.429699645	2.014212445	0.907967406	G1
TCGA-76-4929-01	2.007913082	0.446362112	5.534811773	1.678252231	0.454175893	2.217602977	0.243669081	0.350497247	G1
TCGA-06-5412-01	5.301931453	1.20614307	6.848219806	0.739675315	1.052207196	4.259377954	0.826111164	0.396707521	G1
TCGA-76-4926-01	2.338966304	0.745194298	4.686909466	0.839314663	0.178109076	3.933610405	0.492929907	0.286644621	G1
TCGA-12-0618-01	1.298482366	0.574053054	4.531138131	1.621196201	0.735522177	1.793146776	0.256527627	0.138945498	G1
TCGA-14-0789-01	4.529058802	1.329238433	6.35740069	1.064469017	0.952780844	5.259630291	0.536948088	0.36109457	G1
TCGA-06-5417-01	1.857582955	0	4.668771549	1.466548817	0.401958066	2.441563155	0.472071799	0.134483822	G1
TCGA-06-0190-01	3.081322582	0.9395275	6.154323965	2.055924455	2.131095552	4.68698788	0.642378113	0.375400929	G1
TCGA-14-0817-01	1.9184244	0.74734443	6.831314845	1.377679059	0.959325039	3.782188369	0.308477377	0.18142064	G1
TCGA-76-4925-01	2.801738102	0.088141597	4.564689113	1.010493419	0.132774233	1.287649592	0.221567789	0.233765377	G1
TCGA-06-0187-01	2.675409481	0.373509016	5.472975086	0.870108218	0.421479157	4.325393611	0.208766947	0.2429378	G1
TCGA-26-5135-01	2.224565132	0.06502077	5.951058529	1.472591746	0.847676272	1.345509924	0.868607755	0.228480098	G1
TCGA-06-2564-01	3.679333711	0.277627748	6.737666484	1.178364082	0.92782062	4.327644255	0.200504353	0.178491568	G1
TCGA-06-5418-01	2.932080074	0.364796523	5.993343763	0.682033871	0.632733526	3.150527183	0.105409894	0.093424959	G1
TCGA-06-0649-01	1.401084302	1.112700133	6.261258122	1.715761612	1.050745464	2.781107876	0.819014122	0.431890348	G1
TCGA-06-0743-01	2.070080146	0.764855671	4.794748558	1.512024566	0.668573016	2.642285683	0.304511042	0.294429602	G1
TCGA-06-2570-01	1.820526189	0.410232546	6.283429187	1.267535798	0.200629898	2.290158961	0.07231164	0.154971988	G1
TCGA-06-0157-01	1.518031493	0.470823163	5.524010376	1.376679347	0.653335227	3.103245838	0.373843063	0.383718115	G1
TCGA-12-0821-01	0.947927931	0.149519521	4.82430962	1.309409049	0.801489796	2.651866835	0.558953302	0.183327706	G1
TCGA-06-0174-01	1.280006078	0.167100969	5.374750863	1.719271073	0.586116195	1.724562965	0.080657663	0.236094579	G1
TCGA-28-5220-01	1.773996325	0.690908713	6.221915738	0.996171784	0.435735259	3.902295515	0.490262049	0.222433641	G1
TCGA-27-2526-01	2.286289758	1.453807274	5.315439431	1.560127976	1.815780343	3.47264373	0.538240158	0.061015775	G1
TCGA-06-0878-01	2.978836278	0.707524791	6.139154301	1.412618959	0.569977093	2.941838744	0.784755229	0.426211072	G1
TCGA-12-3650-01	1.405556763	0.915635623	5.852505789	0.982144815	1.761583144	2.50589093	0.236339539	0.055612157	G1
TCGA-08-0386-01	2.49883804	0.540126488	4.546178335	1.217230716	0.623585972	4.246506899	0.564231818	0.384270893	G1
TCGA-32-2634-01	1.653885489	0.516620347	4.821286731	2.013104892	1.09071796	1.921169705	0.119555385	0.251931127	G1
TCGA-02-0055-01	5.902770633	1.363114995	6.23113284	1.536997805	1.570171448	5.497682615	0.474254316	0.573180603	G1
TCGA-32-2638-01	5.062432604	1.039980598	5.941512481	1.822036672	1.033581579	4.341850577	0.363227157	0.314290484	G1
TCGA-19-1390-01	1.510354341	0.441695937	4.850704427	2.027897152	0.791605725	1.230571942	0.095721922	0.359296259	G1
TCGA-28-2499-01	3.491596594	0.221444053	5.165899883	1.300709472	0.624522058	4.094599232	0.381837084	0.194213156	G1
TCGA-14-1823-01	2.010493419	0.9032697	6.566802979	0.635986504	0.265196827	3.939320623	0.256527627	0.135140816	G1
TCGA-12-0616-01	1.020768865	1.100035721	5.52532661	2.083928155	1.826273904	2.87026607	0.390117354	0.133300476	G1
TCGA-02-2486-01	4.084744621	1.505077915	7.587882504	2.793458951	1.976876829	5.387593458	0.903423966	0.230940776	G1
TCGA-19-2620-01	2.615486924	0.345396375	5.001293337	1.308710351	0.351628329	2.176992896	0.105678078	0.09369538	G1
TCGA-14-1829-01	2.115965432	0.952408122	6.280702113	0.659193895	0.824319805	3.890359136	0.171719239	0.062950609	G1
TCGA-26-5134-01	1.285993972	0.157173094	4.80251895	1.963659073	0.555521697	1.644363929	0.44763209	0.280006078	G1
TCGA-41-2571-01	0.940129155	0.108892402	5.594261893	1.030547964	1.163369914	1.389952213	0.095991913	0.068464451	G1
TCGA-41-2572-01	3.162048868	0.393855477	5.088167044	1.587701021	0.485838967	3.611266825	0.646347015	0.165686877	G1
TCGA-26-5139-01	2.704894092	0.619178216	5.944872498	0.603786553	0.372394965	3.900335509	0.33433944	0.140516919	G1
TCGA-06-0141-01	2.524891132	1.423363028	6.475963595	1.280481274	0.830417598	2.943058639	0.44625623	0.7015047	G1
TCGA-06-5856-01	3.176131252	0.706729455	5.985413902	2.123997204	0.962512007	2.915310552	0.618802465	0.42878559	G1
TCGA-06-AABW-11	1.136257022	0.173511248	4.58230911	0.273575566	0.0614306	1.321408631	0.182310918	0.244887059	Normal
TCGA-06-0675-11	1.498608305	0.93681694	3.792084877	0.37717929	0.356031095	0.87286815	0.254231207	0.130271955	Normal
TCGA-06-0680-11	2.017280568	0.371837617	3.368069877	0.294547234	0.344942091	0.49978212	0.181802255	0.409689628	Normal
TCGA-06-0681-11	1.698307394	0.47134356	3.977591329	0.459116814	0.541019153	0.364796523	0.209890007	0.052276765	Normal
TCGA-06-0678-11	1.851479213	0.22983399	3.709290636	0.615416297	0.677260161	0.480368537	0.270588742	1.165300975	Normal
GTEX-1117F-3226-SM-5N9CT	0.512176309	0.591775147	1.368489001	0.512580879	0.081503251	0.272381578	0.044044333	0	Normal
GTEX-111FC-3126-SM-5GZZ2	1.227741076	0.211012193	2.419269204	0.455333797	0.022616379	0.260266587	0.016125436	0	Normal
GTEX-111FC-3326-SM-5GZYV	1.586884813	0.199625236	2.14208663	1.603596675	0.136453909	0.288890061	0.074382124	0.039727988	Normal
GTEX-1128S-2726-SM-5H12C	0.957914599	0.039671847	1.624334889	0.831796189	0.152897287	0.217230716	0.123639713	0.044701861	Normal
GTEX-1128S-2826-SM-5N9DI	1.879705766	0.4379734	1.791605725	1.531069493	0	0.295252823	0.025836761	0.156267163	Normal
GTEX-117XS-3026-SM-5N9CA	0.804136185	0.23388806	1.882447416	1.236951759	0.035933528	0.10954778	0.063268226	0	Normal
GTEX-117XS-3126-SM-5GIDP	0.926910307	0.124751616	1.640620928	1.883229789	0.042910441	0.182565182	0.202010167	0	Normal
GTEX-1192X-0011-R10a-SM-DO941	1.178236585	0.215243704	2.205705292	1.10634832	0.090257264	0.138814469	0.048849968	0.101206309	Normal
GTEX-1192X-0011-R5a-SM-DNZZA	1.046840254	0.160145725	3.09643054	0.142348082	0.613437356	0.360869904	0.18142064	0	Normal
GTEX-1192X-0011-R6a-SM-DNZZB	1.040541794	0.093235635	2.356988892	0.135259044	0.832768519	0.43199729	0.237074171	0.018007399	Normal
GTEX-1192X-0011-R7b-SM-DNZZC	0.91899677	0.145220937	2.807973087	0.284869433	0.226385217	0.541613956	0.164528861	0	Normal
GTEX-1192X-0011-R8b-SM-DO11U	2.804879608	0.307311939	3.958842675	0.335826224	0.255077682	0.988630159	0.295723025	0	Normal
GTEX-1192X-0011-R9b-SM-DO934	1.565597176	0.307311939	4.717539343	0.848637962	0.456175325	1.220329955	0.326422296	0.047524429	Normal
GTEX-1192X-3126-SM-5N9BY	0.980537192	0.672017935	2.631337144	0.952929906	0	0.227617869	0	0	Normal
GTEX-1192X-3226-SM-5987D	0.944108799	0.275722256	2.348515717	2.026800059	0.144829521	0.098702517	0.026842543	0.042252095	Normal
GTEX-11DXW-0011-R1a-SM-DNZZD	0.352193538	0.270229907	1.439357178	0.203764966	0.168642036	0.052332419	0.112126276	0	Normal
GTEX-11DXW-0011-R3b-SM-DNZZE	0.749834574	0.099483736	1.150559677	0.159370847	0.237563718	0.045442971	0.1728715	0.075505249	Normal
GTEX-11DXW-0011-R5b-SM-DO11D	0.49015934	0	0.968053878	0.292546188	0.527770989	0.088372301	0.237686079	0	Normal
GTEX-11DXW-0011-R6a-SM-DO11N	1.403267722	0.163498732	1.556306784	0.2450088	0.218223197	0.106790508	0.707259728	0	Normal
GTEX-11DXW-0011-R7b-SM-DO119	0.417271945	0.07218814	1.097610797	0.160274831	0.406971971	0.106549331	0.101892074	0.027592881	Normal
GTEX-11DXW-1026-SM-5H11K	1.687508661	0.284395681	2.117695043	2.109360559	0.038885637	0.068794612	0.107982403	0.086104371	Normal
GTEX-11DXW-1126-SM-5H12Q	0.728399459	0.179638435	1.317304068	0.363227157	0.128385794	0.033891636	0.111525484	0.063364879	Normal
GTEX-11DXY-0011-R10b-SM-DO12C	1.527070336	0.347665656	2.079292767	0.722116238	0.176450439	0.31533436	0.058870606	0.020982161	Normal
GTEX-11DXY-0011-R11a-SM-DNZZN	2.455754622	0.280243696	2.420886575	1.850399397	0	0.340391357	0.098392606	0.026615949	Normal
GTEX-11DXY-0011-R5b-SM-DNZZL	1.10634832	0.104175606	2.577005777	0.25821739	0.917317175	0.630591854	0.257976116	0	Normal
GTEX-11DXY-0011-R6a-SM-DNZZF	1.553360503	0.138945498	2.534808661	0.237074171	0.521955279	0.626298949	0.357383094	0	Normal
GTEX-11DXY-0011-R7a-SM-DO11L	0.799750462	0.14182513	2.433226548	0.191436315	0.724650272	0.2450088	0.239398042	0	Normal
GTEX-11DXY-0011-R8a-SM-DO11M	2.588084959	0.092938074	2.489029064	0.637007355	0.341302653	0.65681668	0.480782124	0.035680209	Normal
GTEX-11DXY-3126-SM-5N9BT	1.655351829	0.441164734	2.159952045	2.070732786	0.088562265	0.316377482	0.084105095	0.066964017	Normal
GTEX-11DXY-3226-SM-5GIDE	1.088141597	0.433600463	1.809414444	0.834872989	0.134418106	0.394184847	0.106214296	0	Normal
GTEX-11DYG-0011-R10b-SM-DNZZO	1.138159145	0.247441471	1.167357928	0.463413204	0.113833829	0.059272203	0.023865662	0	Normal
GTEX-11DYG-0011-R11a-SM-DNZZP	1.499271883	0.258940968	2.149584553	2.103665483	0	0.234256048	0.071762669	0.215864939	Normal
GTEX-11DYG-0011-R5a-SM-DO928	0.984844511	0.090419879	1.233274539	0.15885403	0.776946192	0.231309516	0.127316314	0.01745162	Normal
GTEX-11DYG-0011-R6a-SM-DO936	1.09423607	0.089782865	2.64362534	0.08816874	0.045708559	0.58842082	0.141432791	0	Normal
GTEX-11DYG-0011-R7b-SM-EXUS6	0.607200095	0.102053383	1.79243893	0.310107409	0.563451034	0.259543673	0.10890578	0	Normal
GTEX-11DYG-0011-R8a-SM-DO93F	0.808508617	0.11221971	1.158983251	0.31973353	1.488000771	0.125174973	0.080916848	0	Normal
GTEX-11DYG-2926-SM-5H132	0.945158195	0.195851509	2.041593449	2.074162876	0.068464451	0.061347645	0.072928982	0.076846374	Normal
GTEX-11DZ1-0011-R10b-SM-DO943	1.445726703	0	2.57167681	0.715805533	0.063875648	0.265796925	0	0	Normal
GTEX-11DZ1-0011-R11b-SM-DO11W	2.408711861	0	2.658325751	1.346531462	0	0.021707129	0.067955304	0.384491944	Normal
GTEX-11DZ1-0011-R2a-SM-DNZZM	1.745882689	0.076531732	3.127303106	0.163885117	0.131721171	0.500904007	0.10144838	0.02200554	Normal
GTEX-11DZ1-0011-R3a-SM-DNZYY	1.685715936	0.134431249	2.467540342	0.655443425	0.068973418	0.10648233	0.049379842	0	Normal
GTEX-11DZ1-0011-R5a-SM-DO11J	0.884715129	0.063406299	2.91475585	0.150819598	0.383054501	0.424814621	0.142870845	0	Normal
GTEX-11DZ1-0011-R6b-SM-DNZZG	1.214746523	0.182310918	3.613531653	0.179128829	0.266156864	0.477573719	0.121744855	0.018164118	Normal
GTEX-11DZ1-0011-R7a-SM-DNZZH	0.9127265	0.102053383	2.373787394	0.253142153	0.272978695	0.285698126	0.143393419	0.019758838	Normal
GTEX-11DZ1-0011-R8b-SM-DNZZI	1.042644337	0.116524456	3.302319051	0.19093086	0.283210618	0.392207499	0.135613668	0	Normal
GTEX-11DZ1-0011-R9a-SM-DO933	1.812292845	1.673104098	6.218974857	1.471447616	1.782827892	2.502330602	1.079975377	0.096423793	Normal
GTEX-11DZ1-2926-SM-5A5KI	1.875386905	0.141301988	2.403813062	1.161565256	0.239520247	0	0.102187793	0.081448712	Normal
GTEX-11EI6-0011-R10a-SM-DO93R	1.029276182	0.044771794	2.260326813	0.503552276	0.088440148	0.136060107	0.139076515	0	Normal
GTEX-11EI6-0011-R11a-SM-DO11V	1.12035194	0.156267163	2.255198566	1.215989154	0.054153872	0.125875885	0.051399946	0.119170225	Normal
GTEX-11EI6-0011-R1a-SM-DO93L	0.340049473	0.184724621	1.984407065	0.366028399	0.171847314	0.129889646	0.114300386	0	Normal
GTEX-11EI6-0011-R8a-SM-DO93M	0.715805533	0.202762485	2.827209306	0.233765377	0.732920382	0.128280202	0.120922535	0	Normal
GTEX-11EI6-2926-SM-5985U	0.656267535	0.233151803	2.049979203	1.211012193	0.173639164	0.156137698	0.024404791	0.124328135	Normal
GTEX-11EI6-3026-SM-5GZZO	0.812375001	0.210887549	2.300709472	0.694211608	0.149649582	0.296193073	0.164657575	0	Normal
GTEX-11EMC-0011-R10a-SM-DNZZJ	1.078609835	0.29419431	1.139469495	0.642932569	0.037986586	0.083560595	0.033821174	0	Normal
GTEX-11EMC-0011-R11b-SM-DNZZK	0.725435792	0.132458395	1.84317989	1.354452161	0.04565265	0.119289768	0.016396476	0.171975377	Normal
GTEX-11EMC-0011-R2b-SM-DO114	0.522156212	0.162210036	2.077926579	0.275364696	0.162725653	0.227371423	0.257252053	0.03825355	Normal
GTEX-11EMC-0011-R8b-SM-DO91Z	0.393086655	0.15367565	0.940204345	0.193330195	0.109561152	0.190425227	0.111245029	0	Normal
GTEX-11EMC-0011-R9b-SM-DO921	1.068326861	0.670205846	4.143230135	0.685267407	0.671746267	0.705756782	0.497433534	0	Normal
GTEX-11EMC-3226-SM-5EGKW	0.740107246	0.401739675	0.825785627	0.717736734	0.215367972	0.037255695	0.058842905	0.023567636	Normal
GTEX-11EMC-3326-SM-5P9JH	1.182056609	0.310805431	1.51551062	1.511468039	0.12792377	0.04704973	0.055986906	0	Normal
GTEX-11GS4-0011-R1a-SM-DO129	0.787599627	0.035497229	2.094573898	0.286881148	0.104242714	0.367594722	0.257493448	0.020143016	Normal
GTEX-11GS4-0011-R2a-SM-DO942	1.046141782	0.451540833	3.357974195	0.459011864	0.226631832	0.719139622	0.48357074	0.1107374	Normal
GTEX-11GS4-3126-SM-5A5LH	0.502737941	0.144568518	1.89917563	0.164271398	0	0.210887549	0.035694283	0	Normal
GTEX-11GSO-0011-R1b-SM-57WD3	0.593305959	0.278698482	2.209141398	0.274052884	0.128966414	0.503755787	0.079975377	0.021536581	Normal
GTEX-11GSO-0011-R2a-SM-57WDF	0.884011738	0.159629186	2.722903139	0.298306396	0.108678336	0.288653864	0.30626224	0	Normal
GTEX-11GSO-0011-R3b-SM-57WB2	0.890719057	0.182819402	1.136847604	0.281549893	0	0.043036473	0.100668225	0.027238997	Normal
GTEX-11GSO-2926-SM-5HL73	0.85431488	0.254594043	1.59072177	0.813770932	0.175045486	0.230203013	0.106321516	0	Normal
GTEX-11GSO-3026-SM-5Q5AL	1.039840265	0.12561143	1.844385653	1.589284107	0.064344844	0.243059706	0.046057942	0	Normal
GTEX-11GSP-0011-R10a-SM-5NQ7J	0.724824869	0.197991166	1.92181714	0.696617065	0.122328153	0.127342731	0.059299895	0.047119549	Normal
GTEX-11GSP-0011-R11b-SM-5NQ7V	2.298365055	0	2.165107985	1.882838656	0.273336847	0	0.035243833	0.108731855	Normal
GTEX-11GSP-0011-R1a-SM-9QEJ3	0.735002193	0.098783352	1.685267407	0.216982489	0.306728867	0.074423229	0.155360663	0	Normal
GTEX-11GSP-0011-R2b-SM-9QEGE	1.659011171	0.163885117	2.47118746	0.669480372	0.183708817	0.297719672	0.28036249	0.267595722	Normal
GTEX-11GSP-0011-R3a-SM-9QEGF	0.384381423	0	1.119688175	0.340391357	0	0.151209393	0.115712469	0.039601667	Normal
GTEX-11GSP-0011-R5a-SM-57WBE	1.250961574	0.52476579	2.614238683	0.244278199	0.844867676	0.201382936	0.33433944	0	Normal
GTEX-11GSP-0011-R6b-SM-57WBQ	1.053806444	0.099254802	1.63505783	0.484808397	0.385265359	0.149779631	0.167871708	0	Normal
GTEX-11GSP-0011-R7b-SM-57WC3	1.158983251	0.150559677	2.067294521	0.300299474	0.543000877	0.117056658	0.224163787	0.074806823	Normal
GTEX-11GSP-0011-R8b-SM-5NQ79	1.266036894	0.769602498	2.903423966	0.533663013	0.151728955	0.402831302	0.235604533	0	Normal
GTEX-11GSP-0011-R9b-SM-5NQ77	1.207892852	0.313361959	3.009884589	0.577344228	0.295252823	0.44615034	0.42867841	0	Normal
GTEX-11GSP-3126-SM-5A5LL	1.942232976	0.236829335	1.805292456	1.787014474	0.123613228	0	0.088982811	0.171078696	Normal
GTEX-11GSP-3226-SM-5986O	0.733614653	0.077571158	1.632268215	0.506094112	0.077776219	0.168385305	0.109414053	0.044296188	Normal
GTEX-11H98-0011-R10b-SM-5NQ98	0.824727127	0.208267529	1.816804475	0.46571332	0.133971158	0.188021051	0.087177669	0	Normal
GTEX-11H98-0011-R11b-SM-5NQ6U	1.111031312	0.357270476	2.545968369	1.578214165	0	0.138552375	0.056708372	0.131168006	Normal
GTEX-11H98-0011-R5b-SM-57WCF	1.010063683	0.201382936	2.717210299	0.113273761	0.468739698	0.503654035	0.083192941	0	Normal
GTEX-11H98-0011-R8a-SM-5NQ8V	1.295723025	0.184089827	3.92314918	0.204891925	0.055181769	0.504061001	0.039461297	0.061969696	Normal
GTEX-11NUK-0011-R4a-SM-DO12B	0.63784206	0.066040956	1.938473998	0.11163231	0.144960005	0.274887812	0.115725783	0	Normal
GTEX-11NUK-0011-R5a-SM-DO93N	0.727267011	0.117269485	2.077242999	0.044282197	0.701593413	0.483880254	0.28557977	0	Normal
GTEX-11NUK-0011-R6a-SM-DO93O	1.147957881	0.093533134	2.150884571	0.272859292	0.651591345	0.585251011	0.308943288	0	Normal
GTEX-11NUK-0011-R7a-SM-DO93P	0.534858451	0.127646485	1.988775562	0.076531732	0.585923977	0.358283723	0.244521774	0	Normal
GTEX-11NUK-2926-SM-5A5MD	0.943208709	1.167357928	1.742868551	0.47342327	0.082416474	0.30626224	0.150299708	0.114673523	Normal
GTEX-11NUK-3026-SM-5986K	1.404903122	0.372729271	2.139796897	2.206643224	0	0.062176987	0.025057152	0.077871904	Normal
GTEX-11NV4-0011-R5a-SM-5NQ88	1.032806145	0.064027463	2.302465287	0.236584458	0.945158195	0.250719083	0.119435863	0	Normal
GTEX-11NV4-0011-R6a-SM-57WD5	0.681764083	0	1.822934048	0.223793216	0.276198865	0.16079114	0.141694362	0	Normal
GTEX-11NV4-0011-R7a-SM-57WDH	0.776188231	0.182819402	2.417920008	0.216610069	0.846152284	0.312897473	0.174406419	0	Normal
GTEX-11NV4-2126-SM-5N9DS	0.45206823	0.301587647	1.899948986	0.241962182	0	0.170053235	0.047077658	0.049630768	Normal
GTEX-11NV4-2226-SM-5BC4T	0.691266147	0.300533772	2.013283587	1.667210912	0.261951979	0.12296421	0.066523226	0.052902739	Normal
GTEX-11O72-0011-R5a-SM-DO922	1.04194383	0.099887648	2.605494334	0.10990878	0.630591854	0.357495703	0.140516919	0.028894429	Normal
GTEX-11O72-0011-R6a-SM-DNZZQ	0.775766969	0.072339083	2.417109884	0.149779631	0.301119353	0.360982241	0.178109076	0.041271023	Normal
GTEX-11O72-2826-SM-5HL6W	1.332851122	0.075874867	2.033511102	1.579180148	0	0.06820302	0	0.242328116	Normal
GTEX-11O72-2926-SM-5BC4V	1.069702167	0.129520424	1.894138688	1.307428525	0.066399229	0.039938499	0.123441068	0.098540833	Normal
GTEX-11OC5-0626-SM-5HL6M	1.89917563	0	3.34978987	1.674460652	0.16079114	0.396269112	0.143785225	0.092667511	Normal
GTEX-11OC5-0726-SM-5P9JK	0.992913418	0.134930611	2.857980995	0.952109875	0.325156118	0.035778727	0.070306886	0.088467286	Normal
GTEX-11OF3-0011-R11a-SM-57WCR	2.417650017	0.069303463	2.333137456	1.860764203	0	0.150949541	0	0	Normal
GTEX-11OF3-0011-R5a-SM-57WB4	0.936289295	0.129612738	1.993130871	0.167357928	0.617486566	0.38835488	0.538538164	0	Normal
GTEX-11OF3-0011-R6b-SM-57WBG	0.908889747	0.164142649	1.689299161	0.144176924	0.594739622	0	0.193077822	0	Normal
GTEX-11OF3-0011-R7a-SM-57WCG	0.892663024	0.214870834	2.107687869	0.321466359	0.669661774	0.209141398	0.156526059	0.02163607	Normal
GTEX-11OF3-0011-R8b-SM-57WCS	2.3950628	0.355129058	2.083383588	0.643671513	0.339251427	0.244034582	0.230080016	0.114913346	Normal
GTEX-11OF3-2926-SM-5HL78	1.347098671	0.190804468	1.751892138	1.545474211	0	0	0.070952556	0.037874166	Normal
GTEX-11ONC-0011-R1a-SM-57WD4	0.752748591	0.266636643	1.966799585	0.368712484	0.267356012	0.324234562	0.229710962	0	Normal
GTEX-11ONC-0011-R4b-SM-DO93H	0.772814687	0.249141903	2.232046713	0.522055749	0.182692298	0.179765808	0.157302466	0	Normal
GTEX-11ONC-0011-R5b-SM-DO93I	1.147957881	0.333881659	2.674008609	0.468114072	0.93644007	0.52947116	0.375289709	0	Normal
GTEX-11ONC-0011-R6a-SM-DO12A	0.969454445	0.155619721	2.211946682	0.619741659	0.630591854	0.429856951	0.27643711	0	Normal
GTEX-11ONC-0011-R7b-SM-DO93J	1.038436182	0.113847161	1.858776745	0.509037042	0.922578457	0.432531879	0.260266587	0	Normal
GTEX-11ONC-0011-R8b-SM-5NQ87	1.99494171	0.506297265	2.727484858	0.672832634	0.638305577	0.680774425	0.39154778	0.053764747	Normal
GTEX-11ONC-0011-R9b-SM-5NQ8J	0.527971113	0.614285806	3.334425258	0.572792677	0.270349529	0.53116933	0.843019046	0.054723473	Normal
GTEX-11ONC-2926-SM-5P9JM	0.96702101	0.433386809	2.001802243	1.04194383	0.292663973	0.337768171	0.262914176	0.044939617	Normal
GTEX-11ONC-3026-SM-5985W	1.140778656	0.534958027	1.947479146	1.916476644	0.063516748	0.26447638	0.067666249	0.172103428	Normal
GTEX-11PRG-0011-R10b-SM-DO93G	1.308593869	0.095640915	1.600269754	0.506297265	0.07251745	0.316956668	0.085560625	0.054751252	Normal
GTEX-11PRG-0011-R11b-SM-DNZZY	1.545474211	0.182946495	2.032806145	1.970853654	0.048096653	0.043064479	0.084445304	0.08031656	Normal
GTEX-11PRG-0011-R2a-SM-69LQ5	0.536351358	0.158724796	2.482590175	0.118545782	0.041481309	0.392757034	0.114993279	0.091760756	Normal
GTEX-11PRG-0011-R4a-SM-DNZZR	0.857821792	0.197739606	2.29130886	0.16812853	0.088331591	0.470614952	0.104121917	0	Normal
GTEX-11PRG-0011-R5b-SM-DNZZS	0.977389839	0.062729616	2.496973581	0.284632576	0.439889048	0.592540756	0.141432791	0	Normal
GTEX-11PRG-0011-R6b-SM-DO923	1.075874867	0.215119425	3.195820019	0.420185937	0.942082805	0.656633655	0.244034582	0.036932298	Normal
GTEX-11PRG-0011-R7a-SM-DNZZT	1.034919984	0.092112699	2.554343266	0.25592366	0.903423966	0.509543838	0.108852267	0.035356459	Normal
GTEX-11PRG-2826-SM-5BC54	1.15704371	0.158724796	1.843983844	2.18173866	0	0.363563594	0.0296013	0.046574874	Normal
GTEX-11PRG-2926-SM-5987A	0.846713941	0.219834524	1.449429314	0.733180773	0.069715913	0.160920188	0.098176977	0.026559295	Normal
GTEX-11TTK-0011-R10b-SM-DO925	0.828469107	0.044953602	2.261831659	0.265316867	0.088779336	0.311619363	0.197488002	0	Normal
GTEX-11TTK-0011-R11b-SM-DO112	1.50589093	0.138683428	2.742006211	1.107687869	0.09418201	0.144699025	0.075833803	0.07990713	Normal
GTEX-11TTK-0011-R4a-SM-DNZZU	0.865918815	0.104739216	3.222340896	0.288890061	0.13842131	0.801158656	0.081585056	0.020299504	Normal
GTEX-11TTK-0011-R5a-SM-DNZZV	0.894449162	0.081421441	2.237257771	0.079948079	0.208267529	0.382501257	0.23388806	0	Normal
GTEX-11TTK-0011-R6b-SM-DNZZW	0.625457537	0.030943401	2.33084519	0.159629186	0.283803271	0.347212086	0.097057882	0.03489182	Normal
GTEX-11TTK-0011-R7b-SM-DNZZZ	1.066261442	0.063005852	2.27828218	0.40990682	0.251325232	0.333538229	0.299596349	0	Normal
GTEX-11TTK-0011-R8b-SM-DO111	0.786261785	0.070595412	2.484138131	0.386921282	0.249263286	0.443182267	0.253626278	0	Normal
GTEX-11TTK-2826-SM-5GU5K	0.858299348	0.182692298	2.294253136	1.43349364	0.183200647	0.265076777	0.089769309	0.139600465	Normal
GTEX-11TTK-2926-SM-5PNYP	0.642193247	0.202386375	1.989139007	0.373620373	0.09048763	0.230940776	0.111779183	0.017408859	Normal
GTEX-11TUW-0011-R10a-SM-DO924	1.775682702	0.257252053	2.209141398	0.654985383	0.691623493	0.33616911	0.175301034	0.088060163	Normal
GTEX-11TUW-0011-R1a-SM-DO92S	1.378511623	0.03194563	2.911499849	0.525467563	0.818277949	0.455439015	0.011471307	0	Normal
GTEX-11TUW-0011-R2b-SM-DO92T	2.693542713	0.507617067	4.356848079	0.814509408	1.234501321	0.902575299	0.53216732	0	Normal
GTEX-11UD1-0011-R1b-SM-5BC7D	0.882212622	0.12369268	1.955684776	0.337539842	0.29207495	0.605589151	0.089294749	0	Normal
GTEX-11UD1-0011-R2b-SM-5BC6O	1.12763328	0.125545309	2.512479747	0.093465526	0.296310561	0.688225127	0.133918567	0	Normal
GTEX-11UD1-0011-R3a-SM-5BC6S	0.372840689	0.082171187	1.334568276	0.211884402	0.041789673	0.1094408	0.04453401	0	Normal
GTEX-11UD1-0011-R5b-SM-5P9FP	0.556699167	0	0.610700062	0.033031769	0.360645202	0.225521734	0.078746447	0	Normal
GTEX-11UD2-0011-R9b-SM-DO926	2.031748063	0.969159702	3.853995647	1.583519084	1.184597684	1.194087052	0.890485605	0	Normal
GTEX-11WQC-0011-R10a-SM-57WCT	0.64791311	0.344942091	1.387913924	0.298423712	0	0.133379396	0.054542892	0	Normal
GTEX-11WQC-0011-R11b-SM-57WD6	0.793438142	0.096666669	1.771885579	1.659924558	0.120179391	0.086946773	0.01772241	0.05536227	Normal
GTEX-11WQC-0011-R1b-SM-DO932	0.481712262	0.19761381	1.864334741	0.288890061	0.198242682	0.13920752	0.068106691	0	Normal
GTEX-11WQC-0011-R2a-SM-DO927	0.732052073	0.191941593	2.513743385	0.587749018	0.156008221	0.29818907	0.112633417	0.067914014	Normal
GTEX-11WQC-0011-R3a-SM-DO11T	0.269631651	0	1.451013243	0.310921735	0.08600923	0.07711992	0.015668833	0	Normal
GTEX-11WQC-0011-R5a-SM-5BC74	0.539233271	0.037888219	1.89840186	0.289244285	0.247076832	0.308593869	0.413702389	0	Normal
GTEX-11WQC-0011-R6a-SM-5BC77	0.541713066	0	1.34596403	0.073847648	0.501719377	0.209016592	0.156396617	0.042938449	Normal
GTEX-11WQC-0011-R7b-SM-5BC7A	0.375623344	0.035694283	1.258820397	0.086077189	0.264236151	0.063392493	0.087517153	0	Normal
GTEX-11WQC-0011-R8b-SM-57WCH	1.602171791	0.41467678	2.416569549	0.591200673	0.45132982	0.237686079	0.388134419	0	Normal
GTEX-11WQK-0011-R10a-SM-5BC6R	1.248534836	0.196732928	3.987320866	0.734135137	0.665574688	0.426425791	0.018676899	0	Normal
GTEX-11WQK-0011-R3b-SM-DO93K	0.954940735	0.197236355	2.891419187	0.442970028	0.371614618	0.34879896	0.049379842	0	Normal
GTEX-11WQK-0011-R8a-SM-5BC7C	1.248534836	0.039320913	1.424922088	0.076189652	0.428999926	0.290306435	0.122566707	0	Normal
GTEX-11WQK-0011-R9b-SM-5BC6N	1.39835037	0.226015216	2.730096466	0.86036693	0.704163719	0.876566059	0.195473592	0	Normal
GTEX-11WQK-3026-SM-5EQL6	1.413594082	0.074724633	3.704871964	1.031395196	0.875937296	0.482435288	0.079797929	0	Normal
GTEX-11ZTS-0011-R10a-SM-DO93S	0.925163932	0.03757902	1.996027123	0.577440913	0.037691463	0.191562651	0.0792518	0.042350166	Normal
GTEX-11ZTS-0011-R11a-SM-DO113	1.074505436	0.071391996	1.969012308	1.325386415	0.018235348	0.095195295	0.07624439	0.040724136	Normal
GTEX-11ZTS-0011-R1a-SM-5BC71	0.644133161	0.111285098	3.435895241	0.412076939	0.583615357	0.517326092	0.185612862	0	Normal
GTEX-11ZTS-0011-R2b-SM-5BC75	0.997400809	0.339935493	3.261982057	0.805375011	0.457436698	0.764431087	0.476848252	0	Normal
GTEX-11ZTS-0011-R3a-SM-5BC78	0.375512141	0.241107975	1.381283373	0.200127654	0.165558254	0.057651282	0.046043968	0.024475714	Normal
GTEX-11ZTS-0011-R8a-SM-57WDI	0.921360157	0.175428791	1.28036249	0.451962766	0.240619629	0.127897364	0.102671567	0.081844073	Normal
GTEX-11ZTS-0011-R9b-SM-DO93Q	0.659467937	0.414893223	2.994579724	0.472591746	0.388905884	0.301353519	0.769009998	0.039643775	Normal
GTEX-11ZTS-3226-SM-5EGID	0.96547032	0.488720653	1.587364991	1.260025656	0.200378798	0.080057268	0.105235548	0.193708673	Normal
GTEX-11ZU8-0011-R4a-SM-5BC6Y	0.158466295	0	0.620117165	0.186500558	0.079156207	0.035919456	0	0	Normal
GTEX-11ZUS-0011-R11b-SM-5BC7B	1.820893749	0.406427825	1.701770822	1.361768359	0.038703063	0.16542962	0.027635341	0	Normal
GTEX-11ZUS-0011-R8a-SM-5BC73	2.201633861	0.20851726	2.314696526	0.232046713	1.002162421	0.563646269	0.212258044	0.379620962	Normal
GTEX-11ZUS-0011-R9b-SM-5BC76	1.071762669	0.267116262	3.709290636	1.123003954	0.724912159	0.948526095	0.367482898	0.032749734	Normal
GTEX-11ZUS-2826-SM-5EQKW	1.86036693	0.187641078	2.17280751	2.325098538	0	0.050411145	0.079415661	0.093803534	Normal
GTEX-11ZUS-2926-SM-5FQSL	0.835034744	0.263395035	1.514501036	0.511973982	0.04751047	0	0.050634033	0.12990283	Normal
GTEX-11ZVC-0011-R1b-SM-5BC6M	0.528871328	0.221072783	1.352193538	0.082838815	0.042910441	0.359970888	0.104551371	0	Normal
GTEX-11ZVC-0011-R3a-SM-5BC6V	0.389676937	0.035666134	0.592062298	0.043638474	0.087815834	0.116564378	0.0660823	0.020242601	Normal
GTEX-11ZVC-0011-R4a-SM-5BC6Z	0.484499082	0.183581791	1.032100843	0.146003451	0.07644964	0.165558254	0.10755397	0	Normal
GTEX-11ZVC-0011-R9a-SM-57WC5	0.678162071	0.092816327	2.616357697	0.407189572	0.282854909	0.162338958	0.235972083	0.1043635	Normal
GTEX-11ZVC-3026-SM-59HJM	2.074505436	0.227987459	1.513995979	1.66402766	0	0.115952119	0.07791291	0.049811964	Normal
GTEX-12126-0011-R10b-SM-5BC6T	0.851838973	0.290188457	0.948675597	0.22428729	0.07253117	0.043666468	0.110296419	0	Normal
GTEX-12126-0011-R11a-SM-5BC6X	0.747774072	0.253263199	1.504366151	1.915329676	0.039138394	0.198494154	0	0	Normal
GTEX-12126-0011-R9b-SM-5BC6P	1.244887059	0.953078953	4.275007047	0.874364191	0.522658421	0.87892148	0.764346155	0.198368423	Normal
GTEX-12126-0926-SM-5FQTW	0.658280045	0.200880954	1.332278283	2.036679154	0.070293145	0	0	0	Normal
GTEX-12126-1026-SM-5P9JJ	0.697595918	0.417271945	1.261831659	0.572986653	0.137044411	0.180911663	0.019047127	0	Normal
GTEX-1212Z-0011-R1b-SM-5BC72	0.4760187	0.09821741	1.582074221	0.230080016	0.098486934	0.360869904	0.121585733	0	Normal
GTEX-12584-0011-R6a-SM-5NQ7C	0.227248184	0.092369834	1.277984747	0.075984365	0.179638435	0.083070368	0.077270348	0.017836412	Normal
GTEX-1269C-3126-SM-5EGI6	0.843983844	0.325961996	1.086783766	0.925619712	0	0.097502928	0.11561926	0.062163168	Normal
GTEX-12WSA-0011-R10b-SM-5P9ET	0.497842259	0.023794709	1.989139007	0.362554049	0.023865662	0.273575566	0.017009694	0	Normal
GTEX-12WSA-0011-R2a-SM-57WDK	0.979147348	0.15924166	4.46662712	0.802978987	0.434241233	1.173767068	0.523060062	0.046756455	Normal
GTEX-12WSA-0011-R4a-SM-57WB7	0.498557248	0.102779051	2.266036894	0.195221593	0	0.261350279	0.012607288	0	Normal
GTEX-12WSA-0011-R5b-SM-5GU5I	0.607105384	0.127197434	3.491853096	0.042854423	0.421048212	0.911729925	0.076942121	0	Normal
GTEX-12WSA-0011-R7b-SM-5GU5U	0.418135964	0	1.557287542	0.296662968	0.20851726	0.676086834	0.031564583	0	Normal
GTEX-12WSA-0011-R8a-SM-5P9EX	0.862828258	0.093276206	3.077242999	0.400100683	0.047524429	0.466444406	0.083438054	0.05338942	Normal
GTEX-12WSA-2926-SM-5EQ4D	0.600364915	0.144437998	2.161565256	0.286408055	0	0.234991741	0.02017147	0	Normal
GTEX-12WSC-0011-R10a-SM-5GU57	1.286881148	0.285461405	1.906505826	0.460270761	0.150169706	0.390117354	0	0	Normal
GTEX-12WSC-0011-R11a-SM-5GU5J	1.851199339	0.207518077	1.561692721	1.02644598	0.036833859	0	0.026290158	0	Normal
GTEX-12WSC-0011-R3a-SM-5P9F1	0.894138688	0.164400135	1.625270489	0.42050935	0.036932298	0.16812853	0.035046716	0	Normal
GTEX-12WSC-0011-R5b-SM-5CVNS	1.241230036	0.232906301	2.037382222	0.170053235	0.992985906	0.32998465	0.227001675	0	Normal
GTEX-12WSC-0011-R6b-SM-5LU99	1.391217808	0.201382936	1.763836459	0.150819598	0.969012308	0.417487999	0.247198389	0	Normal
GTEX-12WSC-0011-R7b-SM-5LU9L	1.455228571	0.336854639	2.665847521	0.403485883	1.039138394	0.498353002	0.331131922	0	Normal
GTEX-12WSC-0011-R9a-SM-5GU4U	1.207892852	0.772814687	2.231125158	0.74002087	0.719051982	0.524966332	0.456490772	0.04136916	Normal
GTEX-12WSC-2926-SM-5BC5Z	2.053111336	0.364236231	1.94073056	1.501821265	0	0.147046143	0	0.038464277	Normal
GTEX-12WSC-3026-SM-5GCNF	0.923491507	0.408059648	1.519541905	1.021479727	0	0.454281196	0.069124698	0	Normal
GTEX-12WSD-0011-R11a-SM-9OSVC	1.763411574	0.403049529	1.795766948	2.477936316	0	0.04108875	0.03277794	0	Normal
GTEX-12WSD-0011-R1b-SM-5LZVY	0.82366785	0.124870698	1.669480372	0.406427825	0.105088008	0.266156864	0.060725326	0	Normal
GTEX-12WSD-0011-R2a-SM-5LZWB	0.256769143	0	1.008630305	0.555030801	0.12208956	0	0.159112461	0.040401515	Normal
GTEX-12WSD-0011-R3b-SM-5LZWN	0.401958066	0.154712814	0.814427374	0.337882322	0.155101558	0.122738972	0.13208983	0	Normal
GTEX-12WSD-0011-R4b-SM-5LZUA	0.390007262	0.118917823	1.86710573	0.388685507	0.119236639	0.174278571	0.12686716	0	Normal
GTEX-12WSD-0011-R5b-SM-5CVNG	0.869871406	0.225028083	1.538041453	0.204015477	0.342554745	0.462889938	0.20851726	0.022729995	Normal
GTEX-12WSD-0011-R6b-SM-5P9JU	2.908236483	0.211884402	1.706641057	0.933043805	0.493544866	0.278222698	0.195347598	0	Normal
GTEX-12WSD-0011-R7b-SM-5PNWE	0.695637548	0.08839944	0.876801774	0.065599883	0.665574688	0.294664856	0.22527493	0	Normal
GTEX-12WSD-0011-R9a-SM-5GU6W	1.660837368	0.423309237	4.790250739	1.339137385	0.793188404	1.166715445	0.344033092	0	Normal
GTEX-12WSD-3026-SM-5LZU7	1.594070757	0.507820006	1.430820497	1.884011738	0.106911082	0.291014101	0.131892346	0	Normal
GTEX-12WSD-3126-SM-5HL7P	0.547449829	0.430606431	1.383496944	0.764685853	0.07015573	0.29007047	0.114606899	0.02672925	Normal
GTEX-12WSE-0011-R10b-SM-5P9JV	0.96413983	0.364572432	1.125651102	0.522156212	0	0.066068519	0.052805383	0	Normal
GTEX-12WSE-0011-R11b-SM-5P9JW	1.656267535	0.388244653	2.368489001	1.838346737	0	0.230203013	0.048822074	0.061541201	Normal
GTEX-12WSE-0011-R1b-SM-5GU4V	0.623117702	0.177343788	0.916629505	0.273456211	0	0.215740713	0	0	Normal
GTEX-12WSE-0011-R6b-SM-5LZV5	0.51470301	0.037550907	0.946805706	0.473215434	1.34879896	0.066633436	0.11720298	0.042322146	Normal
GTEX-12WSE-0011-R7a-SM-5PNWF	0.117841299	0	0.452384576	0.038408086	0.039222636	0.135600535	0.014071011	0	Normal
GTEX-12WSE-2926-SM-5RQJ9	1.6073895	0.151858817	1.863542051	2.084064265	0.03958763	0	0	0.087639348	Normal
GTEX-12WSF-0011-R10a-SM-5LZVH	1.354452161	0.358508792	1.860764203	0.674822184	0	0.184216808	0.11786789	0	Normal
GTEX-12WSF-0011-R11a-SM-5LZVT	1.168000125	0	2.454965474	1.324234562	0	0.133208398	0.065131095	0.068643298	Normal
GTEX-12WSF-0011-R1a-SM-5DUVI	1.348232419	0	2.011853406	0.360532839	0.140647793	0.297250121	0.051594841	0.106803906	Normal
GTEX-12WSF-0011-R2a-SM-5DUVU	1.231432408	0.121015401	2.649845352	0.439144376	0.308244364	0.798672679	0.449429314	0.117242883	Normal
GTEX-12WSF-0011-R3a-SM-5DUW7	0.881351382	0.083900932	1.847195187	0.321697245	0.124434017	0.164528861	0.082334717	0	Normal
GTEX-12WSF-0011-R4b-SM-5HL88	0.700528497	0.085873304	2.367650631	0.345850517	0.206393169	0.553163871	0.046574874	0	Normal
GTEX-12WSF-0011-R5a-SM-5HL8K	1.170566057	0.275841423	2.604783004	0.229341813	0.739070393	0.510961919	0.233029057	0	Normal
GTEX-12WSF-0011-R6b-SM-5HL8W	0.869950348	0.116897018	1.790772038	0.169027045	0.389897162	0.265196827	0.287708686	0	Normal
GTEX-12WSF-0011-R7b-SM-5HL99	0.672289553	0.1043635	2.170566057	0.477884522	0.499578047	0.381394132	0.300768033	0	Normal
GTEX-12WSF-3126-SM-6M478	0.962660066	0.141563582	1.477677328	0.606726475	0	0.107045041	0.043540491	0	Normal
GTEX-12WSH-0011-R10a-SM-5LZUS	1.051024003	0.256044474	1.774418104	0.687060688	0.055126225	0.354564999	0.039419183	0	Normal
GTEX-12WSH-0011-R11a-SM-5LZVM	1.258820397	0.072325362	1.92865457	1.753176627	0	0.215740713	0.102093707	0.041271023	Normal
GTEX-12WSH-0011-R1a-SM-5GU5V	0.895380183	0.175684271	2.730748629	0.045107421	0.068574513	0.4918018	0.080930488	0.051761873	Normal
GTEX-12WSH-0011-R2a-SM-5GU68	1.282143229	0	2.776314585	0.263034406	0.170950553	0.779637945	0.361880627	0	Normal
GTEX-12WSH-0011-R4a-SM-5GU6K	0.71228762	0.134431249	2.325961996	0.045373071	0.091246224	0.319617934	0.128121799	0	Normal
GTEX-12WSH-0011-R5b-SM-5P9F3	0.843421123	0.022829402	1.612116552	0.055376153	0.291485686	0.433279971	0.159112461	0.025737561	Normal
GTEX-12WSH-0011-R6b-SM-5P9F4	0.941557083	0.076709582	1.764261218	0.192699178	0.48707468	0.166586914	0.155231116	0.029346866	Normal
GTEX-12WSH-0011-R9b-SM-5LZUG	1.776525151	0.682033871	3.757023247	0.434561512	0.621805735	1.166072676	0.986884171	0.071131095	Normal
GTEX-12WSH-3026-SM-5CVNI	1.051720116	0	1.431355522	0.761455493	0	0.075929617	0.030689204	0.048278043	Normal
GTEX-12WSH-3126-SM-5LZW8	1.525567789	0.162725653	1.739848103	1.839153387	0	0.430713468	0.030392584	0.305562016	Normal
GTEX-12WSI-0011-R11b-SM-5P9EZ	1.167357928	0.245860702	2.311212455	1.602171791	0.022232859	0.096788091	0.031508123	0.049561071	Normal
GTEX-12WSI-0011-R7b-SM-5GU78	0.932892674	0	1.646162657	0.178364082	0.321466359	0.141432791	0.184724621	0.061057263	Normal
GTEX-12WSM-0011-R10a-SM-5DUWV	1.158983251	0.145481822	1.304511042	0.273098089	0.025369046	0.045051489	0.071034961	0.110871004	Normal
GTEX-12WSM-0011-R11a-SM-5DUX8	1.250355272	0.298541019	1.901108243	1.200378798	0.119648339	0	0.014712352	0.090704412	Normal
GTEX-12WSM-0011-R1a-SM-5LZW6	0.35918379	0.047119549	1.520547968	0.068849632	0.047245213	0.375845725	0.114860056	0	Normal
GTEX-12WSM-0011-R3b-SM-5LZWI	0.725610294	0.093086862	1.141432791	0.198116929	0.159629186	0.200880954	0.02549662	0	Normal
GTEX-12WSM-0011-R5a-SM-5EQ4Y	0.565987041	0.04136916	1.687956494	0.137411713	0.872946928	0.288890061	0.128768501	0	Normal
GTEX-12WSM-0011-R6b-SM-5EQ6N	0.510455622	0.089633736	1.569491092	0.210762894	0.917775441	0.156914315	0.06449661	0	Normal
GTEX-12WSM-0011-R7b-SM-5EGLD	0.31973353	0.059078342	1.60312187	0.043722454	0.450802153	0.247806018	0.031903297	0.05017429	Normal
GTEX-12WSM-0011-R8a-SM-5DUWJ	1.259423152	0.413485768	1.982217846	0.323888827	0.125346927	0.282617721	0.182056609	0.071886206	Normal
GTEX-12WSM-2126-SM-5GCOC	0.893905789	0.531468799	1.942983598	1.279768422	0.042336156	0.074834218	0.117309386	0.138290234	Normal
GTEX-12ZZW-0011-R10b-SM-5HL9X	0.688046044	0.035525381	0.927517246	0.257855464	0.070389328	0.063074902	0.012768885	0	Normal
GTEX-12ZZW-0011-R3a-SM-5DUWW	0.395391894	0.104081649	0.664300785	0.134759796	0	0.031889185	0.012773175	0	Normal
GTEX-12ZZW-0011-R4a-SM-5DUX9	0.269990634	0	0.520246223	0.176960992	0	0.042350166	0.06681251	0	Normal
GTEX-12ZZW-0011-R5a-SM-5DUVN	0.614945367	0	1.687060688	0.203639694	0.445196982	0.263034406	0.068973418	0	Normal
GTEX-12ZZW-0011-R6a-SM-5DUVZ	0.42320165	0.080575806	1.048236186	0.098257842	0.080807723	0.036679154	0.072050905	0	Normal
GTEX-12ZZW-0011-R7a-SM-5DUWC	0.542406646	0.041242982	1.12763328	0.060310297	0.368265483	0.142740172	0.086851688	0.091489972	Normal
GTEX-12ZZW-2926-SM-5LZUP	0.575699579	0.150819598	1.21971064	0.419970287	0.0197873	0.119568664	0.055598275	0	Normal
GTEX-12ZZX-0011-R10b-SM-5DUWK	1.653060017	0.218843151	1.579662897	0.625270489	0.058053219	0.102187793	0.061845307	0	Normal
GTEX-12ZZX-0011-R11a-SM-5DUVJ	2.475603745	0.366140336	2.027861775	1.371837617	0.120232485	0.2083924	0.058261073	0.091151421	Normal
GTEX-12ZZX-0011-R1a-SM-5EQ6B	0.784587736	0.449851865	2.381560255	0.247806018	0.089254065	1.107687869	0.240741731	0	Normal
GTEX-12ZZX-0011-R2a-SM-5EGLG	1.356707253	0.091381645	2.916476644	0.311154315	0.091625371	0.71791217	0.203639694	0	Normal
GTEX-12ZZX-0011-R3b-SM-5EGLH	0.963622085	0.124089872	1.890641244	0.234256048	0.063558164	0.248413392	0.052930554	0	Normal
GTEX-12ZZX-0011-R5a-SM-5HL89	0.953451501	0.033186865	1.582556003	0.170694234	0.586500555	0.248170473	0.163885117	0	Normal
GTEX-12ZZX-0011-R6a-SM-5HL8L	1.435095152	0.165686877	1.841973119	0.227248184	0.717999879	0.247319935	0.21549223	0	Normal
GTEX-12ZZX-0011-R7b-SM-5DUVV	0.926758532	0.125770109	1.944108799	0.162467868	0.449323657	0.184089827	0.112633417	0.048612856	Normal
GTEX-12ZZX-0011-R8a-SM-5DUW8	2.452595435	0.396926676	1.666756592	0.432638773	0.21263159	0.213751646	0.268673925	0.152767519	Normal
GTEX-12ZZX-2826-SM-5BC6K	1.775682702	0.39297679	1.951214764	1.494671612	0	0.275603079	0.026601786	0.198242682	Normal
GTEX-12ZZX-2926-SM-5GCOQ	1.166072676	0.272381578	1.51903861	0.59454855	0	0.103692336	0.142478791	0.033454718	Normal
GTEX-12ZZY-0011-R10b-SM-5HL7W	1.365692537	0.088575833	2.447579197	0.424169649	0.131260215	0.155101558	0.048054791	0	Normal
GTEX-12ZZY-0011-R5a-SM-5EGL9	1.10634832	0.159370847	2.310630957	0.314406508	0.568615877	0.335368915	0.169796756	0	Normal
GTEX-12ZZY-0011-R6b-SM-5EGLA	1.199750857	0.042294126	2.166394096	0.159370847	0.577537593	0.457751869	0.327227468	0	Normal
GTEX-12ZZY-0011-R7a-SM-5EGLB	1.201633861	0.140386032	2.575796375	0.202135581	0.512783121	0.043372505	0.149649582	0	Normal
GTEX-12ZZY-2926-SM-5DUXO	1.672199019	0.257252053	1.86155842	2.003602237	0	0.232660757	0.069990814	0.249506021	Normal
GTEX-12ZZY-3026-SM-5GCOU	0.843742705	0.382611923	2.304218969	0.511771626	0.091205595	0.15924166	0.086620741	0	Normal
GTEX-12ZZZ-0011-R10a-SM-5P9HC	0.890719057	0.030886917	1.646623508	0.614380048	0.061278512	0.10779498	0.033017668	0.068808367	Normal
GTEX-12ZZZ-0011-R11a-SM-5EGLC	0.353662045	0.03013829	1.401084302	1.437760394	0.145220937	0.079661416	0.032227823	0.09963185	Normal
GTEX-12ZZZ-0011-R3b-SM-5DUXK	0.610511092	0.119369458	1.765110362	0.154323965	0.080889567	0.3887957	0.127342731	0	Normal
GTEX-12ZZZ-0011-R4b-SM-5DUV7	0.361992886	0	1.029982866	0.155101558	0.141563582	0.157302466	0	0	Normal
GTEX-12ZZZ-0011-R5a-SM-5EQ4M	0.859572057	0.646070469	2.507667804	0.19761381	0.584770129	0.687598239	0.206643224	0	Normal
GTEX-12ZZZ-0011-R6b-SM-5EQ5B	0.684369929	0.038056845	1.084064265	0.194465332	0.555030801	0.06754235	0.245982361	0.021607645	Normal
GTEX-12ZZZ-0011-R7b-SM-5EGLE	0.504264441	0.036665089	1.704429352	0.122235372	0.331246599	0.157561176	0.144829521	0.061555025	Normal
GTEX-12ZZZ-3026-SM-5BC67	0.653426952	0.253626278	1.30626224	1.077926579	0.118545782	0.080548519	0.032580486	0	Normal
GTEX-12ZZZ-3126-SM-5LZU6	0.716508087	0.360869904	1.827412574	2.189666447	0	0.055473336	0	0.167871708	Normal
GTEX-13112-0011-R1b-SM-5HL7K	0.416191194	0.063061092	1.792022388	0.192194165	0.06324061	0.042700363	0.099914572	0	Normal
GTEX-13112-0011-R3b-SM-5HL9L	0.514299035	0.206268125	1.21971064	0.042882432	0.043806429	0.114593574	0.128530971	0.049212535	Normal
GTEX-13112-0011-R4b-SM-5DUXL	0.619459965	0.151728955	1.462052319	0.113167057	0.078035921	0.152897287	0.028243802	0	Normal
GTEX-13112-0011-R5b-SM-5DUV8	0.314406508	0.03837999	1.015069322	0.092396898	0.182946495	0.283921772	0.093952233	0	Normal
GTEX-13112-0011-R6b-SM-5DUVK	0.69412244	0.043078481	1.207892852	0.142870845	0.241718175	0.283803271	0.189666447	0	Normal
GTEX-13112-0011-R7b-SM-5DUVW	0.811224395	0.019773069	1.565597176	0.076107541	0.59636272	0.374955996	0.223175386	0.06587557	Normal
GTEX-13112-0011-R8b-SM-664OV	0.571822407	0.119767843	1.43349364	0.19105724	0.388134419	0.271306144	0.086430521	0	Normal
GTEX-13112-2926-SM-5DUWT	1.166715445	0.042868428	1.146003451	1.591200673	0.084744621	0	0	0	Normal
GTEX-1313W-0011-R10b-SM-5DUXA	1.300416628	0.35038409	1.7031007	0.828387863	0.024645916	0.147697444	0.060586996	0	Normal
GTEX-1313W-0011-R11a-SM-5DUXN	0.941932618	0.253626278	2.319617934	2.025737561	0	0.259302621	0.027974979	0	Normal
GTEX-1313W-0011-R1b-SM-5EQ4A	0.99646106	0.332278283	3.09592442	0.172615522	0.041046684	0.191436315	0.13422094	0.090826337	Normal
GTEX-1313W-0011-R2a-SM-5EGLF	1.763836459	0.187767747	2.646623508	0.332507446	0.152507948	0.262312878	0.174917695	0.087815834	Normal
GTEX-1313W-0011-R3a-SM-5EGLI	0.831715132	0.137214956	1.432959407	0.116284901	0.137634672	0.268314613	0.057498794	0.111645663	Normal
GTEX-1313W-0011-R4b-SM-5KLZV	0.940880872	0.207892852	1.884011738	0.204265945	0.10795563	0.245130531	0.102564076	0	Normal
GTEX-1313W-0011-R5b-SM-5L3EP	1.046840254	0.14182513	1.554343266	0.204140717	0.618332639	0.2450088	0.258699816	0	Normal
GTEX-1313W-0011-R6a-SM-5K7XO	1.312084262	0.08011186	1.71501475	0.224163787	1.113700499	0.268673925	0.283566239	0	Normal
GTEX-1313W-0011-R7b-SM-5DUWL	1.147957881	0.184851546	1.860764203	0.244156396	0.767485309	0.451540833	0.101784524	0	Normal
GTEX-1313W-0011-R8a-SM-5DUVM	2.058316496	0.267595722	2.353040936	0.502636117	0.071899932	0.366587995	0.149259365	0	Normal
GTEX-1313W-3026-SM-5LZUZ	1.12498977	0.351289098	1.834711216	2.06798283	0.077639515	0.260266587	0.082675343	0.087109762	Normal
GTEX-1313W-3126-SM-5LZUI	0.724562965	0.290542363	1.864334741	0.629846179	0	0.070375588	0.092599863	0	Normal
GTEX-131XH-0011-R10a-SM-5EGLJ	1.036327492	0.210014738	1.296897858	0.343805752	0.16079114	0.167229454	0.020014968	0.031550468	Normal
GTEX-131XH-0011-R11a-SM-5EGLN	1.442014566	0.201759307	1.749748779	1.704429352	0.137896932	0.123917769	0.025510794	0.079265456	Normal
GTEX-131XH-0011-R1a-SM-5DUWA	0.583133929	0.286171451	1.612588407	0.516620347	0	0.186120184	0.295017665	0.136270148	Normal
GTEX-131XH-0011-R2b-SM-5DUVY	0.911959965	0.308477377	2.754887502	0.454597057	0.188274311	0.583615357	0.117695043	0.182056609	Normal
GTEX-131XH-0011-R3b-SM-5DUWM	1.216610069	0.26447638	1.379066399	0.346531462	0.138683428	0.124553125	0.050842959	0	Normal
GTEX-131XH-0011-R4b-SM-5DUWB	0.588804567	0.059992027	1.711935357	0.273098089	0.200378798	0.204391163	0.043036473	0.034173448	Normal
GTEX-131XH-0011-R6a-SM-5KM2G	0.990228793	0.050188223	1.262433158	0.165558254	1.10701825	0.151988666	0.374844741	0	Normal
GTEX-131XH-0011-R8a-SM-5EGLL	1.497229129	0.337539842	2.138486844	0.445938537	3.281549893	0.42932137	0.308244364	0	Normal
GTEX-131XH-2926-SM-5LZU4	1.451540833	0.107004854	1.686164326	1.835519901	0	0	0.013142062	0.231186613	Normal
GTEX-131XW-0011-R10a-SM-5DUVA	0.21971064	0.034948148	0.662752389	0.224534263	0.086050006	0	0.073751695	0	Normal
GTEX-131XW-0011-R11a-SM-5DUV9	0.328606717	0	1.119024103	1.011495639	0	0	0.044310178	0	Normal
GTEX-131XW-0011-R6b-SM-5K7XY	0.227741076	0.077530142	0.394404385	0.112740161	0.221691514	0.06968842	0.122473941	0	Normal
GTEX-131XW-0011-R8a-SM-5DUWY	0.524565221	0	0.68014429	0.240375394	0.637563879	0.062328981	0.167229454	0.019915368	Normal
GTEX-131XW-0011-R9a-SM-5N9EO	0.934176782	0.613060107	4.058316496	1.245495663	1.054501216	0.982290874	1.089498151	0.115046564	Normal
GTEX-131XW-3126-SM-5LZUC	0.50771854	0	0.951289378	0.366587995	0.07551894	0.051065779	0.131655329	0.021650282	Normal
GTEX-131YS-0011-R10b-SM-5EQ5N	1.749319725	0.869476634	1.822526219	0.572404647	0.288299495	0.563353406	0.037325989	0.087109762	Normal
GTEX-131YS-0011-R11b-SM-5EGLM	2.219400882	0.192699178	2.237257771	1.408711861	0	0.329066174	0.05763742	0	Normal
GTEX-131YS-0011-R1a-SM-5DUXC	1.646162657	0.440527032	2.422502135	0.333080194	0.145481822	0.671655699	0.179001399	0	Normal
GTEX-131YS-0011-R3b-SM-5DUXB	1.263034406	0.213627239	1.944108799	0.612305313	0.056611272	0.363114995	0.040485684	0.032129062	Normal
GTEX-131YS-0011-R4a-SM-5DUVL	0.845510123	0.109948885	2.245191393	0.20851726	0.162338958	0.615792931	0.181547856	0	Normal
GTEX-131YS-0011-R5b-SM-5K7YB	1.376846014	0	1.678973308	0.190551652	1.139469495	0.426533138	0.227864273	0	Normal
GTEX-131YS-0011-R7a-SM-5IJDA	1.410883777	0.201006466	2.569004927	0.19761381	0.925771607	0.504772916	0.356031095	0.030124161	Normal
GTEX-131YS-0011-R9b-SM-5EQLY	1.319039816	0.345282818	4.553974808	0.919073069	0.678432534	1.731183242	1.361768359	0.031112841	Normal
GTEX-131YS-3026-SM-5EGHY	1.548436625	0.318461465	2.107687869	1.912266628	0.230694897	0.28853575	0.062176987	0.32308179	Normal
GTEX-131YS-3126-SM-5KLYT	0.861002514	0.128359397	1.88009775	0.82887526	0.128702525	0.152118504	0.031564583	0.073847648	Normal
GTEX-132Q8-0011-R10b-SM-5DUWZ	1.147957881	0.192699178	2.874403539	0.275364696	0.067294521	0.37717929	0	0	Normal
GTEX-132Q8-0011-R11b-SM-5DUW9	0.479127064	0.028696443	2.932628157	1.824971465	0.056985762	0	0.060711493	0.267955212	Normal
GTEX-132Q8-0011-R1a-SM-5EGLK	0.43445476	0.45964145	3.666756592	0.393635856	0.306728867	1.076559095	0	0.087788684	Normal
GTEX-132Q8-0011-R2b-SM-5EQ5Z	0.620117165	0.40370401	4.452200049	0.358058618	0.303225478	1.62058641	0.140647793	0.05729083	Normal
GTEX-132Q8-0011-R5a-SM-5IJDM	0.86362134	0.09632933	3.802193217	0.346077535	0.208891775	0.900412801	0.288771967	0.027847624	Normal
GTEX-132Q8-0011-R6a-SM-5K7YN	1.160274831	0.314986485	3.465974465	0.274410769	0.166458372	0.62928667	0.309525466	0	Normal
GTEX-132Q8-0011-R7b-SM-5N9F1	0.493339909	0.211635253	3.161887682	0.229341813	0.333080194	0.622086971	0.085492642	0.007130902	Normal
GTEX-132Q8-0011-R8b-SM-5DUWX	0.907506014	0.175556536	3.659924558	0.465817783	0.020655095	0.587653021	0.086158735	0	Normal
GTEX-132Q8-2926-SM-5IFFP	0.876094513	0.067101736	2.742868551	1.854793598	0.067294521	0.173767068	0.024291307	0.111859289	Normal
GTEX-132Q8-3026-SM-5PNVG	0.806860199	0.479851387	3.338567037	0.924859999	0.066922698	0.466757616	0.032114953	0.050508663	Normal
GTEX-1399T-0011-R11a-SM-5J2O1	0.79018817	0.256889886	2.439623138	1.869871406	0.25761413	0.061693262	0.08517988	0	Normal
GTEX-1399T-0011-R1b-SM-5DUWN	0.55178669	0.280006078	2.390667686	0.144176924	0.043610479	0.483157952	0.13516709	0	Normal
GTEX-1399T-0011-R2b-SM-5DUXM	1.136847604	0.240619629	3.351062899	0.279411863	0.149519521	0.934252282	0.248170473	0.057928492	Normal
GTEX-1399T-0011-R4b-SM-5DUVX	0.565499693	0.24610401	2.263334936	0.185105363	0.107969017	0.256406854	0.077612172	0.049616829	Normal
GTEX-1399T-0011-R5b-SM-5IJDK	1.287472295	0.174150712	2.571434116	0.109333812	0.986520157	0.502839758	0.356481902	0.051330334	Normal
GTEX-1399T-0011-R6b-SM-5K7YL	1.24610401	0.312316654	2.813114191	0.326767425	1.253989266	0.565402204	0.19887128	0	Normal
GTEX-1399T-0011-R8b-SM-5IJD8	2.420886575	0.13211616	2.710833979	0.945233123	0.273098089	0.515813357	0.282854909	0.14834845	Normal
GTEX-1399T-3026-SM-5KLZC	0.850719427	0.345623464	1.960882345	0.769094656	0.057595834	0.313478058	0.126602887	0.021877657	Normal
GTEX-1399T-3126-SM-5IJFS	0.666302128	0.391657754	1.825785627	1.668573016	0.052137623	0.046686619	0.009407373	0.029573032	Normal
GTEX-139T4-0011-R9b-SM-5HL6S	1.605494334	0.727876901	5.038260575	0.717210299	0.651040207	1.134878054	0.266396773	0.069537199	Normal
GTEX-139T8-0011-R1a-SM-5HL75	0.411100789	0.098945009	0.84213408	0.06550338	0.050452939	0.213005039	0.012122388	0	Normal
GTEX-139T8-0011-R3b-SM-5HL4R	0.663390165	0.039264756	1.138814469	0.130640984	0.151469198	0.304511042	0.069275962	0	Normal
GTEX-139T8-0011-R4a-SM-5HL54	0.615510465	0.075272478	2.242754922	0.161307264	0.129612738	0.60046007	0.054084393	0.084703809	Normal
GTEX-139T8-0011-R5b-SM-5J1MO	0.324004081	0.052165453	1.081339627	0.136703262	0.151599082	0.210139457	0.023482475	0	Normal
GTEX-139T8-1026-SM-5J2MC	0.47736648	0.132932126	1.222804561	0.400210007	0.101098708	0.176067406	0.084377268	0.057776033	Normal
GTEX-139TS-0011-R10a-SM-5K7TU	0.473319356	0.060739158	1.374065718	0.464459166	0	0.182565182	0.101421486	0	Normal
GTEX-139TS-0011-R2b-SM-5J1MX	0.693587315	0.084486123	2.977463111	0.247806018	0.289008146	0.453543918	0.119063956	0	Normal
GTEX-139TS-0011-R5b-SM-5J2MZ	0.598269912	0.431355522	2.286289758	0.085533432	0.39176772	0.758473749	0.23572706	0	Normal
GTEX-139TS-0011-R6a-SM-5J2OB	0.241718175	0	1.054501216	0.147176427	0	0.104927037	0.051037929	0.027154052	Normal
GTEX-139TS-0011-R7a-SM-5K7X7	0.200002066	0.027451338	0.783247097	0.079402006	0	0.119183508	0.067583651	0	Normal
GTEX-139TS-0011-R8a-SM-5J1NP	0.913798965	0	1.04194383	0.304744658	0	0.1728715	0.053778646	0	Normal
GTEX-139TS-3126-SM-5LZWX	0.750949452	0.105168486	1.815985227	1.333996118	0.053695249	0.287235865	0.066523226	0	Normal
GTEX-139TT-0011-R11b-SM-5LZV1	0.870423906	0.146655222	2.361768359	2.200378798	0	0.193960937	0.054014911	0	Normal
GTEX-139TT-0011-R1a-SM-5LZVD	0.617204432	0.04661678	1.58062791	0.195347598	0.046742488	0.062342798	0.097974795	0.052513276	Normal
GTEX-139TT-0011-R3b-SM-5K7VL	0.569977093	0.034750991	1.201006466	0.178364082	0.450802153	0.120922535	0.073367821	0.019716146	Normal
GTEX-139TT-0011-R5b-SM-5K7W8	0.634128558	0	1.371280054	0.317767139	0.259423152	0.234010733	0.139076515	0.035117118	Normal
GTEX-139TT-0011-R6b-SM-5J2ON	0.739934489	0.122712471	1.544979883	0.091327478	0.728225294	0.398678716	0.250961574	0	Normal
GTEX-139TT-0011-R7b-SM-5J2MN	0.709378871	0	2.014355293	0.249991368	0.801903615	0.037846059	0.326307235	0.04749651	Normal
GTEX-139TT-2626-SM-5LZUB	0.836489726	0.378400642	1.971221642	1.90303827	0	0.058468897	0.167871708	0.073244411	Normal
GTEX-139TU-0011-R5b-SM-5L3E1	0.405883473	0.95315347	2.775050541	0.324234562	0.466862004	0.801241448	0.487280529	0	Normal
GTEX-139UW-0011-R11a-SM-5IJGN	0.302055788	0.077981251	1.301587647	1.236339539	0.039629739	0.052888831	0.031790401	0	Normal
GTEX-139UW-0011-R9b-SM-5LZYT	1.59072177	0	3.714795011	0.951214764	0.894138688	0.48326116	0.65681668	0	Normal
GTEX-13CF2-0011-R11b-SM-5LZXO	2.605968359	0.202762485	2	1.421694581	0	0.032171389	0.075614775	0	Normal
GTEX-13CF2-0011-R1a-SM-5LZY1	0.298892881	0	1.471447616	0.101596293	0.08357421	0.230448976	0.117455682	0	Normal
GTEX-13CF2-0011-R2a-SM-5L3DC	0.47342327	0.03575058	1.290424404	0.119263204	0.088005871	0.182565182	0.204265945	0	Normal
GTEX-13CF2-0011-R3b-SM-5LZZ6	0.858856296	0.171334947	1.416299305	0.301119353	0.130746404	0.059895149	0.09418201	0	Normal
GTEX-13CF2-0011-R5a-SM-5LZWS	0.376846014	0.028017428	1.063502942	0.080971407	0.328376934	0.098015234	0.19761381	0	Normal
GTEX-13CF2-0011-R7b-SM-5K7UV	0.189919418	0	1.709290636	0.294547234	0.548732532	0.117189678	0.360982241	0	Normal
GTEX-13CF2-0011-R8b-SM-5IJCX	1.857184806	0.516721189	2.779049553	0.306495572	0.20851726	0.991608008	0.406645508	0.15924166	Normal
GTEX-13CF2-3026-SM-5IFFX	1.950095094	0.211635253	1.892585315	1.691087441	0.056042416	0.213253951	0.020185697	0.062936798	Normal
GTEX-13CIG-0011-R3b-SM-5K7XF	0.658280045	0.505992524	2.154129501	0.185866545	0.713519866	0.205892928	0.100493305	0	Normal
GTEX-13CIG-0011-R5b-SM-5L3F2	0.449217992	0.040275253	1.87026607	0.187641078	0.482848283	0.139469495	0.177981556	0	Normal
GTEX-13CIG-0011-R8b-SM-5LZX5	2.255802837	0.324580215	2.817009214	0.5431989	0.208766947	0.412076939	0.115099848	0	Normal
GTEX-13CIG-0011-R9a-SM-5K7VU	0.557777671	0.182438056	3.697106574	0.64800518	0.596267294	0.585539463	0.181293413	0	Normal
GTEX-13CZV-0011-R10b-SM-5LZYD	1.19093086	0	1.868291669	0.302640751	0.030943401	0.231923873	0.022076581	0.134391818	Normal
GTEX-13CZV-0011-R11b-SM-5N9FN	0.704517885	0.166072676	2.02467428	1.084744621	0	0.083601439	0.028257949	0.035680209	Normal
GTEX-13CZV-0011-R3a-SM-5KM27	0.792272327	0.041579432	1.834306703	0.175173266	0.062094074	0.10918669	0.029770897	0.023610215	Normal
GTEX-13CZV-0011-R4b-SM-5J2NY	0.406318971	0.02312758	1.520045024	0.131168006	0.13389227	0.071364535	0.016539108	0	Normal
GTEX-13CZV-0011-R5a-SM-5K7XA	0.881429697	0	2.139796897	0.263274835	0.58842082	0.242328116	0.123705921	0.025326519	Normal
GTEX-13CZV-0011-R7b-SM-5LZXH	0.560714954	0	2.143393419	0.05480681	0.211884402	0.12999512	0.165944088	0	Normal
GTEX-13CZV-0011-R9a-SM-5LZXT	1.187767747	0.115392873	4.300123725	0.292428393	0.322505058	0.496206666	0.560812761	0	Normal
GTEX-13FHO-0011-R10b-SM-5J2MM	1.527570837	0.019573827	1.803227036	0.215243704	0.333767192	0.425459305	0.114806763	0.022076581	Normal
GTEX-13FHO-0011-R11b-SM-5LZYQ	0.970559197	0.045526846	2.666529378	2.052068047	0.04565265	0.193708673	0.095708421	0	Normal
GTEX-13FHO-0011-R1b-SM-5KLZG	1.279174108	0.270588742	2.646853879	0.182692298	0.319964694	0.625270489	0.122076304	0.044128289	Normal
GTEX-13FHO-0011-R3b-SM-5K7YA	1.14208663	0.086172325	1.595026184	0.221691514	0.300416628	0.254714968	0.091990882	0.024844458	Normal
GTEX-13FHO-0011-R5b-SM-5LZZ3	1.386259141	0	1.929790998	0.180784391	0.606726475	0.383828687	0.101313901	0	Normal
GTEX-13FHO-0011-R6b-SM-5LZX1	0.582941313	0	1.062812492	0.087177669	0.356256516	0.095276327	0.106951271	0	Normal
GTEX-13FHO-0011-R7b-SM-5LZXD	0.575893165	0.040976571	0.98170655	0.277508728	0.413810687	0.239764627	0.086294634	0	Normal
GTEX-13FHO-2926-SM-5L3ES	0.557875677	0.263154625	1.99566541	1.634128558	0.156655489	0.173894961	0.0856422	0	Normal
GTEX-13FHO-3026-SM-5J1O9	1.100977648	0.144829521	2.163498732	0.352080514	0.145220937	0.324810603	0.035778727	0.05622281	Normal
GTEX-13FHP-0011-R11b-SM-5LZXP	1.053111336	0.225891862	1.745452483	1.900721928	0.101461828	0.061319992	0.084690204	0	Normal
GTEX-13FHP-0011-R1b-SM-5K7XL	0.326192164	0.107861919	0.959770155	0.156137698	0.108156418	0.188021051	0.013252138	0	Normal
GTEX-13FHP-0011-R5b-SM-5LZY2	0.435415241	0.038113049	1.27857955	0.380951044	0.488206488	0.253384236	0.060683828	0	Normal
GTEX-13FHP-0011-R6b-SM-5LZY6	0.449429314	0.075121841	1.239398042	0.143915803	0.215119425	0.116151797	0.05397322	0	Normal
GTEX-13FHP-0011-R7b-SM-5LZYI	0.320542442	0	0.958657108	0.070114503	0.412293771	0.064179263	0.112940284	0	Normal
GTEX-13FHP-2926-SM-5IJG9	1.069702167	0.237686079	1.378511623	1.938473998	0.056472548	0.099456804	0.02034218	0.032058514	Normal
GTEX-13FHP-3026-SM-5IJBS	0.78383378	0.112980305	1.615887074	0.47134356	0	0.165686877	0.081475982	0.085846117	Normal
GTEX-13FLV-0011-R10b-SM-5LZZ2	0.865522959	0.399006986	1.973427598	0.487486349	0.185105363	0.40740714	0.090731507	0	Normal
GTEX-13FLV-0011-R11a-SM-5LZZ7	1.258820397	0.439889048	2.061084921	2.153481099	0	0	0.051469554	0.040878407	Normal
GTEX-13FLV-0011-R3b-SM-5LZYP	0.597507338	0.188780698	1.142740172	0.332507446	0.044268206	0	0.129850091	0	Normal
GTEX-13FLV-0011-R4a-SM-5LZYU	0.198745582	0.237441347	1.49057013	0.296662968	0.147567207	0.132563682	0.19761381	0	Normal
GTEX-13FLV-0011-R5a-SM-5LZWT	0.688493711	0.065958265	2.196607044	0.186120184	0.68688146	0.223669671	0.236217064	0	Normal
GTEX-13FLV-0011-R6a-SM-5KLZ4	1.012926174	0.164013889	1.635986504	0.437760394	0.859969548	0.112299792	0.222062625	0.117628557	Normal
GTEX-13FLV-0011-R7b-SM-5K7WW	0.802151849	0.091544133	2.218471211	0.292781749	0.940880872	0.287117636	0.174406419	0	Normal
GTEX-13FLV-0011-R8a-SM-5LZZE	1.581110175	0.510556895	1.837135914	0.540622481	0.762731499	0.16491497	0.141694362	0	Normal
GTEX-13FLV-0011-R9b-SM-5L3DA	0.777872049	0.337768171	2.537296067	1.025028794	0.581013735	0.082852437	0.114100452	0	Normal
GTEX-13FLW-0011-R10b-SM-5LZZF	0.964213778	0.218843151	1.941106311	0.548140657	0.113873825	0.174406419	0.020911066	0	Normal
GTEX-13FLW-0011-R1b-SM-5LZX2	0.380729449	0.115832299	1.515005916	0.131879179	0.020014968	0.169796756	0.08354698	0	Normal
GTEX-13FLW-0011-R5a-SM-5LZX6	0.820975417	0.162854528	1.918386234	0.223546116	0.443182267	0.205517633	0.181293413	0	Normal
GTEX-13FLW-0011-R6b-SM-5L3EN	1.317304068	0.0933303	1.366252264	0.278817403	0.452700852	0.27464931	0.258940968	0.053417225	Normal
GTEX-13FLW-0011-R7b-SM-5L3EZ	0.769009998	0.227248184	2.456280482	0.126060975	0.612305313	0.474254316	0.136873847	0	Normal
GTEX-13FLW-0011-R8b-SM-5J1MZ	1.202260984	0.120750053	1.514501036	0.280006078	0.046602811	0.014043866	0.092423961	0.086226686	Normal
GTEX-13FLW-1426-SM-5K7YE	0.677079711	0.147176427	1.571919463	0.116857105	0	0.206768235	0.106522531	0	Normal
GTEX-13FTY-0011-R11a-SM-5IJEA	1.340277405	0.235604533	1.81925943	1.54399072	0	0.230817842	0.048947591	0.02603514	Normal
GTEX-13FTY-0011-R1a-SM-5LZXE	0.404467197	0.024248748	0.517426885	0.092924547	0.071735215	0.135836904	0.034455205	0	Normal
GTEX-13FTY-0011-R9b-SM-5KM2U	0.643394453	0.125320474	2.749748779	0.375067242	0.125664325	0.464250034	0.501107892	0	Normal
GTEX-13FTZ-0011-R10b-SM-5KLZS	0.715981203	0.076873731	1.584481522	0.70593368	0	0.052123708	0.108450857	0	Normal
GTEX-13FXS-0011-R10a-SM-5J2MA	1.09963185	0.147567207	1.837539634	0.50873288	0.194087052	0.118784963	0.030463214	0.019360324	Normal
GTEX-13FXS-0011-R11a-SM-5L3DM	1.981852653	0	2.23051046	1.517023672	0.072339083	0.186373777	0.077037862	0.081175985	Normal
GTEX-13FXS-0011-R1a-SM-5K7U6	0.593497197	0.13251104	2.202260984	0.346531462	0.100775858	0.242693958	0.124394312	0.038646881	Normal
GTEX-13FXS-0011-R2b-SM-5K7XX	1.115699153	0.326307235	3.397666077	0.561301694	0.313826296	0.445726703	0.219834524	0.073271836	Normal
GTEX-13FXS-0011-R5b-SM-5LZYE	1.018634174	0.097273679	1.896078055	0.387472834	0.765110362	0.303926836	0.216237552	0.109347186	Normal
GTEX-13FXS-0011-R6b-SM-5L3F7	1.402722177	0.295723025	2.447050155	0.045303168	1.019346089	0.401084302	0.347552277	0	Normal
GTEX-13FXS-0011-R7a-SM-5L3FC	0.966873397	0.124632525	2.092545742	0.082757081	0.363451457	0.147697444	0.221815228	0.048166421	Normal
GTEX-13FXS-0011-R8a-SM-5J1MN	1.782408565	0.256889886	2.66060922	0.563939074	0.654710488	0.384933947	0.198745582	0.039152435	Normal
GTEX-13FXS-0011-R9a-SM-5K7UI	1.261831659	0.663754482	3.961623328	0.993058391	0.930093894	0.60757888	1.12895322	0	Normal
GTEX-13FXS-3026-SM-5LZYO	1.360083296	0	1.732052073	2.002882509	0.040850359	0.107045041	0.140255134	0	Normal
GTEX-13FXS-3126-SM-5J2NN	1.027154052	0.043316505	1.638305577	1.154453593	0.205142241	0.076750621	0.091137877	0.04879418	Normal
GTEX-13G51-0011-R10b-SM-5LZYF	0.966430467	0.048124561	1.941481964	0.721766366	0	0.125928771	0.068161737	0.106455529	Normal
GTEX-13G51-0011-R11b-SM-5J2NE	1.097610797	0.196103398	2.773574423	1.948227044	0	0.120391757	0.049100985	0.468426919	Normal
GTEX-13G51-0011-R1a-SM-5LZYR	0.990809676	0.155619721	3.607626221	0.181547856	0.185232254	0.689299161	0.457961944	0	Normal
GTEX-13G51-0011-R2b-SM-5LZXS	1.310921735	0.187894405	3.414000189	0.140647793	0.143524033	0.490878146	0.261109529	0	Normal
GTEX-13G51-0011-R5a-SM-5L3EB	1.201633861	0.230203013	2.534061602	0.272142662	0.776861994	0.445620775	0.410449655	0	Normal
GTEX-13G51-0011-R6b-SM-5LZX4	0.992405899	0.076942121	2.137831372	0.363787841	0.698307394	0.258699816	0.370722275	0	Normal
GTEX-13G51-0011-R7b-SM-5LZXG	0.711318689	0.050021009	2.038787331	0.251567621	0.900644652	0.066867605	0.104994111	0.056347684	Normal
GTEX-13G51-0011-R8b-SM-5LZZ4	2.829646635	0.497637911	2.983130425	0.499680087	0.255077682	0.428464026	0.406318971	0.072682077	Normal
GTEX-13G51-3026-SM-5IJB8	0.681584195	0.105007525	2.617063344	0.245252252	0	0.183200647	0.147567207	0	Normal
GTEX-13G51-3126-SM-5IJG7	1.350497247	0.10767448	2.076901088	1.63691458	0	0	0.039320913	0.091665988	Normal
GTEX-13IVO-0011-R10a-SM-5LZY3	0.60928218	0.040233163	0.904426293	0.488000771	0	0	0.014483844	0.022843602	Normal
GTEX-13IVO-0011-R3b-SM-5IJBJ	0.3021728	0.030689204	1.194717463	0.185486004	0	0.107138804	0.032806145	0.034596063	Normal
GTEX-13IVO-0011-R6b-SM-5K7X9	0.173639164	0	0.426533138	0.073299261	0.224781194	0.045079455	0.027069101	0	Normal
GTEX-13IVO-0011-R8a-SM-5L3DY	1.548436625	0.118691953	2.069702167	0.039910433	0.21126145	0.157431827	0.057651282	0	Normal
GTEX-13IVO-2926-SM-5L3CZ	0.625551051	0.186373777	1.480782124	0.526068812	0	0.043918389	0.052262852	0	Normal
GTEX-13JUV-0011-R10b-SM-5LZXR	1.032806145	0.166458372	1.981852653	0.693676517	0.073916181	0.358283723	0.078719126	0.055820363	Normal
GTEX-13JUV-0011-R11a-SM-5LZYH	1.105678078	0.204391163	2.49978212	1.707082992	0.10608026	0.398678716	0.076230706	0.156396617	Normal
GTEX-13JUV-0011-R1a-SM-5LZY4	1.234501321	0.354000719	3.588564737	0.257010618	0.23793077	0.548929769	0.235236889	0.063295842	Normal
GTEX-13JUV-0011-R5a-SM-5LZY5	1.574828124	0.282973489	3.273217473	0.156396617	0.60245688	1.084744621	0.1696685	0	Normal
GTEX-13JUV-0011-R6b-SM-5LZYG	1.162210036	0.100506761	2.186817459	0.145612247	0.464459166	0.719577745	0.141301988	0.029078249	Normal
GTEX-13JUV-0011-R7b-SM-5LZZG	0.649937299	0.150949541	2.759794996	0.266516713	0.204265945	0.530869798	0.082688966	0.065820437	Normal
GTEX-13JUV-0011-R9a-SM-5LZX3	1.74760223	0.419754605	4.560714954	0.783582374	0.37717929	1.744591687	0.252536767	0.063295842	Normal
GTEX-13JUV-2926-SM-5LZX7	0.975189938	0.378733559	2.39149279	0.466026688	0.050202157	0.343805752	0.053500638	0.083792032	Normal
GTEX-13JUV-3026-SM-5K7WX	1.761710784	0.328376934	2.502585202	1.542505701	0	0.456701031	0.110710678	0.051121479	Normal
GTEX-13JVG-0011-R10b-SM-5KM2P	0.801572569	0.326652391	1.539531071	0.92425194	0.247076832	0.241474126	0.187641078	0.027323937	Normal
GTEX-13JVG-0011-R11a-SM-5KM53	1.574343754	0.334911461	1.970117398	1.713695815	0.081666856	0.108477621	0.01485515	0.135311586	Normal
GTEX-13JVG-0011-R1a-SM-5KM32	0.763241586	0.545375359	2.179829491	0.179638435	0.148478616	0.312897473	0.06123703	0	Normal
GTEX-13JVG-0011-R3b-SM-5LZXF	0.817132044	0.041565414	1.612116552	0.73109633	0.197362184	0.16079114	0.029770897	0	Normal
GTEX-13JVG-0011-R4a-SM-5MR4C	0.787850334	0.106736917	1.240619629	0.474462002	0.174150712	0.096032407	0.064386236	0.04108875	Normal
GTEX-13JVG-0011-R5a-SM-5MR4O	1.14404637	0	1.379066399	0.270827916	0.477055566	0.147697444	0.188147687	0	Normal
GTEX-13JVG-0011-R6a-SM-5MR3E	0.826843352	0	1.642470537	0.411209283	0.639139531	0.096963461	0.102658131	0.041495327	Normal
GTEX-13JVG-0011-R7b-SM-5MR3Q	0.674008609	0.031366963	1.331705216	0.368824212	0.673737315	0.109454173	0.175428791	0.06988086	Normal
GTEX-13JVG-0011-R8a-SM-5KM3E	1.602171791	0.42878559	1.710613602	0.83293051	0.429856951	0.423631952	0.296662968	0	Normal
GTEX-13JVG-3126-SM-5L3FH	1.341416524	0.392757034	1.8871353	1.092207438	0.45691126	0.316609184	0.188400925	0	Normal
GTEX-13JVG-3226-SM-5IJGJ	1.675815931	0.304744658	1.738983955	2.074847916	0.109200065	0.098001754	0.039784127	0.151339301	Normal
GTEX-13N1W-0011-R10b-SM-5MR4H	1.596935142	0.047398789	1.451013243	1.638768944	0.398569276	0.163112244	0.146915848	0.05338942	Normal
GTEX-13N1W-0011-R1b-SM-5MR4T	1.508428653	1.081339627	3.687060688	1.334568276	0.830011879	0.526970214	0.182565182	0	Normal
GTEX-13N1W-0011-R3a-SM-5MR5E	1.667210912	0.138814469	1.759155834	1.011495639	0.340163443	0.094776557	0.118399597	0.118359726	Normal
GTEX-13N1W-0011-R4a-SM-5MR52	1.461528559	0.083928155	2.788685711	1.379620962	0.960585845	0.181675061	0.125360153	0.047971063	Normal
GTEX-13N1W-0011-R5b-SM-5MR5Q	2.533314157	0.961845549	4.665620164	1.438825113	1.922197848	1.039138394	0.612399683	0.024688463	Normal
GTEX-13N1W-0011-R6a-SM-5MR43	2.527320608	0.327112471	2.881664619	1.025028794	0.864176238	0.574149961	0.390777727	0	Normal
GTEX-13N1W-0011-R7b-SM-5MR4F	1.733788169	0.173767068	3.912649865	0.910195388	1.676267408	0.606631732	0.399991351	0	Normal
GTEX-13N1W-0011-R8a-SM-5MR56	2.576280258	0.462366483	2.474046599	0.913875539	1.055195654	0.475811237	0.500292177	0.046560906	Normal
GTEX-13N1W-0011-R9b-SM-5MR4R	1.293958979	0.267715562	4.50589093	1.604545816	1.059355278	0.880332889	0.648189303	0.064938021	Normal
GTEX-13N2G-0011-R10a-SM-5MR34	3.518535139	0.142609487	4.948133578	0.926682639	0.58842082	0.984042426	0.086457697	0.027932529	Normal
GTEX-13N2G-0011-R11a-SM-5MR3F	1.613531653	0.36960607	2.389291462	1.443606651	0.068753346	0.384491944	0.024830277	0.114247073	Normal
GTEX-13N2G-0011-R1b-SM-5MR3G	0.895612845	0.243303487	2.811676528	0.321466359	0.154842407	0.396817103	0.131892346	0.022829402	Normal
GTEX-13N2G-0011-R2a-SM-5MR4Q	1.12035194	0.452911665	3.264236151	0.363563594	0.437653878	0.456175325	0.185232254	0	Normal
GTEX-13N2G-0011-R3b-SM-5MR5G	1.528571319	0.081285082	3.874796966	0.295840551	0.231923873	0.971736667	0.058441189	0.046449151	Normal
GTEX-13N2G-0011-R4b-SM-5MR54	1.690193578	0.210264166	4.229587923	0.678702946	0.718262977	0.577537593	0.116284901	0	Normal
GTEX-13N2G-0011-R6b-SM-5MR3P	1.396707521	0.04108875	3.231432408	0.278222698	1.222186307	0.271664711	0.207268173	0	Normal
GTEX-13N2G-0011-R7a-SM-5MR42	2.135863165	0.564719594	4.734980523	0.524966332	1.601221086	0.394953085	0.21350282	0.075984365	Normal
GTEX-13N2G-0011-R9b-SM-5MR4E	1.463099267	0.864730922	5.395405605	0.958508636	0.943883829	1.482848283	1.341985747	0	Normal
GTEX-13N2G-3126-SM-5IJGL	0.862590248	0.612116552	2.145025242	1.678522677	0.08983709	0.119210074	0.064455221	0.051246796	Normal
GTEX-13NYB-0011-R10a-SM-5KM43	1.168000125	0.133984305	1.72900887	0.609093024	0	0.158724796	0.081121434	0.026176822	Normal
GTEX-13NYB-0011-R11a-SM-5KM3Q	1.639232163	0	1.993130871	1.498761466	0	0.133155779	0.106924478	0.043260503	Normal
GTEX-13NYB-0011-R1b-SM-5KM4F	0.507820006	0.049338017	1.324234562	0.118186938	0.0736009	0.087299892	0.086838104	0.055584394	Normal
GTEX-13NYB-0011-R2a-SM-5MR3C	1.638768944	0.208017755	4.643278996	0.542802827	0.373620373	1.197236355	0.320773477	0	Normal
GTEX-13NYB-0011-R3b-SM-A9SM4	0.83017418	0.457961944	0.877587213	0.187894405	0.072695795	0.157690514	0.064800094	0	Normal
GTEX-13NYB-0011-R4b-SM-9QEGJ	0.457751869	0.041158858	1.21350282	0.244399991	0.041271023	0.175939705	0.043988359	0	Normal
GTEX-13NYB-0011-R5a-SM-5MR45	0.675273972	0.03701667	1.539531071	0.327802315	0.864730922	0.158983251	0.211136827	0	Normal
GTEX-13NYB-0011-R6b-SM-5MR51	0.879784171	0.040625954	1.166072676	0.324580215	0.330902541	0.072037181	0.133234706	0	Normal
GTEX-13NYB-0011-R7a-SM-5MR5D	0.624147697	0.10924019	1.687956494	0.158078456	0.381172605	0.509037042	0.165558254	0.082975027	Normal
GTEX-13NYB-0011-R8a-SM-5KM4R	2.40135741	0.090812791	1.000721167	0.65434388	0.197362184	0.158983251	0.386259141	0.051956719	Normal
GTEX-13NYB-0011-R9b-SM-5MR5P	1.550408193	0.195851509	2.967353084	0.752919821	0.268075023	0.689478088	0.169283661	0	Normal
GTEX-13NYB-3026-SM-5IJD7	0.804797025	0.249506021	1.707524791	0.421909973	0	0.154194325	0.093992785	0	Normal
GTEX-13NYB-3226-SM-5J2ND	0.718613699	0.155360663	1.829037689	1.777367109	0.080016323	0.139993302	0	0.089755752	Normal
GTEX-13NYC-2826-SM-5K7WR	1.329410671	0.08327465	2.884402553	0.473838853	0.162467868	0.146003451	0	0	Normal
GTEX-13NYS-0011-R10a-SM-5MR4S	1.410883777	0.154971988	2.576763978	0.455333797	0.053695249	0.183454754	0.038394038	0.060296461	Normal
GTEX-13NYS-0011-R11b-SM-5MR4P	2.271425676	0.036552566	2.870068752	1.707966455	0.072407688	0.377512488	0	0.549422746	Normal
GTEX-13NYS-0011-R1b-SM-5MR55	0.565987041	0.234623941	3.742006211	0.360195695	0.293252756	0.841006975	0.06459318	0.051358179	Normal
GTEX-13NYS-0011-R2b-SM-5MR4G	0.946805706	0.234869152	3.106180788	0.283210618	0.042013896	0.508530069	0.116457917	0.092924547	Normal
GTEX-13NYS-0011-R3b-SM-5MR41	0.876487478	0.163498732	1.75787666	0.17951105	0.042756387	0.373843063	0.089742195	0	Normal
GTEX-13NYS-0011-R4b-SM-5MR3O	0.699018519	0.21549223	2.548436625	0.148869044	0.098513884	0.415650514	0.040850359	0	Normal
GTEX-13NYS-0011-R5a-SM-5MR4D	1.032806145	0.129005993	1.73508887	0.126721816	0.303926836	0.291132012	0.093168013	0.121678557	Normal
GTEX-13NYS-0011-R6b-SM-5MR3R	1.126972856	0.093573697	2.018990175	0.135731856	0.181929438	0.411860074	0.162854528	0.027026624	Normal
GTEX-13NYS-0011-R8a-SM-5MR5H	1.194717463	0.186500558	2.663116867	0.250476553	0.151469198	0.481092237	0.096099895	0	Normal
GTEX-13NYS-0011-R9b-SM-5MR44	1.352758525	0.879392103	4.044394119	0.533961965	0.242450074	0.986738576	0.392207499	0.086525634	Normal
GTEX-13NYS-3126-SM-5KLYV	1.204766751	0.235604533	2.165751184	0.774755439	0.021223857	0.196355243	0.059590631	0.093222111	Normal
GTEX-13NZ8-0011-R1b-SM-5KM3V	0.516519498	0	1.064882852	0.081053242	0	0.049895586	0.029982866	0	Normal
GTEX-13NZ8-0011-R8b-SM-5KM48	0.9067367	0	0.636079338	0.326077085	0.087055435	0.026488474	0.062439512	0	Normal
GTEX-13NZA-0011-R10b-SM-5KM54	0.474565835	0.151858817	0.948376577	0.218347209	0.062853929	0.083655897	0.04498157	0.035708358	Normal
GTEX-13NZA-0011-R11b-SM-5KM4W	0.743558052	0.190678066	2.010421805	1.854793598	0.145612247	0.088562265	0.018050142	0.02847014	Normal
GTEX-13NZA-0011-R1b-SM-5LUAF	0.470406711	0.13412892	2.139142019	0.213378391	0.217602977	0.15885403	0.143001506	0	Normal
GTEX-13NZA-0011-R5b-SM-5KM4K	0.328262029	0	0.877116001	0.151079473	0.094492826	0.164786278	0.089755752	0	Normal
GTEX-13NZA-0011-R8b-SM-5KM2Q	2.324234562	0.536351358	2.075532631	0.757450016	0.551491409	0.265196827	0.275841423	0	Normal
GTEX-13NZA-0011-R9b-SM-5MR5I	0.991825659	1.108357178	3.802193217	1.03562391	0.830985412	0.839234028	0.756510956	0	Normal
GTEX-13O1R-0011-R9b-SM-5KM33	1.077242999	0.185612862	1.442545456	0.546462358	0.439144376	0.39835037	0.267835392	0.018520235	Normal
GTEX-13O3O-0011-R10a-SM-5LUA9	0.927517246	0.196229326	1.475603745	0.879627357	0.196732928	0.046337388	0.073052419	0.029346866	Normal
GTEX-13O3O-0011-R11b-SM-5KM4G	1.361768359	0.474565835	2.156396617	1.781149852	0.166201253	0	0.049240421	0.114287058	Normal
GTEX-13O3O-0011-R1b-SM-5KM2K	0.667392601	0.025865102	2.062121712	0.360757558	0.6098495	0	0.270708334	0.085791742	Normal
GTEX-13O3O-0011-R2b-SM-5P9H1	0.648373402	0.142348082	1.787850334	0.406863158	0.272620455	0.188400925	0.072846685	0	Normal
GTEX-13O3O-0011-R3b-SM-5KM3R	0.635429371	0.109494291	1.285106251	0.245739032	0.130785934	0.079361043	0	0.050480801	Normal
GTEX-13O3O-0011-R4b-SM-5KM3F	0.69634999	0.044352149	1.942983598	0.205642742	0.267236142	0.078582511	0.085750959	0.098284796	Normal
GTEX-13O3O-0011-R5b-SM-5KM44	0.642193247	0	1.863145543	0.11516645	0.886823248	0.07121349	0.151469198	0.022801	Normal
GTEX-13O3O-0011-R6b-SM-5P9GY	0.70061727	0.065089724	1.806117796	0.139993302	0.901339983	0.058482751	0.194087052	0.018662657	Normal
GTEX-13O3O-0011-R7b-SM-5P9GZ	0.406318971	0.057498794	1.631337144	0.163112244	0.81934119	0.026049309	0.148869044	0.06474492	Normal
GTEX-13O3O-0011-R8b-SM-5LUAL	1.288653864	0.345509924	2.148934105	0.513894947	0.883151571	0.344374033	0.354790649	0	Normal
GTEX-13O3O-3026-SM-5KM42	0.919912089	0.244156396	1.736388401	2.142740172	0.299947954	0	0.058094792	0.209266193	Normal
GTEX-13O3O-3126-SM-5KM3H	0.498863564	0.328262029	1.432959407	0.809167457	0.09534385	0	0.034624233	0	Normal
GTEX-13O3Q-0011-R10b-SM-5KM39	1.092883966	0.198242682	1.718526026	0.429856951	0.16117825	0.179001399	0.030011126	0.092924547	Normal
GTEX-13O3Q-0011-R11b-SM-5KM2W	0.869081754	0	2.166072676	2.033863452	0	0.291957116	0.07524509	0.260266587	Normal
GTEX-13O3Q-0011-R1b-SM-5KM3L	0.451962766	0.106857495	1.697329024	0.095708421	0.039882366	0.178364082	0.143654635	0	Normal
GTEX-13O3Q-0011-R2b-SM-5KM3K	1.150559677	0.252052275	2.283032775	0.080862286	0.122142584	0.352080514	0.280600049	0	Normal
GTEX-13O3Q-0011-R3a-SM-5P9H3	0.766213502	0.090392778	1.366811773	0.194339249	0.074587639	0.066853831	0.09366834	0.019018652	Normal
GTEX-13O3Q-0011-R4a-SM-5P9H2	0.598460492	0	1.722028778	0.017309078	0.119475705	0.179256247	0.085982046	0	Normal
GTEX-13O3Q-0011-R5b-SM-5P9H4	1.239398042	0.030477339	1.817623258	0.087965151	1.651223943	0.169155359	0.146133829	0.100722043	Normal
GTEX-13O3Q-0011-R6a-SM-5KM2V	1.062812492	0.145873062	1.698218478	0.143262793	0.944483671	0.088901424	0.25821739	0	Normal
GTEX-13O3Q-0011-R7a-SM-5KM38	1.115033243	0.048571008	1.783666181	0.138552375	1.225891862	0.206018004	0.197236355	0.054709583	Normal
GTEX-13O3Q-0011-R8b-SM-5KM2J	2.576763978	0.162725653	2.823341762	0.465399883	0.410558198	0.54072166	0.358396262	0.047803591	Normal
GTEX-13O3Q-2926-SM-5KM45	0.549718451	0.094668476	1.314986485	0.6622055	0.094925155	0	0.133221552	0	Normal
GTEX-13O3Q-3026-SM-5IJGD	0.616639997	0.059604474	2.184915004	1.923719679	0.059770581	0.130298317	0.063668601	0.067101736	Normal
GTEX-13OVH-0011-R11b-SM-5KM4X	1.495695163	0.175939705	2.384602458	1.718526026	0.073148418	0.033158667	0.02644598	0	Normal
GTEX-13OVH-0011-R3a-SM-5KM49	0.796265489	0	1.906120953	0.235481995	0.051358179	0.256286071	0.054723473	0	Normal
GTEX-13OVH-0011-R4a-SM-5KM3W	0.284869433	0.070059531	1.628540319	0.101986173	0.053000088	0.263875733	0.037902272	0	Normal
GTEX-13OVH-0011-R5b-SM-5KM4L	0.916017966	0	2.22342255	0.202386375	0.547548539	0.150559677	0.135521736	0	Normal
GTEX-13OVH-0011-R6b-SM-5LUAX	0.672742134	0.253263199	2.456280482	0.227987459	0.750263476	0.266876472	0.153156788	0.109360559	Normal
GTEX-13OVH-0011-R8b-SM-5MR35	1.663116867	0.033003568	2.355016264	0.759241072	0.097084859	0.114979957	0.240619629	0.037199457	Normal
GTEX-13OVH-2926-SM-5IJFH	1.305678743	0.17466208	1.853995647	1.800744624	0.175045486	0.182183769	0.021891867	0.195599575	Normal
GTEX-13OVH-3026-SM-5MR4N	1.057276965	0.134089481	1.89917563	0.563646269	0.217602977	0.120763322	0.049254363	0	Normal
GTEX-13OVJ-0011-R10b-SM-5L3HT	2.045792419	0.423954594	3.930737338	0.607768235	1.192194165	0.526269172	0.156008221	0.067914014	Normal
GTEX-13OVJ-0011-R11a-SM-5P9H8	2.249748715	0.16774328	3.419134341	2.516267344	0.766298324	0.43306627	0.140909507	0.217106608	Normal
GTEX-13OVJ-0011-R1b-SM-5L3I6	2.522809049	0.489953901	4.437627248	0.353662045	1.174406419	1.010779839	0.041018639	0.032552276	Normal
GTEX-13OVJ-0011-R2b-SM-5L3GP	2.181102551	0.234501321	3.460742564	0.519239949	0.663845547	0.853676343	0.13842131	0	Normal
GTEX-13OVJ-0011-R4b-SM-5P9H5	2.294253136	0.349025513	3.98550043	0.579469817	1.13553487	0.928275562	0.129230255	0	Normal
GTEX-13OVJ-0011-R5a-SM-5P9H7	1.802813598	0.221444053	3.524815928	0.671927385	1.137503524	0.542802827	0.225398337	0.038098998	Normal
GTEX-13OVJ-0011-R6b-SM-5L3GH	1.983677695	0.151599082	3.739848103	0.427069755	1.152507948	0.412727339	0.161694235	0.115579312	Normal
GTEX-13OVJ-0011-R7a-SM-5L3G1	2.585683668	0.141432791	4.08236197	0.381947801	1.453122447	0.649937299	0.213005039	0	Normal
GTEX-13OVJ-0011-R8b-SM-5L3FS	2.285993972	0	3.204140717	0.694568225	0.677620992	0.534958027	0.072928982	0	Normal
GTEX-13OVJ-0011-R9b-SM-5L3GD	2.587364991	0.407842178	4.09000653	0.754545489	0.869397667	0.982728961	0.208267529	0.049798027	Normal
GTEX-13OVJ-2726-SM-5IJG6	1.578697238	0.687150294	2.642470537	2.04194383	0.486250989	0.271903706	0.1043635	0.334797075	Normal
GTEX-13OVJ-2826-SM-5L3GW	1.569491092	0.224781194	3.101313901	0.456595905	0.689567544	0.294782469	0.063613384	0	Normal
GTEX-13OVL-0011-R10a-SM-5L3GS	1.160920188	0.132024005	1.622930351	0.628073654	0.054417861	0.310921735	0.131839679	0	Normal
GTEX-13OVL-0011-R11b-SM-5L3G7	0.827168649	0.340505301	2.486456956	1.463099267	0.034581978	0.120033371	0.072819252	0	Normal
GTEX-13OVL-0011-R1a-SM-5L3H5	0.64754477	0.344714894	2.678522677	0.256165277	0.194591403	0.488823464	0.124116348	0	Normal
GTEX-13OVL-0011-R3b-SM-5L3I8	0.740452698	0.157302466	1.654893757	0.255561159	0.136165131	0.122314899	0.049909522	0	Normal
GTEX-13OVL-0011-R4b-SM-5L3HV	0.484189701	0	0.974455891	0.072736949	0	0	0.087625772	0	Normal
GTEX-13OVL-0011-R5b-SM-5L3FU	0.793105148	0.159758338	1.874993639	0.229464873	0.718964336	0.423524388	0.10177108	0.023652793	Normal
GTEX-13OVL-0011-R6a-SM-5L3G4	1.100304906	0.097327623	1.980390956	0.227987459	0.608714637	0.392647144	0.44456106	0.055737084	Normal
GTEX-13OVL-0011-R7a-SM-5P9GW	0.415326009	0.077803558	0.759667186	0.051386024	0.078022254	0.17951105	0.109748347	0	Normal
GTEX-13OVL-0011-R8a-SM-5L3HH	1.13553487	0.096842053	1.611644543	0.347779027	0.22292818	0.363227157	0.224534263	0.04453401	Normal
GTEX-13OVL-0011-R9a-SM-5P9GX	1.053806444	0.126906797	3.357833479	0.396049858	0.436694888	0.286644621	0.310921735	0.049073097	Normal
GTEX-13OVL-3026-SM-5IJF1	0.761710784	0.500496149	2.015069322	2.026091814	0.029686101	0.176450439	0.122632965	0.097907395	Normal
GTEX-13OW5-0011-R11b-SM-5L3GG	2.487486349	0	2.721591399	1.340847077	0	0.085247878	0.017366096	0.106549331	Normal
GTEX-13OW5-0011-R1b-SM-5L3GE	0.845028315	0.301587647	4.297925053	0.521754319	0.172743517	0.98935703	0.10483313	0.034018458	Normal
GTEX-13OW5-0011-R3a-SM-5L3I5	1.245495663	0.048947591	2.207580546	0.420832692	0.187007567	0.319039816	0.052304592	0	Normal
GTEX-13OW5-0011-R4b-SM-5L3HS	0.926303112	0	2.099295204	0.082770704	0.144829521	0.583807883	0.030618586	0	Normal
GTEX-13OW5-0011-R5b-SM-5L3FR	1.079292767	0	2.405175509	0.164142649	0.482125464	0.586404475	0.171847314	0	Normal
GTEX-13OW5-0011-R6b-SM-5O9BW	1.87774425	0.188907267	2.48362233	0.455754622	0.603976406	0.702214251	0.219462839	0.013339335	Normal
GTEX-13OW5-0011-R7a-SM-5O9C9	1.605494334	0	1.605020153	0.148738913	0.37717929	0.251931127	0.043148492	0	Normal
GTEX-13OW5-0011-R8a-SM-5L3GQ	1.136191386	0.281312491	1.716771456	0.240131118	0.370722275	0.441908364	0.178364082	0	Normal
GTEX-13OW5-0011-R9b-SM-5O9CL	1.561692721	0.472695713	5.357903839	1.407624676	0.751635103	1.722903139	0.567058626	0	Normal
GTEX-13OW5-3126-SM-5MR3Y	2.125981654	0	2.013640911	0.99494171	0.053222576	0.244521774	0.019146788	0.088752204	Normal
GTEX-13OW6-0011-R10a-SM-5L3HE	1.158337027	0.367482898	1.689746438	0.662023157	0.110136029	0.13033786	0.11720298	0	Normal
GTEX-13OW6-0011-R11a-SM-5L3H2	1.37517848	0.297250121	2.58062791	1.766807151	0	0.219214996	0.046337388	0	Normal
GTEX-13OW6-0011-R1a-SM-5L3HQ	1.153805336	0.158078456	2.240008965	0.079729675	0.054779032	0.272142662	0.019716146	0	Normal
GTEX-13OW6-0011-R2a-SM-5L3HG	1.698218478	0.401412025	3.292634528	0.305795461	0.111592251	0.499169814	0.17466208	0	Normal
GTEX-13OW6-0011-R4a-SM-5O9DX	0.637749339	0.121108261	1.25761413	0.118957679	0.025113865	0.180784391	0.078896706	0	Normal
GTEX-13OW6-0011-R5a-SM-5O9BK	1.339707507	0.619459965	2.583519084	0.202135581	0.579083579	0.436375082	0.275841423	0.103155179	Normal
GTEX-13OW6-0011-R6b-SM-5L3GR	1.314986485	0.099227866	2.040191072	0.166458372	1.180784391	0.532865503	0.376734905	0.056847074	Normal
GTEX-13OW6-0011-R7b-SM-5L3H4	1.044743821	0.149779631	1.934327778	0.215367972	1.01720929	0.277865757	0.209141398	0.058191791	Normal
GTEX-13OW6-0011-R8a-SM-5L3GF	2.380729449	0.383828687	2.036327492	0.477884522	0.27524549	0.477988108	0.384823459	0.06075299	Normal
GTEX-13OW6-2926-SM-5KM29	1.374622206	0.285224645	2.115033243	1.641083553	0.113967146	0.258096758	0.159500022	0	Normal
GTEX-13OW6-3026-SM-5J2MI	0.926986188	0.150949541	1.755742179	0.572598675	0.052235024	0.13603385	0.037340048	0	Normal
GTEX-13OW7-0011-R10a-SM-5L3H3	1.02219024	0.046477091	1.12763328	0.961993677	0.046602811	0.062149349	0.065848003	0.077844566	Normal
GTEX-13OW7-0011-R11a-SM-5O9DY	1.31556623	0.568907674	1.931304844	1.833902077	0.043064479	0.14834845	0.075696914	0.118040716	Normal
GTEX-13OW7-0011-R1b-SM-5L3HF	0.520447393	0.472175804	1.912266628	0.280718814	0.182819402	0.183708817	0.07591593	0.105704894	Normal
GTEX-13OW7-0011-R3a-SM-5O9DA	0.497535726	0.145873062	0.746140751	0.154583209	0.062757242	0.099672242	0.139076515	0.02859744	Normal
GTEX-13OW7-0011-R4b-SM-5O9CX	0.397693455	0.044799766	0.833497337	0.158466295	0.077735209	0.079361043	0.116857105	0.012786045	Normal
GTEX-13OW7-0011-R5b-SM-5O9DM	0.840362519	0.08792443	1.620117165	0.197236355	0.59645814	0.309641873	0.149519521	0.025354871	Normal
GTEX-13OW7-0011-R8b-SM-5L3HR	2.45995614	0.77930175	1.760007987	0.689656994	0.432852537	0.114127111	0.443818797	0.0296013	Normal
GTEX-13OW7-2926-SM-5MR3Z	1.14860877	0.397474417	1.6622055	1.695102986	0.05625056	0	0.069674673	0.209890007	Normal
GTEX-13OW7-3026-SM-5L3GY	0.629939409	0.474046599	1.12763328	0.44826666	0.098864183	0.045023522	0.155101558	0.056472548	Normal
GTEX-13OW8-0011-R10a-SM-5L3H6	0.78215691	0.217851097	1.631802755	0.512580879	0.172615522	0.237074171	0.215989154	0.029205495	Normal
GTEX-13OW8-0011-R11a-SM-5L3GT	0.950393758	0.124764848	2.417650017	1.781569545	0.03231247	0.359970888	0.068079167	0.106321516	Normal
GTEX-13OW8-0011-R1a-SM-5L3HI	0.722903139	0	1.965691949	0.262433158	0.392427338	0.226631832	0.133129468	0	Normal
GTEX-13OW8-0011-R2a-SM-5L3G2	0.62349233	0.162596766	1.363451457	0.193077822	0.128398992	0.375400929	0.226755123	0.08388732	Normal
GTEX-13OW8-0011-R3a-SM-5L3I4	0.583807883	0.08462218	1.383496944	0.254231207	0.043050476	0.376068071	0.133484616	0.024390606	Normal
GTEX-13OW8-0011-R4a-SM-9WG6V	0.381947801	0.023340527	1.27857955	0.282261867	0.166972472	0.215119425	0.120696978	0	Normal
GTEX-13OW8-0011-R5b-SM-5L3FQ	0.692784257	0.063999862	1.668119125	0.103262627	0.838750118	0.420940456	0.242815884	0.048431508	Normal
GTEX-13OW8-0011-R6b-SM-5L3I3	0.505992524	0.073847648	1.057970069	0.036707284	0.480265122	0.145220937	0.2131295	0	Normal
GTEX-13OW8-0011-R7a-SM-5L3FP	0.437866901	0.156396617	1.355016264	0.094154979	0.451540833	0.180657108	0.140255134	0.036819795	Normal
GTEX-13OW8-0011-R8a-SM-5L3G5	0.758473749	0.03413118	1.113033665	0.30439422	0.23878686	0.318114344	0.273933569	0.038464277	Normal
GTEX-13OW8-2826-SM-5L3GC	0.719139622	0.290424404	1.622930351	0.621711977	0.141694362	0.065062143	0.158595552	0	Normal
GTEX-13OW8-2926-SM-5L3FV	0.640250721	0.391987626	2.419808529	1.634128558	0.0590091	0.078568848	0.042210063	0	Normal
GTEX-13PDP-0011-R1a-SM-5PNX5	0.313013609	0	0.774586781	0.072037181	0.085465448	0.108263494	0.052694111	0.014089584	Normal
GTEX-13PDP-0011-R2b-SM-5O9DH	0.597888675	0.044869693	1.353887836	0.158724796	0.011379703	0.243790925	0.109494291	0	Normal
GTEX-13PDP-0011-R6b-SM-5O9D5	0.259784685	0.024305493	0.660472313	0.023865662	0.40457619	0.116045305	0.043050476	0.054306714	Normal
GTEX-13PDP-0011-R8b-SM-5O9CS	1.142740172	0.278341659	1.324810603	0.388575307	0.024418976	0.261109529	0.093249159	0	Normal
GTEX-13PL6-0011-R5b-SM-5O9BI	0.685267407	0.198242682	2.459431619	0.308593869	0.208017755	0.404249185	0.207767938	0.104081649	Normal
GTEX-13PL6-0011-R6a-SM-5O9C5	0.33616911	0.021408657	0.470614952	0.243059706	0.229587923	0.164271398	0.04170558	0	Normal
GTEX-13PL6-0011-R9b-SM-5O9CH	0.784336461	0.2880632	3.146329373	0.962660066	1.056583528	0.611927767	0.753861221	0.058773652	Normal
GTEX-13PL6-3126-SM-5LUAR	0.788351618	0.055390037	1.007195501	0.837943242	0.160533009	0.144307467	0.116018681	0	Normal
GTEX-13PLJ-0011-R11b-SM-5O9BS	0.929715264	0.144568518	1.570948605	0.920979227	0	0.185739709	0.03889968	0.030872795	Normal
GTEX-13PLJ-0011-R3a-SM-5O9DT	0.277984747	0.151728955	0.990519264	0.055001245	0	0.136690139	0.032227823	0	Normal
GTEX-13PLJ-0011-R5a-SM-5O9BG	0.699818116	0.351289098	2.658782734	0.202010167	0.29007047	0.736215198	0.156655489	0.049045207	Normal
GTEX-13PLJ-0011-R9b-SM-5O9DV	0.788435148	0.264596479	3.781359714	0.337311477	0.381615625	0.821220391	0.486250989	0.053639649	Normal
GTEX-13PVQ-0011-R11a-SM-5O9DU	1.781989116	0.278222698	1.962734091	3.001081616	0.06681251	0.212756083	0.024121064	0.128794891	Normal
GTEX-13PVQ-0011-R3b-SM-5O9D6	1.069702167	0.098513884	1.506398832	0.660746113	0.168642036	0.344033092	0.113580492	0.014316725	Normal
GTEX-13PVQ-0011-R4a-SM-5O9CT	1.383496944	0.151858817	1.936213901	0.795434491	0.612494048	0.376957114	0.056014661	0	Normal
GTEX-13PVQ-0011-R5b-SM-5O9DI	1.387913924	0.011601547	1.924859999	0.439995398	0.602361857	0.342327173	0.215616477	0.013089165	Normal
GTEX-13PVQ-0011-R7a-SM-5L3G3	2.192194165	0.076217022	2.697996166	0.652968269	0.805705185	0.44858384	0.183200647	0.064786301	Normal
GTEX-13PVQ-0011-R9b-SM-5LU3B	0.797428082	0.265676925	3.676944359	0.482332021	0.399116393	0.390447578	0.382833229	0	Normal
GTEX-13PVQ-2926-SM-5L3HJ	1.667210912	0.136453909	1.966430467	2.600031822	0.070032045	0.236094579	0.168385305	0.153156788	Normal
GTEX-13PVQ-3026-SM-5SI93	1.189666447	0.068560756	2.255500733	0.586500555	0.166072676	0.205017088	0.049226478	0	Normal
GTEX-13QIC-0011-R10a-SM-5O9C7	1.468322644	0.370052656	2.021835027	0.749834574	0.118386307	0.177598929	0.061347645	0.058330351	Normal
GTEX-13QIC-0011-R11b-SM-5O9BU	1.702657543	0.119714731	1.816394909	1.350497247	0.10557081	0.120683709	0.04383442	0.068794612	Normal
GTEX-13QIC-0011-R1a-SM-5O9CJ	0.724562965	0.388465097	3.560714954	0.186373777	0.259664184	0.366923649	0.170181458	0.06704665	Normal
GTEX-13QIC-0011-R3a-SM-5P9HT	0.64385619	0.334225008	2.020057652	0.287945039	0.146524891	0.277865757	0.059701372	0	Normal
GTEX-13QIC-0011-R4a-SM-5PNX8	0.605020153	0.156655489	2.369047643	0.38294387	0.243790925	0.114060461	0.113460474	0	Normal
GTEX-13QIC-0011-R8b-SM-5O9CV	3.019879794	0.361431504	1.95419631	0.29818907	0.255561159	0.241596155	0.172359498	0	Normal
GTEX-13QIC-2926-SM-5J2NF	0.854953135	0.396597932	1.853995647	0.960882345	0.125214657	0.165558254	0.104645296	0	Normal
GTEX-13QIC-3026-SM-5LU58	1.663116867	0.117096566	1.639232163	1.825785627	0.079320078	0.071117362	0.056860943	0.131510466	Normal
GTEX-13QJC-0011-R10a-SM-5SI63	0.548831154	1.771040414	2.615651705	0.313710226	0.355241844	0.09668016	0.015825807	0	Normal
GTEX-13QJC-0011-R1b-SM-5S2UU	0.388024176	0.24610401	2.77589336	0.257734802	0.110964519	0.131312903	0.053681349	0.042644337	Normal
GTEX-13QJC-0011-R2b-SM-5PNUN	0.655901322	0.319502329	2.930169608	0.383054501	0.3021728	0.272978695	0.158337027	0	Normal
GTEX-13QJC-0011-R6a-SM-5S2VI	0.709025897	0.035398691	1.965322548	0.068698323	0.653610384	0.25011268	0.174406419	0.020086108	Normal
GTEX-13QJC-0011-R7b-SM-5PNUM	0.649753399	0.114993279	2.400811141	0.246225649	0.222062625	0.239520247	0.071378265	0	Normal
GTEX-13QJC-0011-R8b-SM-5S2U6	0.46320392	0.214746523	2.115366237	0.032100843	0.298541019	0.16774328	0.03496223	0.018548721	Normal
GTEX-13QJC-0011-R9b-SM-5PNX3	0.531668411	0.472487771	3.819668183	0.605494334	0.811388823	0.502636117	0.211510663	0	Normal
GTEX-13RTJ-0011-R10b-SM-5O9CW	1.244887059	0.218347209	1.967168608	0.630219065	0.019559595	0.227617869	0.041425235	0.086063597	Normal
GTEX-13RTJ-0011-R11a-SM-5O9CK	1.428142391	0.250597823	2.458119481	1.72334012	0.024731009	0.282617721	0.052276765	0.232906301	Normal
GTEX-13RTJ-0011-R1a-SM-5O9D9	1.293958979	0.162338958	4.09000653	0.196732928	0.042434221	1.566084491	0.052624562	0.047677975	Normal
GTEX-13RTJ-0011-R2a-SM-5PNW9	1.070389328	0.179128829	3.469885976	0.112513321	0.04704973	1.077926579	0.098581256	0	Normal
GTEX-13RTJ-0011-R3a-SM-5PNX7	1.032100843	0.120033371	2.025383221	0.261470639	0.12035194	0.332507446	0.043960371	0	Normal
GTEX-13RTJ-0011-R4b-SM-5PNX1	0.721153887	0.16812853	2.854394678	0.125624654	0.100708589	0.820730401	0.057138304	0.097287165	Normal
GTEX-13RTJ-0011-R5a-SM-5P9HR	0.879235246	0.089782865	2.303634645	0.249870047	0.367147375	0.478505927	0.283921772	0.017323333	Normal
GTEX-13RTJ-0011-R6a-SM-5SI74	1.309176187	0.062218441	2.096936483	0.307894776	0.752748591	0.459746354	0.494261988	0	Normal
GTEX-13RTJ-0011-R7b-SM-5P9JS	1.285106251	0.044687875	2.41196851	0.300533772	0.527770989	0.745796658	0.305211776	0	Normal
GTEX-13RTJ-0011-R8b-SM-5O9DL	2.296897858	0.288181352	2.72049737	0.376623787	0.305095011	0.842053602	0.379066399	0	Normal
GTEX-13RTJ-0011-R9a-SM-5Q5AY	1.073134705	0	5.165911939	0	0.072709513	2.113367121	0.572501665	0	Normal
GTEX-13RTJ-3126-SM-5S2Q4	1.087462841	0.243912759	1.860764203	1.782408565	0.086185916	0.350610395	0.015711646	0.096666669	Normal
GTEX-13RTL-0011-R1a-SM-5PNZ8	0.841006975	0.07231164	2.233274539	0.012079469	0.239275826	0.137280545	0.077229324	0	Normal
GTEX-13RTL-0011-R3a-SM-5P9JP	0.25761413	0.119183508	0.960734102	0.24610401	0.036904173	0.127818144	0.043638474	0.01395814	Normal
GTEX-13S7M-0011-R10b-SM-5PNZB	1.252778952	0.037410338	1.523561956	0.762306289	0	0	0.072476291	0.021238074	Normal
GTEX-13S7M-0011-R11b-SM-5P9HU	0.957320316	0.148478616	2.437760394	1.284514133	0.148869044	0.112339831	0.018477506	0.166586914	Normal
GTEX-13S7M-0011-R1b-SM-5PNZE	0.551097606	0.140647793	2.537296067	0.202637126	0.029346866	0.351062899	0.071954833	0.049198591	Normal
GTEX-13S7M-0011-R3a-SM-5PNX2	0.729705026	0.076791659	1.772730248	0.259061529	0.114007139	0.102322191	0.027847624	0.014769473	Normal
GTEX-13S7M-0011-R5b-SM-5P9HS	0.769771739	0.158724796	1.454175893	0.404140166	0.379842727	0.220329955	0.173511248	0.061776198	Normal
GTEX-13S7M-0011-R6b-SM-5O9D8	0.760604195	0.095060232	1.445196982	0.181038924	0.691355492	0.136480159	0.125756887	0.013799534	Normal
GTEX-13S7M-0011-R7a-SM-5O9DK	0.567350739	0.134628386	1.533563348	0.155101558	0.311270591	0.13178701	0.168256923	0	Normal
GTEX-13S7M-0011-R9a-SM-5O9DW	0.708407983	0.18142064	3.427472087	0.941707309	0.731965214	0.475603745	0.203389117	0.035933528	Normal
GTEX-13S7M-3026-SM-5S2QQ	0.600745498	0	2.36960607	1.774418104	0	0.132418911	0	0	Normal
GTEX-13S7M-3126-SM-5RQJQ	0.56481713	0.171078696	1.698663	0.787432465	0.022587974	0.225645121	0	0.05036935	Normal
GTEX-13SLW-0011-R10a-SM-5S2UI	1.149909668	0	1.630871383	0.649201559	0.022460143	0.153416242	0.093506091	0	Normal
GTEX-13SLW-0011-R11a-SM-5SI8Q	1.539531071	0	2.52431447	1.299244658	0	0	0.025298167	0.078609835	Normal
GTEX-13SLW-0011-R1a-SM-5S2W7	0.386810946	0.117841299	2.346815094	0.415974946	0.118173646	0.267236142	0.119024103	0	Normal
GTEX-13SLW-0011-R2b-SM-5O9C6	0.32849183	0.051998468	1.353323291	0.171334947	0.102456577	0.22983399	0.113420466	0	Normal
GTEX-13SLW-0011-R3b-SM-5SI6Y	0.475811237	0.262192588	1.770617647	0.209640514	0.110937801	0.280124892	0.092640452	0.021479727	Normal
GTEX-13SLW-0011-R4b-SM-5S2W2	0.978927776	0.393526032	3.465974465	0.599984232	0.347098671	0.846152284	0.059784422	0.027338093	Normal
GTEX-13SLW-0011-R5b-SM-5SI6Z	0.910195388	0.307661669	2.541762619	0.361992886	0.638120188	0.649201559	0.092126233	0.042392194	Normal
GTEX-13SLW-0011-R6a-SM-5O9BH	0.448689552	0.039840265	0.893983426	0.141563582	0.198368423	0.241230036	0.100829671	0	Normal
GTEX-13SLW-0011-R8b-SM-5SI64	2.36960607	0.266996372	2.356988892	0.609754962	0.245252252	0.733441117	0.178619043	0	Normal
GTEX-13SLW-0011-R9a-SM-5O9BT	1.13093087	0.296897858	3.491853096	0.831553004	0.455228571	0.725523046	0.148738913	0.035004474	Normal
GTEX-13SLX-0011-R10a-SM-5P9HV	0.987175316	0.21971064	1.872237774	0.934327778	0.11434037	0.116710749	0.093614259	0	Normal
GTEX-13SLX-0011-R11b-SM-5O9C8	0.904349215	0.086770181	1.650305029	2.207892852	0	0.222433641	0.031536353	0.097570347	Normal
GTEX-13SLX-0011-R2b-SM-5S2VP	1.289244285	0.211759833	2.897434063	0.319849117	0.270349529	0.278103728	0.190172345	0.09947027	Normal
GTEX-13SLX-0011-R4a-SM-5O9BJ	0.573277568	0.135744988	1.343123519	0.143915803	0.280243696	0.305445279	0.156137698	0	Normal
GTEX-13SLX-0011-R5a-SM-5O9BV	1.082702589	0.142870845	1.492109553	0.311968051	0.955535998	0.317188278	0.107808368	0.075053365	Normal
GTEX-13SLX-0011-R6a-SM-5PNX4	1.459431619	0.137634672	1.916476644	0.2880632	0.788852728	0.356594582	0.203764966	0.040191072	Normal
GTEX-13SLX-0011-R8b-SM-5PNWZ	1.481298942	0.142609487	1.980390956	0.71606903	0.222557291	0.447208888	0.122950962	0	Normal
GTEX-13SLX-0011-R9b-SM-5SI6X	1.02644598	0.578600636	4.229587923	1.014355293	0.786178129	0.774671112	0.692248636	0.331819848	Normal
GTEX-13SLX-3126-SM-5S2Q5	0.865602139	0.089118444	1.207268173	0.605209844	0	0.20451637	0.021692918	0	Normal
GTEX-13SLX-3226-SM-5YYA6	1.403267722	0	1.629473197	2.016852849	0.05830264	0.127184225	0.072215585	0.097125322	Normal
GTEX-13VXU-0011-R11b-SM-5O9DJ	1.815165514	0.246468895	2.338281778	1.973060173	0	0.202010167	0.092802799	0.116524456	Normal
GTEX-13VXU-0011-R3b-SM-5O9CU	1.197236355	0.248899107	1.913416033	0.286171451	0.033652052	0.211884402	0.059299895	0	Normal
GTEX-13VXU-0011-R4b-SM-5O9CI	0.815575429	0.256889886	2.109694865	0.239642442	0.217727042	0.25592366	0.06535172	0.051956719	Normal
GTEX-13VXU-0011-R5a-SM-5O9D7	1.133563526	0.304277388	2.041242982	0.178491568	0.489131853	0.46550437	0.22342255	0.035961672	Normal
GTEX-13VXU-0011-R6a-SM-5SI71	1.513995979	0.079169863	1.749319725	0.255561159	0.593688409	0.528571319	0.352306553	0	Normal
GTEX-13VXU-0011-R7b-SM-5SI72	0.982874961	0.072421409	2.203201156	0.088358731	0.563255771	0.416407409	0.214870834	0	Normal
GTEX-13VXU-0011-R9b-SM-5SI73	1.240619629	0.558267634	4.375734539	1.067638717	0.427177055	0.870108218	0.769348599	0.068313102	Normal
GTEX-13VXU-2926-SM-5LU5C	0.850159328	0.38703161	1.490056624	0.651132078	0.095667918	0.205642742	0.017480126	0.027564574	Normal
GTEX-13VXU-3026-SM-5LU3K	1.684369929	0.477573719	1.894138688	1.963843998	0.073779111	0.129348967	0	0.271067049	Normal
GTEX-13X6I-0011-R10a-SM-5PNWI	0.995303605	0.084282014	2.029982866	0.180020521	0.063848043	0.147827668	0.075368329	0	Normal
GTEX-13X6I-0011-R11a-SM-5P9HN	0.467383831	0.080016323	2.715673766	1.336283388	0.040682059	0.173511248	0.112833555	0.174789893	Normal
GTEX-13X6I-0011-R1b-SM-5PNZC	0.544782105	0.084159534	3.168962884	0.175939705	0.164142649	0.281431197	0.141171172	0.094654965	Normal
GTEX-13X6I-0011-R2b-SM-5PNWQ	0.706110557	0.176067406	3.847996907	0.773658813	0.396159489	0.898479256	0.179128829	0	Normal
GTEX-13X6I-0011-R3b-SM-5P9HM	0.710701757	0.135206499	1.918004519	0.201633861	0.015711646	0.082307463	0.065861787	0	Normal
GTEX-13X6I-0011-R4b-SM-5PNU9	0.968570034	0	3.150559677	0.265676925	0.072654641	0.420724919	0.085737365	0	Normal
GTEX-13X6I-0011-R5a-SM-5PNWW	1.048236186	0.084037044	3.329410671	0.198116929	0.719490131	0.670296504	0.139600465	0.024220375	Normal
GTEX-13X6I-0011-R7b-SM-5PNWP	0.878293743	0	1.918004519	0.117429084	0.447737871	0.245982361	0.11938274	0	Normal
GTEX-13X6I-0011-R8a-SM-5PNZF	1.180784391	0.365916454	3.369466484	0.325386415	0.677891557	0.529770982	0.072421409	0.033200964	Normal
GTEX-13X6I-0011-R9b-SM-5PNZJ	1.174406419	0.185232254	3.524815928	0.640343282	0.251325232	0.567448097	0.183073576	0	Normal
GTEX-13X6I-2926-SM-5Q5C3	0.47342327	0	2.701992554	1.972692654	0.08459497	0.49036475	0.060669995	0.048222233	Normal
GTEX-13X6J-0011-R10b-SM-5PNWA	1.115033243	0.136073235	1.589763487	0.842214554	0	0.042027909	0.050007074	0.05272193	Normal
GTEX-13X6J-0011-R11a-SM-5P9HE	1.641546029	0.105155073	2.448372395	1.706198987	0	0.032227823	0.025709217	0.099133587	Normal
GTEX-13X6J-0011-R3b-SM-5P9K5	1.055889758	0.032961265	1.670387157	0.226631832	0.112499976	0.142217362	0.069619685	0.037143217	Normal
GTEX-13X6J-0011-R4b-SM-5P9K4	0.618708512	0.279768422	2.052068047	0.236951759	0.089999753	0.157173094	0.085479045	0.034427032	Normal
GTEX-13X6J-0011-R5b-SM-5PNWT	0.882603925	0.105731709	1.418459838	0.153156788	0.709731759	0.169925001	0.118851395	0.040696085	Normal
GTEX-13X6J-0011-R6a-SM-5PNUB	1.41196851	0.139469495	1.448372395	0.155490198	0.431783399	0.209141398	0.378400642	0	Normal
GTEX-13X6J-0011-R7b-SM-5PNUC	0.850559421	0.133918567	1.887525271	0.149389449	0.677350377	0.247076832	0.168513676	0.022460143	Normal
GTEX-13X6J-0011-R8b-SM-5PNUA	1.365132593	0.151339301	2.500292177	0.267236142	0.058773652	0.168513676	0.235604533	0.065985829	Normal
GTEX-13X6J-2926-SM-7EPGP	1.790355014	0.332049084	2.465452127	1.640158155	0	0.231432408	0.065075934	0.101690412	Normal
GTEX-13X6J-3026-SM-5Q5CU	0.664300785	0.297719672	1.436161839	0.632082049	0.106495731	0.095559904	0.064055064	0	Normal
GTEX-13X6K-0011-R10a-SM-5P9JR	1.473527177	0.594739622	2.3021728	0.687329488	0.110964519	0.313826296	0.079784279	0.194087052	Normal
GTEX-13X6K-0011-R11a-SM-5P9F5	1.296310561	0.55326219	2.365972428	2.031395196	0.303809967	0.111792534	0.123983965	0.112593386	Normal
GTEX-13X6K-0011-R2b-SM-5P9K3	1.138814469	0.158207748	3.565597176	0.181929438	0.172231469	0.698929647	0.178236585	0.099443338	Normal
GTEX-13X6K-0011-R3b-SM-5PNUD	1.28273632	0.497944422	2.898208353	0.27857955	0.20451637	0.571628274	0.107513798	0	Normal
GTEX-13X6K-0011-R4b-SM-5P9HO	1.029982866	0.071913657	2.840765337	0.202260984	0.238053099	0.482332021	0.085084679	0.027479648	Normal
GTEX-13X6K-0011-R5b-SM-5PNUE	0.958954004	0.085383863	2.215989154	0.326882449	0.674551043	0.423954594	0.169925001	0	Normal
GTEX-13X6K-0011-R6a-SM-5P9K6	1.649845352	0.107286135	2.635986504	0.234869152	0.636729013	0.47736648	0.436481692	0.101139059	Normal
GTEX-13X6K-0011-R7b-SM-5P9K7	0.896698103	0	2.079634112	0.241352086	1.14404637	0.305211776	0.267835392	0.024972078	Normal
GTEX-13X6K-0011-R8b-SM-5PNZ4	3.054848477	0.593592806	3.416434434	0.690461795	0.417379976	0.864968579	0.344487663	0.091760756	Normal
GTEX-13X6K-2826-SM-5O9DS	1.005040617	0.423954594	1.9347052	1.756596351	0.134720374	0.302523778	0.143262793	0	Normal
GTEX-13X6K-2926-SM-5Q5D5	0.89219671	0.809579079	2.146329373	0.453543918	0.078486872	0.378400642	0.028399413	0	Normal
GTEX-1445S-0011-R10a-SM-5PNWB	0.87034499	0.123202659	1.698663	0.432959407	0.147046143	0.173639164	0.139731422	0	Normal
GTEX-1445S-0011-R2b-SM-5PNUH	1.182692298	0.041901789	2.327112471	0.157949154	0.356932568	0.127567251	0.217727042	0	Normal
GTEX-1445S-0011-R3a-SM-5P9HY	0.522557993	0.051010077	2.168962884	0.266756562	0.063668601	0.225768496	0.072229308	0	Normal
GTEX-1445S-0011-R4a-SM-5PNWN	0.724824869	0.158724796	2.6073895	0.192446694	0.140124224	0.209640514	0.087069017	0	Normal
GTEX-1445S-0011-R5a-SM-5PNUS	0.8131963	0.09742202	1.631802755	0.283447708	0.329869872	0.196732928	0.211386062	0.018833546	Normal
GTEX-1445S-0011-R6b-SM-5PNUF	0.714751059	0.06798283	1.951960729	0.146133829	0.195599575	0.203389117	0.207767938	0	Normal
GTEX-1445S-0011-R7b-SM-5PNUG	0.797843067	0.039166475	1.923339372	0.476744584	0.254835883	0.346304516	0.17951105	0.065710164	Normal
GTEX-1445S-0011-R8a-SM-5PNWX	0.96820137	0.447208888	3.131095552	0.290306435	0.173127433	0.296310561	0.086172325	0	Normal
GTEX-1445S-3026-SM-5O9BR	0.741229664	0.090216608	1.630871383	0.529371205	0.189286907	0.170309669	0.070196956	0	Normal
GTEX-144FL-3026-SM-5O99C	2.604545816	0.257252053	2.317014574	1.103665483	0.458066971	0.667755908	0.053764747	0	Normal
GTEX-144GL-0011-R11b-SM-5P9F6	1.626672753	0.047650059	2.129283017	2.360645202	0	0.220949004	0.03414527	0.155360663	Normal
GTEX-144GL-0011-R1a-SM-5PNZ5	0.221691514	0.07791291	0.891496958	0.031084602	0	0.237686079	0.109895411	0	Normal
GTEX-144GL-0011-R3a-SM-5P9HP	0.69483563	0.162081103	1.396707521	0.291249913	0.097003928	0.29971356	0.079333733	0.031917408	Normal
GTEX-144GL-0011-R4a-SM-5PNUI	0.284277218	0	0.937118365	0.118040716	0.103893718	0.180784391	0.074656137	0	Normal
GTEX-144GL-0011-R5b-SM-5PNUJ	0.378622596	0	1.142740172	0.060462488	0.159112461	0.304043696	0.155749233	0	Normal
GTEX-144GL-0011-R6a-SM-5P9HW	0.974015284	0.060448653	1.402722177	0.171206827	0.729444007	0.44148348	0.273217473	0.090053969	Normal
GTEX-144GL-0011-R7b-SM-5P9HX	0.582266953	0.073244411	1.922958964	0.123599986	0.304511042	0.506094112	0.380507819	0.062246077	Normal
GTEX-144GL-0011-R8a-SM-5Q5B1	1.065572312	0.159500022	1.286289758	0.060766822	0.121559211	0.436801474	0.115512729	0	Normal
GTEX-144GL-2926-SM-5O99F	1.007195501	0.272978695	1.576280258	2.207580546	0.115779042	0.200880954	0.021280721	0.06630278	Normal
GTEX-144GL-3026-SM-5Q5CW	0.91494715	0.377401431	1.211012193	0.630964547	0.055348386	0.188780698	0.11561926	0.041733611	Normal
GTEX-144GO-0011-R1a-SM-5PNWO	0.370833848	0.135902556	1.89917563	0.034553807	0.103383495	0.092762214	0.037621187	0	Normal
GTEX-144GO-0011-R5a-SM-5PNUR	0.955535998	0.25821739	3.325530332	0.220206113	0.38835488	0.691534165	0.355692898	0.044897663	Normal
GTEX-144GO-0011-R6b-SM-5S2V7	0.599222563	0.041130815	2.371837617	0.244278199	0.476640909	0.460375619	0.128042591	0	Normal
GTEX-144GO-0011-R7b-SM-5S2TT	0.258338011	0.079961728	1.266636643	0.128583759	0.251567621	0.048319899	0.121758115	0.030604462	Normal
GTEX-145LS-0011-R10a-SM-5PNUQ	1.260025656	0.20451637	2.121347017	0.784587736	0.036271218	0.227371423	0.063861846	0	Normal
GTEX-145LS-0011-R1b-SM-5PNUP	0.999927863	0.194213156	3.214591118	0.249263286	0.254231207	0.718876685	0.21400043	0.051232872	Normal
GTEX-145LS-0011-R2a-SM-5PNZI	1.31556623	0.096761109	3.388602858	0.347438889	0.134076334	0.719577745	0.428999926	0.150039693	Normal
GTEX-145LS-0011-R3a-SM-5S2VJ	1.073134705	0.099376006	2.447843644	0.275007047	0.147046143	0.233642683	0.172743517	0.028753013	Normal
GTEX-145LS-0011-R4b-SM-5S2UT	0.561008354	0.243912759	2.496206666	0.239764627	0.227124934	0.369717729	0.158595552	0	Normal
GTEX-145LS-0011-R5a-SM-5SI65	1.108357178	0.120696978	2.561203921	0.174406419	1.289244285	0.823097147	0.338567037	0	Normal
GTEX-145LS-0011-R6b-SM-5PNWL	1.222804561	0.117349286	2.343123519	0.321350901	0.634500338	0.484189701	0.372506409	0	Normal
GTEX-145LS-0011-R7a-SM-5PNWM	1.215989154	0	2.347949066	0.210638228	1.36232961	0.382058509	0.30439422	0	Normal
GTEX-145LS-0011-R8b-SM-5PNXA	1.563646269	0.71501475	3.522306893	0.638212885	1.044044333	0.750177706	0.595217194	0.094046852	Normal
GTEX-145LS-3026-SM-5O99S	0.834792105	0	2.117695043	1.542010356	0.046979908	0.12269922	0	0.200504353	Normal
GTEX-145LS-3126-SM-5Q5BY	0.786930861	0.230817842	2.120683709	1.250961574	0.29419431	0.424599662	0.026530967	0	Normal
GTEX-145LU-0011-R10a-SM-5PNWJ	0.870660627	0.290424404	1.265436896	0.608998436	0.042378185	0.074916402	0.117442383	0.047622142	Normal
GTEX-145LU-0011-R11b-SM-5P9JX	0.508530069	0	1.927137939	1.219091058	0.075258784	0.089267627	0.131220697	0.056847074	Normal
GTEX-145LU-0011-R1a-SM-5Q5CE	0.192699178	0.127369147	1.267236142	0	0.157949154	0.014840871	0.125016229	0	Normal
GTEX-145LU-0011-R3a-SM-5P9K2	0.477677328	0.114007139	0.802234584	0.240741731	0.086566395	0.151339301	0.07218814	0.097098347	Normal
GTEX-145LU-0011-R6a-SM-5S2V6	0.440314402	0.109146563	0.914334899	0.167871708	0.44625623	0.373954395	0.078678143	0	Normal
GTEX-145LU-0011-R8b-SM-5PNZG	1.738551687	0.181802255	1.534061602	0.348345745	0.277032552	0.218347209	0.131971343	0.090826337	Normal
GTEX-145LU-0011-R9b-SM-5SI66	0.750349241	1.571434116	3.826802684	1.3934162	0.796182411	0.556012427	0.969159702	0.066771187	Normal
GTEX-145LU-2626-SM-5LU9Z	0.522658421	0	1.868686765	1.71501475	0.043064479	0.14834845	0	0.308826824	Normal
GTEX-145MF-2726-SM-5O995	0.743730376	0.284277218	1.605494334	0.852638117	0.047691933	0.063585774	0.131721171	0.053570145	Normal
GTEX-145MF-2826-SM-7EPGU	1.464668267	0.394514142	2.117362586	1.962363932	0.06835438	0.257252053	0.02467428	0.149519521	Normal
GTEX-145MG-0011-R10a-SM-5PNWG	1.291014101	0.141694362	1.12895322	0.695281195	0.080684948	0.022076581	0.057831475	0.018562963	Normal
GTEX-145MG-0011-R3b-SM-5SI67	0.31973353	0.148088083	0.759070591	0.130074221	0.179638435	0.104873377	0.095667918	0	Normal
GTEX-145MG-0011-R5b-SM-5S2VU	0.1212807	0.032326577	0.479954832	0.152118504	0.125505635	0.112700133	0.122844971	0	Normal
GTEX-145MG-0011-R7b-SM-5P9JY	0.380618638	0.106629728	0.959399235	0.154323965	0.603406772	0.13033786	0.118346435	0.015526115	Normal
GTEX-145MG-3026-SM-5RQJA	0.791689067	0.309409049	1.280956314	0.981925699	0.244278199	0.136138876	0.211012193	0.08720483	Normal
GTEX-145MG-3126-SM-5Q5D3	1.341985747	0.15263774	1.199122642	2.042644337	0	0.047301061	0.074560239	0.059327586	Normal
GTEX-145MH-0011-R10b-SM-5PNUK	1.321928095	0.152897287	1.962363932	0.822199873	0.10400111	0.180911663	0.074724633	0	Normal
GTEX-145MH-0011-R11a-SM-5P9HQ	1.978927776	0.047189364	2.423847055	1.564622052	0.047315022	0.162467868	0.017009694	0.053153052	Normal
GTEX-145MH-0011-R1b-SM-5PNWY	0.947179878	0.097084859	2.338567037	0.629100118	0.097354594	0.414460306	0.035370536	0.037297872	Normal
GTEX-145MH-0011-R3b-SM-5P9JQ	1.227124934	0.266876472	2.063848043	0.43956995	0	0.434348001	0.114806763	0	Normal
GTEX-145MH-0011-R5a-SM-5P9JT	1.410341105	0.190551652	2.08983709	0.112179668	0.700883556	0.301119353	0.165686877	0.019047127	Normal
GTEX-145MH-0011-R6a-SM-5PNZ7	1.410883777	0.084118705	2.239703535	0.218719182	0.084350053	0.522557993	0.213378391	0	Normal
GTEX-145MH-0011-R7a-SM-5PNWH	1.220329955	0.161436266	2.338567037	0.249627373	0.617768646	0.455859809	0.095775924	0	Normal
GTEX-145MH-0011-R8a-SM-5PNUL	1.091530593	0.344146748	2.12763328	0.297719672	4.453517579	0.614756952	0.054403968	0	Normal
GTEX-145MH-2926-SM-5Q5D2	1.849999259	0.337197281	2.005040617	1.490056624	0	0.186120184	0.022403325	0.069770897	Normal
GTEX-145MH-3026-SM-5Q5DZ	0.698663	0.301821736	1.492109553	0.625270489	0.020896846	0.33433944	0.044212241	0	Normal
GTEX-145MI-0011-R10a-SM-5PNZD	1.927137939	0.070952556	1.739416093	0.428999926	0.08839944	0.371503105	0.159370847	0.040471656	Normal
GTEX-145MI-0011-R11a-SM-5P9JZ	1.977829417	0	1.705756782	2.114033801	0.044939617	0.208642109	0.109373933	0.146524891	Normal
GTEX-145MI-0011-R4b-SM-5PNZH	1.696884091	0.109427427	0.684549469	0.45143533	0.341074883	0.822281466	0.088453717	0	Normal
GTEX-145MI-0011-R6a-SM-5PNZA	1.575312331	0	0.502636117	0.112900262	0.129045571	0.426318435	0.072805535	0.049784089	Normal
GTEX-145MI-0011-R8b-SM-5PNZ9	1.634128558	0.151209393	0.853516665	0.321235435	0.314638527	0.14912927	0.055750964	0.017879161	Normal
GTEX-14753-0011-R10b-SM-5S2WE	0.364460374	0.09907971	1.546462358	0.246225649	0.033877544	0.226385217	0.071350804	0	Normal
GTEX-14753-0011-R5a-SM-5S2VW	0.135863165	0.089199818	0.329295848	0.044464067	0.030434962	0.105986428	0.021707129	0.034215715	Normal
GTEX-14753-0011-R6b-SM-5S2UD	0.07349122	0	0.404467197	0.0434565	0.087449263	0.039742023	0.031705723	0	Normal
GTEX-14753-0011-R8b-SM-5S2U1	0.207018226	0.180020521	0.617392528	0.145351386	0.115392873	0.143001506	0.13842131	0	Normal
GTEX-1477Z-0011-R10b-SM-5S2RF	0.207518077	0.247806018	1.354452161	0.265796925	0	0.181929438	0.038056845	0	Normal
GTEX-1477Z-0011-R3b-SM-5PNX9	0.353210356	0.050801176	1.422771219	0.049867713	0.050940447	0.022985598	0.027394717	0.01451241	Normal
GTEX-1477Z-0011-R5b-SM-5PNUO	0.536550296	0.110176129	2.38708677	0.062826305	0.2131295	0.471135424	0.122924465	0	Normal
GTEX-1477Z-0011-R8b-SM-5S2RG	1.304511042	0.261831659	2.943358763	0.462994607	0.445408894	0.52084965	0.299361898	0	Normal
GTEX-147F4-0011-R10b-SM-5S2WC	0.738465217	0.085356667	1.160274831	0.201131967	0.043428502	0.038885637	0.053862038	0	Normal
GTEX-147F4-0011-R6b-SM-5S2UP	0.407624676	0.062674363	0.673556424	0.091354561	0.062853929	0.136860726	0.197236355	0	Normal
GTEX-147F4-0011-R8b-SM-5S2UN	1.292781749	0	1.276198865	0.094290128	0.048933645	0.058136364	0.080330206	0	Normal
GTEX-147F4-3026-SM-5Q5BJ	0.557091444	0.061416775	2.111699072	1.932439187	0	0.055181769	0.086838104	0.069152202	Normal
GTEX-147GR-0011-R10b-SM-5S2UM	1.232046713	0.240131118	1.713695815	0.709114148	0.175939705	0.202637126	0.084023433	0	Normal
GTEX-147GR-0011-R2b-SM-5S2RQ	1.12631213	0.052805383	2.231739594	0.349818172	0.078719126	0.181038924	0.110724039	0	Normal
GTEX-147GR-0011-R4a-SM-5S2V2	0.418891556	0.395282204	3.346531462	0.234869152	0.094546875	0.425566724	0.045596738	0	Normal
GTEX-147GR-0011-R6b-SM-5S2RO	1.158337027	0.030703327	2.303050085	0.225151512	1.040541794	0.344828497	0.196355243	0	Normal
GTEX-147GR-0011-R7a-SM-5S2RP	0.711054322	0.094425263	1.737254104	0.200880954	0.687508661	0.203639694	0.14860877	0	Normal
GTEX-147GR-0011-R9a-SM-5S2UY	1.3305584	0.674912553	4.465974465	0.434348001	0.364124147	0.733874919	0.953078953	0	Normal
GTEX-147GR-3026-SM-5S2ML	0.583711623	0.082116674	0.96473131	0.348345745	0.12182441	0	0.014983657	0.046924048	Normal
GTEX-147GR-3126-SM-5S2PM	1.502330602	0.376401527	1.785341299	1.708407983	0.035497229	0.031776288	0.050243957	0.116537763	Normal
GTEX-148VJ-0011-R3b-SM-69LQJ	0.324580215	0	1.051024003	0.046449151	0.062909175	0.070114503	0.02830039	0	Normal
GTEX-148VJ-0011-R9b-SM-5SI77	0.240619629	0.144699025	2.150884571	0.911039586	0.397802962	0.191436315	0.55011263	0	Normal
GTEX-14A5I-2826-SM-5SIBF	0.780226097	0.537842721	2.018278085	1.133563526	0.049421666	0.247198389	0.035328303	0.134983165	Normal
GTEX-14A5I-2926-SM-5Q5CQ	0.643671513	0.284395681	1.421694581	0.603501726	0.087381369	0.188400925	0.031677496	0.049825902	Normal
GTEX-14ABY-0011-R11a-SM-5SI7C	0.994362489	0	2.718526026	1.874600266	0.107178987	0.03277794	0.101824856	0.041158858	Normal
GTEX-14ABY-0011-R1a-SM-6EU2W	0.944483671	0.117216281	2.321350901	0.20451637	0.117535473	0.105503764	0.028738871	0.252294541	Normal
GTEX-14ABY-0011-R4b-SM-5S2VN	0.700528497	0.098190455	1.901880564	0.058621283	0.13603385	0.234869152	0.183454754	0	Normal
GTEX-14ABY-0011-R5b-SM-5SI7B	1.139469495	0	1.988048397	0.371949104	0.503246954	0.326192164	0.265196827	0	Normal
GTEX-14ABY-0011-R6a-SM-5PNWR	1.12498977	0.051455633	1.984042426	0.192194165	0.467070757	0.197236355	0.240375394	0	Normal
GTEX-14ABY-0011-R7b-SM-5PNWS	1.018634174	0.132524201	2.576280258	0.171078696	0.311735602	0.412076939	0.178236585	0	Normal
GTEX-14ABY-0011-R9a-SM-5PNZK	1.439889048	0.178364082	4.837943242	0.792355631	0.555030801	1.015782997	1.600745498	0.023624408	Normal
GTEX-14ABY-3026-SM-664NE	0.77677779	0.325501549	2.197550907	1.87026607	0.027890077	0.024957899	0	0.12154595	Normal
GTEX-14ASI-0011-R10b-SM-5S2VZ	1.064882852	0.2174789	1.232046713	0.909581116	0	0.051678359	0.020783086	0.064786301	Normal
GTEX-14ASI-0011-R11b-SM-6AJBJ	1.275007047	0	1.974896364	1.555325359	0	0.198494154	0.023993369	0.110536971	Normal
GTEX-14ASI-0011-R1b-SM-5S2TY	0.673013615	0.284395681	1.812703577	0.242815884	0.044352149	0.223298973	0.151858817	0.025128043	Normal
GTEX-14ASI-0011-R2b-SM-5YY9H	0.75206347	0.069784643	2.083383588	0.241718175	0.231432408	0.366028399	0.190804468	0.078541524	Normal
GTEX-14ASI-0011-R4a-SM-69LQ4	0.457646819	0.207892852	1.305095011	0.188400925	0.036904173	0.21673422	0.077625843	0	Normal
GTEX-14ASI-0011-R5b-SM-6EU2M	0.607768235	0	1.638305577	0.204641566	0.223669671	0.16066208	0.151469198	0	Normal
GTEX-14ASI-0011-R6a-SM-5S2UZ	1.028569152	0.124606059	1.46100461	0.235236889	0.985573292	0.249384659	0.188274311	0	Normal
GTEX-14ASI-0011-R7b-SM-5YY9G	0.715805533	0.06942721	1.510961919	0.117256184	0.374733478	0.22119655	0.206393169	0	Normal
GTEX-14ASI-0011-R8b-SM-5S2UB	2.28036249	0.368935932	1.974162168	0.571628274	0.285934808	0.3934162	0.221938932	0	Normal
GTEX-14ASI-2926-SM-5Q5DG	1.742868551	0	1.94673086	1.748461233	0.131589484	0.304277388	0.071680306	0.215740713	Normal
GTEX-14ASI-3026-SM-5S2PN	0.99898976	0.060739158	1.199750857	0.726133673	0.060905134	0.344601283	0.064882852	0.034596063	Normal
GTEX-14BIL-0011-R10a-SM-5SI75	1.079975377	0.073436377	1.263034406	0.597030524	0.049505311	0.0223323	0.120232485	0.028074025	Normal
GTEX-14BIL-0011-R8b-SM-69LQK	1.295135249	0.219462839	0.917699073	0.482228746	0.354790649	0.183835831	0.2391536	0.040583875	Normal
GTEX-14BIL-0011-R9a-SM-5SI7A	1.222804561	1.126972856	4.049630768	0.890407779	0.522156212	0.83163407	1.017921908	0.038815419	Normal
GTEX-14BIL-3026-SM-7EWD4	0.720978845	0.170694234	0.929639526	0.532965216	0.109347186	0.116963537	0.093817053	0	Normal
GTEX-14BIM-0011-R11b-SM-5S2RN	1.731617723	0	2.461528559	1.453122447	0.098985421	0.465608848	0.035975744	0.262914176	Normal
GTEX-14BIM-0011-R1a-SM-69LQI	0.546264783	0.092302171	1.56315813	0.133918567	0.031522238	0.295135249	0.044617938	0	Normal
GTEX-14BIM-0011-R2b-SM-69LQ6	1.402176425	0.109614639	3.057623558	0.158595552	0.178746506	0.741833681	0.153935011	0	Normal
GTEX-14BIM-0011-R3b-SM-5S2RL	1.283921772	0.147957881	1.960882345	0.179383654	0.076052798	0.497024694	0.027507957	0	Normal
GTEX-14BIM-0011-R4b-SM-5S2RK	0.749491362	0	2.345112464	0.222309979	0.272620455	0.508530069	0.019274913	0	Normal
GTEX-14BIM-0011-R5b-SM-5S2RM	1.054501216	0	2.462575888	0.188527527	0.77677779	0.692695	0.094425263	0.038098998	Normal
GTEX-14BIM-0011-R6b-SM-5S2VB	1.216610069	0.082198443	2.59645814	0.157173094	0.482228746	0.849198652	0.150299708	0.046965943	Normal
GTEX-14BIM-0011-R9a-SM-6LLJL	1.01720929	0.688941238	3.587364991	0.891885751	0.49487638	1.270827916	0.426425791	0	Normal
GTEX-14BIM-3026-SM-7EWCY	1.244278199	0.39176772	2.439623138	0.642932569	0.241840184	0.724737573	0.267835392	0.041733611	Normal
GTEX-14BIM-3126-SM-5Q5C7	1.23388806	0.118917823	2.293076147	1.534559685	0.060849811	0.387472834	0.021934496	0.28475101	Normal
GTEX-14BIN-0011-R10a-SM-5S2UA	1.178236585	0.144437998	1.047538389	0.718789028	0.018918982	0.114460314	0.085424656	0.021266505	Normal
GTEX-14BIN-0011-R11a-SM-5SI79	1.257010618	0.327112471	1.8483976	1.12895322	0.060102738	0.027168209	0.084758225	0.100076102	Normal
GTEX-14BIN-0011-R2a-SM-5S2RJ	0.620867884	0.042322146	1.387362541	0.101717302	0.103853444	0.263274835	0.131655329	0	Normal
GTEX-14BIN-0011-R3b-SM-6AJBL	0.995593056	0	1.168000125	0.171206827	0.068037881	0.040920478	0.126417867	0	Normal
GTEX-14BIN-0011-R5b-SM-5SI78	0.650580765	0.074793125	1.202260984	0.160274831	0.526269172	0.131444615	0.227494651	0.084145924	Normal
GTEX-14BIN-0011-R6a-SM-5S2RH	1.079975377	0.029078249	1.040541794	0.262793937	0.633384709	0.208017755	0.46967763	0.016482057	Normal
GTEX-14BIN-0011-R7b-SM-5S2RI	0.632454358	0	1.411426246	0.086185916	0.526369342	0.507617067	0.123613228	0	Normal
GTEX-14BIN-0011-R9a-SM-5SI76	0.969675463	0.19093086	3.64731451	0.874364191	0.456806149	0.722466024	0.443076151	0.056486421	Normal
GTEX-14BIN-3226-SM-62LDR	1.180147861	0.353436218	1.573374526	1.047538389	0.112633417	0.101098708	0.080998686	0	Normal
GTEX-14BIN-3326-SM-5Q5E6	0.888071052	0.350157749	1.833497337	1.801158656	0.055695443	0.144699025	0.078582511	0	Normal
GTEX-14BMV-0011-R3a-SM-5ZZU7	0.473631077	0.106455529	1.456806149	0.202010167	0.072037181	0.297250121	0.089118444	0.080835005	Normal
GTEX-14BMV-0011-R5b-SM-62LFT	0.879705766	0.239886801	1.891030268	0.326077085	0.564914659	0.187767747	0.198368423	0	Normal
GTEX-14BMV-0011-R6b-SM-5YY9I	1.510961919	0.041775658	1.702214251	0.100426022	0.405012083	0.260025656	0.305328532	0	Normal
GTEX-14BMV-0011-R7b-SM-5YY9J	0.625364016	0.069839625	1.610700062	0.121174586	0.513793907	0.21424917	0.2174789	0.063212994	Normal
GTEX-14BMV-0011-R9b-SM-5ZZUA	1.305678743	0.108571291	3.702657543	0.707436442	0.3934162	0.838508103	0.744936067	0	Normal
GTEX-14BMV-2926-SM-5TDEE	1.187767747	0.209640514	2.156396617	1.988412026	0.073518641	0.247198389	0.128240602	0.270229907	Normal
GTEX-14BMV-3026-SM-5S2PQ	0.978854578	0.401848875	1.993493221	0.705314441	0.064910436	0.058150221	0	0	Normal
GTEX-14C39-0011-R11b-SM-5YYAF	0.665665638	0.830823203	1.410883777	0.756254743	0.01834931	0.126365	0.095289832	0.020640873	Normal
GTEX-14C39-0011-R3b-SM-5YYA3	0.780226097	0.333423734	1.602646909	0.062632921	0.125227884	0.290306435	0.05699963	0	Normal
GTEX-14C39-0011-R5b-SM-5ZZV1	0.676177124	0.073230698	1.59645814	0.036397831	0.490262049	0.174278571	0.128082195	0.021053252	Normal
GTEX-14C39-3026-SM-5S2QE	0.910655921	0.186880831	1.768925336	1.675364313	0.244765308	0.220577607	0.06942721	0.142740172	Normal
GTEX-14C39-3126-SM-5ZZW6	0.714223534	0.319964694	1.446785562	0.889707158	0.087109762	0.115632576	0.107634311	0	Normal
GTEX-14C5O-0011-R10a-SM-6872F	0.552278691	0.227741076	3.524815928	0.178746506	0.069000925	1.224040274	0.085397461	0.019758838	Normal
GTEX-14C5O-0011-R11b-SM-6872H	1.21971064	0.16117825	2.868291669	1.326537348	0.066798736	0.3021728	0.094114432	0.310456462	Normal
GTEX-14C5O-0011-R1b-SM-6AJBW	1.240619629	0.060171928	3.293370484	0.24865627	0.173894961	1.224040274	0.38272258	0.067748842	Normal
GTEX-14C5O-0011-R2a-SM-5ZZV2	1.09017595	0.147436959	3.435228531	0.144829521	0.260387037	0.938323435	0.291367804	0.139076515	Normal
GTEX-14C5O-0011-R6a-SM-5YYB6	0.985864701	0.070389328	3.100977648	0.273336847	0.4473147	0.956948765	0.295487943	0.079210832	Normal
GTEX-14C5O-0011-R7b-SM-5YYAH	0.836166524	0.087802259	2.623164536	0.147697444	0.588228909	0.563743877	0.264716569	0	Normal
GTEX-14C5O-0011-R8a-SM-5YYAG	2.579180148	0.766298324	3.902073579	0.726220885	0.678071905	1.825378604	0.602361857	0.05462624	Normal
GTEX-14C5O-2926-SM-5RQI1	0.407624676	0.367371066	2.563402221	1.409255147	0	0.16117825	0.117176377	0.408603179	Normal
GTEX-14C5O-3026-SM-5YYB2	0.521653828	0.08163959	2.820893749	0.612116552	0.159370847	0.666393032	0.029643701	0.198996966	Normal
GTEX-14DAQ-0011-R11a-SM-664NO	1.72334012	0.065530953	2.455228571	1.532566323	0	0.369159346	0.114846733	0	Normal
GTEX-14DAQ-0011-R3b-SM-5YYAJ	0.759241072	0.10191896	1.662661255	0.238297728	0.017537138	0.28534303	0.097084859	0.05841348	Normal
GTEX-14DAQ-0011-R4a-SM-5YYAI	0.722903139	0.388685507	2.623632791	0.356256516	0.251931127	0.364908555	0.183581791	0.038225451	Normal
GTEX-14DAQ-0011-R5b-SM-5YYAK	0.92873036	0.01631089	1.868291669	0.237074171	1.066950244	0.192446694	0.201633861	0.036566632	Normal
GTEX-14DAQ-3026-SM-5S2QZ	1.374065718	0.356594582	1.772307975	1.568518598	0	0.050898667	0.2282338	0	Normal
GTEX-14DAQ-3126-SM-62LDS	1.201006466	0.731791479	1.684369929	1.015069322	0.276794405	0.367147375	0.111311809	0	Normal
GTEX-14E6C-0011-R9a-SM-6EU33	0.996027123	0.135955075	2.654664667	0.473007568	0	0.437547355	0.121811151	0	Normal
GTEX-14E6D-0011-R10a-SM-5YY9C	1.480265122	0.383828687	1.815165514	0.513389678	0.120803127	0.090934707	0.072805535	0.046518999	Normal
GTEX-14E6D-0011-R11b-SM-664NP	0.89227444	0.317072478	2.319906907	1.876958896	0	0.174406419	0.04153738	0.065213834	Normal
GTEX-14E6D-0011-R1b-SM-5YYAW	0.408820535	0.032340685	1.865126995	0.166586914	0.19887128	0.302991616	0.073902475	0	Normal
GTEX-14E6D-0011-R5b-SM-69LQR	0.532566323	0.035229754	1.993130871	0.327342456	0.519843797	0.352758525	0.195851509	0.019986512	Normal
GTEX-14E6D-2926-SM-664OP	0.587653021	0.501515577	1.831471933	1.573374526	0	0	0.026488474	0.082239327	Normal
GTEX-14E7W-0011-R10a-SM-5YYAX	1.473527177	0.911959965	2.22527493	0.789103218	0.135193363	0.154323965	0.083900932	0.044869693	Normal
GTEX-14E7W-0011-R11a-SM-5ZZVA	1.485426827	0.228356954	2.536301619	1.183962835	0.106267907	0.460270761	0.192446694	0.060766822	Normal
GTEX-14E7W-0011-R1b-SM-5YYAT	1.02644598	0.386700602	3.550900665	0.273575566	0.13072005	0.681674142	0.127950176	0.038000638	Normal
GTEX-14E7W-0011-R3b-SM-5YYB5	0.944708548	0.158337027	3.109026176	0.246347277	0.199122642	0.639232163	0.073998417	0.033933911	Normal
GTEX-14E7W-0011-R4b-SM-62LEA	0.606063145	0.296780417	3.271873834	0.329066174	0.091462891	0.464981862	0.073642027	0	Normal
GTEX-14E7W-0011-R6b-SM-5ZZV3	1.138159145	0.043806429	3.017031081	0.164786278	1.276198865	0.672742134	0.192699178	0	Normal
GTEX-14E7W-0011-R7b-SM-5ZZV4	0.332049084	0	1.542010356	0.159887479	0.147697444	0.292546188	0.221567789	0.03837999	Normal
GTEX-14E7W-0011-R9a-SM-62LE6	1.272620455	0.111191603	4.932628157	1.124328135	0.567642792	1.590242708	0.777619601	0.12491039	Normal
GTEX-14E7W-2926-SM-5S2R8	1.601696516	0.549915554	2.370443305	2.17951105	0	0.230571942	0.039250716	0.120750053	Normal
GTEX-14JFF-0011-R4a-SM-5ZZV5	0.302289802	0.104698966	1.501821265	0.13553487	0.088005871	0.210887549	0.038211402	0	Normal
GTEX-14JFF-2826-SM-6871Q	0.688851744	0.157949154	1.850799423	1.728573603	0.081353263	0.10806272	0.014798032	0.134825496	Normal
GTEX-14JG1-0011-R2a-SM-5ZZVE	1.321350901	0.088833599	2.93319492	0.302991616	0.252294541	0.454175893	0.240253262	0	Normal
GTEX-14JG1-0011-R3a-SM-62LEC	0.545375359	0.046798355	2.321350901	0.189286907	0.046924048	0.610700062	0.27464931	0.008921396	Normal
GTEX-14JG1-0011-R4b-SM-62LEB	0.367594722	0.0381271	1.610700062	0.091801369	0.038225451	0.310340121	0.156526059	0	Normal
GTEX-14JG1-0011-R5a-SM-62LED	0.582170591	0.079511237	1.65718266	0.170053235	0.42320165	0.592540756	0.177981556	0	Normal
GTEX-14JG1-0011-R6b-SM-5YYAU	1.23878686	0.07165285	1.902266569	0.201508404	0.440845918	0.496513481	0.257252053	0.060891304	Normal
GTEX-14JG1-0011-R7b-SM-5YYAV	0.93319492	0.094614432	2.405720127	0.221938932	0.346985247	0.511265613	0.174917695	0.054167767	Normal
GTEX-14JG1-2926-SM-686ZK	1.078609835	0	2.073820233	1.780730036	0	0.326192164	0.065696379	0	Normal
GTEX-14JG1-3026-SM-5YYAA	0.90588998	0.037101036	1.519541905	0.724126354	0	0.189160371	0.052624562	0	Normal
GTEX-14JIY-0011-R10a-SM-6AJAO	1.401084302	0.368600747	2.183010037	0.61117238	0	0.138028045	0.067514816	0	Normal
GTEX-14JIY-0011-R1a-SM-68713	0.714311468	0.231678162	2.127963378	0.317072478	0.120842931	0.209390977	0.178873958	0	Normal
GTEX-14JIY-0011-R3a-SM-5YYAQ	0.767824268	0.03184685	1.403267722	0.10658953	0.153027043	0.176450439	0.067308291	0	Normal
GTEX-14JIY-0011-R4b-SM-5ZZV7	0.688583227	0.065558526	1.854394678	0.155878733	0.033243259	0.196355243	0.109347186	0.037368164	Normal
GTEX-14JIY-0011-R5b-SM-62LE7	0.900103608	0.040134948	1.72900887	0.23878686	1.043344505	0.265796925	0.39154778	0	Normal
GTEX-14JIY-0011-R6b-SM-68714	1.22342255	0.440208075	2.027861775	0.12108173	0.727702673	0.230571942	0.357270476	0	Normal
GTEX-14JIY-0011-R8a-SM-6AJAP	1.236339539	0.288771967	2.857184806	0.520950197	0.088792902	0.360308085	0.486147994	0.237074171	Normal
GTEX-14JIY-0011-R9a-SM-6EU34	1.456806149	0.88869455	4.326968712	0.702036896	0.099173993	1.12895322	1.59645814	0	Normal
GTEX-14JIY-2326-SM-6AJAJ	1.59454855	0.367371066	2.004321606	1.932817103	0	0.272620455	0.029530628	0	Normal
GTEX-14JIY-2926-SM-69LPT	0.804053559	0.311386858	1.740279983	0.759155834	0.119409302	0.263635404	0.118917823	0	Normal
GTEX-14LLW-0011-R1a-SM-5ZZVD	0.330214177	0	2.196607044	0.407189572	0.047287099	0.359408719	0.114939991	0	Normal
GTEX-14LLW-0011-R3b-SM-62LFW	0.597698019	0.219214996	3.702657543	0.151469198	0.141171172	0.518031493	0.041593449	0.016596157	Normal
GTEX-14LLW-0011-R5b-SM-5ZZU6	0.772307975	0.181166174	2.909389102	0.135561136	0.323888827	0.394953085	0.259302621	0	Normal
GTEX-14LLW-0011-R8a-SM-62LFG	0.634964929	0.256769143	2.66402766	0.40599236	0.108544529	0.46905241	0.03954552	0.03138108	Normal
GTEX-14LZ3-0011-R10b-SM-6AJA9	1.028569152	0.43445476	3.791814071	0.677169939	0.078117923	0.675183626	0.109882042	0	Normal
GTEX-14LZ3-0011-R1a-SM-69LP5	0.437866901	0.241840184	2.689970025	0.088453717	0.119210074	0.387362541	0	0.051525239	Normal
GTEX-14LZ3-0011-R3a-SM-664NQ	0.575602777	0.282499113	3.163498732	0.175301034	0.079429315	0.437334286	0.019232206	0	Normal
GTEX-14LZ3-0011-R5b-SM-5ZZV8	0.578407414	0.09418201	2.220639513	0.092491618	0.408168371	0.190425227	0.121956991	0	Normal
GTEX-14LZ3-0011-R6a-SM-D3L8C	0.909888285	0.0227868	1.963843998	0.098015234	0.807519792	0.165172318	0.169796756	0.025695045	Normal
GTEX-14LZ3-0011-R7a-SM-69LQN	0.579083579	0.028484285	2.095249317	0.041733611	0.111004596	0.146915848	0.065172465	0	Normal
GTEX-14LZ3-0011-R8b-SM-COH3M	1.649845352	0.177981556	2.676041687	0.459326692	0.309641873	0.54606718	0.184216808	0.075737982	Normal
GTEX-14LZ3-3026-SM-5ZZVU	0.560617141	0.260868739	3.160274831	1.010063683	0.02034218	0.326307235	0.112072883	0	Normal
GTEX-14PHW-0011-R6b-SM-5YYAR	0.175684271	0.082116674	0.84478735	0.046630748	0.082334717	0.10433666	0.008582979	0.026998306	Normal
GTEX-14PJM-0011-R10a-SM-686ZP	0.763156584	0.267715562	1.486456956	0.201759307	0.10660293	0.095654417	0.101273555	0.040920478	Normal
GTEX-14PJM-0011-R1a-SM-CNPO3	0.616075342	0.100641316	2.33714018	0.241718175	0.114780116	0.30018231	0.092545742	0	Normal
GTEX-14PJM-0011-R3b-SM-5ZZV9	0.90488867	0.213005039	2.074162876	0.280600049	0.137136246	0.439889048	0.252778952	0	Normal
GTEX-14PJM-0011-R4a-SM-5YYAS	0.619459965	0.085601413	1.97379493	0.201633861	0.057789894	0.101730746	0.101192859	0	Normal
GTEX-14PJM-0011-R6a-SM-6872G	0.944933389	0.036229011	1.634128558	0.153545952	1.346531462	0.227617869	0.352193538	0	Normal
GTEX-14PJM-0011-R7a-SM-6AJBX	0.526970214	0	2.030336078	0.086946773	0.362441834	0.117828004	0.3068455	0.025539142	Normal
GTEX-14PJM-0011-R8b-SM-69LPD	1.620117165	0.090270816	1.770617647	0.606821212	0.456595905	0.645609441	0.312432837	0.101502169	Normal
GTEX-14PJM-0011-R9b-SM-6EU35	1.10634832	0.523060062	4.204766751	0.562181356	0.499680087	0.834630322	0.706552654	0.038997979	Normal
GTEX-14PJM-3026-SM-6LLHM	0.521754319	0.350836665	2.240924865	1.756169328	0.10249689	0.178364082	0.109093059	0.087001105	Normal
GTEX-14PJM-3126-SM-6EU2R	0.698218478	0.47019844	2.073820233	0.609944032	0	0.310689118	0.083710353	0	Normal
GTEX-14PJO-0011-R10a-SM-686ZS	0.522457558	0.034934066	1.747172537	0.457226546	0.035032635	0.092085629	0.061707085	0	Normal
GTEX-14PJO-0011-R1b-SM-6AJAK	0.471239495	0.112246405	1.807767062	0.06988086	0.05737402	0.284040264	0.100493305	0.032580486	Normal
GTEX-14PJO-0011-R2a-SM-5ZZVF	0.58062791	0	1.941857519	0.05963216	0.119329614	0.401739675	0.106549331	0.023155975	Normal
GTEX-14PJO-0011-R3a-SM-6AJBY	0.576086724	0.063903252	1.953078953	0.042125995	0.064068865	0.217106608	0.090311471	0	Normal
GTEX-14PJO-0011-R5a-SM-6AJBZ	0.885105754	0.217230716	2.282439805	0.271784214	0.60539951	0.523060062	0.354000719	0.026219324	Normal
GTEX-14PJO-0011-R7a-SM-664NR	0.72700555	0.058842905	1.625270489	0.140255134	0.7015047	0.356031095	0.132892655	0	Normal
GTEX-14PJO-0011-R8a-SM-6AJAL	1.173127433	0.086213096	2.690864027	0.446362112	0.43839932	0.287826867	0.135955075	0	Normal
GTEX-14PJO-0011-R9b-SM-62LE9	0.889395662	1.089498151	4.72628629	0.579373267	0.40403114	1.36232961	0.891185848	0	Normal
GTEX-14PJO-2926-SM-686ZI	0.820076821	0.341758085	1.552868871	0.919835834	0.019203734	0.238420026	0.05397322	0	Normal
GTEX-14PN4-0011-R10b-SM-69LP2	1.174406419	0.255440305	2.42921423	0.838185352	0.039503409	0.103571493	0.014169588	0	Normal
GTEX-14PN4-0011-R11a-SM-686ZW	2.227124934	0	3.369047643	1.500802053	0.046169727	0.351854439	0.041116793	0.126338565	Normal
GTEX-14PN4-0011-R1b-SM-69LP8	0.814755483	0.232783534	4.083213368	0.337425664	0.066013393	0.693587315	0.070320626	0.074108058	Normal
GTEX-14PN4-0011-R2a-SM-6EU2Y	1.385707125	0.574828124	5.395405605	0.288890061	0.316609184	1.332851122	0.111792534	0.117708339	Normal
GTEX-14PN4-0011-R3b-SM-686ZU	1.372394965	0.077242999	2.027507957	0.313710226	0.039250716	0.06942721	0.041831717	0.044100304	Normal
GTEX-14PN4-0011-R4a-SM-686ZT	0.84607203	0	3.884597921	0.222680931	0.168642036	0.583807883	0.062246077	0	Normal
GTEX-14PN4-0011-R5a-SM-686ZV	1.33571191	0.164786278	3.359099433	0.115246368	1.20851726	0.464354604	0.054987358	0	Normal
GTEX-14PN4-0011-R6b-SM-69LQU	1.301002256	0.020726202	3.913607512	0.191562651	0.958434395	0.390997784	0.141694362	0	Normal
GTEX-14PN4-0011-R7b-SM-69LQQ	1.011495639	0	3.550900665	0.258096758	1.010063683	0.441377239	0.105584219	0.042700363	Normal
GTEX-14PN4-0011-R8a-SM-6EU1H	2.405447844	0.307311939	4.947666157	0.714311468	0.28475101	1.274410769	0.684100577	0	Normal
GTEX-14PN4-0011-R9a-SM-6LLH9	1.370164281	0.195347598	5.723558561	0.786178129	0.67337551	1.328836464	0.248534836	0.021309152	Normal
GTEX-14PN4-3026-SM-664O4	1.421155961	0.188907267	2.988048397	1.851199339	0.189286907	0.304627854	0.035539457	0.082975027	Normal
GTEX-14PQA-0011-R10a-SM-6AJAA	1.351628329	0.279292991	2.296016823	0.672561119	0.050592244	0.416839742	0.196607044	0.111512131	Normal
GTEX-14PQA-0011-R1b-SM-6EU1G	0.616169466	0.287117636	2.626205483	0.266156864	0.077543814	0.44127099	0.173255383	0	Normal
GTEX-14PQA-0011-R3b-SM-69LQO	0.614003045	0.134746655	1.958285901	0.045484909	0.06913845	0.303342394	0.033186865	0	Normal
GTEX-14PQA-0011-R4b-SM-6AJBU	0.683022665	0.108664956	2.069358463	0.237686079	0.073546061	0.233029057	0.065558526	0	Normal
GTEX-14PQA-0011-R5b-SM-6AJC2	0.978854578	0.488617835	2.665847521	0.199625236	0.622086971	0.746398767	0.377956634	0	Normal
GTEX-14PQA-0011-R6b-SM-6AJAM	1.115033243	0	2.033158667	0.305678743	0.744247224	0.281549893	0.178236585	0.076258075	Normal
GTEX-14PQA-0011-R8b-SM-6AJAB	1.602646909	0.933497103	3.370303799	0.203389117	0.086593568	0.582748671	0.128940027	0.097125322	Normal
GTEX-15CHQ-0011-R10b-SM-6AJBV	1.455754622	0.485323774	2.301587647	0.706994616	0.062895364	0.23780843	0.088657238	0	Normal
GTEX-15CHQ-0011-R11b-SM-686ZZ	1.776946192	0	2.464145457	1.671746267	0.04436614	0.401739675	0.093073337	0.049853776	Normal
GTEX-15CHQ-0011-R1a-SM-COH27	1.018634174	0.076518051	3.095249317	0.486456956	0.23572706	0.329181016	0.133721332	0	Normal
GTEX-15CHQ-0011-R2b-SM-6AJAD	1.706641057	0.214497868	3.746312766	0.738638151	0.487280529	0.687598239	0.40990682	0.094709007	Normal
GTEX-15CHQ-0011-R3b-SM-686ZY	1.291014101	0.099577992	2.254291686	0.166972472	0.23780843	0.253626278	0.071721488	0	Normal
GTEX-15CHQ-0011-R4a-SM-686ZX	1.237563718	0.042742381	3.825785627	0.655718181	0.346417994	0.822199873	0.060586996	0	Normal
GTEX-15CHQ-0011-R5b-SM-6AJAN	1.264836648	0.137241192	2.501821265	0.102268434	0.655809754	0.39297679	0.420185937	0	Normal
GTEX-15CHQ-0011-R6b-SM-69LOX	1.695993813	0.142478791	2.27351589	0.139862368	1.356707253	0.654068863	0.303693088	0	Normal
GTEX-15CHQ-0011-R7b-SM-D4P1Q	1.269033146	0.034779158	2.797012978	0.323543009	0.742264967	0.689209688	0.378733559	0	Normal
GTEX-15CHQ-0011-R8b-SM-CNPO4	2.263034406	0.015954227	3.310485546	0.648649507	0.367371066	0.694389927	0.246590503	0.170694234	Normal
GTEX-15CHQ-0011-R9a-SM-6LLHX	2.139796897	0.876408894	5.474436043	2.158983251	1.649385529	2.09051473	1.45995614	0	Normal
GTEX-15DCD-0011-R10b-SM-6LPII	1.170566057	0.265436896	2.150559677	0.717473541	0.047901285	0.164400135	0.034229804	0.053806444	Normal
GTEX-15DCD-0011-R11a-SM-D4P1R	1.39835037	0.590051039	4.545350645	1.279768422	0.369382725	1.229587923	0.177726483	0.164786278	Normal
GTEX-15DCD-0011-R1b-SM-6LPIJ	0.75668174	0.075121841	2.746742716	0.160920188	0.056860943	0.505077915	0.073696862	0	Normal
GTEX-15DCD-0011-R2b-SM-6LPIE	1.049630768	0.175811994	3.456017576	0.232537969	0.196858801	0.68688146	0.313361959	0.026148487	Normal
GTEX-15DCD-0011-R3b-SM-D4P1P	1.071076162	0.128689329	2.459693903	0.375845725	0.097839992	0.197110515	0.211635253	0	Normal
GTEX-15DCD-0011-R4a-SM-69LPB	0.93681694	0.164528861	2.98130469	0.352306553	0.16491497	0.392647144	0.119223357	0.043064479	Normal
GTEX-15DCD-0011-R5a-SM-CXZKZ	1.206643224	0.032580486	2.988957296	0.304861451	0.734742131	0.505586103	0.301119353	0.036721348	Normal
GTEX-15DCD-0011-R6b-SM-6M46L	1.092883966	0.203389117	2.649845352	0.245860702	0.578793833	0.641546029	0.337197281	0.030505589	Normal
GTEX-15DCD-0011-R7b-SM-6LPID	1.14404637	0.089226942	2.727267011	0.248413392	0.970632817	0.455964989	0.367482898	0	Normal
GTEX-15DCD-0011-R8b-SM-7KUEF	1.105678078	0.249384659	3.99095486	0.533663013	0.230817842	0.804879608	0.251688799	0.050327554	Normal
GTEX-15DCD-0011-R9b-SM-7KUED	1.683022665	0.631616529	5.233427944	0.84052366	0.897550233	1.662661255	0.690372395	0.271067049	Normal
GTEX-15DCD-2926-SM-7KULT	0.922121715	0.266276823	2.09051473	0.339365461	0	0.057110571	0.15367565	0.139731422	Normal
GTEX-15DDE-0011-R10a-SM-7KUKW	0.798423845	0	1.249748715	0.815247506	0.06535172	0.058552018	0	0	Normal
GTEX-15DDE-0011-R4b-SM-7KULI	1.267835392	0	1.787850334	0.154453593	0.157561176	0.25821739	0.011794738	0	Normal
GTEX-15DDE-0011-R9b-SM-6M46U	1.796182411	0.165944088	2.699773705	0.399335183	0.669571076	0.974382466	0.176833371	0	Normal
GTEX-15DYW-0011-R11a-SM-6LPIT	1.571919463	0.231186613	2.420617139	0.889629291	0.393526032	0.321004474	0.103464069	0.055514984	Normal
GTEX-15DYW-0011-R2b-SM-7KUKY	1.176960992	0.212133508	3.018456141	0.677711186	0.295017665	0.522156212	0.376957114	0.071886206	Normal
GTEX-15DYW-0011-R3b-SM-6LPIM	0.555718009	0.056014661	1.071076162	0.302289802	0.110229592	0.320080262	0.059839787	0.063074902	Normal
GTEX-15DYW-0011-R4a-SM-6M46V	1.029982866	0.202762485	2.283032775	0.492929907	0.381394132	0.542505701	0.147436959	0	Normal
GTEX-15DYW-0011-R5a-SM-6M46W	1.14404637	0.1728715	1.922197848	0.401848875	0.835115615	0.493032418	0.325271271	0	Normal
GTEX-15DYW-0011-R6b-SM-6PALA	1.303926836	0.091462891	2.23878686	0.425029548	1.03562391	0.360195695	0.399444565	0	Normal
GTEX-15DYW-0011-R7a-SM-7KULG	0.748976389	0.205267382	2.197236355	0.573083631	0.229587923	0.488103633	0.324465006	0.015483297	Normal
GTEX-15DYW-0011-R9b-SM-6PALB	1.797012978	0.492519788	5.458119481	1.154453593	0.883777198	1.23572706	1.118359726	0	Normal
GTEX-15DYW-3026-SM-7KFRM	1.349365278	0.211510663	2.155425432	1.579180148	0.21200896	0.249384659	0.079019633	0.042224074	Normal
GTEX-15EO6-0011-R11b-SM-6M47M	2.122341408	0.156396617	2.60951859	1.648925559	0.040836334	0.269392279	0.113260423	0	Normal
GTEX-15EO6-0011-R2a-SM-6M46R	0.80240004	0.148999163	3.553360503	0.075039669	0.131549976	0.99095486	0.146264195	0.225151512	Normal
GTEX-15EO6-0011-R3b-SM-7KUDY	1.009347172	0.186880831	2.146655222	0.250961574	0.222062625	0.230817842	0	0.066027175	Normal
GTEX-15EO6-0011-R4a-SM-7KUKZ	0.572404647	0.188780698	2.992043276	0.185486004	0.065903135	0.565987041	0.070196956	0.073971006	Normal
GTEX-15EO6-0011-R5b-SM-7KUDZ	1.060739158	0.230203013	2.951214764	0.421909973	1.118359726	0.538438835	0.161307264	0	Normal
GTEX-15EO6-0011-R6a-SM-7KULK	0.793105148	0	1.353323291	0.084867051	0.455754622	0.37717929	0.127593663	0.019972283	Normal
GTEX-15EO6-0011-R7a-SM-6M46Q	0.758729568	0.050689749	2.045093438	0.211510663	0.68670221	0.581977846	0.173127433	0.028823723	Normal
GTEX-15EO6-0011-R9a-SM-6PALG	1.771885579	0.549225575	5.176322773	0.801324236	0.227001675	1.996388746	0.824564212	0.143524033	Normal
GTEX-15EO6-2926-SM-6M48D	1.919530776	0.166715445	2.199122642	2.013283587	0	0.150429698	0	0.096491262	Normal
GTEX-15EO6-3026-SM-7KUMA	0.938699813	0.306728867	1.913033	0.805127331	0.024277121	0.084975869	0.068010356	0.027295624	Normal
GTEX-15ER7-0011-R11a-SM-6LPIL	1.358396262	0.425459305	1.96051171	1.862748926	0	0.269033146	0	0.133287322	Normal
GTEX-15ER7-0011-R1b-SM-7KUE1	0.674822184	0.087422106	1.985864701	0.243547227	0.044492044	0.134878054	0.159629186	0	Normal
GTEX-15ER7-0011-R2a-SM-6M46O	1.725086725	0.270110276	2.642008357	0.265556916	0.114473641	0.686164326	0.160274831	0	Normal
GTEX-15ER7-0011-R3a-SM-6LPIK	0.9032697	0.046938013	1.053111336	0.112553354	0	0.180657108	0.082648096	0	Normal
GTEX-15ER7-0011-R4a-SM-6M46S	0.706198987	0.087802259	1.267835392	0.244643546	0.044687875	0.325501549	0	0	Normal
GTEX-15ER7-0011-R5b-SM-6M46T	1.207892852	0.05067582	1.263635404	0.144437998	0.923263298	0.383496944	0.140124224	0.057082836	Normal
GTEX-15ER7-0011-R6a-SM-6M46M	1.31556623	0	1.249141903	0.175811994	0.765365008	0.401848875	0.343692069	0.146003451	Normal
GTEX-15ER7-0011-R7a-SM-6M46N	0.801075859	0.043498496	1.36120689	0.144176924	0.484395963	0.269990634	0.198368423	0	Normal
GTEX-15ER7-0011-R8a-SM-7KUL2	2.59454855	0.521251795	1.920674411	0.605968359	0.683561722	0.604166235	0.197362184	0	Normal
GTEX-15ER7-0011-R9b-SM-6PALF	1.22342255	0.741402266	5.039138394	1.066261442	0.743040957	1.989865623	1.42867841	0	Normal
GTEX-15ER7-3026-SM-6M47W	0.889473543	0.3222743	1.420617139	2.033863452	0	0.210513552	0.050606174	0.190678066	Normal
GTEX-15ER7-3126-SM-7KUGH	1.007195501	0.114633549	1.031395196	0.585443319	0.077639515	0.318577154	0.096005411	0	Normal
GTEX-15G19-0011-R10b-SM-7KUG4	1.809825996	0.089620178	1.639232163	0.632640476	0.132787392	0.348119084	0.040639981	0.025865102	Normal
GTEX-15G19-0011-R11b-SM-6LPIH	2.220949004	0	2.474565835	1.564134243	0.160403926	0.21126145	0.073532351	0.046979908	Normal
GTEX-15G19-0011-R3a-SM-6LPIG	1.426533138	0.073888768	1.451013243	0.458277001	0.037522794	0.190678066	0.066040956	0	Normal
GTEX-15G19-0011-R5b-SM-6M46P	2.006477564	0.563743877	3.67468662	0.282854909	0.4722798	0.70168212	0.738897511	0.115086527	Normal
GTEX-15G19-0011-R6b-SM-7KUM3	1.625270489	0.128940027	2.037030731	0.192446694	0.56481713	0.437121184	0.132668962	0.033440622	Normal
GTEX-15G19-0011-R7b-SM-6M479	1.512985335	0.077625843	2.267535798	0.166201253	0.151728955	0.46894818	0.217354814	0	Normal
GTEX-15G19-0011-R8b-SM-7KUL1	1.478195258	0.15704371	2.576280258	0.24865627	0.12389129	0.621243098	0.252536767	0	Normal
GTEX-15G19-0011-R9b-SM-7KUEE	1.46048047	0.197739606	4.088311236	0.656908183	0.198242682	0.677981734	0.203263813	0.052207196	Normal
GTEX-15G19-2826-SM-6M48K	1.809825996	0	2.227433038	1.580145484	0.075204008	0.223298973	0	0.202386375	Normal
GTEX-15G19-2926-SM-7KUFL	1.493647334	0.123639713	1.588804567	0.996605677	0.021422871	0.181038924	0.103598348	0	Normal
GTEX-15RJE-0011-R2b-SM-79OMP	1.291603558	0.16117825	4.702103407	0.591009131	0.229464873	1.328836464	0.126946433	0.034581978	Normal
GTEX-15RJE-0011-R6a-SM-7DHL8	0.993783035	0.111084745	3.498250868	0.268194823	0.628353671	0.587172939	0.213876043	0	Normal
GTEX-15RJE-0011-R7a-SM-7DHL9	0.920598197	0	3.399854674	0.290424404	0.838830781	0.524665509	0.137123127	0.055834242	Normal
GTEX-15RJE-3026-SM-7KUM1	1.021479727	0.442120759	3.539779192	0.611644543	0.100210697	0.658645654	0.129322587	0	Normal
GTEX-15SHU-0011-R3a-SM-7IGPS	0.685895309	0.092816327	1.714575239	0.176833371	0.047287099	0.042336156	0.066798736	0	Normal
GTEX-15SHU-0011-R4b-SM-7IGLC	0.604071324	0.33193447	1.584000383	0.163885117	0.149519521	0.134404962	0.094871121	0	Normal
GTEX-15SHU-0011-R5a-SM-7938Q	1.30626224	0.777114574	2.484911487	0.075710604	0.707613134	0.478920048	0.777787904	0	Normal
GTEX-15SHU-3026-SM-6LPIB	1.200378798	0.573568424	1.476640909	1.711935357	0	0.285461405	0.049379842	0.039222636	Normal
GTEX-15SHU-3126-SM-6M46H	0.701593413	0.329295848	1.3021728	0.380729449	0.163498732	0.166843964	0.085356667	0	Normal
GTEX-15UF6-0011-R10b-SM-9OSVF	0.372172052	0.13427352	0.616263585	0.243790925	0.021550794	0.16491497	0.011534282	0	Normal
GTEX-15UF6-0011-R1a-SM-9QEGH	0.480161699	0.068450693	1.977463111	0.192951618	0	0.271306144	0.024787734	0.039040105	Normal
GTEX-15UF6-3026-SM-7KUKL	0.494569217	0.154712814	0.782827892	0.541514839	0.169796756	0.085261477	0.068244301	0.036397831	Normal
GTEX-16GPK-0011-R10b-SM-7MKFG	0.649017565	0.353887836	1.509949146	0.396707521	0.06296442	0.13708377	0.141563582	0	Normal
GTEX-16GPK-0011-R11b-SM-7MKFF	1.617768646	0.40042863	2.147306699	1.220329955	0	0.182692298	0.028753013	0.060033545	Normal
GTEX-16GPK-0011-R1b-SM-7EWDH	0.842858183	0.055098453	2.611880567	0.506195692	0.134365531	0.431890348	0.205017088	0	Normal
GTEX-16GPK-0011-R8a-SM-79OMQ	1.703986604	0.698040631	3.04491864	0.78400136	0.203263813	0.542406646	0.425459305	0.030392584	Normal
GTEX-16GPK-3026-SM-79ON9	0.753775664	0.373509016	1.497229129	0.670930955	0.01770816	0.207268173	0.121426593	0	Normal
GTEX-16NPV-0011-R10a-SM-79OKA	0.999061943	0.372394965	4.907371414	0.477470103	0.059618317	1.714575239	0.042658344	0	Normal
GTEX-16NPV-0011-R11a-SM-7IGMK	1.018634174	0.224040274	1.973427598	0.690461795	0.026757574	0.115925493	0.014335295	0.171719239	Normal
GTEX-16NPV-0011-R1b-SM-7MGVZ	0.280718814	0	1.015782997	0	0.033059969	0.195473592	0.01184482	0	Normal
GTEX-16NPV-0011-R5a-SM-7EPGK	0.612022163	0.115233048	2.48362233	0.218099174	0.22897257	0.345055675	0.171206827	0.04170558	Normal
GTEX-16NPV-0011-R8a-SM-7EPH8	1.909197063	0.295723025	2.71742967	0.544386466	0.051065779	0.241840184	0.13516709	0.038492371	Normal
GTEX-16NPV-0011-R9b-SM-79ONF	0.307428525	0.399006986	3.854993017	0.187767747	0.191562651	0.855272157	0.540424105	0	Normal
GTEX-16XZZ-0011-R10b-SM-7LT91	1.063502942	0.187641078	3.22897257	0.807190033	0.188147687	0.200880954	0.014221016	0.087761533	Normal
GTEX-16XZZ-0011-R11a-SM-7EPI3	1.023610215	0.601696516	2.015782997	1.178873958	0.096531743	0.086593568	0.188274311	0.073038705	Normal
GTEX-16XZZ-0011-R1a-SM-7LTAH	1.025028794	0.16542962	3.229587923	0.294782469	0.370164281	0.454597057	0.037044792	0	Normal
GTEX-16XZZ-0011-R3a-SM-7IGLH	0.827331271	0.172487516	2.039840265	0.399991351	0.327457434	0.329066174	0.087177669	0	Normal
GTEX-16XZZ-0011-R6a-SM-7IGNE	0.655809754	0.026134319	0.66712006	0.025652528	0	0.208766947	0.037143217	0	Normal
GTEX-16XZZ-0011-R8b-SM-7LT8S	1.267835392	0.227124934	2.169283661	0.128280202	0.180147861	0.183835831	0.12146638	0	Normal
GTEX-16XZZ-0011-R9b-SM-7DHKX	1.307428525	0.987830177	4.73714592	0.625551051	0.989865623	1.392317423	0.578214165	0.049184648	Normal
GTEX-16XZZ-2926-SM-6LPK4	0.899098272	0.309641873	1.65718266	1.121015401	0	0.106549331	0.09366834	0.132945283	Normal
GTEX-16XZZ-3026-SM-79OMJ	1.09085343	0.159629186	2.304803056	0.837620365	0.093587218	0.201382936	0.017095238	0	Normal
GTEX-16YQH-0011-R10b-SM-7LT8U	1.244278199	0.253142153	2.662433396	0.754203396	0.10998899	0.382390583	0.143524033	0.071707761	Normal
GTEX-16YQH-0011-R11b-SM-7LT98	0.92812393	0.100493305	2.702657543	1.584962501	0.051260719	0.195977459	0.036636959	0.057581972	Normal
GTEX-16YQH-0011-R1a-SM-7LT8R	1.331705216	0.463099267	3.931683057	0.275603079	0.188021051	0.492724862	0.100291448	0.099241334	Normal
GTEX-16YQH-0011-R3a-SM-7EPGM	0.679964201	0.067790137	2.94129415	0.249627373	0.225151512	0.661931977	0.036651024	0.019459963	Normal
GTEX-16YQH-0011-R4a-SM-7EPGI	0.905966975	0.042224074	3.211012193	0.232537969	0.200253232	0.74760223	0.059867468	0	Normal
GTEX-16YQH-0011-R5b-SM-7938U	1.168642036	0.644963754	3.544732656	0.500700092	1.652142272	0.796514695	0.264236151	0.074546538	Normal
GTEX-16YQH-0011-R6b-SM-7938T	1.632268215	0.14860877	2.769136983	0.213876043	0.924403979	0.925923485	0.451751815	0	Normal
GTEX-16YQH-0011-R7a-SM-79ON1	0.654618845	0.061610321	3.564378169	0.118559071	1.424922088	0.257734802	0.189033824	0	Normal
GTEX-16YQH-0011-R8a-SM-7DUFB	2.864334741	0.803227036	3.711494907	0.677711186	0.634964929	0.827575168	0.36982938	0.138683428	Normal
GTEX-16YQH-2926-SM-6LPJE	0.424707146	0.171591153	2.450221496	2.02467428	0.088616536	0.294547234	0.032143171	0.321466359	Normal
GTEX-16YQH-3026-SM-79OMM	0.929715264	0.483880254	1.726831217	0.785425004	0.262793937	0.237074171	0.118040716	0	Normal
GTEX-16Z82-0011-R10a-SM-79OJX	0.88455885	0.211635253	1.451013243	0.532067552	0.02830039	0.05021609	0.198996966	0.062950609	Normal
GTEX-16Z82-0011-R11a-SM-79OKJ	1.261229909	0.20614307	1.38294387	0.763071577	0.054501216	0.096032407	0.019616524	0	Normal
GTEX-16Z82-0011-R1b-SM-7EPHZ	0.783414745	0.242815884	1.997473072	0.279292991	0.271186602	0.141040345	0.192825404	0.018534478	Normal
GTEX-16Z82-0011-R2b-SM-79OK9	0.771124953	0.637007355	3.878725341	0.644317778	0.75411786	0.675454648	0.488000771	0	Normal
GTEX-16Z82-0011-R5a-SM-7EPGB	0.468322644	0.418999465	1.354452161	0.518535139	0.42932137	0.389346536	0.353097411	0	Normal
GTEX-16Z82-0011-R6a-SM-7IGLV	0.379842727	0.078049589	0.899948986	0.167100969	0.078268247	0.201006466	0.0967746	0.044575975	Normal
GTEX-16Z82-0011-R7a-SM-7MKGJ	0.668573016	0.060877473	1.584962501	0.172359498	0.940053962	0.14574266	0.201508404	0.101636631	Normal
GTEX-16Z82-0011-R8a-SM-7DUEX	2.158660175	1.136191386	3.412510571	1.136847604	1.130271955	0.594835149	0.600269754	0.019189498	Normal
GTEX-16Z82-0011-R9a-SM-7DUFA	0.50771854	0.634407402	3.972692654	1.013640911	1.075874867	0.919225654	0.881977789	0	Normal
GTEX-16Z82-2926-SM-6LPJJ	0.764091329	0.136847604	1.363451457	1.453122447	0.110790843	0	0.06015809	0	Normal
GTEX-16Z82-3026-SM-79ON3	0.766891938	0.217975141	1.89569039	0.698396303	0.12551886	0.295723025	0.200002066	0.029219633	Normal
GTEX-17EVP-0011-R10a-SM-7IGLP	1.204766751	0.168770384	2.448636697	0.383496944	0.022275478	0.3222743	0.031578698	0	Normal
GTEX-17EVP-0011-R11a-SM-7EWDL	1.245495663	0.37928825	2.055195654	1.748890543	0.035806874	0.063392493	0	0.079388352	Normal
GTEX-17EVP-0011-R1a-SM-7DHLA	0.618238656	0.056417054	2.9157121	0.414352056	0.286762889	0.421802281	0.099093179	0	Normal
GTEX-17EVP-0011-R2a-SM-7LG4W	1.14208663	0.089226942	1.807767062	0.605778768	0.412076939	0.216610069	0.194213156	0.034229804	Normal
GTEX-17EVP-0011-R3a-SM-7EPI9	1.096936483	0.095654417	1.599317794	0.16491497	0.253989266	0.258940968	0.108651576	0	Normal
GTEX-17EVP-0011-R4a-SM-79OML	0.801075859	0.055764844	1.575796375	0.301119353	0.211759833	0.145351386	0.116790582	0	Normal
GTEX-17EVP-0011-R5b-SM-7DHKW	0.688941238	0.040177041	1.86393845	0.096653177	0.621149304	0.325616675	0.111792534	0.022815201	Normal
GTEX-17EVP-0011-R6b-SM-7LT99	1.35952117	0.404685176	1.794103899	0.245373963	0.649109565	0.240497517	0.338681125	0.043288504	Normal
GTEX-17EVP-0011-R7a-SM-7LTAN	0.586212295	0.139731422	2.088820033	0.122579959	0.718613699	0.204015477	0.164528861	0.036327492	Normal
GTEX-17EVP-0011-R8b-SM-7DUF9	2.381560255	0.215367972	2.140124224	0.520749097	0.461319002	0.31103803	0.281312491	0.084880654	Normal
GTEX-17EVP-2926-SM-793BU	0.895923002	0.187767747	2.194087052	2.193456366	0.152507948	0.104014534	0.056097924	0.087815834	Normal
GTEX-17EVP-3026-SM-7IGQL	0.600935752	0.209765266	1.529571108	0.334568276	0.044575975	0	0.04751047	0	Normal
GTEX-17EVQ-0011-R11a-SM-7LT9C	1.130271955	0.219834524	1.916476644	1.693765712	0.114407007	0.135350992	0.014043866	0.128161401	Normal
GTEX-17EVQ-0011-R1a-SM-7189S	0.45691126	0.526469505	3.062294438	0.235236889	0.110550334	0.708584557	0.0438904	0.034849573	Normal
GTEX-17EVQ-0011-R3b-SM-7LT9B	0.472903624	0.111164889	1.947479146	0.141171172	0.01772241	0.214373524	0.086131553	0	Normal
GTEX-17EVQ-0011-R4b-SM-7LT94	0.143001506	0.044128289	1.848798181	0.021820817	0.076572776	0.097084859	0.007969038	0	Normal
GTEX-17EVQ-0011-R5a-SM-7LT92	0.569685512	0.145873062	2.593592806	0.105611037	0.220206113	0.596076424	0.058510458	0.031169316	Normal
GTEX-17EVQ-0011-R6a-SM-7189U	0.491288732	0.018634174	1.910732662	0.237074171	0.073312973	0.335826224	0.158207748	0	Normal
GTEX-17EVQ-0011-R7a-SM-7EWDA	0.628540319	0.037663353	2.158660175	0.30287467	0.2131295	0.512783121	0.117548771	0	Normal
GTEX-17EVQ-0011-R8a-SM-7189T	1.763411574	0.65681668	3.463360886	0.811142174	0.470406711	0.706375832	0.269751322	0	Normal
GTEX-17EVQ-0011-R9b-SM-79OJY	1.18142064	0.512479747	4.381975479	0.81974992	0.498761466	1.245495663	0.785592399	0.023752136	Normal
GTEX-17EVQ-2726-SM-7EWDT	1.007913082	0.417920008	2.000721167	1.749748779	0	0.263995882	0.056500294	0	Normal
GTEX-17EVQ-2826-SM-7IGQK	0.708407983	0.333652715	2.199436784	0.581592279	0	0.332392869	0.014798032	0.023354723	Normal
GTEX-17F97-0011-R10b-SM-793BB	1.732486293	0.178109076	2.737254104	0.773490027	0.06959219	0.467592509	0.049825902	0	Normal
GTEX-17F97-0011-R11b-SM-7KFRQ	1.261831659	0.18497846	3.106013238	1.539531071	0.150299708	0.527670916	0.209390977	0.086498459	Normal
GTEX-17F97-0011-R1b-SM-7IGM9	0.895380183	0.20614307	2.396707521	0.329181016	0.216237552	0.335254565	0.065655025	0.024801916	Normal
GTEX-17F97-0011-R3b-SM-7LT9E	0.987248093	0.153156788	2.495695163	0.631895859	0	0.283921772	0.092965128	0.11673736	Normal
GTEX-17F97-0011-R4b-SM-7KFS2	0.815165514	0.169540231	2.654893757	0.344033092	0.137634672	0.209765266	0.075012277	0.079046949	Normal
GTEX-17F97-0011-R5a-SM-7LG4Z	1.677169939	0.345850517	3.85698569	0.533164621	1.02644598	0.929790998	0.244156396	0.039559557	Normal
GTEX-17F97-0011-R6a-SM-7EPGS	1.503857533	0.040331371	2.954568571	0.612210935	1.206643224	0.411751629	0.265676925	0.089498151	Normal
GTEX-17F97-0011-R7b-SM-7MGVY	0.983750648	0.067170591	2.482848283	0.343692069	1.217851097	0.412618959	0.205392513	0.038295698	Normal
GTEX-17F97-0011-R8a-SM-7DUET	2.214435698	0.080152802	3.274858001	0.835843249	0.347212086	0.596553553	0.153156788	0.111845938	Normal
GTEX-17F97-2926-SM-7DUEQ	1.250355272	0.060877473	2.527320608	1.335140206	0.090636671	0.133024223	0.02200554	0.034680571	Normal
GTEX-17F97-3026-SM-79OKC	1.292781749	0.244034582	2.057970069	0.963178156	0.187261005	0.220577607	0.023510862	0.108370561	Normal
GTEX-17HG3-0011-R10b-SM-7LT97	1.921055421	0.348459062	1.844385653	0.766637562	0	0.24902051	0.083996212	0	Normal
GTEX-17HG3-0011-R11b-SM-7KFT4	2.057970069	0.549619889	2.049979203	1.909197063	0	0.187134291	0.052054132	0.081557788	Normal
GTEX-17HG3-0011-R1a-SM-7LG6H	0.617016311	0.226878404	1.867501151	0.208142647	0	0.31022377	0.067253213	0.039096271	Normal
GTEX-17HG3-0011-R2a-SM-7MGVX	0.3934162	0.034638318	1.546462358	0.147046143	0.118067303	0.231678162	0.11987406	0	Normal
GTEX-17HG3-0011-R4a-SM-7IGLL	0.346531462	0.079128893	1.679423798	0.255440305	0.092153302	0.182438056	0.047552348	0	Normal
GTEX-17HG3-0011-R5a-SM-7DUEW	0.543495883	0	1.468322644	0.223175386	0.241718175	0.472175804	0.373954395	0	Normal
GTEX-17HG3-0011-R6b-SM-79OK8	0.999206299	0.053222576	1.592158002	0.288417627	0.337768171	0.224534263	0.111578898	0.089009938	Normal
GTEX-17HG3-0011-R7b-SM-7EPGR	0.445832624	0.052318505	1.535555333	0.229218742	0.278460609	0.158207748	0.083056749	0	Normal
GTEX-17HG3-0011-R8a-SM-79OK7	2.204766751	0.100950744	1.039840265	0.530670075	0.240863823	0.134168358	0.158724796	0.057845335	Normal
GTEX-17HG3-2826-SM-7EPGO	1.339707507	0.154064674	1.484911487	2.085424656	0.079292767	0.116590992	0.038141151	0.172743517	Normal
GTEX-17HG3-2926-SM-79ON8	0.963917962	0.113513817	1.971221642	0.680414382	0	0.126616102	0.101623185	0.032947164	Normal
GTEX-17HHY-0011-R1a-SM-7189V	0.440208075	0.123268887	2.555570778	0.444879056	0.108731855	0.163369914	0.16774328	0	Normal
GTEX-17HHY-0011-R3a-SM-7EWDK	0.517426885	0.115832299	1.71501475	0.244399991	0.143785225	0	0.021351798	0	Normal
GTEX-17HHY-0011-R5b-SM-79OMZ	0.530869798	0.04533113	1.650305029	0.229341813	0.873655733	0.060628496	0.262072288	0.100399109	Normal
GTEX-17HHY-0011-R6b-SM-7189Z	1.050327554	0.088833599	2.354452161	0.309176187	0.836328134	0.273575566	0.380729449	0.050815103	Normal
GTEX-17HHY-0011-R7a-SM-718A1	0.498455128	0	1.44625623	0.364124147	0.466131129	0.025000437	0.33433944	0	Normal
GTEX-17HHY-2926-SM-79OJW	0.899948986	0	2.128623348	1.671293372	0.141432791	0.167100969	0.051914968	0.107446842	Normal
GTEX-17HHY-3026-SM-79OKP	1.211012193	0.444242994	2.09423607	0.603216843	0.19496955	0.306962124	0.072366526	0.148738913	Normal
GTEX-17HII-0011-R10a-SM-79OMY	0.572598675	0.054542892	1.212258044	0.501821265	0.107393275	0.072874118	0.095856924	0	Normal
GTEX-17HII-0011-R11b-SM-7KFSX	1.033511102	0.119475705	2.224349037	1.324234562	0	0.207643013	0.065131095	0.034736907	Normal
GTEX-17HII-0011-R1b-SM-7MGVW	0.330902541	0.194843512	1.962734091	0.331246599	0.195347598	0.291485686	0.040022695	0	Normal
GTEX-17HII-0011-R3a-SM-7LT9D	0.45132982	0.061845307	1.328262029	0.367594722	0.046756455	0.041873761	0.07677798	0.01772241	Normal
GTEX-17HII-0011-R5a-SM-7LG51	0.755143958	0.424169649	2.650305029	0.435308552	0.957914599	0.619272138	0.21971064	0	Normal
GTEX-17HII-0011-R7a-SM-79OMS	0.467488174	0.227864273	1.727702673	0.25821739	0.410232546	0.221815228	0.126365	0.023042393	Normal
GTEX-17HII-0011-R8a-SM-79OK6	1.833092483	0.485220713	2.141432791	0.434134458	0.198745582	0.401193551	0.327802315	0	Normal
GTEX-17HII-2926-SM-79OMK	0.775176996	0.213005039	2.093560176	1.773996325	0	0.130996745	0.105168486	0	Normal
GTEX-17HII-3026-SM-7EWFM	0.648833548	0.150559677	0.991245185	0.682393511	0.062315164	0	0.108999423	0	Normal
GTEX-17JCI-0011-R10b-SM-718A2	0.948376577	0.499271883	1.707524791	1.391217808	0.161565256	0.496002086	0.074039534	0	Normal
GTEX-17JCI-0011-R11a-SM-7189Y	1.129612738	0.076504369	2.176960992	1.829037689	0.019559595	0.315102453	0.041425235	0.02200554	Normal
GTEX-17JCI-0011-R1b-SM-718A3	0.411100789	0.116883714	1.673104098	0.23572706	0.240375394	0.307661669	0.118997534	0.038745197	Normal
GTEX-17JCI-0011-R6a-SM-72D6D	0.535853894	0	0.960808225	0.082688966	0.084445304	0.199373961	0.16079114	0.048138514	Normal
GTEX-17JCI-3026-SM-7EWDR	0.719752957	0.449534963	1.431355522	1.633198686	0.073655736	0.247684513	0.152897287	0.198368423	Normal
GTEX-17JCI-3126-SM-7LTA2	0.560519322	0.069110946	1.923719679	0.843662316	0.035060797	0.31254901	0.14404637	0.039405145	Normal
GTEX-17MF6-0011-R1a-SM-72D6O	0.422986451	0	1.572404647	0.104027957	0.018249594	0.095303337	0.025893443	0	Normal
GTEX-17MF6-0011-R5a-SM-731BA	0.264596479	0.034736907	1.769348599	0.116005369	0.242815884	0.191562651	0.055348386	0	Normal
GTEX-17MF6-0011-R6b-SM-7LG6G	0.939076093	0.156655489	3.078268247	0.211136827	0.186500558	0.558659484	0.102470015	0	Normal
GTEX-17MF6-0011-R7b-SM-7LG6J	0.23511432	0.02722484	1.182692298	0.091462891	0.067308291	0.227494651	0.067032878	0	Normal
GTEX-17MF6-2926-SM-7LTAW	0.336854639	0.304744658	1.475603745	0.25386828	0.10918669	0.097988275	0.055390037	0.012713115	Normal
GTEX-183WM-0011-R11a-SM-718A5	1.007913082	0.365356597	2.559491813	1.288653864	0.139076515	0.124883929	0.086335401	0.112820213	Normal
GTEX-183WM-0011-R1a-SM-718A8	0.383496944	0.283447708	2.468843943	0.163241085	0.148999163	0.181166174	0.097813029	0.011004638	Normal
GTEX-183WM-0011-R4a-SM-7LG6S	0.408168371	0	1.707966455	0.370387504	0.189286907	0.148738913	0.101797968	0	Normal
GTEX-183WM-0011-R5a-SM-718A4	0.581495871	0.147827668	2.478195258	0.378511623	0.324695414	0.340163443	0.194465332	0	Normal
GTEX-183WM-0011-R6b-SM-72D66	1.057276965	0.65315176	3.481557281	0.385707125	0.435521921	0.552475444	0.176195095	0.021039034	Normal
GTEX-183WM-0011-R7b-SM-731AX	0.833335409	0.19887128	2.408168371	0.603881483	0.840362519	0.364012054	0.233519979	0.039573594	Normal
GTEX-183WM-0011-R8a-SM-7189W	0.574343754	0.135232772	1.971221642	0.397145797	0.309525466	0.249506021	0.150689643	0.033891636	Normal
GTEX-183WM-2726-SM-7KFRF	1.078609835	0.370164281	2.241840184	1.528571319	0.082252954	0.274768566	0.03958763	0.092261572	Normal
GTEX-183WM-2826-SM-731C2	0.849038477	0.569685512	1.564622052	0.698396303	0.047524429	0.104108495	0.192699178	0.05338942	Normal
GTEX-18464-0011-R10a-SM-72D6X	1.347098671	0.524665509	1.429749851	0.325616675	0.14208663	0.157819839	0.07751647	0	Normal
GTEX-18464-0011-R11a-SM-72D76	1.708849377	0.100426022	2.317593505	2.076901088	0	0.255682003	0.036622894	0	Normal
GTEX-18464-0011-R2a-SM-731AL	0.672470602	0.05429282	1.775682702	0.121453118	0	0.324349789	0.038927766	0	Normal
GTEX-18464-0011-R4a-SM-7LG6T	0.581303036	0.132432072	1.61022759	0.19093086	0.13280055	0.268673925	0.036622894	0	Normal
GTEX-18464-0011-R5b-SM-718A6	1.107687869	0.13466781	2.091192052	0.3652446	1.004321606	0.479954832	0.31022377	0.133090002	Normal
GTEX-18464-0011-R6a-SM-731CA	1.211635253	0.037424395	1.702214251	0.239520247	0.494159564	0.220206113	0.630591854	0.042182041	Normal
GTEX-18464-0011-R7b-SM-731CM	0.383607534	0.0936413	1.479230561	0.144437998	0.718613699	0.209515751	0.131800177	0	Normal
GTEX-18464-0011-R8a-SM-72D4Z	2.445196982	0.630219065	2.574101508	0.450591032	0.321581807	0.464040872	0.340733161	0.078910365	Normal
GTEX-18464-0011-R9a-SM-731BK	0.986156052	0.793438142	3.884597921	1.046840254	0.465922239	1.164142649	1.175684271	0.085846117	Normal
GTEX-18465-0011-R11a-SM-72D78	1.766383141	0.102053383	2.41196851	1.858378925	0.10233563	0	0	0.058482751	Normal
GTEX-18465-0011-R5a-SM-72D5J	0.520547968	0.112019487	2.046141782	0.281075049	0.366476094	0.307778227	0.259905175	0.037086975	Normal
GTEX-18465-0011-R6a-SM-7LG6M	0.635150724	0.173255383	1.377956634	0.154064674	0.299010149	0.080221037	0.119621781	0	Normal
GTEX-18465-0011-R7b-SM-7LG6V	0.540919995	0.12640465	1.977463111	0.252173413	0.439250781	0.219338923	0.208017755	0.018520235	Normal
GTEX-18465-0011-R8b-SM-7LG6O	1.005759269	0.163241085	1.950841638	0.33193447	0.365580566	0.241962182	0.299479128	0	Normal
GTEX-18465-2926-SM-7KFSE	1.506906555	0.110496882	1.909197063	1.993493221	0.074806823	0.162081103	0.191436315	0.104175606	Normal
GTEX-18465-3026-SM-7LG6Y	0.724301014	0.105436715	1.316145742	0.852877774	0.088630103	0.154842407	0.044799766	0	Normal
GTEX-18A6Q-0011-R10b-SM-72D7A	1.232660757	0.447526301	1.149909668	1.002162421	0.049268306	0.107861919	0.086471284	0	Normal
GTEX-18A6Q-0011-R11a-SM-72D6H	0.84631278	0.156396617	2.02467428	1.730313886	0	0.10701825	0.029163081	0.02312758	Normal
GTEX-18A6Q-0011-R1b-SM-731DI	0.684908483	0	3.827819025	0.306145559	0.075423099	0.898014819	0.297484916	0.042938449	Normal
GTEX-18A6Q-0011-R3a-SM-718A7	0.649569476	0.088100881	1.403813062	0.220082261	0.073984712	0.092004418	0.042560294	0.016995436	Normal
GTEX-18A6Q-0011-R6a-SM-7LG6R	0.854713823	0	1.311503115	0.197865391	1.696439021	0.233274539	0.10289996	0.018634174	Normal
GTEX-18A6Q-2826-SM-7LTAO	0.937118365	0.226631832	1.771040414	1.580145484	0.040457628	0.220577607	0.07115856	0	Normal
GTEX-18A6Q-2926-SM-718AR	0.755143958	0.146133829	1.146655222	0.856786546	0.111285098	0.050801176	0.099349073	0.021536581	Normal
GTEX-1A32A-0011-R1a-SM-7P8SQ	0.765280131	0.073340397	3.053632698	0.620492574	0.22650853	0.275483893	0.078322907	0	Normal
GTEX-1A32A-0011-R9b-SM-7MGXD	0.624334889	0.49241724	3.619413011	1.292781749	0.772814687	1.012211084	0.687866939	0	Normal
GTEX-1A3MX-0011-R10b-SM-7P8PG	1.227124934	0.072407688	2.258518925	0.339365461	0.072613485	0.096545236	0.013180661	0.020811527	Normal
GTEX-1A3MX-0011-R11b-SM-7DUGP	2.197550907	0.10345064	2.391217808	1.381283373	0	0.222309979	0.05625056	0.197739606	Normal
GTEX-1A3MX-0011-R1b-SM-7P8PH	0.707171362	0.197110515	2.51752767	0.227248184	0.126629317	0.25918208	0.08232109	0.014826592	Normal
GTEX-1A3MX-0011-R2b-SM-7EWFL	1.496206666	0.106951271	3.338852239	0.175684271	0.193204014	0.384602458	0.180529813	0	Normal
GTEX-1A3MX-0011-R3b-SM-79OOW	1.116364757	0.119276486	1.953451501	0.374177033	0	0.054681802	0.106803906	0	Normal
GTEX-1A3MX-0011-R4b-SM-7EWFK	0.946281702	0	2.504366151	0.206643224	0.25386828	0.170053235	0.035440922	0	Normal
GTEX-1A3MX-0011-R5a-SM-79OM5	1.413052429	0	2.265136803	0.303693088	0.540919995	0.201382936	0.140386032	0.038365942	Normal
GTEX-1A3MX-0011-R6a-SM-7P8S9	1.197865391	0	2.422771219	0.594739622	0.462471189	0.27464931	0.164142649	0.021010598	Normal
GTEX-1A3MX-0011-R7a-SM-7DUEM	1.367930141	0.274410769	3.078951341	0.760519037	0.739675315	0.484499082	0.224163787	0	Normal
GTEX-1A3MX-0011-R8a-SM-7P8PI	2.596696661	0.260627908	1.988048397	0.491904391	0.136558905	0.265076777	0.26951197	0	Normal
GTEX-1A3MX-2926-SM-718B7	1.299830762	0.267236142	2.016139703	2.13060145	0.184089827	0.085166281	0.076463323	0.080562163	Normal
GTEX-1A3MX-3026-SM-731BF	1.534061602	0.064786301	2.457594292	0.745108226	0	0.219958398	0.04649106	0	Normal
GTEX-1A8G6-0011-R10b-SM-7P8PB	0.609471311	0.321235435	1.360083296	0.362441834	0	0.323773564	0.062784868	0	Normal
GTEX-1A8G6-0011-R1a-SM-7P8PC	0.248291938	0.076682222	1.639695233	0.087476419	0.013104892	0.334568276	0.055112339	0	Normal
GTEX-1A8G6-0011-R5b-SM-7IGQG	0.44794941	0.213751646	2.853197255	0.160403926	0.263274835	0.847596102	0.340049473	0	Normal
GTEX-1A8G6-0011-R6b-SM-7P8PE	0.198745582	0	0.829930722	0.0223323	0.11064387	0.183200647	0.087272732	0	Normal
GTEX-1A8G6-0011-R7b-SM-7MXTV	0.432852537	0.328376934	1.539531071	0.218595202	0.166843964	0.554146767	0.270349529	0.03575058	Normal
GTEX-1A8G6-0011-R8a-SM-7P8PD	2.066950244	0.295840551	1.829443681	0.211884402	0.227987459	0.2880632	0.191562651	0	Normal
GTEX-1A8G6-2926-SM-731CK	0.415001431	0.367371066	1.194717463	0.41824393	0.179128829	0.20614307	0.208017755	0	Normal
GTEX-1A8G6-3126-SM-731D8	0.699995744	0.389126227	2.019701914	1.813114191	0.079224489	0.171334947	0.028668157	0.088874294	Normal
GTEX-1A8G7-0011-R2a-SM-7IGQI	0.832282436	0.308943288	2.679198571	0.193077822	0.037888219	0.41467678	0.155101558	0	Normal
GTEX-1A8G7-0011-R8a-SM-7P8S6	1.785341299	0.322389683	2.051372102	0.796763858	0.393855477	0.189413431	0.216361735	0.050090684	Normal
GTEX-1A8G7-0011-R9b-SM-7IGQH	2.123997204	0.379620962	6.689299161	1.037733627	1.166715445	2.296604239	0.280600049	0.81934119	Normal
GTEX-1A8G7-3026-SM-73KTT	1.321350901	0.255319441	2.520045024	1.455228571	0.294664856	0.176578094	0.096342825	0	Normal
GTEX-1A8G7-3126-SM-7IGP7	0.890874671	0.280243696	1.842375488	0.796099328	0.252294541	0.240619629	0.11196609	0	Normal
GTEX-1AX9I-0011-R11b-SM-7DHN4	1.659924558	0.396159489	2.445196982	1.554834396	0.178873958	0.249506021	0.104484277	0	Normal
GTEX-1AX9I-0011-R1b-SM-7RHG2	0.997978812	0.305678743	2.91130809	0.350610395	0.122672719	0.482022175	0.389897162	0.093019233	Normal
GTEX-1AX9I-0011-R4b-SM-7EPIB	0.950543067	0.230817842	2.776314585	0.209266193	0.283921772	0.418999465	0.114353697	0	Normal
GTEX-1AX9I-0011-R5b-SM-793DI	1.140124224	0.029488224	2.297484916	0.112459942	0.950020419	0.687866939	0.234746552	0	Normal
GTEX-1AX9I-0011-R6a-SM-7P8PK	1.108357178	0.099604921	2.150559677	0.159500022	0.540027269	0.279292991	0.247198389	0.019274913	Normal
GTEX-1AX9I-0011-R7b-SM-7P8Q3	0.883855382	0.056514166	2.037382222	0.25821739	0.63301264	0.343237247	0.118319854	0.032171389	Normal
GTEX-1AX9I-0011-R8a-SM-7P8PJ	2.213813846	0.510759422	2.890641244	0.376068071	0.134050041	0.968938605	0.523160455	0	Normal
GTEX-1AX9I-3026-SM-73KUH	0.707348087	0.277627748	1.595503661	0.818686981	0.033722522	0.238420026	0.041845732	0	Normal
GTEX-1B8L1-0011-R10b-SM-7P8Q4	1.323658291	0.247198389	1.5360529	0.820485343	0	0.283092058	0	0	Normal
GTEX-1B8L1-0011-R11b-SM-793DJ	1.092207438	0.474669659	2.450221496	1.449429314	0.058150221	0.197865391	0.072009732	0.033017668	Normal
GTEX-1B8L1-0011-R1a-SM-7P8SS	0.841570637	0.267356012	2.891808001	0.531768207	0.170694234	0.357045213	0.160016608	0	Normal
GTEX-1B8L1-0011-R2a-SM-9OSVL	1.672651629	0.361319202	2.603596675	0.179256247	0.124486955	0.681854018	0.227617869	0.161436266	Normal
GTEX-1B8L1-0011-R3a-SM-7EPIO	1.183327706	0.314406508	2.026091814	0.399116393	0.14860877	0.226261894	0.047915241	0.043414503	Normal
GTEX-1B8L1-0011-R4a-SM-7EWFJ	0.761625692	0.063392493	2.292192774	0.287354085	0.182819402	0.312200463	0.089593062	0	Normal
GTEX-1B8L1-0011-R5a-SM-7DHN5	1.444667067	0.107219168	1.90303827	0.155231116	0.301119353	0.446891405	0.358396262	0	Normal
GTEX-1B8L1-0011-R6b-SM-7P8SU	1.363451457	0.120444843	1.623398682	0.54181217	1.132905812	0.176450439	0.320080262	0.023439892	Normal
GTEX-1B8L1-0011-R7b-SM-9OSVK	1.018634174	0.049031263	2.061084921	0.183581791	0.39176772	0.245982361	0.225891862	0	Normal
GTEX-1B8L1-0011-R8b-SM-7P8ST	3.111365231	0.19105724	2.101313901	0.980098439	0.155231116	0.383607534	0.441908364	0.022872002	Normal
GTEX-1B8L1-0011-R9b-SM-9WG5U	1.176322773	0.099604921	4.46139759	0.661111098	0.4089292	0.75411786	0.625364016	0.032890758	Normal
GTEX-1B8L1-3026-SM-7EPHK	0.934252282	0.360308085	1.562669826	0.59493067	0.151339301	0.040191072	0.063447718	0.025439922	Normal
GTEX-1B8L1-3226-SM-7P8OX	0.694479079	0.225028083	2.074162876	1.730748629	0	0.164786278	0	0.105946212	Normal
GTEX-1B8SF-0011-R10b-SM-7P8SW	1.385154897	0.111124817	1.46100461	0.738119289	0.093452004	0.03411709	0.03391982	0.042826414	Normal
GTEX-1B8SF-0011-R11a-SM-79OOP	2.354170026	0.251567621	2.060047384	1.319617934	0	0.155619721	0.03231247	0	Normal
GTEX-1B8SF-0011-R1b-SM-7P8Q8	0.39835037	0.170181458	1.648465443	0.272501021	0.107353098	0.142217362	0.118811536	0.015597476	Normal
GTEX-1B8SF-0011-R5a-SM-79OOO	0.998845382	0.128108597	1.882056071	0.241596155	0.504976256	0.41467678	0.313594147	0	Normal
GTEX-1B8SF-0011-R6b-SM-7MXUD	1.237563718	0.201131967	1.634593268	0.150689643	0.322043506	0.392757034	0.21424917	0	Normal
GTEX-1B8SF-0011-R7b-SM-9OSVM	0.640065583	0.199625236	1.961252884	0.349478515	0.523662314	0.209765266	0.153156788	0	Normal
GTEX-1B8SF-0011-R8b-SM-7P8SX	1.326537348	0.277746757	2.45785691	0.70061727	0.121254172	0.093803534	0.209016592	0	Normal
GTEX-1B8SF-3026-SM-731DX	2.091530593	0.175045486	1.879313676	2.069014678	0.175428791	0	0.01649632	0	Normal
GTEX-1B8SF-3126-SM-73KU1	0.7812338	0.477988108	1.265436896	0.395501575	0	0.074971189	0.030293697	0.07551894	Normal
GTEX-1B8SG-0011-R11a-SM-7P8PF	1.279768422	0.122394422	1.109026176	0.733441117	0	0.042308136	0.050355418	0.053083525	Normal
GTEX-1B8SG-0011-R2b-SM-79OOT	1.885183866	0.04704973	1.933950258	0.176450439	0.158724796	0.375289709	0.360308085	0	Normal
GTEX-1B8SG-0011-R8b-SM-7IGNW	0.8175414	0	1.049630768	0.203764966	0.024645916	0.187261005	0.287472295	0	Normal
GTEX-1B8SG-1726-SM-73KXK	0.516015147	0.196355243	0.957617488	0.057817614	0.073450088	0.026686764	0.083288267	0	Normal
GTEX-1B8SG-1926-SM-73KUB	1.018634174	0.192951618	1.788268083	1.742006211	0.119156942	0.0365385	0.085737365	0.045876273	Normal
GTEX-1B933-0011-R10b-SM-9OSVN	1.422771219	0.214373524	2.055889758	0.583037624	0.075272478	0.323543009	0.02722484	0.042854423	Normal
GTEX-1B933-0011-R11a-SM-7P8PM	1.10634832	0.038309747	2.398897571	1.805705185	0.057249234	0.11693693	0.027423027	0.021749763	Normal
GTEX-1B933-0011-R1b-SM-9QEGW	0.88041126	0.386479889	2.966984108	0.210762894	0.093519612	0.676808994	0.156137698	0.084486123	Normal
GTEX-1B933-0011-R2b-SM-7IGNM	1.602646909	0.403267722	2.703765179	0.396707521	0.107861919	0.244887059	0.209640514	0	Normal
GTEX-1B933-0011-R3b-SM-7P8PL	1.056583528	0.140255134	1.748890543	0.163885117	0.113620495	0.03908223	0.086661499	0.065048352	Normal
GTEX-1B933-0011-R5b-SM-7P8SA	1.176322773	0.382390583	2.199122642	0.539928043	0.49139136	0.347098671	0.239275826	0	Normal
GTEX-1B933-0011-R6b-SM-79OOQ	1.425996321	0.250355272	2.033863452	0.158724796	0.192194165	0.351741389	0.428999926	0	Normal
GTEX-1B933-0011-R7a-SM-7DUGX	1.28273632	0.134470679	2.060047384	0.317998618	0.628353671	0.10441718	0.473215434	0.06661966	Normal
GTEX-1B933-0011-R8a-SM-9QEGX	2.652830636	0.958211648	3.003961966	0.399006986	0.207892852	0.759411533	0.44763209	0.073614609	Normal
GTEX-1B933-0011-R9a-SM-79OOR	1.781989116	0.496717988	4.355439197	0.931834315	0.359970888	1.025737561	0.845590409	0.081339627	Normal
GTEX-1B933-3026-SM-731DB	1.51551062	0.100345279	2.288358562	1.486971744	0	0.133366243	0.072270474	0.057498794	Normal
GTEX-1B933-3126-SM-7P8RL	1.09895848	0.252173413	1.65718266	0.953972908	0.04533113	0.155878733	0.040359429	0.025680873	Normal
GTEX-1B996-0011-R10b-SM-CJI3T	3.941106311	0.762306289	3.083043129	0.814919509	0.086865272	0.077885573	0.062315164	0	Normal
GTEX-1B996-0011-R1b-SM-7P8PO	1.511468039	0.091679526	3.307865639	0.460165895	0.12132049	0.404358195	0.21400043	0.035187516	Normal
GTEX-1B996-0011-R2a-SM-7IGON	0.900567372	0.09758383	3.155911106	0.095843424	0.12132049	0.190425227	0.590146877	0	Normal
GTEX-1B996-0011-R3b-SM-9QEGY	1.344260395	0.278460609	3.345254427	0.367706537	0.206893236	0.117482279	0.099928033	0.019132551	Normal
GTEX-1B996-0011-R4b-SM-9OSVO	1.092883966	0.21685836	3.180625285	0.385265359	0.49865936	0.291249913	0.111151532	0.040078823	Normal
GTEX-1B996-0011-R5a-SM-7P8PN	2.126972856	0.104940452	2.994217647	0.374288339	2.469885976	0.293252756	0.050842959	0	Normal
GTEX-1B996-0011-R6b-SM-793AQ	1.906505826	0.085247878	3.367371066	0.442014566	2.981487368	0.494978753	0.625457537	0	Normal
GTEX-1B996-0011-R7b-SM-7IGNT	2.117695043	0.191436315	3.382390583	0.344601283	2.669480372	0.14182513	0.130733227	0	Normal
GTEX-1B996-0011-R8b-SM-79OOS	1.834306703	0.362890643	2.434828356	0.428142391	0.592062298	0.211386062	0.304978236	0	Normal
GTEX-1B996-2926-SM-7MXUH	0.76951787	0.21896711	2.761923493	2.96014098	0.038983937	0	0.2450088	0.12763328	Normal
GTEX-1BAJH-0011-R10a-SM-7MXT9	0.818196129	0.140124224	1.986956963	0.63282657	0.036425966	0.156137698	0.131549976	0.020612428	Normal
GTEX-1BAJH-0011-R11b-SM-7IGLM	1.062812492	0.091015978	2.083383588	1.525567789	0.108852267	0.097678211	0.052638472	0	Normal
GTEX-1BAJH-0011-R1a-SM-7P8SV	0.619835544	0.197236355	2.692873507	0.502737941	0.121850927	0.46550437	0.242206149	0.023652793	Normal
GTEX-1BAJH-0011-R3a-SM-7IGNU	0.704960471	0.068794612	2.283921772	0.11621835	0.052040216	0.336511916	0.079429315	0.039236676	Normal
GTEX-1BAJH-0011-R6b-SM-7MXT2	0.753433388	0.128636545	2.294253136	0.214373524	0.218719182	0.370275897	0.180147861	0	Normal
GTEX-1BAJH-0011-R8a-SM-7MXUB	1.733788169	0.230080016	2.472747693	0.381837084	0.069757152	0.262192588	0.397364885	0	Normal
GTEX-1BAJH-0011-R9b-SM-7EPIQ	1.149259365	0.54675867	4.833902077	0.970411945	0.789270186	0.926986188	0.784085143	0	Normal
GTEX-1BAJH-3126-SM-7MGXY	1.046840254	0.156655489	1.801158656	1.446785562	0.298775603	0.048612856	0.175684271	0.09050118	Normal
GTEX-1C64N-0011-R11b-SM-7P8Q6	0.747774072	0.263755573	2.044044333	1.286289758	0.035820947	0.109226816	0.050689749	0.117562069	Normal
GTEX-1C64N-0011-R1b-SM-7P8Q7	0.430499386	0.280956314	1.624802765	0.162983392	0.119369458	0.19887128	0.140386032	0.023155975	Normal
GTEX-1C64N-0011-R6a-SM-7IGO9	0.28166858	0.196858801	0.595312689	0.08609078	0.029898082	0.129085148	0.123494043	0	Normal
GTEX-1C64N-0011-R7a-SM-7IGOI	0.407189572	0.029106527	1.307428525	0.042658344	0.15367565	0.138159145	0.091422268	0	Normal
GTEX-1C64N-0011-R8b-SM-7MGXE	0.555816155	0.170181458	1.408711861	0.355354621	0.095586908	0.243303487	0.090785697	0	Normal
GTEX-1C64N-3026-SM-7MGVU	0.461947582	0.39330636	1.046840254	0.199248307	0.049519251	0.142870845	0.103678909	0	Normal
GTEX-1C64N-3126-SM-79OO3	0.664300785	0.294664856	2.006477564	1.773574423	0	0.071474376	0.028852006	0	Normal
GTEX-1C6VQ-0011-R10b-SM-7P8Q1	0.343692069	0.293841299	0.574343754	0.140516919	0.073518641	0.044268206	0.069812134	0.014082441	Normal
GTEX-1C6VQ-0011-R1a-SM-7P8Q2	0.187894405	0.107031645	1.471967788	0.066592108	0.013860978	0.208267529	0.009871693	0.031014003	Normal
GTEX-1C6VQ-0011-R9a-SM-7SB85	0.665028868	0.420078116	3.699329526	0.221444053	0.421155961	0.899717023	0.770617647	0.076572776	Normal
GTEX-1C6VQ-3026-SM-7IGPU	0.440739631	0.11515313	0.647084213	0.362217377	0.077994919	0.120219212	0.069550947	0.022374916	Normal
GTEX-1C6VR-0011-R10b-SM-7P8QA	0.931909938	0.032383005	1.959770155	0.439782689	0.032467643	0.153027043	0.045974098	0.054403968	Normal
GTEX-1C6VR-0011-R1a-SM-7MXUE	0.417596013	0	1.287472295	0.018676899	0.037916324	0.131207525	0.079716023	0	Normal
GTEX-1C6VR-0011-R2a-SM-7RHGZ	0.500496149	0	2.057623558	0.137293662	0.057692867	0.173383321	0.253747285	0.032763837	Normal
GTEX-1C6VR-0011-R4b-SM-9QEGZ	0.549225575	0.153416242	1.756169328	0.220577607	0.116897018	0.294311961	0.049644707	0	Normal
GTEX-1C6VR-0011-R5a-SM-9QEH1	0.33330923	0.025269814	1.134878054	0.108410709	0.14574266	0.099335606	0.109373933	0	Normal
GTEX-1C6VR-0011-R6a-SM-7MXU8	1.029982866	0.042532279	1.64385619	0.160274831	0.505992524	0.26447638	0.341188772	0	Normal
GTEX-1C6VR-0011-R8b-SM-7MXUF	2.649385529	0.161436266	1.976363636	1.12498977	0.109882042	0.492314685	0.301236441	0.180911663	Normal
GTEX-1C6VR-3026-SM-7IGLW	1.272023189	0	1.454702328	1.691087441	0	0.144437998	0.065641239	0.16079114	Normal
GTEX-1C6VS-0011-R5a-SM-7MXU9	0.556993385	0.066027175	0.838588779	0.156914315	0.219586745	0.324119326	0.098918068	0.01894746	Normal
GTEX-1C6VS-0011-R9b-SM-9WG5W	0.346644922	0.181929438	1.922578457	0.611266825	0.546363574	0.151079473	0.233519979	0	Normal
GTEX-1C6VS-3026-SM-79OLA	1.087462841	0.159370847	1.471967788	0.563255771	0.3035762	0.232046713	0.187514398	0.062038796	Normal
GTEX-1C6WA-0011-R3a-SM-9OSVP	0.767061498	0.267835392	2.850199342	0.236339539	0.048361753	0.314754522	0.051539159	0.071996007	Normal
GTEX-1C6WA-0011-R4a-SM-9QEH2	0.780478089	0.612305313	3.171366976	0.280124892	0.096477769	0.539332545	0.140778656	0.018591448	Normal
GTEX-1C6WA-0011-R5a-SM-9WG5X	0.831228693	0.255077682	3.163337708	0.385817545	1.123666196	0.623024029	0.138552375	0	Normal
GTEX-1C6WA-0011-R6a-SM-7PBYP	1.629939409	0.268434394	3.833902077	0.27596058	0.293488202	0.845911507	0.311154315	0	Normal
GTEX-1C6WA-0011-R7b-SM-7P8S8	0.92539184	0.136939451	3.134385246	0.597411988	0.775176996	0.379842727	0.056500294	0.039980598	Normal
GTEX-1C6WA-0011-R8b-SM-7P8S7	1.159629186	0.285106251	2.84899843	0.515005916	0.380064459	0.425244442	0.190678066	0	Normal
GTEX-1C6WA-3026-SM-7P8RQ	0.696528046	0.526068812	2.284514133	1.015782997	0.160533009	0.144307467	0.044575975	0.069922094	Normal
GTEX-1C6WA-3326-SM-7MKGN	0.374622206	0.350270924	1.872631791	1.37517848	0	0	0.099322139	0.079169863	Normal
GTEX-1CAMQ-0011-R8a-SM-ARU85	0.342782282	0.230571942	0.566474224	0.16542962	0.152767519	0.031663383	0.122023277	0	Normal
GTEX-1CAMQ-0011-R9a-SM-9WG5Z	0.479541007	0.070526721	1.933572638	0.273814245	0.186754085	0.224534263	0.237196574	0.020256827	Normal
GTEX-1CAV2-0011-R11a-SM-ARU8D	0.253505262	0.033172766	1.101650076	1.173767068	0.033271456	0.087530731	0.047091622	0	Normal
GTEX-1CAV2-0011-R1a-SM-ARZML	0.144960005	0.041593449	0.556110553	0.099995339	0	0.073737987	0.101663521	0	Normal
GTEX-1CAV2-0011-R5b-SM-9QEH4	0.385707125	0.051024003	0.686253987	0.298306396	0.076080169	0.045820371	0.161823203	0	Normal
GTEX-1CAV2-0011-R9b-SM-9WG5M	0.299010149	0	2.014355293	1.10634832	0.563060483	0.163498732	0.521050737	0	Normal
GTEX-1CAV2-2726-SM-7IGNN	0.332622014	0.05272193	0.528671329	0.317998618	0.026672601	0	0.09269457	0	Normal
GTEX-1CB4G-0011-R10a-SM-9QEHS	1.279174108	0.283803271	1.68212379	0.582941313	0.068258062	0.14834845	0.06083598	0	Normal
GTEX-1CB4G-0011-R11a-SM-9OSWG	1.113033665	0.215243704	2.136519533	1.924479992	0	0.061126407	0.064758714	0.025978463	Normal
GTEX-1CB4G-0011-R1b-SM-9QEHT	0.716508087	0.106093664	1.949721678	0.364124147	0.03634156	0.18497846	0.125267566	0	Normal
GTEX-1CB4G-0011-R2a-SM-9QEGQ	1.586884813	0.259664184	3.398623997	0.693230456	0.346985247	0.853197255	0.337654011	0.115672523	Normal
GTEX-1CB4G-0011-R3a-SM-CE6QQ	0.760433875	0.108812131	1.847195187	0.123931008	0.143654635	0.218843151	0.140647793	0.041915803	Normal
GTEX-1CB4G-0011-R4b-SM-CJI28	0.476744584	0.03184685	1.660381035	0.192067884	0	0.189160371	0.099820337	0.018064389	Normal
GTEX-1CB4G-0011-R5a-SM-CKZNM	1.142740172	0.790521838	2.897046762	0.214746523	0.527670916	0.764855671	0.379177329	0.02034218	Normal
GTEX-1CB4G-0011-R6b-SM-9QEGO	0.995231234	0.032495855	1.914564523	0.167357928	0.156008221	0.362778454	0.150169706	0	Normal
GTEX-1CB4G-0011-R7b-SM-9QEGP	1.102322191	0.030646834	2.617063344	0.211635253	0.600935752	0.408277085	0.329295848	0	Normal
GTEX-1CB4G-0011-R8b-SM-9WG7H	0.879313676	0.109521036	1.510961919	0.345850517	0.136020721	0.213005039	0.233642683	0	Normal
GTEX-1CB4G-2926-SM-7MKFQ	0.919607047	0.365132593	2.203514411	1.816394909	0.122805222	0.261350279	0.08839944	0.201633861	Normal
GTEX-1CB4H-0011-R10b-SM-9QEH3	1.160274831	0.209640514	2.173447286	0.71791217	0.044561987	0.258579224	0.05526508	0.050076749	Normal
GTEX-1CB4H-0011-R3b-SM-9OSVI	1.048933645	0.123096686	1.855591108	0.177726483	0.093546655	0.286408055	0.09423607	0	Normal
GTEX-1CB4H-0011-R5b-SM-9QEGN	1.009347172	0.172743517	1.893362211	0.09940294	0.207767938	0.433173124	0.20851726	0	Normal
GTEX-1CB4H-0011-R6b-SM-CKZNK	0.581495871	0.017237802	0.584481522	0.050188223	0.100762404	0.45037988	0.060559328	0.019445729	Normal
GTEX-1CB4H-0011-R7b-SM-CJI27	0.611927767	0	0.887993096	0.215119425	0.167614841	0.451118776	0.121174586	0	Normal
GTEX-1CB4H-0011-R8b-SM-CJI26	0.835600745	0.228110634	1.875386905	0.41824393	0.280718814	0.229957009	0.090731507	0.034455205	Normal
GTEX-1CB4H-0011-R9a-SM-CKZNL	0.38758312	0.143785225	3.822730148	0.376512661	0.116444608	0.996822574	0.123904529	0	Normal
GTEX-1CB4H-3026-SM-79OLX	1.632268215	0.074765728	2.384878704	1.577247536	0	0.308477377	0.013616615	0.163627539	Normal
GTEX-1CB4H-3126-SM-7IGN4	0.893750502	0.041481309	2.115033243	0.529770982	0.020953723	0.304861451	0.058815204	0	Normal
GTEX-1CB4J-0011-R10a-SM-9WG63	3.955126781	0.416083074	4.883620816	0.590530164	0.963326148	1.052415894	0.083519749	0.044673888	Normal
GTEX-1CB4J-0011-R1a-SM-9WG64	2.968643756	0.187134291	4.294988268	0.748375356	0.478920048	1.164786278	0.092031489	0	Normal
GTEX-1CB4J-0011-R4b-SM-9WG5P	2.670160514	0.35918379	4.306699707	0.694211608	1.084744621	0.843742705	0.077215649	0.120391757	Normal
GTEX-1CB4J-0011-R6b-SM-9WG7B	1.950841638	0.074710934	3.727920455	0.363899952	0.443394475	1.115699153	0.261831659	0.042644337	Normal
GTEX-1CB4J-0011-R8a-SM-9QEHU	2.845991771	0.276794405	3.436828119	1.138159145	0.788435148	0.611738957	0.36232961	0	Normal
GTEX-1E1VI-0011-R10b-SM-ARU8F	1.313245852	0.160145725	1.830660974	0.770617647	0	0.073998417	0.116031993	0	Normal
GTEX-1E1VI-0011-R11a-SM-9OSWI	1.522557993	0.098244365	1.683022665	0.916553077	0.066413007	0.030067645	0.035806874	0.074546538	Normal
GTEX-1E1VI-0011-R1a-SM-ARZMM	0.383386346	0.039952532	1.36232961	0.077420761	0	0.035863166	0.056666758	0	Normal
GTEX-1E1VI-0011-R2a-SM-9QEGS	0.928881927	0.033525198	1.796182411	0.096545236	0.098581256	0.144568518	0.16542962	0.074601339	Normal
GTEX-1E1VI-0011-R3a-SM-9OSWH	0.658280045	0.078637158	0.873419503	0.25386828	0.053041807	0.023950801	0.056514166	0	Normal
GTEX-1E1VI-0011-R4b-SM-9QEHV	0.286289758	0	1.414135533	0.192572941	0	0.042784398	0.04534511	0	Normal
GTEX-1E1VI-0011-R5b-SM-9WG5V	0.313361959	0.018719622	0.988557451	0.182183769	0.091489972	0.025113865	0.09739505	0	Normal
GTEX-1E1VI-0011-R6a-SM-9OSVJ	0.784085143	0.098608203	1.310340121	0.117495578	0.31533436	0.126431083	0.116471225	0.025369046	Normal
GTEX-1E1VI-0011-R7b-SM-9QEGR	0.326192164	0	0.706110557	0.056874812	0.035131198	0.041775658	0.121227644	0	Normal
GTEX-1E1VI-0011-R8b-SM-ARU8E	2.092545742	0.381837084	2.070045788	0.452806263	0.256286071	0.120232485	0.292428393	0.019602292	Normal
GTEX-1E1VI-2926-SM-7IGLT	1.059355278	0.346644922	1.308593869	1.320195821	0.170822399	0.039980598	0.021337583	0.033637958	Normal
GTEX-1E1VI-3026-SM-7RHHU	0.934554243	0.132379425	1.712815854	0.646992084	0.084377268	0.090325023	0.095640915	0.019431495	Normal
GTEX-1E2YA-0011-R1b-SM-CJI29	0.515106871	0.180147861	2.312374747	0.371614618	0.263154625	0.162596766	0.115073206	0	Normal
GTEX-1E2YA-0011-R5a-SM-9QEGT	0.963843998	0.243912759	2.673104098	0.404358195	0.347325492	0.511771626	0.221444053	0.015697375	Normal
GTEX-1E2YA-0011-R6b-SM-CE6R2	0.295723025	0.059327586	0.471655707	0.058247217	0.073984712	0.053292097	0.068533241	0	Normal
GTEX-1E2YA-0011-R7a-SM-CJI1Z	0.328721595	0.044030339	0.766213502	0.260266587	0.2083924	0.019901138	0.077598501	0	Normal
GTEX-1E2YA-0011-R8a-SM-CKZNG	1.385707125	0.522457558	2.445991491	0.340619235	0.221072783	0.238420026	0.25011268	0	Normal
GTEX-1E2YA-2926-SM-7MGWX	0.603216843	0.348005741	1.606442228	1.050327554	0.163112244	0	0.034666487	0	Normal
GTEX-1E2YA-3026-SM-7IGO7	0.556993385	0.343237247	1.369047643	0.695459383	0.11209958	0.14834845	0.054237242	0	Normal
GTEX-1EH9U-0011-R10a-SM-CJI2A	0.817623258	0.098850712	1.660837368	0.503552276	0.221567789	0.374844741	0.041957843	0.019118314	Normal
GTEX-1EH9U-0011-R1b-SM-CJI2B	0.379177329	0	1.865522959	0.122606463	0.028767156	0.171206827	0.020512869	0	Normal
GTEX-1EH9U-0011-R3b-SM-CL534	0.353887836	0.073312973	1.167357928	0.071982283	0.073518641	0.228110634	0.095127765	0	Normal
GTEX-1EH9U-0011-R5a-SM-CJI2K	0.286999397	0	0.719577745	0.021039034	0.021493941	0.09365482	0.200880954	0.012133833	Normal
GTEX-1EH9U-0011-R6a-SM-CJI2C	0.325961996	0.037466567	0.724562965	0.14182513	0.317651385	0.150689643	0.070458026	0	Normal
GTEX-1EH9U-0011-R7a-SM-9QEGU	0.277984747	0	0.843581923	0.057152171	0.136322654	0.031606927	0.21238257	0	Normal
GTEX-1EH9U-0011-R9b-SM-9WG5T	0.722815726	0.122950962	3.158175426	0.195977459	0.042280116	0.627513457	0.465399883	0.04749651	Normal
GTEX-1EH9U-3126-SM-7MXU5	0.587364991	0.187894405	1.462052319	0.933723698	0.081516885	0.101300452	0.064151664	0.05555663	Normal
GTEX-1EKGG-0011-R11a-SM-9QEHZ	1.381283373	0.089226942	2.254896336	1.548929769	0.045428991	0.099618386	0.07981158	0.171206827	Normal
GTEX-1EKGG-0011-R1b-SM-9QEI1	0.59493067	0.042602317	2.187134291	0.102362508	0.124539891	0.432104223	0.139469495	0	Normal
GTEX-1EKGG-0011-R2a-SM-CE6R8	0.890096434	0.040219133	1.755742179	0.368824212	0.040331371	0.296310561	0.2282338	0.067445978	Normal
GTEX-1EKGG-0011-R5a-SM-9OSVQ	0.548535267	0.047119549	1.617768646	0.176705738	0.340619235	0.342327173	0.235849577	0	Normal
GTEX-1EKGG-0011-R6a-SM-CL538	0.971000861	0.127567251	1.638768944	0.048278043	0.430499386	0.621711977	0.255440305	0	Normal
GTEX-1EKGG-0011-R7a-SM-CKZNN	0.506906555	0.081707754	1.664937877	0.095762424	0.494773999	0.196984664	0.262433158	0	Normal
GTEX-1EKGG-0011-R9a-SM-CMKFV	0.816149114	0.074025828	3.22650853	0.625270489	0.481298942	0.486559928	0.857582955	0.123189413	Normal
GTEX-1EKGG-2926-SM-7EPIH	0.92036953	0.343805752	1.824156844	0.779721981	0.681584195	0.215119425	0.173639164	0.041144836	Normal
GTEX-1EKGG-3126-SM-9WPO5	0.930321025	0.065985829	2.133234706	1.99494171	0	0.249506021	0.081898598	0	Normal
GTEX-1EMGI-0011-R10a-SM-9OSWY	1.488515009	0.219091058	2.095249317	0.823097147	0.126153511	0.113287098	0.125637878	0	Normal
GTEX-1EMGI-0011-R11b-SM-9OSWX	1.855989697	0.286762889	2.483364361	1.565597176	0	0.046630748	0.126285695	0.058482751	Normal
GTEX-1EMGI-0011-R1b-SM-9OSWZ	0.988048397	0.651132078	3.42921423	0.356031095	0.176322773	0.38084025	0.299947954	0.041621482	Normal
GTEX-1EMGI-0011-R2b-SM-9OSVS	1.401630467	0.319386715	3.485426827	0.401739675	0.083587825	0.574053054	0.20851726	0.093749458	Normal
GTEX-1EMGI-0011-R3b-SM-CE6R9	1.427606173	0.187387707	2.555816155	0.300416628	0.058995251	0.390557636	0.187134291	0.044492044	Normal
GTEX-1EMGI-0011-R4b-SM-CJI2D	0.845750967	0.809085118	3.422771219	0.355354621	0.362217377	0.695548468	0.195347598	0	Normal
GTEX-1EMGI-0011-R5a-SM-CJI2E	1.200378798	0.179383654	2.978927776	0.287945039	0.456070161	0.583519084	0.22650853	0.103974263	Normal
GTEX-1EMGI-0011-R6a-SM-9OSVR	1.371837617	0.061223202	2.620351807	0.352306553	0.50984783	0.232537969	0.39297679	0.034877738	Normal
GTEX-1EMGI-0011-R7b-SM-9QEH5	1.203514411	0.206768235	2.793895883	0.3154503	0.618332639	0.38758312	0.28166858	0	Normal
GTEX-1EMGI-0011-R8b-SM-9QEID	1.966430467	0.778124452	3.414812061	0.411643176	0.250719083	0.500496149	0.40315863	0	Normal
GTEX-1EMGI-3026-SM-7P8P6	0.846473257	0.139338514	1.627139871	0.730661691	0.139731422	0.064124065	0.025850932	0	Normal
GTEX-1EMGI-3126-SM-7MXUR	1.252778952	0.57695742	2.239703535	1.9347052	0.06944096	0.33845294	0.085927676	0.187514398	Normal
GTEX-1EN7A-0011-R3a-SM-9OSVT	0.346985247	0.214497868	0.648833548	0.182565182	0.085778148	0.095505893	0.0463793	0	Normal
GTEX-1EN7A-0011-R5a-SM-9QEH6	0.351628329	0	0.779637945	0.037382222	0.147046143	0.089403234	0.054014911	0	Normal
GTEX-1EN7A-0011-R6b-SM-9QEHW	0.273933569	0	0.919073069	0.17951105	0.115486096	0.268913416	0.072942698	0	Normal
GTEX-1EN7A-0011-R7b-SM-9QEHX	0.165815488	0.116763971	0.592923408	0.069894605	0.071378265	0.02163607	0.046938013	0	Normal
GTEX-1EN7A-3026-SM-7PBYT	0.552081911	0.321004474	0.842536405	0.315682151	0.04438013	0.140647793	0.127738919	0	Normal
GTEX-1EU9M-0011-R2b-SM-9QEH7	0.823830866	0.12053774	2.467801156	0.317188278	0.091584752	0.434561512	0.237196574	0	Normal
GTEX-1EU9M-0011-R3a-SM-9QEHY	0.478609468	0.047035766	0.805457561	0.203890227	0.06256385	0.02830039	0.07746178	0	Normal
GTEX-1EU9M-0011-R7b-SM-9OSVU	0.350836665	0.058025503	1.370722275	0.147176427	0.159112461	0.20576784	0.075409406	0.022104997	Normal
GTEX-1EU9M-0011-R9a-SM-9WG61	0.772645803	0.309641873	3.20867332	0.645240513	0.234010733	0.599413018	0.716508087	0.051079704	Normal
GTEX-1EU9M-2926-SM-793DF	1.206018004	0.233274539	1.959770155	1.717649008	0	0.094141464	0.038183302	0.079442969	Normal
GTEX-1EWIQ-0011-R1a-SM-9OSX7	0.523963346	0.271306144	1.332278283	0.713519866	0.155878733	0.127963378	0.021138557	0	Normal
GTEX-1EWIQ-0011-R6a-SM-ARU8G	0.285461405	0	0.939828359	0.222062625	0.261109529	0.07129588	0.084690204	0	Normal
GTEX-1EWIQ-0011-R9a-SM-ARL8L	0.909350696	0.237686079	3.925049965	0.749577172	0.621899486	0.605778768	1.044044333	0.036017958	Normal
GTEX-1EWIQ-3026-SM-7IGOJ	0.61117238	0.785257589	1.621055503	1.504366151	0.044799766	0.172359498	0.078719126	0.050327554	Normal
GTEX-1EWIQ-3126-SM-7MXTI	0.453333197	0.454702328	1.3934162	0.724301014	0.106857495	0.111258385	0.107620921	0	Normal
GTEX-1EX96-0011-R10b-SM-CE6QR	1.079975377	0.22650853	1.82374936	0.601411277	0.118000835	0.064482814	0.025992632	0	Normal
GTEX-1EX96-0011-R1a-SM-CE6R5	0.542901856	0.092288638	2.062812492	0.240741731	0.110363243	0.066784962	0.079347388	0.103772892	Normal
GTEX-1EX96-0011-R3b-SM-ARZMH	0.824727127	0.272023189	1.89219671	0.267475872	0.058842905	0.31254901	0.142217362	0	Normal
GTEX-1EX96-0011-R4a-SM-ARU82	0.328376934	0.092248039	1.551885103	0.147957881	0.092491618	0.109587896	0.066385451	0	Normal
GTEX-1EX96-0011-R5a-SM-ARU83	1.305678743	0.713783781	2.993674362	0.590051039	1.542010356	0.654252213	0.21263159	0.02248855	Normal
GTEX-1EX96-0011-R6a-SM-9OSVV	1.032806145	0.052916646	1.653977179	0.197488002	1.111699072	0.342440964	0.201508404	0	Normal
GTEX-1EX96-0011-R7a-SM-9OSVW	0.679333711	0.128596955	1.965322548	0.275603079	1.153805336	0.28368476	0.238175419	0.015097876	Normal
GTEX-1EX96-3026-SM-7RHH5	1.209141398	0.523762665	2.039840265	1.047538389	0.154842407	0.464354604	0.098271319	0	Normal
GTEX-1EX96-3126-SM-9JGGC	0.825134335	0.202887833	1.751892138	1.747172537	0.043050476	0	0.030745696	0.140516919	Normal
GTEX-1F48J-0011-R10a-SM-9QEIB	1.051720116	0.244765308	2.308593869	0.509341141	0.086512047	0.254956787	0.007904473	0	Normal
GTEX-1F48J-0011-R11b-SM-9OSWV	1.533064922	0.14860877	3.109694865	1.118359726	0	0.457016363	0.036735412	0.05772059	Normal
GTEX-1F48J-0011-R1a-SM-9QEIC	0.553950241	0.340163443	2.986774976	0.262433158	0.022445938	0.813114191	0.188274311	0.098446509	Normal
GTEX-1F48J-0011-R2a-SM-CL535	0.650856448	0.245860702	4.517275693	0.157173094	0.108945913	1.091530593	0.087815834	0.031494008	Normal
GTEX-1F48J-0011-R3b-SM-9OSVY	0.764940573	0.064262056	2.018634174	0.195725548	0.032580486	0.179765808	0.068643298	0	Normal
GTEX-1F48J-0011-R4b-SM-9OSVX	0.786429083	0.226261894	2.927517246	0.313129735	0	0.443288375	0.015797267	0	Normal
GTEX-1F48J-0011-R5b-SM-9OSVZ	0.883229789	0.031987963	2.74910515	0.062135531	0.41921526	0.567837462	0.089430353	0.036060171	Normal
GTEX-1F48J-0011-R6a-SM-CJI2F	0.820076821	0	3.381560255	0.371837617	0.691534165	0.712991889	0.099227866	0.045722536	Normal
GTEX-1F48J-0011-R7a-SM-CJI2G	0.412076939	0.075025973	2.699107385	0.087978725	0.174406419	0.298306396	0.100762404	0.017280568	Normal
GTEX-1F48J-0011-R8a-SM-9OSWW	2.161565256	0.100129941	2.788059224	0.509138416	0.194213156	0.790855428	0.28936234	0.075998052	Normal
GTEX-1F48J-2726-SM-7P8PW	0.932968242	0.12792377	2.138159145	1.170566057	0	0.115193089	0.046938013	0.0736009	Normal
GTEX-1F48J-2826-SM-7P8R4	0.856547538	0.067597418	1.678973308	0.688851744	0.100520217	0.175045486	0.024475714	0.057429476	Normal
GTEX-1F52S-0011-R11a-SM-CJI23	1.313826296	0.179383654	2.056930288	1.261229909	0	0.254473108	0.074669837	0.153286521	Normal
GTEX-1F52S-0011-R3a-SM-CKZNI	0.476329838	0.116657525	1.819668183	0.366587995	0.153935011	0.435415241	0	0	Normal
GTEX-1F52S-0011-R5a-SM-CJI22	0.70893764	0	1.599317794	0.246590503	0.60530468	0.312665174	0.183327706	0.032199606	Normal
GTEX-1F52S-0011-R7b-SM-9QEH8	0.428356822	0.020854187	1.031395196	0.137634672	0.205892928	0.12616673	0.122063047	0.011811909	Normal
GTEX-1F52S-0011-R8a-SM-9OSXA	1.385154897	0.26447638	2.211946682	0.297015288	0.074642438	0.215864939	0.115126489	0.017138009	Normal
GTEX-1F52S-0011-R9a-SM-9WG62	1.007195501	0.308943288	4.344828497	0.219091058	0.252778952	1.136847604	0.226878404	0	Normal
GTEX-1F52S-3026-SM-7P8PV	1.010063683	0.111739128	1.674008609	1.267236142	0	0.100547129	0.008261697	0.263034406	Normal
GTEX-1F52S-3126-SM-7PC3M	0.652234073	0.217727042	0.987175316	0.954494126	0.031084602	0.134023747	0.022176033	0	Normal
GTEX-1F6I4-0011-R10b-SM-9OSWT	1.060047384	0.175045486	1.344260395	0.773236812	0.036861985	0.112313138	0.083805645	0	Normal
GTEX-1F6I4-0011-R11b-SM-9OSWS	1.693765712	0.465399883	2.137831372	2.294841271	0	0.079797929	0.079374697	0.050759392	Normal
GTEX-1F6I4-0011-R1a-SM-9OSWU	0.3934162	0.027989129	1.38294387	0.218471211	0.16079114	0.121439856	0.068890895	0	Normal
GTEX-1F6I4-0011-R2a-SM-CL536	1.207892852	0.0432185	2.32308179	0.457436698	0	0.437653878	0.394514142	0	Normal
GTEX-1F6I4-0011-R3a-SM-9QEH9	0.720015735	0.188147687	1.422771219	0.213627239	0.128504576	0.04436614	0.058538165	0.073724279	Normal
GTEX-1F6I4-0011-R5b-SM-9QEHA	0.486971744	0	1.305095011	0.236094579	0.556110553	0.22897257	0.241718175	0.017252057	Normal
GTEX-1F6I4-0011-R6a-SM-CE6R4	0.736474994	0.08163959	1.230203013	0.263034406	0.672289553	0.037171338	0.173767068	0.015711646	Normal
GTEX-1F6I4-0011-R7a-SM-CJI24	0.457016363	0.077994919	1.319039816	0.149259365	0.188147687	0.07010076	0.299947954	0	Normal
GTEX-1F6I4-0011-R8a-SM-9QEIA	1.086783766	0.050062815	1.298071735	0.201884743	0.082729835	0.144699025	0.093776497	0.074710934	Normal
GTEX-1F6I4-0011-R9a-SM-CMKFU	1.082021269	0.079893481	2.521050737	1.174406419	0.49978212	0.356932568	0.360982241	0.022999797	Normal
GTEX-1F6I4-3026-SM-7P8SI	1.596935142	0.244399991	2.032806145	2.044743821	0	0.058482751	0.046728521	0.143001506	Normal
GTEX-1F6I4-3126-SM-7P8SD	0.432424977	0.165944088	0.846874374	0.888071052	0.113020325	0.034610148	0.164400135	0	Normal
GTEX-1F6IF-0011-R10a-SM-9QEIN	1.332851122	0.156914315	1.504874589	0.465295389	0.080807723	0	0.014698071	0	Normal
GTEX-1F6IF-0011-R1b-SM-9WG78	0.88869455	0.535157156	2.567058626	0.364572432	0.393196512	0.404685176	0.125016229	0	Normal
GTEX-1F6IF-0011-R2b-SM-9QEHB	1.41196851	0.364460374	3.516015147	0.928048109	0.397364885	0.511063157	0.409255147	0	Normal
GTEX-1F6IF-0011-R4b-SM-CKZNJ	0.461109415	0.069660927	1.981852653	0.256044474	0.12011302	0.235604533	0.086444109	0	Normal
GTEX-1F6IF-0011-R5b-SM-CM2RH	1.471967788	0.11789448	2.534310665	0.310689118	1.047538389	0.14404637	0.24610401	0	Normal
GTEX-1F6IF-0011-R6a-SM-9QEIO	1.21971064	0.087394948	2.008271738	0.28036249	1.51752767	0.153156788	0.303108551	0	Normal
GTEX-1F6IF-0011-R8a-SM-9OSX5	2.378234155	0.124367842	1.381837084	0.364236231	0.239520247	0.228356954	0.297250121	0	Normal
GTEX-1F6IF-3026-SM-7P8QN	1.073820233	0.300416628	1.925619712	1.281549893	0.27369491	0.115019922	0.064055064	0	Normal
GTEX-1F6RS-3126-SM-9MQK7	1.162854528	0.098473459	2.056236685	0.831877241	0	0	0	0.110683955	Normal
GTEX-1F75A-0011-R11a-SM-AHZ35	2.206643224	0.274530045	2.044044333	1.294547234	0.018819306	0.098203932	0.046407241	0.021181208	Normal
GTEX-1F75A-0011-R1b-SM-CE6RA	0.640065583	0.395720913	1.906505826	0.305678743	0.063806636	0.265556916	0.125796554	0	Normal
GTEX-1F75A-0011-R3b-SM-ARL8K	0.689030727	0	1.113700499	0.373174891	0.160016608	0.083941767	0.067184362	0	Normal
GTEX-1F75A-0011-R4a-SM-ARL8J	0.545177635	0.050452939	1.230817842	0.166458372	0.025524968	0.173255383	0.156008221	0	Normal
GTEX-1F75A-0011-R5a-SM-ARZMJ	1.055889758	0.049435607	1.442014566	0.140909507	0.557777671	0.28534303	0.2391536	0.082743458	Normal
GTEX-1F75A-0011-R6b-SM-9QEHD	1.210388864	0.145481822	1.588804567	0	0.664664872	0.067019106	0.272739878	0.063378686	Normal
GTEX-1F75A-0011-R7b-SM-9QEHE	1.015782997	0.025624182	1.971957335	0.144699025	0.890252115	0.100668225	0.173511248	0.084989471	Normal
GTEX-1F75A-0011-R8a-SM-CL539	1.155101558	0.195095577	2.243059706	0.204391163	0.142348082	0.245373963	0.270827916	0.049658646	Normal
GTEX-1F75A-2926-SM-7MXVN	1.744161096	0.209266193	1.818850561	1.808590988	0.073395244	0.065779085	0.078158922	0.08236197	Normal
GTEX-1F75A-3026-SM-9KNU2	1.007195501	0.177981556	1.283329168	0.537047519	0.091990882	0.082498227	0.039966565	0	Normal
GTEX-1F75B-0011-R2a-SM-ARL8I	0.276317993	0	2.206643224	0.152507948	0.110710678	0.139993302	0.144568518	0	Normal
GTEX-1F75B-0011-R5a-SM-9QEHC	1.996750279	1.269631651	2.828022207	0.428999926	0.622086971	0.84655349	1.317304068	0	Normal
GTEX-1F75B-0011-R6a-SM-ARZMI	0.725697537	0.039615703	0.819504696	0.05795621	0.416839742	0.262673687	0.042336156	0.044645913	Normal
GTEX-1F75B-0011-R7a-SM-ARU84	0.768247855	0	0.689030727	0.043204499	0.086946773	0.239398042	0.193582525	0	Normal
GTEX-1F75B-3026-SM-7PBZ7	0.777703755	0.091395186	0.989865623	0.566961242	0.061748553	0.134496964	0.154064674	0.017651155	Normal
GTEX-1F75W-0011-R10b-SM-ARU7Z	0.639510023	0.100385651	1.55924706	0.277627748	0.100654771	0.331590576	0.042616324	0	Normal
GTEX-1F75W-0011-R11b-SM-AHZ34	0.250233981	0.203013171	2.127963378	1.722028778	0.061154063	0.158466295	0.049142817	0.134207794	Normal
GTEX-1F75W-0011-R1a-SM-ARU81	0.453333197	0.211136827	2.06798283	0.115446144	0	0.334453862	0.072983845	0.038969894	Normal
GTEX-1F75W-0011-R5b-SM-9QEGV	0.978781377	0.096018909	2.095586908	0.345055675	0.402831302	0.475811237	0.113433803	0.036890111	Normal
GTEX-1F75W-0011-R6a-SM-9QEI5	1.111031312	0.098971951	1.64754477	0.328262029	0.765704465	0.226138561	0.250840334	0	Normal
GTEX-1F75W-0011-R7a-SM-9QEI6	0.720015735	0.06550338	2.595026184	0.125889107	0.355580147	0.369047643	0.174278571	0	Normal
GTEX-1F75W-0011-R8a-SM-9QEI4	1.972325042	0.242693958	2.326249701	0.401739675	0.109333812	0.331131922	0.241230036	0	Normal
GTEX-1F75W-3126-SM-7P8SJ	0.363899952	0.312316654	1.818032475	2.203514411	0.165043649	0.257010618	0.024660098	0.184470737	Normal
GTEX-1F7RK-0011-R10b-SM-ARU7Y	1.166715445	0.443500567	1.944483671	0.569588305	0.056736113	0.266756562	0.027168209	0.042784398	Normal
GTEX-1F7RK-0011-R11b-SM-9QEI2	2.086104371	0.221691514	2.323658291	1.867501151	0.115406191	0.103584921	0.112953625	0.098028713	Normal
GTEX-1F7RK-0011-R3b-SM-9OSWJ	0.47238379	0.17466208	1.566571641	0.088345161	0.075560013	0.182183769	0.01645353	0	Normal
GTEX-1F7RK-0011-R4b-SM-9QEI7	0.636264989	0.330902541	1.994217647	0.341530387	0.315102453	0.26951197	0.09963185	0	Normal
GTEX-1F7RK-0011-R5b-SM-9WG5S	1.103665483	0.109748347	1.731617723	0.175428791	0.754374453	0.206018004	0.213751646	0.042280116	Normal
GTEX-1F7RK-0011-R6b-SM-ARZMG	1.240619629	0.15367565	1.851998837	0.220825216	0.627326676	0.181802255	0.222804561	0	Normal
GTEX-1F7RK-1826-SM-7RHI4	0.601125981	0.55875743	2.557042415	0.113607161	0.059161428	0.349818172	0.05615343	0	Normal
GTEX-1F88E-0011-R6a-SM-CKZNW	0.569393872	0.024603367	1.609754962	0.024163627	0.464250034	0.263635404	0.174789893	0	Normal
GTEX-1F88E-0011-R8a-SM-CJI2H	2.123335113	0.344828497	3.121844298	0.366364183	0.198745582	0.731183242	0.07982523	0.039433221	Normal
GTEX-1F88E-2826-SM-7RHHE	0.695459383	0.078022254	1.156396617	0.218595202	0	0.137005052	0.02268739	0	Normal
GTEX-1F88F-0011-R9b-SM-9WG7L	1.18142064	0.42234066	4.358255587	1.24610401	0.423309237	1.214746523	0.777535442	0	Normal
GTEX-1GF9V-0011-R10b-SM-CKZNP	1.02644598	0.112446596	1.536550296	0.931304844	0.112753503	0.041341121	0.157819839	0	Normal
GTEX-1GF9V-0011-R1a-SM-CKZNQ	0.282143229	0.188400925	1.09423607	0.134641528	0.056555784	0.075340944	0.070059531	0	Normal
GTEX-1GF9V-0011-R5a-SM-9QEI8	0.456490772	0.055167883	1.630405471	0.181293413	0.233765377	0.243059706	0.170053235	0.015782997	Normal
GTEX-1GF9V-0011-R6b-SM-CJI2Q	0.898711418	0.129744606	1.20851726	0.090379227	0.747945893	0.245617353	0.240253262	0.015240636	Normal
GTEX-1GF9V-0011-R7a-SM-CJI2R	0.502126889	0.038281649	2.168321116	0.144829521	0.47612242	0.366476094	0.217851097	0.021735552	Normal
GTEX-1GF9V-0011-R8b-SM-CE6RB	2.569977093	0.532466583	1.989502361	0.676989478	0.488412176	0.230694897	0.333423734	0.070938821	Normal
GTEX-1GF9V-0011-R9a-SM-CL53K	0.870581724	1.02219024	4.557042415	1.855989697	1.402722177	1.277389699	2.727267011	0	Normal
GTEX-1GF9V-2926-SM-7PBXO	0.621524444	0.68670221	1.274410769	0.739243253	0.114886701	0.139993302	0.122248627	0.033271456	Normal
GTEX-1GF9V-3026-SM-7P8R8	0.919988339	0.104551371	1.797428082	1.241840184	0.035806874	0.12410311	0.038155201	0.040233163	Normal
GTEX-1GF9W-0011-R10a-SM-9OSXH	1.845590409	0.035370536	1.583037624	0.791522378	0.052888831	0.137634672	0.025312343	0	Normal
GTEX-1GF9W-0011-R11b-SM-9OSXG	1.418999465	0.047691933	2.793895883	1.518031493	0.024106877	0.239764627	0.067569884	0.079866181	Normal
GTEX-1GF9W-0011-R1a-SM-9QEIQ	1.3950628	0	1.998556583	0.125862664	0.128478181	0.131128486	0.079675068	0.063406299	Normal
GTEX-1GF9W-0011-R3b-SM-CJI2S	1.279174108	0.030237188	1.227124934	0.221938932	0	0.07992078	0.08464939	0	Normal
GTEX-1GF9W-0011-R4a-SM-CE6RH	0.846713941	0	1.136847604	0.221691514	0.117495578	0.14834845	0.024660098	0	Normal
GTEX-1GF9W-0011-R5a-SM-CKZO4	1.99385548	0.104927037	2.056236685	0.278460609	1.474046599	0.465086379	0.248899107	0	Normal
GTEX-1GF9W-0011-R6b-SM-9QEIE	1.690193578	0.02519893	1.779049553	0.208642109	0.630125852	0.360982241	0.178746506	0	Normal
GTEX-1GF9W-0011-R7b-SM-9QEIF	1.264836648	0	1.312665174	0.086512047	0.742954757	0.304744658	0.094046852	0.016995436	Normal
GTEX-1GF9W-0011-R8b-SM-9QEIR	2.334282225	0.366811773	2.339992484	0.574731263	0.488823464	0.533064922	0.207767938	0	Normal
GTEX-1GF9W-0011-R9b-SM-9WG7J	1.260627908	0.028413559	1.776525151	0.465399883	0.213627239	0.236706902	0.069922094	0	Normal
GTEX-1GF9W-2626-SM-7P8TA	1.784503983	0	1.51903861	0.892740728	0.078022254	0.16889872	0.076353861	0.044436088	Normal
GTEX-1GF9W-2726-SM-9JGGW	1.578697238	0.214622201	2.352193538	2.609045731	0.254594043	0.298775603	0.270110276	0	Normal
GTEX-1GMR8-0011-R10a-SM-CJI21	1.355580147	0.083819258	2.247319935	0.466339988	0.042644337	0.146915848	0.045442971	0.02414944	Normal
GTEX-1GMR8-0011-R11b-SM-9OSX2	1.976730221	0.050870813	2.138486844	1.646623508	0.051010077	0.234991741	0.054348395	0.028936851	Normal
GTEX-1GMR8-0011-R1b-SM-CJI2O	0.437121184	0.056236685	2.29130886	0.196984664	0	0.310921735	0.030350205	0.032016184	Normal
GTEX-1GMR8-0011-R2a-SM-CE6RD	0.664664872	0.028413559	2.48516918	0.027904228	0.02849843	0.258458623	0.11786789	0	Normal
GTEX-1GMR8-0011-R3b-SM-9QEIG	1.069702167	0.068822122	1.858378925	0.144699025	0	0.316493338	0.068725835	0	Normal
GTEX-1GMR8-0011-R4a-SM-9OSX1	0.736301802	0	2.014355293	0.070732786	0.058080934	0.431676441	0.020925285	0	Normal
GTEX-1GMR8-0011-R5b-SM-9QEIH	1.032100843	0.029488224	1.745452483	0.085166281	0.510556895	0.353549136	0.131918679	0	Normal
GTEX-1GMR8-0011-R6b-SM-CE6RC	0.958285901	0	1.509949146	0.091151421	0.396707521	0.237196574	0.083029509	0	Normal
GTEX-1GMR8-0011-R7b-SM-CJI2I	0.672651629	0.030999883	1.623398682	0.015297736	0.14912927	0.380396992	0.081448712	0	Normal
GTEX-1GMR8-0011-R8a-SM-CKZNX	2.298365055	0.164142649	3.26933243	0.340505301	0	0.999639281	0.111832587	0.048264091	Normal
GTEX-1GMR8-3026-SM-9KNVF	1.071762669	0.067638717	1.351628329	0.205517633	0.034314334	0.175173266	0.060462488	0.057471068	Normal
GTEX-1GMRU-0011-R10b-SM-CJI2L	1.171847314	0.122367915	1.483364361	0.482538548	0.036130523	0.06397226	0.069839625	0	Normal
GTEX-1GMRU-0011-R11b-SM-C1YQ4	0.55326219	0.097165785	2.346247774	1.901108243	0	0.169796756	0.08693319	0.055639919	Normal
GTEX-1GMRU-0011-R5a-SM-CKZNS	0.681943947	0.05615343	1.742868551	0.268434394	0.523863009	0.157819839	0.239398042	0.06324061	Normal
GTEX-1GMRU-0011-R6b-SM-A9G3B	0.63691458	0.060185765	1.150559677	0.196984664	0.676267408	0.228726355	0.140778656	0.017237802	Normal
GTEX-1GMRU-0011-R7b-SM-A96TJ	0.382058509	0.088087308	1.715893371	0.181293413	0.2880632	0.154323965	0.119103808	0.033778896	Normal
GTEX-1GMRU-3026-SM-7P8TC	0.811059948	0.499578047	1.876173114	1.068326861	0.133326783	0.332965663	0.128887252	0.044240224	Normal
GTEX-1GN1U-0011-R10b-SM-CKZNH	2.272620455	1.38294387	6.025693274	1.862748926	0.444349024	2.078609835	0.27643711	0.336511916	Normal
GTEX-1GN1U-0011-R1a-SM-CJI25	0.959176637	0.248899107	3.379898164	0.307661669	0.182565182	0.520145627	0.144699025	0.043162494	Normal
GTEX-1GN1U-0011-R2a-SM-CL53A	1.974162168	0.113433803	3.860962798	0.214870834	0.043708458	1.025737561	0.250476553	0	Normal
GTEX-1GN1U-0011-R5a-SM-9QEIS	2.316435411	0.84020136	5.222650022	1.079292767	1.648925559	1.891808001	0.052081963	0	Normal
GTEX-1GN1U-0011-R6a-SM-CKZNO	1.634128558	0.209515751	3.532316959	0.533563348	0.503959271	0.871133952	0.211510663	0.041817703	Normal
GTEX-1GN1U-0011-R8a-SM-CL537	1.19093086	0.120139569	2.525317212	0.32849183	0.031070483	0.380396992	0.033130468	0	Normal
GTEX-1GN1U-0011-R9b-SM-CMKFW	2.019346089	0.290778251	5.163498732	0.808590988	0.451962766	1.639695233	0.793937488	0.194213156	Normal
GTEX-1GN1V-0011-R10a-SM-CKZNU	1.037030731	0.027097419	1.108357178	0.386259141	0.053834241	0.172999473	0.08520708	0	Normal
GTEX-1GN1V-0011-R8a-SM-CKZNV	1.354452161	0.132787392	1.13093087	0.405338916	0.151209393	0.135889426	0.148088083	0.044184258	Normal
GTEX-1GN1V-3126-SM-7PBZG	1.337996464	0	1.038436182	0.372840689	0.110697317	0.109962253	0.146785541	0	Normal
GTEX-1GN2E-0011-R10a-SM-CE6RI	0.711847278	0.370052656	1.484911487	0.580820836	0.230571942	0.192825404	0.143132156	0	Normal
GTEX-1GN2E-0011-R1b-SM-CE6RJ	0.295017665	0.197362184	1.868686765	0.310107409	0.166715445	0.091787832	0.126272477	0	Normal
GTEX-1GN2E-0011-R2a-SM-9WG7D	0.310689118	0.087693654	1.469885976	0.178619043	0.050898667	0.132655802	0.156914315	0	Normal
GTEX-1GN2E-0011-R5b-SM-CJI2M	0.453754607	0.265436896	2.013998146	0.051079704	0.413052429	0.260025656	0.143785225	0.014869429	Normal
GTEX-1GN2E-0011-R6b-SM-9QEII	0.494773999	0.118625514	1.45995614	0.130443301	0.255077682	0.157302466	0.190678066	0.034483378	Normal
GTEX-1GN2E-0011-R7b-SM-9QEIJ	0.548535267	0.099376006	1.524565221	0.163498732	0.292546188	0.219586745	0.168000125	0	Normal
GTEX-1GN2E-0011-R8a-SM-CE6RK	1.683471893	0.581785075	2.128293401	0.429107082	0.39462389	0.189792938	0.229587923	0	Normal
GTEX-1GN2E-0011-R9b-SM-9WG7F	0.25386828	0.194465332	2.846994687	0.205892928	0.13286634	0.559932264	0.402285592	0	Normal
GTEX-1GN2E-3026-SM-9WG6I	0.598555773	0.299361898	1.409798228	0.801158656	0.090528279	0.058455043	0.064965604	0	Normal
GTEX-1GN73-0011-R10b-SM-CKZNR	1.529571108	0.258579224	2.854394678	0.701593413	0.427177055	0	0.097637763	0.255682003	Normal
GTEX-1GN73-0011-R11b-SM-9OSX4	1.513995979	0.117468981	2.299244658	2.615651705	0	0.08519348	0.14912927	0.106495731	Normal
GTEX-1GN73-0011-R1a-SM-CKZNT	0.74166113	0.130891343	3.840966704	0.65315176	0.183962835	0.085166281	0.207643013	0.043526493	Normal
GTEX-1GN73-0011-R2a-SM-CJI2V	1.347665656	0.356932568	3.64385619	0.6332917	0.290306435	0.515914256	0.2174789	0	Normal
GTEX-1GN73-0011-R3b-SM-9QEIL	1.033511102	0.268194823	2.093222111	0.415974946	0.11363383	0.085479045	0.133734482	0.043694461	Normal
GTEX-1GN73-0011-R4b-SM-9QEIK	1.231432408	0.075286171	3.017743787	0.609565868	0.232169543	0.456490772	0.16889872	0	Normal
GTEX-1GN73-0011-R5a-SM-9QEIM	1.220949004	0.126536811	3.426130544	0.23878686	1.869081754	0.276556218	0.258338011	0	Normal
GTEX-1GN73-0011-R6b-SM-CJI2T	1.46048047	0.169155359	3.093053048	0.384270893	1.89956236	0.181166174	0.409472404	0	Normal
GTEX-1GN73-0011-R7a-SM-CJI2U	0.917011584	0.11004246	3.789729251	0.366252264	1.719840555	0.112633417	0.226015216	0.036411899	Normal
GTEX-1GN73-0011-R8b-SM-CKZNY	2.379898164	0.51893793	3.066261442	0.750863723	0.63978783	0.636264989	0.945757508	0.097354594	Normal
GTEX-1GN73-0011-R9a-SM-CKZO5	2.146329373	0.209640514	3.859969548	0.647728951	0.240008965	0.775429871	0.942833505	0	Normal
GTEX-1GN73-3026-SM-7MXV8	1.039840265	0.037368164	1.897240426	2.539779192	0	0.129705047	0.201257457	0.235972083	Normal
GTEX-1GN73-3126-SM-9KNTY	0.743471883	0.284158746	2.318461465	0.853836004	0.06835438	0.061250857	0.078719126	0.019559595	Normal
GTEX-1GPI6-0011-R5a-SM-CJI2W	0.442439294	0.242450074	0.716947009	0.075710604	0.051998468	0.382390583	0.442439294	0.029502359	Normal
GTEX-1GTWX-0011-R10b-SM-CJI2X	0.846152284	0.170309669	1.806530289	0.516519498	0.08792443	0.065999611	0.093614259	0.130034671	Normal
GTEX-1GTWX-0011-R11b-SM-C1YQJ	0.326422296	0.055695443	2.107353098	0.960808225	0.028187212	0.098365654	0.059493725	0.122818472	Normal
GTEX-1GTWX-0011-R1a-SM-CE6RL	0.250476553	0.071309611	1.684818738	0.320426911	0.071515564	0.155231116	0.166072676	0	Normal
GTEX-1GTWX-0011-R2b-SM-ADEH5	0.68670221	0.031804514	2.494927567	0.19181529	0.167229454	0.176195095	0.172743517	0.087992298	Normal
GTEX-1GTWX-0011-R3b-SM-CJI2Z	0.645886076	0.14834845	1.729444007	0.290778251	0.09111079	0.196229326	0.097003928	0	Normal
GTEX-1GTWX-0011-R4a-SM-C1YQI	0.39330636	0.030957522	1.566571641	0.159758338	0.120365213	0.055042907	0.107487016	0.03489182	Normal
GTEX-1GTWX-0011-R5b-SM-CKZO6	1.111699072	0.08517988	2.696216434	0.360195695	0.631337144	0.522256668	0.162596766	0	Normal
GTEX-1GTWX-0011-R6a-SM-A96RN	1.015782997	0.151599082	2.316435411	0.148869044	0.384602458	0.348345745	0.363339312	0.044422099	Normal
GTEX-1GTWX-0011-R7a-SM-A96RO	0.520346812	0.076285443	2.222186307	0.146133829	0.422555956	0.181293413	0.219834524	0	Normal
GTEX-1GTWX-0011-R8a-SM-CE6RM	2.473527177	0.38659025	2.355580147	0.614285806	0.479644475	0.470510835	0.326767425	0.039489372	Normal
GTEX-1GTWX-0011-R9a-SM-ADEH4	0.440208075	0.042728375	2.902266569	0.868765772	0.596935142	0.147697444	0.317998618	0	Normal
GTEX-1GTWX-2926-SM-7MXV4	0.30626224	0	1.750177706	1.59645814	0	0	0.057776033	0.107821756	Normal
GTEX-1GZ2Q-0011-R10b-SM-CE6RN	1.522557993	0.121453118	1.532566323	0.45785691	0.021024816	0.177854025	0.073408955	0.092342769	Normal
GTEX-1GZ2Q-0011-R1a-SM-CJI2Y	1.562181356	0.187261005	2.284514133	0.347212086	0.115552679	0.469990138	0.096518249	0	Normal
GTEX-1GZ2Q-0011-R2b-SM-9OSWO	2.01649632	0.080398432	2.592397235	0.107487016	0.030759819	0.509746506	0.221691514	0	Normal
GTEX-1GZ2Q-0011-R3a-SM-A96RP	1.180147861	0.06526899	1.474046599	0.184343778	0.065448233	0.114993279	0.092220972	0	Normal
GTEX-1GZ2Q-0011-R5a-SM-A96RQ	1.741574847	0.039531484	2.018990175	0.184343778	0.586404475	0.496615738	0.212258044	0	Normal
GTEX-1GZ2Q-0011-R6a-SM-9OSWM	1.769771739	0	1.906505826	0.210638228	0.506094112	0.400865778	0.133142623	0.019929597	Normal
GTEX-1GZ2Q-0011-R7b-SM-9OSWN	1.294547234	0.021565007	2.062812492	0.235481995	0.08459497	0.433920884	0.174917695	0.060033545	Normal
GTEX-1GZ2Q-0011-R8a-SM-CE6RO	1.930169608	0.022673188	1.301002256	0.58245966	0.06715682	0.261470639	0.307078739	0.025567489	Normal
GTEX-1GZ2Q-0011-R9a-SM-9WG7A	1.901108243	0	2.952892642	0.363787841	0.267715562	0.575118667	0.273098089	0.040808286	Normal
GTEX-1GZ2Q-3026-SM-9JGG3	1.423309237	0.051051854	2.316725022	1.486971744	0.100627861	0.175173266	0.054542892	0.291132012	Normal
GTEX-1GZ2Q-3226-SM-9WG6L	1.585443319	0.141171172	1.674008609	0.177854025	0.058316496	0.341871921	0.11193939	0.016653204	Normal
GTEX-1GZ4I-0011-R10a-SM-9OSX3	1.152507948	0.201257457	1.45785691	0.41196851	0.087517153	0.181675061	0.062784868	0.05968753	Normal
GTEX-1GZ4I-0011-R11b-SM-9OSWR	0.691444831	0.092464556	2.287176752	2.097947836	0	0.083165703	0.033652052	0.052916646	Normal
GTEX-1GZ4I-0011-R3b-SM-9OSWP	0.534758869	0.156655489	1.260627908	0.129322587	0.027380561	0.238664592	0.085873304	0	Normal
GTEX-1GZ4I-0011-R4a-SM-9QEI9	0.58062791	0.06449661	1.082702589	0.238175419	0.032707424	0.140778656	0.046295475	0	Normal
GTEX-1GZ4I-0011-R5a-SM-9OSWQ	0.6622055	0.091869055	1.689299161	0.268194823	0.337654011	0.109133187	0.159887479	0.017736661	Normal
GTEX-1GZ4I-0011-R6b-SM-9WG77	1.062121712	0.062674363	1.634593268	0.19105724	0.486147994	0.175428791	0.182183769	0	Normal
GTEX-1GZ4I-0011-R7b-SM-ARU71	0.427069755	0.063861846	1.36120689	0.194591403	0.470719061	0.126021315	0.143915803	0	Normal
GTEX-1GZ4I-0011-R8b-SM-9WG76	1.367371066	0.091422268	1.45206823	0.573374526	0.091679526	0.066151203	0.280481274	0.062550035	Normal
GTEX-1GZ4I-0011-R9b-SM-B2LY8	1.370722275	0.150949541	2.943921327	0.375845725	0.221444053	0.304160547	0.399991351	0	Normal
GTEX-1GZ4I-2926-SM-9JGGO	0.683022665	0.890096434	2.200692666	2.085764554	0.050550454	0.363899952	0.131049443	0.137896932	Normal
GTEX-1GZ4I-3026-SM-9KNTX	0.87915681	0.215367972	1.497229129	0.288417627	0.045848322	0.080971407	0	0	Normal
GTEX-1GZHY-0011-R11a-SM-C1YRQ	0.817459538	0.478298822	1.789937869	1.601221086	0.083696739	0	0	0	Normal
GTEX-1GZHY-0011-R1a-SM-CE6RR	0.717122541	1.064882852	1.639695233	0.426962448	0.723951672	0.27464931	0.73760024	0	Normal
GTEX-1GZHY-0011-R6a-SM-9OSWL	0.541217448	0.225645121	1.089498151	0.243303487	0.28036249	0.319155458	0.080234684	0.014440995	Normal
GTEX-1GZHY-0011-R8b-SM-9OSWK	1.202887833	0.108196572	1.027154052	0.297837036	0.149649582	0.106736917	0.159112461	0	Normal
GTEX-1GZHY-0011-R9a-SM-9WG5R	0.929033479	0	3.312810365	0.791605725	0.151469198	0.683382058	0.833578294	0.044240224	Normal
GTEX-1GZHY-3026-SM-7MXVA	0.967980126	0.693854902	1.642008357	1.352193538	0.027649495	0.049073097	0.009894619	0.031098722	Normal
GTEX-1GZHY-3126-SM-9QEHH	0.469260847	0.226878404	1.182056609	0.261229909	0.030463214	0.027267311	0.120736785	0.017223546	Normal
GTEX-1H1CY-0011-R10a-SM-CE6SD	0.630871383	0.110122663	1.52656966	0.356481902	0.022772599	0.118133768	0.024277121	0	Normal
GTEX-1H1CY-0011-R11a-SM-C1YQR	1.056583528	0.322389683	1.733354341	1.386810946	0	0.13251104	0.063019662	0.112046185	Normal
GTEX-1H1CY-0011-R1a-SM-CKZOZ	0.596553553	0.017779413	2.139796897	0.196732928	0.18497846	0.208766947	0.074615039	0.078623497	Normal
GTEX-1H1CY-0011-R4b-SM-CJI3G	0.364348307	0	1.349365278	0.173639164	0.066977789	0.089104881	0.082893301	0	Normal
GTEX-1H1CY-0011-R5a-SM-CM2SN	0.658280045	0.063254418	1.374065718	0.121652036	0.39462389	0.214995135	0.193834811	0	Normal
GTEX-1H1CY-0011-R6b-SM-CE6RP	1.22650853	0.039727988	1.458906907	0.236462004	0.704871964	0.137634672	0.219462839	0.022559568	Normal
GTEX-1H1CY-0011-R7a-SM-CJI32	0.542703792	0.137765808	1.644317778	0.135311586	0.18142064	0.124063396	0.200253232	0	Normal
GTEX-1H1CY-0011-R8b-SM-CJI31	1.268434394	0.884793263	3.269781238	1.316145742	0.624428477	0.7031007	0.437121184	0	Normal
GTEX-1H1CY-3026-SM-9OSW7	1.039138394	0.52747075	1.269033146	1.800744624	0.082729835	0	0.059327586	0.137057531	Normal
GTEX-1H1DF-0011-R9b-SM-CM2RN	0.979879012	0.127844551	2.56193706	0.365132593	0.639232163	0.515106871	0.350836665	0.024929539	Normal
GTEX-1H1DG-0011-R10b-SM-CE6S7	2.196921734	0.205892928	1.985136067	0.973280639	0	0.077229324	0.061776198	0	Normal
GTEX-1H1DG-0011-R11a-SM-C1YQK	2.284217983	0	3.338709645	1.24610401	0	0.326307235	0.018092884	0	Normal
GTEX-1H1DG-0011-R1b-SM-CKZP1	2.589763487	0.158337027	3.888499736	0.775261292	0.284632576	0.664300785	0.135180227	0.046463121	Normal
GTEX-1H1DG-0011-R2a-SM-ADEIQ	2.698663	0.103208904	4.790772038	0.428356822	0.290542363	1.189033824	0.375734539	0.029883951	Normal
GTEX-1H1DG-0011-R4a-SM-CE6RQ	2.24701605	0.064827681	3.565597176	0.460375619	0.186880831	0.742351209	0.031183435	0	Normal
GTEX-1H1DG-0011-R5b-SM-CJI33	2.146655222	0	2.896853073	0.077830897	0.972913177	0.393855477	0.169796756	0.018278085	Normal
GTEX-1H1DG-0011-R6a-SM-A9SK8	2.117030053	0.114740145	2.883425316	0.217230716	0.464145457	0.552278691	0.198619873	0.03801469	Normal
GTEX-1H1DG-0011-R7b-SM-A96RR	1.976363636	0.208017755	1.867896464	0.188400925	0.614851162	0.340847077	0.215740713	0	Normal
GTEX-1H1DG-0011-R8a-SM-CL54Z	3.2340414	0.056097924	3.154291556	0.590530164	0.28534303	0.7212414	0.190804468	0.031931519	Normal
GTEX-1H1DG-0011-R9b-SM-ACKVB	1.848798181	0.11687041	3.245039234	0.378733559	0.145090477	0.613060107	0.063696209	0.083438054	Normal
GTEX-1H1DG-2826-SM-9JGHB	2.133563526	0.125902328	2.661293556	1.525567789	0.085370265	0.201508404	0.015554659	0.095762424	Normal
GTEX-1H1DG-2926-SM-9WYU3	1.710172748	0	1.429749851	0.600745498	0.089986198	0.21549223	0.026176822	0.081285082	Normal
GTEX-1H1ZS-0011-R10b-SM-A9SK9	1.168000125	1.453649266	2.158013807	0.293017272	0.149259365	0.090799244	0.119196791	0.038815419	Normal
GTEX-1H1ZS-0011-R11a-SM-C1YQM	1.87026607	0.52656966	2.38211386	2.352758525	0.056805464	0.05088474	0.262914176	0.032241931	Normal
GTEX-1H1ZS-0011-R1b-SM-A9G1E	0.956502778	0.073244411	1.82659933	0.253021096	0.108798752	0.15924166	0.170309669	0	Normal
GTEX-1H1ZS-0011-R2b-SM-CL54Q	0.517124486	0	1.236339539	0.08430923	0.106830701	0.176960992	0.069289713	0	Normal
GTEX-1H1ZS-0011-R3b-SM-CE6RS	0.880489627	0.226631832	2.321350901	0.115632576	0.244521774	0.266996372	0.098621677	0	Normal
GTEX-1H1ZS-0011-R4b-SM-CKZO7	0.60046007	0.139731422	2.205392513	0.092951601	0.094911647	0.165558254	0.068134214	0.054181662	Normal
GTEX-1H1ZS-0011-R5b-SM-CL53L	1.301002256	0.099685706	3.015426204	0.261711329	0.632268215	0.458487	0.112072883	0.038323796	Normal
GTEX-1H1ZS-0011-R6b-SM-A9G1F	0.919301941	0	1.577730931	0.114606899	0.682932803	0.13842131	0.310689118	0	Normal
GTEX-1H1ZS-0011-R7a-SM-CL54P	0.859333509	0.173127433	2.011853406	0.170053235	0.781737388	0.263034406	0.125558533	0	Normal
GTEX-1H1ZS-0011-R8b-SM-A9SKA	1.41196851	0.09365482	2.789520604	0.480265122	0.343805752	0.457121458	0.106401925	0	Normal
GTEX-1H1ZS-0011-R9a-SM-CM2SO	1.608809243	0.228849468	4.23572706	0.626298949	0.385707125	1.305678743	0.601791584	0	Normal
GTEX-1H1ZS-2926-SM-9WPP2	1.18142064	0.441908364	2.12498977	1.833092483	0	0.186120184	0.219462839	0.157819839	Normal
GTEX-1H1ZS-3026-SM-9KNUJ	0.995303605	0.661475991	1.747172537	0.626392409	0.256286071	0.184724621	0.049031263	0	Normal
GTEX-1H23P-0011-R10a-SM-A96RS	0.627046459	0.102456577	1.132247798	0.325156118	0.069289713	0.015782997	0.085750959	0	Normal
GTEX-1H23P-0011-R1a-SM-ACKVC	0.464877338	0.186627327	2.677846466	0.154453593	0.0966127	0.282973489	0.017651155	0.018619932	Normal
GTEX-1H23P-0011-R2a-SM-CKZP3	0.433386809	0	1.318461465	0.100372194	0.102470015	0.135797512	0.037283813	0	Normal
GTEX-1H23P-0011-R3b-SM-CL54S	0.492929907	0.039643775	1.384602458	0.252657864	0	0.169796756	0.028385268	0	Normal
GTEX-1H23P-0011-R4b-SM-CL54R	0.443818797	0.033172766	1.328836464	0.170694234	0.081789547	0.087544309	0.058635135	0.018819306	Normal
GTEX-1H23P-0011-R5a-SM-CKZOI	0.68688146	0	1.640158155	0.121996763	0.359970888	0.064951812	0.095856924	0.041242982	Normal
GTEX-1H23P-0011-R6b-SM-A9G1H	0.423847055	0	1.050327554	0.176195095	0.140255134	0.051734035	0.051455633	0	Normal
GTEX-1H23P-0011-R7b-SM-CKZP2	0.637934776	0	1.672199019	0.179128829	0.356819915	0.103410354	0.16117825	0	Normal
GTEX-1H23P-0011-R8b-SM-A9G1G	0.336854639	0.199876467	1.077242999	0.260627908	0.146003451	0.192446694	0.04833385	0	Normal
GTEX-1H23P-0011-R9a-SM-CM2T1	0.654985383	0.380286156	2.741790545	0.541415716	0.301704696	0.447737871	0.241230036	0	Normal
GTEX-1H23P-2926-SM-9WYU8	0.549422746	0.089701524	1.569977093	0.882603925	0.107286135	0	0.013140632	0	Normal
GTEX-1H2FU-0011-R3b-SM-CKZP4	0.41824393	0.139862368	1.682573297	0.226385217	0	0.439250781	0.020797306	0	Normal
GTEX-1H2FU-0011-R4a-SM-CL551	0.436694888	0	0.821057079	0.021877657	0.087394948	0.116005369	0.01592569	0	Normal
GTEX-1H2FU-0011-R5b-SM-CL552	1.24610401	0.057166038	2.738767837	0.342327173	0.325846898	0.950916271	0.221320307	0	Normal
GTEX-1H2FU-0011-R9b-SM-CE6S4	1.916476644	0.867896464	5.916954279	1.211635253	1.334568276	1.811059948	0.896543116	0.201257457	Normal
GTEX-1H2FU-3126-SM-9WYUJ	1.261229909	0.519642543	1.87774425	1.241840184	0.042630331	0.311851831	0.045428991	0	Normal
GTEX-1H3NZ-0011-R11b-SM-CE6SF	1.635986504	0.374844741	2.454175893	1.624334889	0.032651008	0.057845335	0.090988888	0	Normal
GTEX-1H3NZ-0011-R1a-SM-CKZP5	1.006477564	0.018078637	3.171687219	0.152378145	0.071199757	0.421371433	0.165300975	0	Normal
GTEX-1H3NZ-0011-R4a-SM-CL54T	1.13093087	0.045484909	2.441217863	0.230080016	0.194717463	0.380064459	0.048598907	0.025850932	Normal
GTEX-1H3NZ-0011-R5a-SM-CM2SP	1.896465616	0.127382354	2.739848103	0.183835831	0.693498109	0.696528046	0.246712101	0	Normal
GTEX-1H3NZ-0011-R6b-SM-A9G1N	1.251567621	0.072366526	2.619413011	0.187641078	0.76256143	0.352419559	0.220453786	0.020797306	Normal
GTEX-1H3NZ-0011-R7a-SM-A9SKD	0.71501475	0.061596497	2.095249317	0.160533009	0.756083908	0.068835877	0.364796523	0.069344713	Normal
GTEX-1H3NZ-0011-R8a-SM-CKZP6	2.573616894	0.14912927	3.853995647	0.548929769	0.149519521	1.140124224	0.191941593	0.057914633	Normal
GTEX-1H3NZ-0011-R9a-SM-ADEH7	0.872395394	0.039840265	4.077242999	0.11427373	0.097866953	1.038436182	0.207518077	0.044883678	Normal
GTEX-1H3NZ-2926-SM-9WPQ8	1.202887833	0.613531653	2.372116318	1.425459305	0.060075061	0.318577154	0.105155073	0	Normal
GTEX-1H3NZ-3026-SM-9JGHW	1.007913082	0.578407414	2.118691953	0.408603179	0.04136916	0.159629186	0.044100304	0	Normal
GTEX-1H3O1-0011-R10a-SM-CJI3O	1.273814245	0.137136246	1.922578457	0.656633655	0	0.083506133	0.093790016	0.03565206	Normal
GTEX-1H3O1-0011-R11a-SM-A96RV	0.851838973	0.048612856	2.495439343	1.795766948	0.048752338	0.086036414	0.051956719	0.081394171	Normal
GTEX-1H3O1-0011-R1b-SM-CL554	1.141432791	0.273336847	3.967168608	0.408820535	0.188400925	0.642562956	0.331017236	0.210388864	Normal
GTEX-1H3O1-0011-R2b-SM-CKZOT	0.978927776	0.173511248	3.584962501	0.282854909	0.033229161	0.491596594	0.41283571	0	Normal
GTEX-1H3O1-0011-R3a-SM-ACKVD	1.066261442	0.219958398	2.192825404	0.190804468	0.058358061	0.472487771	0.041747627	0	Normal
GTEX-1H3O1-0011-R4b-SM-A9SKE	0.687508661	0.067363367	2.65558081	0.248170473	0.017180778	0.305328532	0.071954833	0	Normal
GTEX-1H3O1-0011-R5b-SM-ADEH8	0.72141641	0.033821174	2.605494334	0.481092237	0.595980979	0.410992287	0.172359498	0	Normal
GTEX-1H3O1-0011-R6b-SM-CL54U	0.943433784	0.097799548	3.446123866	0.567448097	0.178746506	0.625083418	0.270708334	0	Normal
GTEX-1H3O1-0011-R7a-SM-CE6SJ	0.833416375	0	2.113033665	0.040303312	0.785425004	0.22428729	0.141301988	0.023312136	Normal
GTEX-1H3O1-0011-R8a-SM-CL555	1.131589484	0.098311749	3.253838032	0.330099418	0.098581256	0.501209824	0.238297728	0.155360663	Normal
GTEX-1H3O1-0011-R9b-SM-CM2SQ	1.269631651	0.275483893	4.588564737	1.022900402	0.525567789	1.271425676	0.70061727	0.21200896	Normal
GTEX-1H3O1-1726-SM-9WYSR	0.574924978	0.203263813	1.977829417	0.517930742	0.019758838	0.16774328	0.147827668	0	Normal
GTEX-1H3O1-1826-SM-A96TO	0.675725619	0.152248331	2.103329777	1.525567789	0.18142064	0.188654118	0.045107421	0.202637126	Normal
GTEX-1H3VE-0011-R10b-SM-A9SKC	0.770955871	0.154323965	1.507921465	0.556699167	0.059992027	0.203890227	0.042910441	0	Normal
GTEX-1H3VE-0011-R11b-SM-C1YRP	1.132247798	0.237563718	2.427069755	1.72334012	0.0256667	0.214746523	0.018306575	0.084921461	Normal
GTEX-1H3VE-0011-R1a-SM-A9G1K	0.339023333	0.063005852	1.803227036	0.10658953	0	0.251082803	0.03404664	0	Normal
GTEX-1H3VE-0011-R2a-SM-CE6SA	0.344374033	0.035454999	1.115699153	0.034807324	0	0.404249185	0.037902272	0	Normal
GTEX-1H3VE-0011-R3a-SM-CE6SK	0.276198865	0.136375157	0.583230227	0.068533241	0	0.122831721	0.012694524	0	Normal
GTEX-1H3VE-0011-R5a-SM-CKZOU	1.047538389	0.643486813	3.626439137	0.400865778	0.195977459	1.374622206	0.432104223	0.02923377	Normal
GTEX-1H3VE-0011-R6b-SM-A9G1M	0.268075023	0.028257949	0.293135019	0.054959583	0.056125677	0.122553456	0	0	Normal
GTEX-1H3VE-0011-R7b-SM-CE6S9	0.405774578	0.06820302	0.882369156	0.130970395	0	0.204015477	0.096342825	0	Normal
GTEX-1H3VE-0011-R8b-SM-A9G1L	1.642470537	1.396159489	4.256255873	0.576473765	0.544188607	2.228356954	1.071762669	0.102577513	Normal
GTEX-1H3VE-2726-SM-9WPP3	0.525868423	0.396378727	1.16542962	0.476433536	0.039236676	0.167614841	0.014075297	0	Normal
GTEX-1H3VE-2826-SM-9WPOL	0.925467801	0.186500558	1.938097561	1.023610215	0	0.245617353	0.175301034	0.055140111	Normal
GTEX-1H4P4-0011-R10b-SM-CE6SG	0.69634999	0.168385305	1.103665483	0.466444406	0	0.088670805	0.105208723	0	Normal
GTEX-1H4P4-0011-R11b-SM-CE6S8	1.333423734	0	1.845188935	1.503857533	0	0.344601283	0.021948705	0.06836814	Normal
GTEX-1H4P4-0011-R1b-SM-CL54V	0.307428525	0	1.475603745	0.218595202	0.089037066	0.118173646	0.06388945	0	Normal
GTEX-1H4P4-0011-R6a-SM-ARZLR	0.356031095	0	0.555619857	0.159500022	0.2131295	0.130759581	0.117575367	0	Normal
GTEX-1H4P4-0011-R7b-SM-ARU77	0.283210618	0	0.544386466	0.106656526	0.028003278	0.085859711	0.115885553	0	Normal
GTEX-1H4P4-2726-SM-9JGGB	1.563646269	0.160920188	1.438292852	1.527070336	0.082920544	0.092356301	0.0739573	0.047259175	Normal
GTEX-1HB9E-0011-R10a-SM-CJI3H	1.484395963	0.399772661	3.59812696	0.82317869	0.352306553	0.176450439	0.044114297	0.046518999	Normal
GTEX-1HB9E-0011-R11b-SM-ARU79	2.020768865	0.591296434	3.539779192	1.871449416	0.364124147	0.055875879	0.033595674	0.169027045	Normal
GTEX-1HB9E-0011-R2b-SM-A96RW	1.511468039	1.55924706	5.003602237	0.381283373	0.563353406	0.587172939	0.292546188	0.130785934	Normal
GTEX-1HB9E-0011-R3a-SM-ARL7D	1.635986504	0.804962187	4.822730148	0.371056968	0.886823248	0.700528497	0.099012361	0.03999463	Normal
GTEX-1HB9E-0011-R4b-SM-ARZLS	1.396707521	0.360757558	4.177120503	0.711318689	0.687419077	0.678252231	0.14860877	0	Normal
GTEX-1HB9E-0011-R5b-SM-ARU78	1.712815854	0.648925559	4.484782623	0.71114245	1.252778952	0.40053793	0.300416628	0	Normal
GTEX-1HB9E-0011-R6b-SM-A9G1P	1.650305029	0.900644652	4.759688488	0.422555956	1.008630305	0.593210331	0.299127408	0	Normal
GTEX-1HB9E-0011-R7b-SM-A9G1Q	1.55924706	0.247441471	3.90303827	0.498863564	0.977609645	0.371168515	0.137634672	0.074217691	Normal
GTEX-1HB9E-0011-R8b-SM-A9G1O	3.314841513	1.759581973	4.705425039	0.704871964	0.402503901	0.887915136	0.2131295	0.022545365	Normal
GTEX-1HB9E-2926-SM-D4P3S	0.903732448	0.445302942	3.809414444	0.893595198	0.358508792	0.395282204	0.118984249	0	Normal
GTEX-1HB9E-3126-SM-AHZ4M	1.599317794	1.249141903	2.90477309	1.780730036	0.57104572	0.14860877	0.168770384	0.140778656	Normal
GTEX-1HBPH-0011-R10a-SM-CE6SI	0.987975661	0.281075049	1.858378925	0.445726703	0.127593663	0.381947801	0.091882592	0.024816096	Normal
GTEX-1HBPH-0011-R3a-SM-A96RY	0.362441834	0.11786789	1.641546029	0.257010618	0.079866181	0.341530387	0.02890857	0	Normal
GTEX-1HBPH-0011-R4a-SM-A96RX	0.369494402	0.232783534	1.91494715	0.368265483	0.094290128	0.28368476	0.020640873	0	Normal
GTEX-1HBPH-0011-R5b-SM-A9G1R	0.509442493	0.305678743	2.184915004	0.193330195	0.293252756	0.203013171	0.111258385	0.036158663	Normal
GTEX-1HBPH-0011-R6a-SM-CKZOV	0.835519901	0.291957116	1.908812908	0.212880566	0.963252154	0.167229454	0.20851726	0	Normal
GTEX-1HBPH-0011-R8b-SM-CL556	2.370443305	1.02644598	3.771885579	0.629566451	0.265196827	0.829606046	0.274768566	0	Normal
GTEX-1HBPH-0011-R9a-SM-CMKH3	1.324234562	0.736041974	4.277240898	0.783163266	0.40294042	1.020768865	1.187134291	0.072887835	Normal
GTEX-1HBPH-3026-SM-9WPNY	0.784252693	0.064717332	2.338567037	1.981852653	0.064896644	0.141171172	0.069124698	0.072846685	Normal
GTEX-1HBPH-3126-SM-9WYUV	0.971589536	0.25664839	1.532067552	0.958805564	0.257372756	0.258699816	0.073244411	0	Normal
GTEX-1HBPI-0011-R10a-SM-A96RZ	1.146003451	0.143785225	1.690193578	0.732138928	0.063544359	0.111712424	0.045484909	0.071337073	Normal
GTEX-1HBPI-0011-R11b-SM-CE6SH	1.09017595	0.086702256	2.064193062	1.992405899	0.029573032	0.151858817	0	0.033243259	Normal
GTEX-1HBPI-0011-R1b-SM-A9SKF	0.813442599	0.093992785	2.488000771	0.353323291	0.147957881	0.164400135	0.241840184	0.021763974	Normal
GTEX-1HBPI-0011-R4a-SM-CJI3K	0.248170473	0.170437869	2.002882509	0.331705216	0.170950553	0.265916914	0.123599986	0.060005867	Normal
GTEX-1HBPI-0011-R5a-SM-CKZOW	0.886042823	0.052513276	1.686612577	0.313245852	0.770871322	0.092829855	0.201382936	0	Normal
GTEX-1HBPI-0011-R6b-SM-A9G1T	0.819504696	0.03407482	1.506906555	0.304043696	1.368489001	0.16079114	0.146133829	0	Normal
GTEX-1HBPI-0011-R8a-SM-A9G1S	0.533363998	0.091977346	0.951363988	0.319271091	0.092234505	0.014121015	0.108705096	0	Normal
GTEX-1HBPI-0011-R9b-SM-ARL76	1.012926174	0.25386828	3.792855352	0.41196851	0.54428754	0.517225293	0.797096008	0	Normal
GTEX-1HBPI-2726-SM-9WPPF	1.013640911	0.298306396	2.168000125	1.941481964	0.096410299	0.168000125	0.091571213	0.142348082	Normal
GTEX-1HBPI-2826-SM-ARZNO	0.601601443	0.241596155	1.540027269	0.488103633	0.064469017	0.140255134	0.034750991	0.054612349	Normal
GTEX-1HBPM-0011-R10a-SM-CJI3Q	0.184470737	0.163627539	0.591679417	0.234869152	0	0.060822148	0.036608829	0	Normal
GTEX-1HBPM-0011-R6b-SM-ARU73	0.253384236	0	0.997834333	0.098500409	0.034314334	0.030703327	0.012294053	0	Normal
GTEX-1HBPM-0011-R9b-SM-ARL7C	0.718175283	0.874521579	4.517275693	0.841892632	1.121015401	1.291014101	0.103396924	0.121943734	Normal
GTEX-1HBPM-2926-SM-CL54E	0.33571191	0.106924478	1.010779839	0.221691514	0	0.019758838	0.023553443	0	Normal
GTEX-1HCU6-0011-R10a-SM-CKZP8	0.702834822	0.124460486	1.034919984	0.436908052	0.154323965	0.112059534	0.073422666	0	Normal
GTEX-1HCU6-0011-R11b-SM-AHZ2F	0.719402512	0.017437366	2.145025242	1.552868871	0.034765075	0.106107068	0.043148492	0.132392587	Normal
GTEX-1HCU6-0011-R3a-SM-ARU75	0.579180148	0	0.945233123	0.431890348	0.167871708	0.069069689	0.061969696	0	Normal
GTEX-1HCU6-0011-R4b-SM-ARU74	0.608714637	0	1.240619629	0.234133396	0.201633861	0.038183302	0.030463214	0	Normal
GTEX-1HCU6-0011-R5a-SM-ARU76	0.847996907	0	1.481815574	0.067005334	0.897085497	0.030985763	0.136624524	0	Normal
GTEX-1HCU6-0011-R7b-SM-ARL77	0.701061053	0	1.982947955	0.366699889	0.728747725	0.197739606	0.576086724	0	Normal
GTEX-1HCU6-0011-R8a-SM-CJI3R	1.375734539	0.235359447	1.372952098	0.345396375	0.385154897	0.21263159	0.300650908	0	Normal
GTEX-1HCU6-3126-SM-CL54L	0.911653237	0.202762485	1.283921772	0.736994448	0.167357928	0.024192001	0.066399229	0.015283461	Normal
GTEX-1HCVE-0011-R10a-SM-ARZLT	1.022900402	0.585058677	2.209453366	0.290542363	0.095451881	0.594070757	0.046043968	0	Normal
GTEX-1HCVE-0011-R5b-SM-CKZP7	0.658554261	0.097691693	1.816804475	0.163885117	1.377401431	0.286644621	0.104282977	0	Normal
GTEX-1HCVE-0011-R7b-SM-A9G1I	0.426318435	0.03169161	1.545968369	0.106066856	0.747859985	0.213253951	0.172103428	0	Normal
GTEX-1HCVE-0011-R8a-SM-ARU7A	1.041242982	0.46393628	2.102993993	0.6073895	0.348685669	0.290542363	0.172231469	0.038098998	Normal
GTEX-1HCVE-2926-SM-9WPPJ	0.778040322	0.976216976	1.969749128	1.31556623	0.179256247	0.109467546	0.077078892	0.290896181	Normal
GTEX-1HCVE-3026-SM-CL54G	1.146003451	0.351402184	2.206643224	0.509645176	0.25386828	0.188654118	0.02446153	0	Normal
GTEX-1HFI6-0011-R10b-SM-ARZLO	1.225891862	0.510556895	2.689970025	0.158078456	0.066688538	0.172359498	0.047747763	0	Normal
GTEX-1HFI6-0011-R11b-SM-A96RU	0.840281941	0.200880954	2.092883966	2.091869055	0	0.093519612	0.028540864	0	Normal
GTEX-1HFI6-0011-R2a-SM-CMKH5	2.178555307	0.341302653	4.551516018	0.223669671	0.146785541	0.731530837	0.232906301	0.034370684	Normal
GTEX-1HFI6-0011-R3b-SM-A9SKB	0.998267726	0.240741731	2.534559685	0.286999397	0.089850646	0.364236231	0.05391763	0	Normal
GTEX-1HFI6-0011-R4b-SM-A96RT	1.029276182	0.203263813	2.889473543	0.446785562	0.182565182	0.42932137	0.067597418	0.10557081	Normal
GTEX-1HFI6-0011-R5a-SM-A9G1J	1.006477564	0.236094579	3.268284667	0.247198389	0.859969548	0.448055168	0.137005052	0	Normal
GTEX-1HFI6-0011-R6b-SM-CM2SR	1.409255147	0.234010733	4.95930649	0.488720653	0.160533009	1.395611249	0.197236355	0	Normal
GTEX-1HFI6-0011-R7b-SM-CM2SS	1.518535139	0.146915848	4.192194165	0.116644219	0.912189968	0.630405471	0.243181602	0	Normal
GTEX-1HFI6-0011-R8a-SM-ARZLP	2.329123596	0.724039016	2.420078116	0.207143205	0.124526657	0.264836648	0.347665656	0.071405726	Normal
GTEX-1HFI6-0011-R9b-SM-CMKH4	1.492109553	0.211635253	3.689299161	0.551196067	0.423631952	0.565012181	0.443394475	0.01965922	Normal
GTEX-1HFI6-3026-SM-CNPPJ	0.864810146	0.415109632	3.521050737	0.456070161	0.064317248	0.493134922	0.061057263	0	Normal
GTEX-1HGF4-0011-R10b-SM-CE6S5	1.12763328	0.163756333	1.625270489	0.570365777	0.075272478	0.100062642	0.02722484	0	Normal
GTEX-1HGF4-0011-R11a-SM-C1YRR	1.224657734	0.091070157	1.948600847	1.644317778	0	0.232906301	0.024929539	0.026290158	Normal
GTEX-1HGF4-0011-R1a-SM-CJI3S	0.488515009	0.032284255	2.116364757	0.353549136	0.095033217	0.229464873	0.045834347	0	Normal
GTEX-1HGF4-0011-R3b-SM-CL54W	0.412402175	0.111218316	1.798672679	0.177726483	0.038141151	0.295723025	0.047315022	0	Normal
GTEX-1HGF4-0011-R5b-SM-CM2ST	1.160274831	0.145220937	2.260326813	0.11987406	1.442014566	0.307311939	0.230326	0	Normal
GTEX-1HGF4-0011-R6a-SM-A96S1	0.876880337	0	1.642008357	0.183454754	0.636357806	0.21126145	0.226755123	0	Normal
GTEX-1HGF4-0011-R7a-SM-A96S2	0.871607122	0.066178764	1.82374936	0.186754085	0.876173114	0.198242682	0.170566057	0	Normal
GTEX-1HGF4-0011-R8b-SM-CKZP9	1.784922702	0.128227402	2.193140919	0.472695713	0.065723949	0.437334286	0.169027045	0	Normal
GTEX-1HGF4-0011-R9a-SM-ADEH9	0.200127654	0.083615054	1.362890643	0.535057595	0.1107374	0.123189413	0.020313729	0	Normal
GTEX-1HGF4-3126-SM-CL54M	0.625738062	0.173511248	1.436694888	0.761285273	0.082934165	0.062232259	0.069152202	0.031677496	Normal
GTEX-1HR98-0011-R1a-SM-ARZLQ	0.020157243	0.184470737	2.160920188	0.129190682	0.01958806	0.085574221	0.055056793	0.086199506	Normal
GTEX-1HR98-0011-R2a-SM-ARL7A	1.169283661	0.154583209	3.735522177	0.552081911	0.39791246	1.14860877	0.321928095	0	Normal
GTEX-1HR98-0011-R3b-SM-A9G1U	0.298306396	0.159758338	1.604071324	0.111645663	0	0.324119326	0.093316777	0	Normal
GTEX-1HR98-0011-R5a-SM-A9G1V	0.669571076	0.081598689	2.060393312	0.192572941	0.325271271	0.701238528	0.230080016	0.076887409	Normal
GTEX-1HR98-0011-R9b-SM-ARL79	0.652325868	0.536649754	2.980756519	0.734135137	0.154453593	0.557091444	0.256044474	0	Normal
GTEX-1HR98-3026-SM-CNPPK	0.79360461	0.384491944	2.588084959	0.477055566	0.082552727	0.360982241	0.154583209	0.037761736	Normal
GTEX-1HR9M-0011-R10a-SM-CM2SU	0.471967788	0.013803821	1.115033243	0.202887833	0.02755042	0.036819795	0.048626805	0.015568932	Normal
GTEX-1HR9M-0011-R5a-SM-ARU72	0.414352056	0	1.228356954	0.159370847	0.110470155	0.111071387	0.089050629	0.031959741	Normal
GTEX-1HR9M-0011-R6a-SM-ARU6Z	0.93561061	0	1.365692537	0.173255383	0.865206197	0.218099174	0.199625236	0	Normal
GTEX-1HSKV-0011-R10b-SM-CMKH6	0.721766366	0.201382936	2.546709289	0.293252756	0.097718658	0.269990634	0.141694362	0.03215728	Normal
GTEX-1HSKV-0011-R11b-SM-AHZ2E	1.14860877	0.115366237	2.174406419	1.539531071	0.019929597	0.200755432	0.035257911	0.150039693	Normal
GTEX-1HSKV-0011-R1b-SM-CMKH7	0.762306289	0.031564583	2.944483671	0.358621314	0.062619107	0.609187605	0.25011268	0	Normal
GTEX-1HSKV-0011-R5b-SM-ARZLN	0.531967777	0	1.819668183	0.052235024	0.575021826	0.589859344	0.231678162	0.145351386	Normal
GTEX-1HSKV-0011-R8a-SM-CL54X	1.898014819	0.206268125	1.736388401	0.656450606	0.135035717	0.217727042	0.366364183	0.130496019	Normal
GTEX-1HSKV-2926-SM-B2LWJ	0.696973088	0	2.272023189	1.950095094	0.084526942	0.182438056	0.03063271	0	Normal
GTEX-1HSKV-3026-SM-A96SL	0.660015865	0.115392873	1.606915942	0.725784775	0.115712469	0.103853444	0.083233796	0.044506033	Normal
GTEX-1HSMO-0011-R10a-SM-CL54Y	1.037030731	0.255440305	1.160920188	0.416839742	0.02644598	0.158078456	0.060420983	0.029742633	Normal
GTEX-1HSMO-0011-R1a-SM-CM2SV	0.233151803	0.081721387	1.371837617	0.156267163	0.055140111	0.131958177	0	0.031296378	Normal
GTEX-1HSMO-0011-R2a-SM-CL553	0.945158195	1.008630305	3.638073837	0.307428525	0.07746178	0.697151067	0.393745671	0	Normal
GTEX-1HSMO-0011-R9b-SM-CM2T2	0.70061727	0.467383831	4.018812186	0.508327229	0.173639164	0.612305313	0.386148755	0.051010077	Normal
GTEX-1HSMO-2926-SM-C1YR5	1.990591873	0	1.559736524	1.508428653	0	0.110309784	0.053709149	0.189160371	Normal
GTEX-1HSMO-3026-SM-A9G3F	1.028569152	0.066068519	1.069702167	0.820893749	0.044506033	0.039840265	0.031790401	0.098325226	Normal
GTEX-1HT8W-0011-R1b-SM-CJI3V	0.475603745	0	1.003602237	0.145481822	0	0.068258062	0.054570675	0	Normal
GTEX-1HT8W-0011-R2a-SM-CMKH9	1.634128558	0.198494154	1.732486293	0.378400642	0.074272504	0.327687364	0.216113358	0.067060422	Normal
GTEX-1HT8W-0011-R5b-SM-CJI3P	0.843903469	0.066316559	1.066950244	0.187134291	0.679333711	0.28853575	0.202887833	0	Normal
GTEX-1HT8W-0011-R6a-SM-CM2SY	1.368489001	0.032284255	1.45206823	0.03169161	1.055195654	0.405447844	0.23572706	0	Normal
GTEX-1HT8W-0011-R7b-SM-CMKH8	1.087462841	0.061555025	1.222804561	0.183327706	0.642470537	0.201382936	0.221320307	0.023468281	Normal
GTEX-1HT8W-0011-R8b-SM-CM2SX	2.814345335	0.182310918	2.062467144	0.292546188	0.282261867	0.367147375	0.33822472	0.08517988	Normal
GTEX-1HT8W-3026-SM-CGQEO	1.015069322	0.287354085	1.14404637	0.673556424	0.026332657	0.121439856	0.024986257	0	Normal
GTEX-1HUB1-0011-R11b-SM-CE6SC	1.038436182	0.297484916	1.648465443	1.136847604	0.054181662	0.095465384	0.09496568	0.030745696	Normal
GTEX-1HUB1-0011-R3b-SM-CKZOX	0.507312604	0.030675081	1.051720116	0.102738745	0.119276486	0.107071831	0.085832524	0	Normal
GTEX-1HUB1-0011-R5a-SM-CKZOY	1.029276182	0.128768501	1.831066511	0.440845918	0.668845283	0.461109415	0.340619235	0	Normal
GTEX-1HUB1-0011-R6b-SM-ARU6W	0.616357697	0	1.349931373	0.283566239	0.414568547	0.193204014	0.285934808	0.039503409	Normal
GTEX-1HUB1-2926-SM-ACKXA	0.449746239	0.126259259	1.340277405	0.642562956	0.032707424	0.113687166	0.051984552	0	Normal
GTEX-1I19N-0011-R11b-SM-ARU6Y	2.230817842	0.055056793	2.454965474	1.23572706	0.027875926	0.120590821	0.01987268	0.233519979	Normal
GTEX-1I19N-0011-R5b-SM-ARU6X	1.628540319	0.298071735	3.775050541	0.163627539	0.402831302	0.887681229	0.211884402	0	Normal
GTEX-1I19N-0011-R6b-SM-CY8GC	1.31556623	0.083397204	3.432825818	0.081898598	0.457331625	0.941256584	0.186373777	0	Normal
GTEX-1I19N-0011-R9a-SM-CMKHN	1.185866545	0.492006976	4.678071905	0.40294042	0.524966332	1.229587923	0.98622888	0.074423229	Normal
GTEX-1I19N-3026-SM-CL55E	0.919149363	0.184343778	2.695993813	0.47529245	0.032495855	0.35038409	0.16542962	0	Normal
GTEX-1I1CD-0011-R10b-SM-CJI3W	0.739070393	0.198242682	1.019346089	0.470510835	0.028144768	0.133379396	0.069069689	0	Normal
GTEX-1I1CD-0011-R2a-SM-CM2T3	0.56481713	0	2.250052025	0.110697317	0	0.345396375	0.221072783	0.073696862	Normal
GTEX-1I1CD-0011-R6b-SM-CJI3Y	1.123666196	0	1.955312803	0.20576784	0.414568547	0.451646328	0.23155529	0	Normal
GTEX-1I1CD-0011-R7a-SM-CMKHA	0.527070336	0	2.859969548	0.094925155	0.526168995	0.478609468	0.146785541	0	Normal
GTEX-1I1CD-0011-R8b-SM-CJI3X	2.071076162	0.406971971	2.932061171	0.524464926	0.240741731	0.721766366	0.186120184	0.038787331	Normal
GTEX-1I1CD-0011-R9a-SM-CMKHB	0.457121458	0.028668157	2.244278199	0.282854909	0.056930288	0.238664592	0.08519348	0.01625383	Normal
GTEX-1I1CD-2926-SM-A96SJ	1.535057595	0.157690514	1.839959587	1.757450016	0.081230535	0.271545198	0.058233361	0.091124334	Normal
GTEX-1I1CD-3026-SM-B2LY2	0.989139007	0.057429476	1.571919463	0.420940456	0.112966965	0.263274835	0.061361471	0	Normal
GTEX-1I1GQ-0011-R11b-SM-CKZPA	1.789520604	0.239398042	2.218781168	1.420078116	0.078172588	0.070073274	0.083247414	0.022431734	Normal
GTEX-1I1GQ-0011-R1a-SM-CY8GG	0.859810565	0.499067738	2.539531071	0.309409049	0.14574266	0.532566323	0.198368423	0.083805645	Normal
GTEX-1I1GQ-0011-R5a-SM-CMKHJ	0.700972307	0.132155652	2.028215507	0.279768422	0.566571641	0.28557977	0.18497846	0.014133872	Normal
GTEX-1I1GQ-0011-R6b-SM-CE6SE	0.600650362	0.099591457	1.807354922	0.207018226	0.363675722	0.414893223	0.205267382	0	Normal
GTEX-1I1GQ-0011-R7a-SM-CJI41	0.674912553	0.074984885	2.116364757	0.295017665	0.849999259	0.299947954	0.227987459	0.042798403	Normal
GTEX-1I1GQ-0011-R8a-SM-C1YRS	2.998014929	0.227987459	2.081680489	0.715190517	0.628913543	0.600555219	0.302406795	0	Normal
GTEX-1I1GQ-3026-SM-CL55K	0.800744624	0.357045213	1.885183866	0.581206609	0.063585774	0.276675317	0.045498888	0	Normal
GTEX-1I1GR-0011-R11a-SM-CM2T5	1.888304895	0.637656612	1.948974554	1.794519841	0	0.143915803	0.058967553	0	Normal
GTEX-1I1GR-0011-R3a-SM-CM2T4	1.012926174	0	1.28273632	0.149259365	0	0.087109762	0.02830039	0	Normal
GTEX-1I1GR-0011-R4a-SM-CMKHC	0.435628594	0.052304592	1.389566812	0.063903252	0.077967583	0.147436959	0.091977346	0	Normal
GTEX-1I1GR-0011-R5a-SM-CMKHD	0.665665638	0.031790401	1.916858765	0.245982361	0.576763978	0.344374033	0.131365589	0	Normal
[truncated: 1,315 more rows]
