# Supplementary material for: Comprehensive analysis of the prognosis and immune infiltrates for the BET protein family reveals the significance of BRD4 in glioblastoma multiforme
Source: Front Cell Dev Biol. 2023 Jan 12;11:1042490. doi: 10.3389/fcell.2023.1042490 (PMC9878708; doi:10.3389/fcell.2023.1042490)
Supplement: Supplementary file 2 [file DataSheet1.ZIP › Data Sheet/Immune infiltrates data/BRD1 Gene correlation .csv]

cancer	variable	partial.cor	p
GBM	Purity	0.21250970364442	1.14829513956085e-05
GBM	B Cell	-0.0876089314175772	0.0735750854044615
GBM	CD8+ T Cell	0.0299144294001883	0.541923422561811
GBM	CD4+ T Cell	0.0657707967203007	0.179559057186758
GBM	Macrophage	0.0304425079725564	0.534811105768384
GBM	Neutrophil	0.120607919169404	0.0136073929473188
GBM	Dendritic Cell	0.139086139466312	0.00438614194405354
