# Supplementary material for: Comprehensive analysis of the prognosis and immune infiltrates for the BET protein family reveals the significance of BRD4 in glioblastoma multiforme
Source: Front Cell Dev Biol. 2023 Jan 12;11:1042490. doi: 10.3389/fcell.2023.1042490 (PMC9878708; doi:10.3389/fcell.2023.1042490)
Supplement: Supplementary file 2 [file DataSheet1.ZIP › Data Sheet/Immune infiltrates data/BRD2 Gene correlation.csv]

cancer	variable	partial.cor	p
GBM	Purity	0.138049119005862	0.0046414433465103
GBM	B Cell	-0.139695580997504	0.0042154291824984
GBM	CD8+ T Cell	-0.0324083959944324	0.508752994344464
GBM	CD4+ T Cell	0.141687276988639	0.00369858896354941
GBM	Macrophage	-0.0479882018804483	0.327704974337573
GBM	Neutrophil	0.0112132415262387	0.81919853124871
GBM	Dendritic Cell	0.203278799663604	2.82168796317004e-05
