# Supplementary material for: Comprehensive analysis of the prognosis and immune infiltrates for the BET protein family reveals the significance of BRD4 in glioblastoma multiforme
Source: Front Cell Dev Biol. 2023 Jan 12;11:1042490. doi: 10.3389/fcell.2023.1042490 (PMC9878708; doi:10.3389/fcell.2023.1042490)
Supplement: Supplementary file 2 [file DataSheet1.ZIP › Data Sheet/Immune infiltrates data/BRD3 Gene correlation.csv]

cancer	variable	partial.cor	p
GBM	Purity	0.235696710071604	1.06578665267601e-06
GBM	B Cell	-0.0729632518579115	0.136420056702002
GBM	CD8+ T Cell	0.00407814098299263	0.933749399732612
GBM	CD4+ T Cell	0.162607831654975	0.000847477273842221
GBM	Macrophage	-0.0173066506270357	0.724236768574335
GBM	Neutrophil	0.0557121804957006	0.255743109882599
GBM	Dendritic Cell	-0.0464366997710232	0.343603865209861
