# Supplementary material for: Comprehensive analysis of the prognosis and immune infiltrates for the BET protein family reveals the significance of BRD4 in glioblastoma multiforme
Source: Front Cell Dev Biol. 2023 Jan 12;11:1042490. doi: 10.3389/fcell.2023.1042490 (PMC9878708; doi:10.3389/fcell.2023.1042490)
Supplement: Supplementary file 2 [file DataSheet1.ZIP › Data Sheet/Immune infiltrates data/BRD4 Gene correlation.csv]

cancer	variable	partial.cor	p
GBM	Purity	0.0627727695849418	0.199718871289219
GBM	B Cell	-0.15640650670737	0.00133695212896594
GBM	CD8+ T Cell	0.0813161547824233	0.0968571976520415
GBM	CD4+ T Cell	0.175541605711528	0.000310653484522121
GBM	Macrophage	0.000148387145584374	0.997586644204577
GBM	Neutrophil	0.0772446199550211	0.114819092051367
GBM	Dendritic Cell	0.165922507814159	0.000659773705967373
