# Supplementary material for: Comprehensive analysis of the prognosis and immune infiltrates for the BET protein family reveals the significance of BRD4 in glioblastoma multiforme
Source: Front Cell Dev Biol. 2023 Jan 12;11:1042490. doi: 10.3389/fcell.2023.1042490 (PMC9878708; doi:10.3389/fcell.2023.1042490)
Supplement: Supplementary file 2 [file DataSheet1.ZIP › Data Sheet/Immune infiltrates data/BRDT Gene correlation.csv]

cancer	variable	partial.cor	p
GBM	Purity	0.0048621995933994	0.920955652582113
GBM	B Cell	-0.00497408277236613	0.919239717451992
GBM	CD8+ T Cell	-0.0381982615168477	0.43603216418658
GBM	CD4+ T Cell	-0.187712759208614	0.000113073824030536
GBM	Macrophage	-0.1162636408469	0.0174083807418768
GBM	Neutrophil	-0.251761607202752	1.82711880301868e-07
GBM	Dendritic Cell	-0.100962703108028	0.0390859579021745
