# Supplementary material for: Comprehensive analysis of the prognosis and immune infiltrates for the BET protein family reveals the significance of BRD4 in glioblastoma multiforme
Source: Front Cell Dev Biol. 2023 Jan 12;11:1042490. doi: 10.3389/fcell.2023.1042490 (PMC9878708; doi:10.3389/fcell.2023.1042490)
Supplement: Supplementary file 2 [file DataSheet1.ZIP › Data Sheet/Immune infiltrates data/immune score in TIMER database.csv]

Genes	Gene1	Gene2	cor	p.value	pstar
cor.result.rho	BRD1	B cell	0.07287582	0.373866242
cor.result.rho1	BRD1	T cell CD4+	-0.030315467	0.711746096
cor.result.rho2	BRD1	T cell CD8+	-0.009435343	0.908365778
cor.result.rho3	BRD1	Neutrophil	-0.250763332	0.001953277	**
cor.result.rho4	BRD1	Macrophage	-0.136765633	0.094029121
cor.result.rho5	BRD1	Myeloid dendritic cell	-0.087396305	0.285595137
cor.result.rho6	BRD2	B cell	-0.068679222	0.402074891
cor.result.rho11	BRD2	T cell CD4+	0.002793659	0.972842184
cor.result.rho21	BRD2	T cell CD8+	-0.113328686	0.165726754
cor.result.rho31	BRD2	Neutrophil	-0.219682816	0.006821343	**
cor.result.rho41	BRD2	Macrophage	-0.232103196	0.004134673	**
cor.result.rho51	BRD2	Myeloid dendritic cell	-0.070052283	0.392289949
cor.result.rho7	BRD3	B cell	0.063987675	0.435061269
cor.result.rho12	BRD3	T cell CD4+	-0.010212627	0.900954826
cor.result.rho22	BRD3	T cell CD8+	-0.081195539	0.321259459
cor.result.rho32	BRD3	Neutrophil	-0.281160683	0.000493756	**
cor.result.rho42	BRD3	Macrophage	-0.264029415	0.001053571	**
cor.result.rho52	BRD3	Myeloid dendritic cell	-0.045402579	0.579479135
cor.result.rho8	BRD4	B cell	-0.121248244	0.138069251
cor.result.rho13	BRD4	T cell CD4+	0.083171909	0.309962393
cor.result.rho23	BRD4	T cell CD8+	-0.178452422	0.028481054	*
cor.result.rho33	BRD4	Neutrophil	-0.239390031	0.00314231	**
cor.result.rho43	BRD4	Macrophage	-0.238742288	0.003155721	**
cor.result.rho53	BRD4	Myeloid dendritic cell	0.029700244	0.717047138
cor.result.rho9	BRDT	B cell	-0.096161938	0.240169814
cor.result.rho14	BRDT	T cell CD4+	-0.029297178	0.72102084
cor.result.rho24	BRDT	T cell CD8+	-0.042401293	0.605198976
cor.result.rho34	BRDT	Neutrophil	-0.086343531	0.291809502
cor.result.rho44	BRDT	Macrophage	-0.135680529	0.096692139
cor.result.rho54	BRDT	Myeloid dendritic cell	-0.111433188	0.173140591
