# Supplementary material for: Comprehensive analysis of the prognosis and immune infiltrates for the BET protein family reveals the significance of BRD4 in glioblastoma multiforme
Source: Front Cell Dev Biol. 2023 Jan 12;11:1042490. doi: 10.3389/fcell.2023.1042490 (PMC9878708; doi:10.3389/fcell.2023.1042490)
Supplement: Supplementary file 2 [file DataSheet1.ZIP › Data Sheet/LinkedOmics data/BRD4 differentially expressed in LinkedOmics.xls]

## Sheet: Sheet1
Query	Statistic	P-value	FDR (BH)	Event_SD	Event_TD
BRD4	1	1e-48	1e-47	528	528
WIZ	0.771929	1e-48	1e-47	528	528
KHSRP	0.755534	1e-48	1e-47	528	528
CABIN1	0.724388	1e-48	1e-47	528	528
GNA11	0.723744	1e-48	1e-47	528	528
SMARCA4	0.723524	1e-48	1e-47	528	528
KIAA0515	0.720799	1e-48	1e-47	528	528
C19orf29	0.711762	1e-48	1e-47	528	528
GATAD2A	0.708689	1e-48	1e-47	528	528
PIP5K1C	0.704395	1e-48	1e-47	528	528
PKN1	0.702653	1e-48	1e-47	528	528
RANBP3	0.702247	1e-48	1e-47	528	528
ABL1	0.695217	1e-48	1e-47	528	528
HELZ	0.694962	1e-48	1e-47	528	528
GTF2F1	0.694198	1e-48	1e-47	528	528
MAP1S	0.69412	1e-48	1e-47	528	528
MYO9B	0.693968	1e-48	1e-47	528	528
ARID1A	0.693363	1e-48	1e-47	528	528
HCFC1	0.690444	1e-48	1e-47	528	528
JMJD2B	0.687814	1e-48	1e-47	528	528
SFRS8	0.687223	1e-48	1e-47	528	528
MED12	0.686679	1e-48	1e-47	528	528
TNPO2	0.685224	1e-48	1e-47	528	528
MED16	0.681363	1e-48	1e-47	528	528
ACIN1	0.678602	1e-48	1e-47	528	528
EP400	0.676104	1e-48	1e-47	528	528
AP3D1	0.673843	1e-48	1e-47	528	528
AKAP8L	0.66821	1e-48	1e-47	528	528
SUPT6H	0.667691	1e-48	1e-47	528	528
LONP1	0.667246	1e-48	1e-47	528	528
RAD54L2	0.666841	1e-48	1e-47	528	528
LOC130074	0.666809	1e-48	1e-47	528	528
SCAMP4	0.664735	1e-48	1e-47	528	528
MBD3	0.664242	1e-48	1e-47	528	528
YLPM1	0.663598	1e-48	1e-47	528	528
CDC42BPB	0.663252	1e-48	1e-47	528	528
RNF24	0.66269	1e-48	1e-47	528	528
LMNB2	0.660687	1e-48	1e-47	528	528
NFIC	0.659954	1e-48	1e-47	528	528
CIZ1	0.659335	1e-48	1e-47	528	528
ZNF324	0.65881	1e-48	1e-47	528	528
SIN3B	0.65846	1e-48	1e-47	528	528
CLASP1	0.657522	1e-48	1e-47	528	528
ZFAND3	0.657163	1e-48	1e-47	528	528
CSNK1G2	0.654779	1e-48	1e-47	528	528
BAZ1B	0.653746	1e-48	1e-47	528	528
KIAA0892	0.651835	1e-48	1e-47	528	528
PRKCSH	0.651	1e-48	1e-47	528	528
FLJ10815	0.649263	1e-48	1e-47	528	528
ZC3H3	0.648365	1e-48	1e-47	528	528
RNF40	0.647391	1e-48	1e-47	528	528
NCOA6	0.647153	1e-48	1e-47	528	528
SUPT5H	0.644164	1e-48	1e-47	528	528
SMG7	0.642667	1e-48	1e-47	528	528
NCOR1	0.642595	1e-48	1e-47	528	528
SAFB	0.64197	1e-48	1e-47	528	528
EP300	0.641642	1e-48	1e-47	528	528
GPATCH8	0.640037	1e-48	1e-47	528	528
ILF3	0.639484	1e-48	1e-47	528	528
PPP1R10	0.638412	1e-48	1e-47	528	528
BTBD2	0.637976	1e-48	1e-47	528	528
UPF1	0.637907	1e-48	1e-47	528	528
DLGAP4	0.637283	1e-48	1e-47	528	528
HGS	0.637139	1e-48	1e-47	528	528
DVL3	0.63688	1e-48	1e-47	528	528
RBM42	0.634848	1e-48	1e-47	528	528
PRKACA	0.634348	1e-48	1e-47	528	528
HNRPUL1	0.633457	1e-48	1e-47	528	528
ZZEF1	0.63286	1e-48	1e-47	528	528
LSM14A	0.631089	1e-48	1e-47	528	528
PNPLA6	0.630854	1e-48	1e-47	528	528
SNX27	0.630436	1e-48	1e-47	528	528
MLL	0.630233	1e-48	1e-47	528	528
FBXL11	0.630104	1e-48	1e-47	528	528
AKT1	0.629637	1e-48	1e-47	528	528
PELP1	0.629558	1e-48	1e-47	528	528
UBTF	0.629301	1e-48	1e-47	528	528
ZNF512B	0.629236	1e-48	1e-47	528	528
RBM10	0.629228	1e-48	1e-47	528	528
PABPN1	0.629134	1e-48	1e-47	528	528
TARDBP	0.628536	1e-48	1e-47	528	528
C17orf63	0.628272	1e-48	1e-47	528	528
MECP2	0.628112	1e-48	1e-47	528	528
GTF3C1	0.628018	1e-48	1e-47	528	528
CHD8	0.627966	1e-48	1e-47	528	528
C19orf22	0.627486	1e-48	1e-47	528	528
ZNF282	0.626314	1e-48	1e-47	528	528
JUND	0.625666	1e-48	1e-47	528	528
MAP2K2	0.625607	1e-48	1e-47	528	528
CNOT4	0.625583	1e-48	1e-47	528	528
MGRN1	0.625054	1e-48	1e-47	528	528
BRD2	0.624983	1e-48	1e-47	528	528
CUTL1	0.624482	1e-48	1e-47	528	528
BPTF	0.62428	1e-48	1e-47	528	528
POU2F1	0.623651	1e-48	1e-47	528	528
PARC	0.623023	1e-48	1e-47	528	528
CARM1	0.621986	1e-48	1e-47	528	528
DDEF1	0.621535	1e-48	1e-47	528	528
TBC1D13	0.621195	1e-48	1e-47	528	528
TYK2	0.620946	1e-48	1e-47	528	528
CRKL	0.620646	1e-48	1e-47	528	528
GPATCH1	0.619768	1e-48	1e-47	528	528
LARP1	0.619373	1e-48	1e-47	528	528
SCAP	0.619026	1e-48	1e-47	528	528
GOLGA3	0.618719	1e-48	1e-47	528	528
SAFB2	0.61845	1e-48	1e-47	528	528
TSC2	0.618424	1e-48	1e-47	528	528
TRRAP	0.61829	1e-48	1e-47	528	528
SART1	0.617005	1e-48	1e-47	528	528
C19orf7	0.616844	1e-48	1e-47	528	528
KPNA6	0.616169	1e-48	1e-47	528	528
CLIP2	0.61608	1e-48	1e-47	528	528
KPNB1	0.615957	1e-48	1e-47	528	528
ZNF592	0.61592	1e-48	1e-47	528	528
SLC35E1	0.615711	1e-48	1e-47	528	528
DGCR8	0.614703	1e-48	1e-47	528	528
GLTSCR1	0.614271	1e-48	1e-47	528	528
AGPAT1	0.613762	1e-48	1e-47	528	528
HIP1	0.613101	1e-48	1e-47	528	528
KIAA0317	0.612504	1e-48	1e-47	528	528
ATP13A1	0.61219	1e-48	1e-47	528	528
SFRS14	0.611787	1e-48	1e-47	528	528
RNF216	0.611754	1e-48	1e-47	528	528
MTF1	0.611151	1e-48	1e-47	528	528
ZNF629	0.610897	1e-48	1e-47	528	528
MTA1	0.610328	1e-48	1e-47	528	528
SETBP1	0.60914	1e-48	1e-47	528	528
KIDINS220	0.608933	1e-48	1e-47	528	528
HNRPM	0.608343	1e-48	1e-47	528	528
ANKRD17	0.608243	1e-48	1e-47	528	528
UBE2O	0.607755	1e-48	1e-47	528	528
STRN4	0.607484	1e-48	1e-47	528	528
SEMA6A	0.606701	1e-48	1e-47	528	528
WIPF2	0.606194	1e-48	1e-47	528	528
MEN1	0.605848	1e-48	1e-47	528	528
CHD4	0.605782	1e-48	1e-47	528	528
MDC1	0.6043	1e-48	1e-47	528	528
MAP4K4	0.603989	1e-48	1e-47	528	528
PTBP1	0.60389	1e-48	1e-47	528	528
CC2D1A	0.603568	1e-48	1e-47	528	528
RANBP10	0.603305	1e-48	1e-47	528	528
LOC90379	0.603143	1e-48	1e-47	528	528
PTPN11	0.60313	1e-48	1e-47	528	528
RELA	0.602998	1e-48	1e-47	528	528
ATXN2	0.602899	1e-48	1e-47	528	528
SPECC1L	0.602004	1e-48	1e-47	528	528
MED13L	0.601335	1e-48	1e-47	528	528
BRD3	0.600244	1e-48	1e-47	528	528
APC2	0.600084	1e-48	1e-47	528	528
ZNF358	0.599813	1e-48	1e-47	528	528
RALGDS	0.599772	1e-48	1e-47	528	528
SPTAN1	0.599534	1e-48	1e-47	528	528
LPPR2	0.599294	1e-48	1e-47	528	528
TPR	0.599054	1e-48	1e-47	528	528
KEAP1	0.598852	1e-48	1e-47	528	528
FOXO3	0.598736	1e-48	1e-47	528	528
SF3A2	0.5986	1e-48	1e-47	528	528
DCTN1	0.598417	1e-48	1e-47	528	528
GRLF1	0.598349	1e-48	1e-47	528	528
CRTC3	0.597716	1e-48	1e-47	528	528
SF4	0.597629	1e-48	1e-47	528	528
SMCR7L	0.597572	1e-48	1e-47	528	528
DHX38	0.597057	1e-48	1e-47	528	528
KIAA0460	0.596866	1e-48	1e-47	528	528
STAU1	0.596744	1e-48	1e-47	528	528
ANAPC2	0.596115	1e-48	1e-47	528	528
CREB5	0.596077	1e-48	1e-47	528	528
MTMR3	0.596013	1e-48	1e-47	528	528
DCP1A	0.595961	1e-48	1e-47	528	528
ACTN4	0.595721	1e-48	1e-47	528	528
FAM134C	0.595575	1e-48	1e-47	528	528
TRIM28	0.595216	1e-48	1e-47	528	528
POLRMT	0.595079	1e-48	1e-47	528	528
C4orf8	0.595012	1e-48	1e-47	528	528
ZFP36L2	0.594896	1e-48	1e-47	528	528
MED13	0.594624	1e-48	1e-47	528	528
PHF2	0.594488	1e-48	1e-47	528	528
ZFHX4	0.594307	1e-48	1e-47	528	528
BRPF1	0.593856	1e-48	1e-47	528	528
ABCF1	0.593117	1e-48	1e-47	528	528
JMJD3	0.593075	1e-48	1e-47	528	528
MYST3	0.5927	1e-48	1e-47	528	528
BAT2D1	0.591879	1e-48	1e-47	528	528
AKAP8	0.59182	1e-48	1e-47	528	528
JARID1A	0.591478	1e-48	1e-47	528	528
RAB11FIP3	0.591103	1e-48	1e-47	528	528
USP47	0.590673	1e-48	1e-47	528	528
NOTCH1	0.590177	1e-48	1e-47	528	528
KRI1	0.590127	1e-48	1e-47	528	528
CHERP	0.589293	1e-48	1e-47	528	528
TBC1D10B	0.588956	1e-48	1e-47	528	528
DCHS1	0.588725	1e-48	1e-47	528	528
FOXJ3	0.58852	1e-48	1e-47	528	528
BICD2	0.588516	1e-48	1e-47	528	528
MIER2	0.588491	1e-48	1e-47	528	528
KLF7	0.587972	1e-48	1e-47	528	528
RBM25	0.587274	1e-48	1e-47	528	528
MNT	0.586643	1e-48	1e-47	528	528
GOLGA1	0.586237	1e-48	1e-47	528	528
LTBP3	0.586065	1e-48	1e-47	528	528
SARM1	0.585925	1e-48	1e-47	528	528
IPO9	0.585795	1e-48	1e-47	528	528
ZNF532	0.585362	1e-48	1e-47	528	528
NUP62	0.585043	1e-48	1e-47	528	528
BAT3	0.584831	1e-48	1e-47	528	528
UBE1	0.584826	1e-48	1e-47	528	528
DHX30	0.584366	1e-48	1e-47	528	528
TSC1	0.584087	1e-48	1e-47	528	528
TMCC1	0.583858	1e-48	1e-47	528	528
MED22	0.583557	1e-48	1e-47	528	528
MACF1	0.583253	1e-48	1e-47	528	528
EEF2	0.583099	1e-48	1e-47	528	528
RBM15B	0.582919	1e-48	1e-47	528	528
MED1	0.582864	1e-48	1e-47	528	528
MARK4	0.58271	1e-48	1e-47	528	528
BAT2	0.582434	1e-48	1e-47	528	528
ARHGEF18	0.58232	1e-48	1e-47	528	528
MARK3	0.582319	1e-48	1e-47	528	528
NCLN	0.581963	1e-48	1e-47	528	528
ANKRD11	0.581777	1e-48	1e-47	528	528
CIRBP	0.581767	1e-48	1e-47	528	528
TNPO3	0.581524	1e-48	1e-47	528	528
PIP4K2B	0.581127	1e-48	1e-47	528	528
CTNND1	0.580918	1e-48	1e-47	528	528
SOX9	0.580253	1e-48	1e-47	528	528
DMPK	0.580079	1e-48	1e-47	528	528
FLJ12529	0.57993	1e-48	1e-47	528	528
TTF1	0.5796	1e-48	1e-47	528	528
FOXK2	0.578811	1e-48	1e-47	528	528
TXLNA	0.578701	1e-48	1e-47	528	528
BCL9	0.578516	1e-48	1e-47	528	528
ATP2A2	0.577574	1e-48	1e-47	528	528
SF3B2	0.577454	1e-48	1e-47	528	528
MEGF8	0.576355	1e-48	1e-47	528	528
SGTA	0.576183	1e-48	1e-47	528	528
R3HDM2	0.576084	1e-48	1e-47	528	528
MED15	0.575893	5.68546e-48	2.97154e-47	528	528
PKD1	0.575892	1e-48	1e-47	528	528
VPS39	0.574673	1e-48	1e-47	528	528
DICER1	0.574499	1e-48	1e-47	528	528
RTF1	0.574328	1e-48	1e-47	528	528
SMARCC2	0.574285	1e-48	1e-47	528	528
SETD5	0.573634	1e-48	1e-47	528	528
TM9SF4	0.573579	1e-48	1e-47	528	528
DDX42	0.572919	1e-48	1e-47	528	528
C14orf32	0.572399	1e-48	1e-47	528	528
PPME1	0.572263	1e-48	1e-47	528	528
RAB3GAP1	0.572077	1e-48	1e-47	528	528
CBX6	0.572011	1e-48	1e-47	528	528
ZNF426	0.571274	1e-48	1e-47	528	528
PUM1	0.571158	1e-48	1e-47	528	528
ZCCHC14	0.571061	1e-48	1e-47	528	528
PRKD2	0.570959	1e-48	1e-47	528	528
BRD1	0.570622	1e-48	1e-47	528	528
SLC7A1	0.570474	1e-48	1e-47	528	528
TRIM26	0.570334	1e-48	1e-47	528	528
ZBTB43	0.569956	1e-48	1e-47	528	528
USP7	0.568959	1e-48	1e-47	528	528
TLN2	0.568455	1e-48	1e-47	528	528
SRRM1	0.568392	1e-48	1e-47	528	528
EIF3B	0.568158	1e-48	1e-47	528	528
RBBP6	0.567685	1e-48	1e-47	528	528
INPP5E	0.56749	1e-48	1e-47	528	528
ZNF148	0.567366	1e-48	1e-47	528	528
CTBP1	0.567006	1e-48	1e-47	528	528
EIF5B	0.566895	1e-48	1e-47	528	528
ADCY9	0.566742	1e-48	1e-47	528	528
FZR1	0.566606	1e-48	1e-47	528	528
DYNC1H1	0.566128	1e-48	1e-47	528	528
ZNF609	0.565783	1e-48	1e-47	528	528
SEC16A	0.565658	1e-48	1e-47	528	528
MAPKBP1	0.565288	1e-48	1e-47	528	528
EIF4ENIF1	0.565202	1e-48	1e-47	528	528
LZTR1	0.56487	1e-48	1e-47	528	528
SF3B4	0.56473	1e-48	1e-47	528	528
HNRNPR	0.564016	1e-48	1e-47	528	528
SMG6	0.563788	1e-48	1e-47	528	528
GOSR1	0.563739	1e-48	1e-47	528	528
POGK	0.563609	1e-48	1e-47	528	528
MAPK7	0.563443	1e-48	1e-47	528	528
YTHDC1	0.563086	1e-48	1e-47	528	528
CHAF1A	0.563013	1e-48	1e-47	528	528
ZMYM3	0.562555	1e-48	1e-47	528	528
MICAL3	0.562536	1e-48	1e-47	528	528
ASB1	0.561905	1e-48	1e-47	528	528
MORC2	0.561731	1e-48	1e-47	528	528
URG4	0.561702	1e-48	1e-47	528	528
SMPD4	0.561288	1e-48	1e-47	528	528
KCTD5	0.561043	1e-48	1e-47	528	528
ZMIZ1	0.560937	1e-48	1e-47	528	528
SNAPC4	0.560551	1e-48	1e-47	528	528
NSD1	0.560237	1e-48	1e-47	528	528
TCF3	0.560221	1e-48	1e-47	528	528
EIF4H	0.560161	1e-48	1e-47	528	528
JARID2	0.559938	1e-48	1e-47	528	528
DGKD	0.559634	1e-48	1e-47	528	528
NOL8	0.55936	1e-48	1e-47	528	528
CHST3	0.558917	1e-48	1e-47	528	528
PIAS3	0.558188	1e-48	1e-47	528	528
FBXO42	0.557492	1e-48	1e-47	528	528
ZNF146	0.557387	1e-48	1e-47	528	528
PRR14	0.557356	1e-48	1e-47	528	528
MEX3D	0.556987	1e-48	1e-47	528	528
SUPT16H	0.55689	1e-48	1e-47	528	528
RPAP1	0.556835	1e-48	1e-47	528	528
AATF	0.55667	1e-48	1e-47	528	528
EPS15L1	0.556454	1e-48	1e-47	528	528
PLXNA3	0.556153	1e-48	1e-47	528	528
ZNF500	0.555405	1e-48	1e-47	528	528
CENTG2	0.55539	1e-48	1e-47	528	528
SMARCD1	0.555147	1e-48	1e-47	528	528
ZNF91	0.55496	1e-48	1e-47	528	528
SFRS4	0.554799	1e-48	1e-47	528	528
ABHD2	0.55469	1e-48	1e-47	528	528
SET	0.554585	1e-48	1e-47	528	528
POLDIP3	0.554521	1e-48	1e-47	528	528
FBXL12	0.554357	1e-48	1e-47	528	528
CELSR2	0.55416	1e-48	1e-47	528	528
CLIP3	0.554026	1e-48	1e-47	528	528
SORBS3	0.553806	1e-48	1e-47	528	528
M-RIP	0.553799	1e-48	1e-47	528	528
AFAP1	0.553692	1e-48	1e-47	528	528
CCDC94	0.553452	1e-48	1e-47	528	528
TTC28	0.552681	1e-48	1e-47	528	528
AHDC1	0.552355	1e-48	1e-47	528	528
TATDN2	0.552233	1e-48	1e-47	528	528
TRAK1	0.55203	1e-48	1e-47	528	528
SAP130	0.55186	1e-48	1e-47	528	528
PCF11	0.551594	1e-48	1e-47	528	528
VASH1	0.551413	1e-48	1e-47	528	528
GPR107	0.550652	1e-48	1e-47	528	528
CPSF1	0.550528	1e-48	1e-47	528	528
KIF3B	0.550476	1e-48	1e-47	528	528
AP2A2	0.550225	1e-48	1e-47	528	528
ZNF211	0.550183	1e-48	1e-47	528	528
KIAA0355	0.549913	1e-48	1e-47	528	528
TNRC15	0.549882	1e-48	1e-47	528	528
SART3	0.549689	1e-48	1e-47	528	528
ODF2	0.549342	1e-48	1e-47	528	528
SRRM2	0.549197	1e-48	1e-47	528	528
TGFBRAP1	0.549142	1e-48	1e-47	528	528
MEPCE	0.54905	1e-48	1e-47	528	528
UBXD7	0.548633	1e-48	1e-47	528	528
SPG7	0.548534	1e-48	1e-47	528	528
RSF1	0.548506	1e-48	1e-47	528	528
ASCC2	0.5484	1e-48	1e-47	528	528
ESF1	0.548376	1e-48	1e-47	528	528
HD	0.548232	1e-48	1e-47	528	528
CCND2	0.547961	1e-48	1e-47	528	528
PIK3R2	0.547894	1e-48	1e-47	528	528
MAD1L1	0.547773	1e-48	1e-47	528	528
PRPF6	0.547533	1e-48	1e-47	528	528
ZMYND8	0.547344	1e-48	1e-47	528	528
ARHGDIA	0.547295	1e-48	1e-47	528	528
TBL1X	0.546655	1e-48	1e-47	528	528
SOLH	0.546292	1e-48	1e-47	528	528
GTF2IRD1	0.546172	1e-48	1e-47	528	528
ZKSCAN1	0.546086	1e-48	1e-47	528	528
RP13-122B23.3	0.545949	1e-48	1e-47	528	528
SLTM	0.544984	1e-48	1e-47	528	528
KIF13B	0.544848	1e-48	1e-47	528	528
CCDC86	0.544778	1e-48	1e-47	528	528
MED24	0.54463	1e-48	1e-47	528	528
SETX	0.544522	1e-48	1e-47	528	528
RNF10	0.544204	1e-48	1e-47	528	528
MAST2	0.544171	1e-48	1e-47	528	528
TNRC6B	0.544123	1e-48	1e-47	528	528
SLC6A8	0.544037	1e-48	1e-47	528	528
MAML1	0.543914	1e-48	1e-47	528	528
EHMT2	0.543885	1e-48	1e-47	528	528
EIF2C1	0.54385	1e-48	1e-47	528	528
APBA3	0.543785	1e-48	1e-47	528	528
RAI16	0.543529	1e-48	1e-47	528	528
SPEN	0.543456	1e-48	1e-47	528	528
USP11	0.542978	1e-48	1e-47	528	528
CNOT3	0.542396	1e-48	1e-47	528	528
CIC	0.542322	1e-48	1e-47	528	528
PNN	0.542127	1e-48	1e-47	528	528
PACS2	0.541458	1e-48	1e-47	528	528
NKIRAS2	0.541338	1e-48	1e-47	528	528
MYST2	0.541292	1e-48	1e-47	528	528
UBAP2L	0.54105	1e-48	1e-47	528	528
SCRN1	0.540509	1e-48	1e-47	528	528
FARP1	0.539843	1e-48	1e-47	528	528
GOLGA2	0.539811	1e-48	1e-47	528	528
RICS	0.539809	1e-48	1e-47	528	528
PMS2CL	0.539414	1e-48	1e-47	528	528
CAMSAP1	0.539387	1e-48	1e-47	528	528
GCC1	0.539384	1e-48	1e-47	528	528
TJP1	0.539312	1e-48	1e-47	528	528
DENND4B	0.538772	1e-48	1e-47	528	528
SYDE1	0.538452	1e-48	1e-47	528	528
MLXIP	0.538304	1e-48	1e-47	528	528
NUMA1	0.538167	1e-48	1e-47	528	528
CLCN6	0.538116	1e-48	1e-47	528	528
PPRC1	0.537874	1e-48	1e-47	528	528
CCDC93	0.537698	1e-48	1e-47	528	528
HNRPA3	0.537684	1e-48	1e-47	528	528
KIAA0999	0.537504	1e-48	1e-47	528	528
ATRN	0.537489	1e-48	1e-47	528	528
JRK	0.537464	1e-48	1e-47	528	528
UBE2G2	0.537426	1e-48	1e-47	528	528
WNK1	0.537074	1e-48	1e-47	528	528
CKAP5	0.53691	1e-48	1e-47	528	528
MFHAS1	0.536807	1e-48	1e-47	528	528
XPO6	0.536611	1e-48	1e-47	528	528
SF1	0.53654	1e-48	1e-47	528	528
ARHGEF2	0.536526	1e-48	1e-47	528	528
GYS1	0.536353	1e-48	1e-47	528	528
SPTBN1	0.536351	1e-48	1e-47	528	528
DMWD	0.536064	1e-48	1e-47	528	528
IGF1R	0.535766	1e-48	1e-47	528	528
MGA	0.535661	1e-48	1e-47	528	528
CPSF6	0.535394	1e-48	1e-47	528	528
PHLPPL	0.535321	1e-48	1e-47	528	528
KIAA0329	0.53507	1e-48	1e-47	528	528
TNKS	0.535018	1e-48	1e-47	528	528
PPP1R12A	0.534958	1e-48	1e-47	528	528
CDH2	0.534712	1e-48	1e-47	528	528
LUC7L2	0.534439	1e-48	1e-47	528	528
DNMT1	0.534437	1e-48	1e-47	528	528
RRP1B	0.534297	1e-48	1e-47	528	528
SUV420H1	0.534041	1e-48	1e-47	528	528
NRF1	0.534015	1e-48	1e-47	528	528
KIAA0240	0.533889	1e-48	1e-47	528	528
CLIP1	0.533867	1e-48	1e-47	528	528
BAG5	0.533461	1e-48	1e-47	528	528
GPR56	0.533392	1e-48	1e-47	528	528
ATP6V0A1	0.533063	1e-48	1e-47	528	528
GAB2	0.532868	1e-48	1e-47	528	528
PLEKHM2	0.53271	1e-48	1e-47	528	528
GRIK5	0.532601	1e-48	1e-47	528	528
TUG1	0.532493	1e-48	1e-47	528	528
PLEC1	0.53247	1e-48	1e-47	528	528
ZBED4	0.532263	1e-48	1e-47	528	528
UAP1L1	0.532148	1e-48	1e-47	528	528
MGC16824	0.531897	1e-48	1e-47	528	528
RRS1	0.531878	1e-48	1e-47	528	528
NOTCH3	0.531834	1e-48	1e-47	528	528
GNAS	0.53157	1e-48	1e-47	528	528
UBR4	0.531318	1e-48	1e-47	528	528
PPIG	0.531132	1e-48	1e-47	528	528
JAKMIP2	0.531115	1e-48	1e-47	528	528
HEXIM1	0.530748	1e-48	1e-47	528	528
PBRM1	0.530521	1e-48	1e-47	528	528
YTHDF1	0.529693	1e-48	1e-47	528	528
VAC14	0.529235	1.90442e-39	9.94928e-39	528	528
FOXRED2	0.528897	1e-48	1e-47	528	528
ZNF430	0.52858	1e-48	1e-47	528	528
SATB2	0.528553	1e-48	1e-47	528	528
TRIM33	0.528197	1e-48	1e-47	528	528
ZNF318	0.528149	1e-48	1e-47	528	528
PHF21A	0.528021	1e-48	1e-47	528	528
WDR68	0.528013	1e-48	1e-47	528	528
ELMO2	0.527887	1e-48	1e-47	528	528
RNF126	0.527501	1e-48	1e-47	528	528
XAB2	0.526938	1e-48	1e-47	528	528
IQCE	0.526938	1e-48	1e-47	528	528
PHF20L1	0.526854	1e-48	1e-47	528	528
CSNK1E	0.526655	1e-48	1e-47	528	528
ARFGAP1	0.526631	1e-48	1e-47	528	528
HPS4	0.526358	1e-48	1e-47	528	528
INSR	0.526336	1e-48	1e-47	528	528
SNRP70	0.526288	1e-48	1e-47	528	528
MON1B	0.526226	1e-48	1e-47	528	528
GNAI2	0.525887	1e-48	1e-47	528	528
ZGPAT	0.525875	1e-48	1e-47	528	528
GAK	0.525784	1e-48	1e-47	528	528
KIAA1219	0.525338	1e-48	1e-47	528	528
FSCN1	0.525315	1e-48	1e-47	528	528
HECTD3	0.525313	1e-48	1e-47	528	528
RNASEN	0.525163	1e-48	1e-47	528	528
UPF3A	0.525138	1e-48	1e-47	528	528
GMEB2	0.524881	1e-48	1e-47	528	528
TLN1	0.524855	1e-48	1e-47	528	528
CLSTN1	0.52474	1e-48	1e-47	528	528
BICD1	0.524346	1e-48	1e-47	528	528
MAP4	0.52383	1e-48	1e-47	528	528
KIAA0430	0.523781	1e-48	1e-47	528	528
ASCC3L1	0.523758	1e-48	1e-47	528	528
GLG1	0.523709	1e-48	1e-47	528	528
ZNF562	0.523685	1e-48	1e-47	528	528
KIAA0649	0.523635	1e-48	1e-47	528	528
TBL3	0.523546	1e-48	1e-47	528	528
ORAI2	0.523545	1e-48	1e-47	528	528
CAMTA2	0.523404	1e-48	1e-47	528	528
ZNF408	0.523366	1e-48	1e-47	528	528
SSRP1	0.52335	1e-48	1e-47	528	528
MAP4K5	0.523053	1e-48	1e-47	528	528
CLEC16A	0.522852	1e-48	1e-47	528	528
ATXN1	0.522821	1e-48	1e-47	528	528
MTMR9	0.522669	1e-48	1e-47	528	528
SCRIB	0.522521	1e-48	1e-47	528	528
SMARCB1	0.522383	1e-48	1e-47	528	528
TFIP11	0.52219	1e-48	1e-47	528	528
THOC2	0.522018	1e-48	1e-47	528	528
AASS	0.522001	1e-48	1e-47	528	528
ENAH	0.521929	1e-48	1e-47	528	528
PHF3	0.521686	1e-48	1e-47	528	528
SLC9A8	0.521505	1e-48	1e-47	528	528
TTC15	0.521485	1e-48	1e-47	528	528
CNNM3	0.521386	1e-48	1e-47	528	528
DULLARD	0.521381	1e-48	1e-47	528	528
STAT5B	0.521285	1e-48	1e-47	528	528
PRPF8	0.521216	1e-48	1e-47	528	528
COG7	0.521105	1e-48	1e-47	528	528
WHSC2	0.521036	1e-48	1e-47	528	528
KIAA0467	0.521003	4.46665e-38	2.3325e-37	528	528
MICALL1	0.520982	1e-48	1e-47	528	528
CSNK2A1	0.520962	1e-48	1e-47	528	528
TAF6	0.520929	1e-48	1e-47	528	528
PPP2R4	0.520737	1e-48	1e-47	528	528
STX16	0.520074	1e-48	1e-47	528	528
C11orf2	0.519804	1e-48	1e-47	528	528
LRFN4	0.519764	1e-48	1e-47	528	528
PCGF2	0.519755	1e-48	1e-47	528	528
ADD1	0.519247	1e-48	1e-47	528	528
FASN	0.518917	1e-48	1e-47	528	528
DGCR14	0.518852	1e-48	1e-47	528	528
HERC2	0.518757	1e-48	1e-47	528	528
TCF7L2	0.518736	1e-48	1e-47	528	528
FXR2	0.518721	1e-48	1e-47	528	528
ASXL1	0.518631	1e-48	1e-47	528	528
FAM115A	0.518054	1e-48	1e-47	528	528
MYO9A	0.517959	1e-48	1e-47	528	528
CS	0.517775	1e-48	1e-47	528	528
MYST4	0.517183	1e-48	1e-47	528	528
HIPK1	0.51709	1e-48	1e-47	528	528
SLC16A2	0.516848	1e-48	1e-47	528	528
TLE3	0.51663	1e-48	1e-47	528	528
SLC4A3	0.516397	1e-48	1e-47	528	528
BAHCC1	0.516388	1e-48	1e-47	528	528
TCOF1	0.516378	1e-48	1e-47	528	528
CDC14B	0.515933	1e-48	1e-47	528	528
TCF4	0.515756	1e-48	1e-47	528	528
ARHGEF12	0.515694	1e-48	1e-47	528	528
NES	0.515674	1e-48	1e-47	528	528
DLG5	0.515596	1e-48	1e-47	528	528
TTC23	0.515361	1e-48	1e-47	528	528
NAG	0.515355	1e-48	1e-47	528	528
PCDHGC3	0.515234	1e-48	1e-47	528	528
NCOA3	0.51498	1e-48	1e-47	528	528
STK25	0.514943	1e-48	1e-47	528	528
TROVE2	0.51486	1e-48	1e-47	528	528
CSNK1A1	0.514597	1e-48	1e-47	528	528
ARHGEF11	0.514495	1e-48	1e-47	528	528
ZNF787	0.514297	1e-48	1e-47	528	528
LPHN1	0.514023	1e-48	1e-47	528	528
SIPA1L3	0.513905	1e-48	1e-47	528	528
SMARCC1	0.513887	1e-48	1e-47	528	528
RABGAP1	0.513753	1e-48	1e-47	528	528
2021-09-11	0.51343	7.54777e-37	3.93976e-36	528	528
EIF4G3	0.513274	1e-48	1e-47	528	528
FOXN3	0.513229	1e-48	1e-47	528	528
PTPN9	0.513033	1e-48	1e-47	528	528
SH3GL1	0.51297	1e-48	1e-47	528	528
BAP1	0.512833	1e-48	1e-47	528	528
MYBBP1A	0.512804	1e-48	1e-47	528	528
RSRC2	0.5127	1e-48	1e-47	528	528
USP24	0.512194	1e-48	1e-47	528	528
RERE	0.51208	1e-48	1e-47	528	528
NPLOC4	0.512059	1e-48	1e-47	528	528
BCR	0.512032	1e-48	1e-47	528	528
LRFN3	0.512025	1e-48	1e-47	528	528
FYN	0.511677	1e-48	1e-47	528	528
PAF1	0.511523	1e-48	1e-47	528	528
MUM1	0.511476	1e-48	1e-47	528	528
ACTB	0.511194	1e-48	1e-47	528	528
KLC1	0.511033	1e-48	1e-47	528	528
SIPA1L1	0.510392	1e-48	1e-47	528	528
MFN2	0.510313	1e-48	1e-47	528	528
RNF31	0.51009	1e-48	1e-47	528	528
SSH1	0.509849	1e-48	1e-47	528	528
RAB22A	0.509547	1e-48	1e-47	528	528
EFTUD1	0.509507	1e-48	1e-47	528	528
DZIP1	0.509455	1e-48	1e-47	528	528
RCOR1	0.509364	1e-48	1e-47	528	528
NIPBL	0.509041	1e-48	1e-47	528	528
KIAA1026	0.508968	1e-48	1e-47	528	528
PCSK7	0.508956	1e-48	1e-47	528	528
CCDC92	0.508755	1e-48	1e-47	528	528
RRP1	0.508677	1e-48	1e-47	528	528
ZNF142	0.508577	1e-48	1e-47	528	528
ATP13A2	0.50856	1e-48	1e-47	528	528
FBXW2	0.507828	1e-48	1e-47	528	528
NAT10	0.507806	1e-48	1e-47	528	528
CUEDC1	0.507719	1e-48	1e-47	528	528
EML3	0.507648	1e-48	1e-47	528	528
STX4	0.507574	1e-48	1e-47	528	528
FAM53C	0.507507	1e-48	1e-47	528	528
PHACTR4	0.507403	1e-48	1e-47	528	528
SMG1	0.507348	1e-48	1e-47	528	528
GTF2I	0.507238	1e-48	1e-47	528	528
ZYX	0.507202	1e-48	1e-47	528	528
NMT1	0.507029	1e-48	1e-47	528	528
CAD	0.506666	1e-48	1e-47	528	528
BCL6	0.506665	1e-48	1e-47	528	528
SPG11	0.506396	1e-48	1e-47	528	528
FBXL18	0.506223	1e-48	1e-47	528	528
LRRC41	0.506155	1e-48	1e-47	528	528
CRKRS	0.505766	1e-48	1e-47	528	528
EDC4	0.505463	1e-48	1e-47	528	528
TANC2	0.505318	1e-48	1e-47	528	528
SAPS2	0.505124	1e-48	1e-47	528	528
ERC1	0.504702	1e-48	1e-47	528	528
CNTNAP1	0.504652	1e-48	1e-47	528	528
HNRNPA2B1	0.504619	1e-48	1e-47	528	528
RPS6KA2	0.504524	1e-48	1e-47	528	528
JAM3	0.504495	1e-48	1e-47	528	528
NCL	0.504465	1e-48	1e-47	528	528
NLGN4X	0.504367	1e-48	1e-47	528	528
VPS37B	0.504195	1e-48	1e-47	528	528
C19orf54	0.504097	1e-48	1e-47	528	528
FCMD	0.503641	1e-48	1e-47	528	528
DVL2	0.503597	1e-48	1e-47	528	528
KLHL18	0.503563	1e-48	1e-47	528	528
SYNE2	0.503469	1e-48	1e-47	528	528
FLJ14154	0.503326	1e-48	1e-47	528	528
LSM14B	0.503022	1e-48	1e-47	528	528
ELAVL1	0.502883	1e-48	1e-47	528	528
TBC1D5	0.502868	1e-48	1e-47	528	528
FTSJ3	0.502574	1e-48	1e-47	528	528
ULK1	0.50255	1e-48	1e-47	528	528
SHC2	0.502541	1e-48	1e-47	528	528
TMEM184B	0.502113	1e-48	1e-47	528	528
LOC643641	0.501979	1e-48	1e-47	528	528
KIAA0195	0.501897	1e-48	1e-47	528	528
PRCC	0.501874	1e-48	1e-47	528	528
SH2B1	0.50163	1e-48	1e-47	528	528
RBM14	0.501615	1e-48	1e-47	528	528
RAB8A	0.501603	1e-48	1e-47	528	528
BRD7	0.501227	1e-48	1e-47	528	528
LRP1	0.501115	1e-48	1e-47	528	528
OTUD3	0.501108	1e-48	1e-47	528	528
AXIN1	0.500943	1e-48	1e-47	528	528
C19orf28	0.500734	1e-48	1e-47	528	528
NFATC2IP	0.500545	1e-48	1e-47	528	528
DGCR2	0.500367	1e-48	1e-47	528	528
HERC1	0.500344	1e-48	1e-47	528	528
HIC2	0.500212	1e-48	1e-47	528	528
TRIB2	0.500124	1e-48	1e-47	528	528
DPYSL2	0.500014	9.52482e-35	4.96958e-34	528	528
FER	0.49985	1e-48	1e-47	528	528
ZRSR2	0.499475	1e-48	1e-47	528	528
USP13	0.499418	1e-48	1e-47	528	528
TMEM39B	0.499224	1e-48	1e-47	528	528
SPATA2	0.49917	1e-48	1e-47	528	528
HUWE1	0.499141	1e-48	1e-47	528	528
TNS1	0.498934	1e-48	1e-47	528	528
PAK4	0.498924	1e-48	1e-47	528	528
SOS2	0.498695	1e-48	1e-47	528	528
SETD2	0.49864	1e-48	1e-47	528	528
SMAD1	0.498503	1e-48	1e-47	528	528
TULP4	0.498472	1e-48	1e-47	528	528
GAPVD1	0.498397	1e-48	1e-47	528	528
IHPK1	0.49818	1e-48	1e-47	528	528
SDC3	0.498153	1e-48	1e-47	528	528
KIAA0368	0.498088	1e-48	1e-47	528	528
TNIK	0.497794	1e-48	1e-47	528	528
HNRNPU	0.497242	1e-48	1e-47	528	528
HNRPD	0.497207	1e-48	1e-47	528	528
MARK2	0.497134	1e-48	1e-47	528	528
CHD1	0.497037	1e-48	1e-47	528	528
CDC42EP1	0.496977	1e-48	1e-47	528	528
MCC	0.496864	1e-48	1e-47	528	528
SOX12	0.496831	1e-48	1e-47	528	528
ATG9A	0.496655	1e-48	1e-47	528	528
RSAD1	0.496629	1e-48	1e-47	528	528
RFC1	0.496457	1e-48	1e-47	528	528
HNRPK	0.496343	1e-48	1e-47	528	528
PPIL2	0.496308	1e-48	1e-47	528	528
BRD9	0.496176	1e-48	1e-47	528	528
ZNF783	0.496155	1e-48	1e-47	528	528
TERF2	0.496117	1e-48	1e-47	528	528
AKAP13	0.495958	1e-48	1e-47	528	528
RAD23A	0.495579	1e-48	1e-47	528	528
UBE2L3	0.495562	1e-48	1e-47	528	528
PRDM4	0.495449	1e-48	1e-47	528	528
ZNF304	0.495345	1e-48	1e-47	528	528
MCM3AP	0.495343	1e-48	1e-47	528	528
CTCF	0.495196	1e-48	1e-47	528	528
USP21	0.495054	1e-48	1e-47	528	528
RAB6IP1	0.495021	5.46085e-34	2.84797e-33	528	528
SLC4A2	0.494983	1e-48	1e-47	528	528
GGNBP2	0.494775	1e-48	1e-47	528	528
NAV2	0.494726	1e-48	1e-47	528	528
KIAA0802	0.494711	1e-48	1e-47	528	528
HEATR6	0.494507	1e-48	1e-47	528	528
BCORL1	0.494348	1e-48	1e-47	528	528
NXF1	0.494304	1e-48	1e-47	528	528
ZNF227	0.494145	1e-48	1e-47	528	528
C7orf26	0.494145	1e-48	1e-47	528	528
TLK2	0.494058	1e-48	1e-47	528	528
EZH1	0.493725	1e-48	1e-47	528	528
INPPL1	0.493544	1e-48	1e-47	528	528
HMG20A	0.493417	1e-48	1e-47	528	528
REXO4	0.49334	1e-48	1e-47	528	528
CEP290	0.49332	1e-48	1e-47	528	528
MAP7D1	0.493293	1e-48	1e-47	528	528
CSNK2A2	0.492956	1e-48	1e-47	528	528
PPFIA1	0.492947	1e-48	1e-47	528	528
HYPE	0.492726	1e-48	1e-47	528	528
POGZ	0.492718	1e-48	1e-47	528	528
HMG20B	0.492476	1e-48	1e-47	528	528
PPARD	0.492355	1e-48	1e-47	528	528
MADD	0.491965	1e-48	1e-47	528	528
SEC63	0.491838	1e-48	1e-47	528	528
CES2	0.49182	1e-48	1e-47	528	528
TCF7L1	0.491655	1e-48	1e-47	528	528
EEA1	0.491623	1e-48	1e-47	528	528
STK11	0.491481	1e-48	1e-47	528	528
BCLAF1	0.491223	1e-48	1e-47	528	528
RBM8A	0.491184	1e-48	1e-47	528	528
SF3A1	0.491132	1e-48	1e-47	528	528
FBXO21	0.491094	1e-48	1e-47	528	528
WWC3	0.491077	1e-48	1e-47	528	528
RAF1	0.491036	1e-48	1e-47	528	528
ZBTB40	0.490873	1e-48	1e-47	528	528
RAB5B	0.490837	1e-48	1e-47	528	528
VARS	0.490805	1e-48	1e-47	528	528
BAZ2A	0.490769	2.36204e-33	1.23133e-32	528	528
NASP	0.49075	1e-48	1e-47	528	528
DST	0.490712	1e-48	1e-47	528	528
CHD7	0.490553	1e-48	1e-47	528	528
CORO2B	0.490476	1e-48	1e-47	528	528
CSDE1	0.490472	1e-48	1e-47	528	528
TRIO	0.490047	1e-48	1e-47	528	528
HYOU1	0.490036	1e-48	1e-47	528	528
PAXIP1	0.489818	1e-48	1e-47	528	528
PNMA1	0.489566	1e-48	1e-47	528	528
PPP2R1A	0.489451	1e-48	1e-47	528	528
FAM102A	0.489375	1e-48	1e-47	528	528
ZBTB20	0.489342	1e-48	1e-47	528	528
PCGF3	0.489306	1e-48	1e-47	528	528
HMBOX1	0.489258	1e-48	1e-47	528	528
MSL2L1	0.489105	1e-48	1e-47	528	528
BSDC1	0.489097	1e-48	1e-47	528	528
C10orf56	0.488504	1e-48	1e-47	528	528
RBM9	0.488501	1e-48	1e-47	528	528
GNAZ	0.488366	1e-48	1e-47	528	528
KLF13	0.488291	1e-48	1e-47	528	528
CHFR	0.488212	1e-48	1e-47	528	528
RNPS1	0.488126	5.81088e-33	3.02789e-32	528	528
CLPTM1	0.488029	1e-48	1e-47	528	528
BAHD1	0.488012	1e-48	1e-47	528	528
INTS1	0.487912	1e-48	1e-47	528	528
CDC37	0.487782	1e-48	1e-47	528	528
C14orf135	0.487528	1e-48	1e-47	528	528
DDX19A	0.48752	1e-48	1e-47	528	528
SIRPA	0.487364	1e-48	1e-47	528	528
NAB2	0.487342	1e-48	1e-47	528	528
ARMCX3	0.487335	1e-48	1e-47	528	528
NUP188	0.48699	1e-48	1e-47	528	528
PRPF31	0.486909	1e-48	1e-47	528	528
MAP3K11	0.4868	1e-48	1e-47	528	528
PNMA2	0.486778	1e-48	1e-47	528	528
SALL1	0.486593	1e-48	1e-47	528	528
ANKRD12	0.486497	1e-48	1e-47	528	528
OBSL1	0.486387	1e-48	1e-47	528	528
HNRPDL	0.486278	1e-48	1e-47	528	528
RFXDC2	0.486169	1e-48	1e-47	528	528
OGDH	0.486016	1e-48	1e-47	528	528
C14orf101	0.486007	1e-48	1e-47	528	528
MEX3C	0.485777	1e-48	1e-47	528	528
VPS13D	0.485748	1e-48	1e-47	528	528
PCM1	0.485579	1e-48	1e-47	528	528
SLC7A5	0.485576	1e-48	1e-47	528	528
SACS	0.485571	1e-48	1e-47	528	528
DNM2	0.485548	1e-48	1e-47	528	528
TUBGCP4	0.485431	1e-48	1e-47	528	528
FLNA	0.485365	1e-48	1e-47	528	528
POLR2E	0.485246	1e-48	1e-47	528	528
TOMM40	0.485216	1e-48	1e-47	528	528
2021-09-08	0.485199	1e-48	1e-47	528	528
FOXJ2	0.48516	1e-48	1e-47	528	528
CBFA2T2	0.484769	1e-48	1e-47	528	528
ZNF212	0.484682	1e-48	1e-47	528	528
USP20	0.484587	1e-48	1e-47	528	528
RNF44	0.484569	1e-48	1e-47	528	528
IRS2	0.484569	1.92755e-32	1.00396e-31	528	528
OPA1	0.484513	1e-48	1e-47	528	528
PAFAH1B1	0.484474	1e-48	1e-47	528	528
KIAA0226	0.484162	1e-48	1e-47	528	528
CEP350	0.483913	1e-48	1e-47	528	528
KHDRBS1	0.483835	1e-48	1e-47	528	528
CTR9	0.483802	1e-48	1e-47	528	528
TAF4	0.483728	1e-48	1e-47	528	528
ZNF573	0.483591	1e-48	1e-47	528	528
AP2B1	0.483571	1e-48	1e-47	528	528
C16orf35	0.483359	1e-48	1e-47	528	528
SOX2	0.483356	1e-48	1e-47	528	528
RBM28	0.483342	1e-48	1e-47	528	528
SAMD4A	0.4829	1e-48	1e-47	528	528
QKI	0.482812	1e-48	1e-47	528	528
FAM125B	0.482769	1e-48	1e-47	528	528
UBN1	0.482735	1e-48	1e-47	528	528
SMARCA5	0.482495	1e-48	1e-47	528	528
RANBP2	0.482474	1e-48	1e-47	528	528
KIAA0406	0.482349	1e-48	1e-47	528	528
POLR3E	0.482168	1e-48	1e-47	528	528
USP22	0.482165	1e-48	1e-47	528	528
TRIOBP	0.482164	1e-48	1e-47	528	528
UBE4A	0.48197	1e-48	1e-47	528	528
NPAS3	0.481947	1e-48	1e-47	528	528
PURA	0.481835	1e-48	1e-47	528	528
BCL2L2	0.481821	1e-48	1e-47	528	528
DNAJC16	0.481817	1e-48	1e-47	528	528
DAPK3	0.481779	1e-48	1e-47	528	528
FLJ20294	0.481284	1e-48	1e-47	528	528
ITSN1	0.481208	1e-48	1e-47	528	528
PLCG1	0.480965	1e-48	1e-47	528	528
TAOK3	0.48095	1e-48	1e-47	528	528
FEM1C	0.480932	1e-48	1e-47	528	528
PHF20	0.480903	1e-48	1e-47	528	528
ARHGEF17	0.480812	1e-48	1e-47	528	528
CEP68	0.480667	1e-48	1e-47	528	528
YES1	0.480545	1e-48	1e-47	528	528
NCOA1	0.480384	1e-48	1e-47	528	528
STX6	0.480277	1e-48	1e-47	528	528
STAT3	0.480235	1e-48	1e-47	528	528
NF2	0.480186	1e-48	1e-47	528	528
PYGB	0.480182	1e-48	1e-47	528	528
ASTN1	0.480156	1e-48	1e-47	528	528
CDC34	0.48009	1e-48	1e-47	528	528
JRKL	0.480054	1e-48	1e-47	528	528
KIAA0319L	0.479877	1e-48	1e-47	528	528
MARK1	0.47986	1e-48	1e-47	528	528
SORBS1	0.479623	1e-48	1e-47	528	528
TRPS1	0.479595	1e-48	1e-47	528	528
FBXO46	0.479486	1e-48	1e-47	528	528
ZEB1	0.479426	1e-48	1e-47	528	528
PABPC1	0.479291	1e-48	1e-47	528	528
KIAA0100	0.479077	1e-48	1e-47	528	528
FAM65A	0.479026	1e-48	1e-47	528	528
WHSC1	0.479001	1e-48	1e-47	528	528
CTNNBL1	0.478932	1e-48	1e-47	528	528
USP34	0.478839	1e-48	1e-47	528	528
JMJD2A	0.478824	1e-48	1e-47	528	528
AQR	0.478795	1e-48	1e-47	528	528
PI4KA	0.478704	1e-48	1e-47	528	528
HTATSF1	0.478696	1e-48	1e-47	528	528
KIF3C	0.47859	1e-48	1e-47	528	528
MGC24039	0.478413	1e-48	1e-47	528	528
TRMT1	0.478398	1e-48	1e-47	528	528
IPO13	0.478262	1e-48	1e-47	528	528
ZBTB39	0.478235	1e-48	1e-47	528	528
OSBPL2	0.477661	1e-48	1e-47	528	528
KIAA0753	0.477626	1e-48	1e-47	528	528
GPR161	0.477386	1e-48	1e-47	528	528
CDR2L	0.477221	1e-48	1e-47	528	528
DAZAP1	0.47717	1e-48	1e-47	528	528
PROX1	0.47691	1e-48	1e-47	528	528
DIP	0.476869	1e-48	1e-47	528	528
ARHGAP17	0.476813	1e-48	1e-47	528	528
NUFIP1	0.476517	1e-48	1e-47	528	528
ZFYVE26	0.476472	1e-48	1e-47	528	528
TBC1D9B	0.476459	1e-48	1e-47	528	528
PRKRIP1	0.476297	1e-48	1e-47	528	528
RAB3GAP2	0.476244	1e-48	1e-47	528	528
RIPK5	0.476094	1e-48	1e-47	528	528
HIVEP2	0.47571	1e-48	1e-47	528	528
ARCN1	0.475705	1e-48	1e-47	528	528
MKRN1	0.475696	1e-48	1e-47	528	528
KIAA0494	0.475642	1e-48	1e-47	528	528
ARHGEF7	0.475603	1e-48	1e-47	528	528
TOX4	0.475557	1e-48	1e-47	528	528
PLXNA1	0.475487	1e-48	1e-47	528	528
RAB14	0.475327	1e-48	1e-47	528	528
ZNF419	0.475235	1e-48	1e-47	528	528
PPM1F	0.475039	1e-48	1e-47	528	528
ZNF574	0.474949	1e-48	1e-47	528	528
PFAS	0.474925	1e-48	1e-47	528	528
FLJ20254	0.474705	1e-48	1e-47	528	528
UBXD1	0.474512	1e-48	1e-47	528	528
DDX27	0.474509	1e-48	1e-47	528	528
DOCK1	0.474439	1e-48	1e-47	528	528
2021-09-09	0.474364	1e-48	1e-47	528	528
FGFR1	0.47426	1e-48	1e-47	528	528
KIAA0562	0.474208	1e-48	1e-47	528	528
N4BP1	0.47387	1e-48	1e-47	528	528
NDE1	0.473855	1e-48	1e-47	528	528
NRSN2	0.473739	1e-48	1e-47	528	528
TBCD	0.473714	1e-48	1e-47	528	528
ATAD2B	0.473462	1e-48	1e-47	528	528
TP53	0.473371	1e-48	1e-47	528	528
DHX16	0.473248	1e-48	1e-47	528	528
ARHGAP5	0.473247	1e-48	1e-47	528	528
PSD3	0.473095	1e-48	1e-47	528	528
ZFP36L1	0.472942	1e-48	1e-47	528	528
ATN1	0.472932	1e-48	1e-47	528	528
ABCF3	0.472762	1e-48	1e-47	528	528
NOTCH2	0.472657	1e-48	1e-47	528	528
ATG2B	0.472572	1e-48	1e-47	528	528
ZNF271	0.472554	1e-48	1e-47	528	528
C6orf47	0.472532	1e-48	1e-47	528	528
KIF1B	0.472438	1e-48	1e-47	528	528
ACLY	0.472418	1e-48	1e-47	528	528
SCAPER	0.472413	1e-48	1e-47	528	528
CALCOCO1	0.472338	1e-48	1e-47	528	528
ZNF667	0.472319	1e-48	1e-47	528	528
SLC5A6	0.472257	1e-48	1e-47	528	528
PRKCA	0.472111	1e-48	1e-47	528	528
PHC1	0.471936	1e-48	1e-47	528	528
ZC3H14	0.471913	1e-48	1e-47	528	528
TFE3	0.471905	1e-48	1e-47	528	528
GPR125	0.471903	1e-48	1e-47	528	528
LRRFIP2	0.471855	1e-48	1e-47	528	528
FAM50A	0.471845	1e-48	1e-47	528	528
SLC4A1AP	0.471667	1e-48	1e-47	528	528
ZNF551	0.471629	1e-48	1e-47	528	528
ZCCHC11	0.471578	1e-48	1e-47	528	528
EXTL3	0.471525	1e-48	1e-47	528	528
EIF4G1	0.471393	1e-48	1e-47	528	528
C1orf21	0.471308	1e-48	1e-47	528	528
RNF38	0.471184	1e-48	1e-47	528	528
GSK3B	0.471028	1e-48	1e-47	528	528
DPF2	0.470914	1e-48	1e-47	528	528
BACH2	0.470876	1e-48	1e-47	528	528
HNRPH1	0.470776	1e-48	1e-47	528	528
PLCE1	0.47067	1e-48	1e-47	528	528
APBA2	0.47066	1e-48	1e-47	528	528
CHKA	0.470563	1e-48	1e-47	528	528
ZC3H13	0.470409	1e-48	1e-47	528	528
DNMBP	0.470279	1e-48	1e-47	528	528
TAOK2	0.470194	1e-48	1e-47	528	528
SMC5	0.470172	1e-48	1e-47	528	528
FBXL7	0.470056	1e-48	1e-47	528	528
SMG5	0.470049	1e-48	1e-47	528	528
SGSM2	0.469864	1e-48	1e-47	528	528
TMEM115	0.469788	1e-48	1e-47	528	528
SLC25A44	0.469739	1e-48	1e-47	528	528
PAK2	0.469691	1e-48	1e-47	528	528
EXDL2	0.469609	1e-48	1e-47	528	528
IRF2BP1	0.469461	1e-48	1e-47	528	528
CENPB	0.469277	1e-48	1e-47	528	528
PFKL	0.469224	1e-48	1e-47	528	528
FLJ30092	0.469055	1e-48	1e-47	528	528
DDR1	0.468949	1e-48	1e-47	528	528
ZNF337	0.468824	1e-48	1e-47	528	528
TERF1	0.468649	1e-48	1e-47	528	528
DDEFL1	0.468608	1e-48	1e-47	528	528
C17orf85	0.46859	1e-48	1e-47	528	528
B4GALT5	0.468343	1e-48	1e-47	528	528
CCNJ	0.46827	1e-48	1e-47	528	528
OSBP	0.468176	1e-48	1e-47	528	528
NIBP	0.468132	1e-48	1e-47	528	528
TPP2	0.467883	1e-48	1e-47	528	528
CCDC88A	0.46784	1e-48	1e-47	528	528
THOP1	0.467684	1e-48	1e-47	528	528
CBS	0.467033	1e-48	1e-47	528	528
PIAS4	0.467021	1e-48	1e-47	528	528
PCNXL2	0.466903	1e-48	1e-47	528	528
HIPK2	0.466857	1e-48	1e-47	528	528
KIAA0692	0.466838	1e-48	1e-47	528	528
VGLL4	0.466678	1e-48	1e-47	528	528
PES1	0.466594	1e-48	1e-47	528	528
CRK	0.46642	1e-48	1e-47	528	528
KLC2	0.466403	1e-48	1e-47	528	528
ZKSCAN5	0.466014	1e-48	1e-47	528	528
NUP50	0.465869	1e-48	1e-47	528	528
JMJD1B	0.465687	1e-48	1e-47	528	528
CHST10	0.465471	1e-48	1e-47	528	528
TOB2	0.465396	1e-48	1e-47	528	528
NRD1	0.465033	1e-48	1e-47	528	528
RAB11B	0.465003	1e-48	1e-47	528	528
KIAA0082	0.464937	1e-48	1e-47	528	528
FARSA	0.464924	1e-48	1e-47	528	528
HDAC6	0.464916	1e-48	1e-47	528	528
ZNF254	0.464833	1e-48	1e-47	528	528
NPDC1	0.464815	1e-48	1e-47	528	528
UPF2	0.464733	1e-48	1e-47	528	528
BMS1	0.464731	1e-48	1e-47	528	528
ACTG1	0.464621	1e-48	1e-47	528	528
BECN1	0.464476	1.30206e-29	6.77589e-29	528	528
ATP9B	0.464459	1e-48	1e-47	528	528
GNB2	0.464316	1e-48	1e-47	528	528
CXXC1	0.464243	1e-48	1e-47	528	528
GDI1	0.464229	1e-48	1e-47	528	528
POU3F2	0.464075	1e-48	1e-47	528	528
MPHOSPH8	0.463893	1e-48	1e-47	528	528
ZFP106	0.463864	1e-48	1e-47	528	528
KIF1C	0.463747	1e-48	1e-47	528	528
ZNF289	0.463689	1e-48	1e-47	528	528
PCTK1	0.463598	1e-48	1e-47	528	528
ADRM1	0.463517	1e-48	1e-47	528	528
EHD2	0.463437	1e-48	1e-47	528	528
ADNP	0.463129	1e-48	1e-47	528	528
BAI2	0.463122	1e-48	1e-47	528	528
CHMP7	0.463076	1e-48	1e-47	528	528
GRINA	0.463055	1e-48	1e-47	528	528
OS9	0.462988	1e-48	1e-47	528	528
RAB11FIP5	0.462731	1e-48	1e-47	528	528
NFATC3	0.462625	1e-48	1e-47	528	528
BBS1	0.462578	1e-48	1e-47	528	528
FAM120A	0.462441	1e-48	1e-47	528	528
DDAH2	0.46233	1e-48	1e-47	528	528
ZNF193	0.462282	1e-48	1e-47	528	528
WBP2	0.462152	1e-48	1e-47	528	528
SGSH	0.461971	1e-48	1e-47	528	528
SNW1	0.461784	1e-48	1e-47	528	528
SREBF2	0.461762	1e-48	1e-47	528	528
RANGAP1	0.461671	1e-48	1e-47	528	528
NFE2L1	0.461643	1e-48	1e-47	528	528
PTK2	0.461641	1e-48	1e-47	528	528
SON	0.461634	1e-48	1e-47	528	528
PTPRA	0.46145	1e-48	1e-47	528	528
EGLN2	0.461415	1e-48	1e-47	528	528
ERCC3	0.461256	1e-48	1e-47	528	528
HDAC5	0.461232	1e-48	1e-47	528	528
HARS2	0.461065	1e-48	1e-47	528	528
CEP110	0.460791	1e-48	1e-47	528	528
LRP5	0.460764	1e-48	1e-47	528	528
PPP2R5B	0.460593	1e-48	1e-47	528	528
LASP1	0.460552	1e-48	1e-47	528	528
MGC2752	0.460528	1e-48	1e-47	528	528
ZHX3	0.460516	1e-48	1e-47	528	528
FASTKD5	0.460497	1e-48	1e-47	528	528
PKNOX2	0.460217	1e-48	1e-47	528	528
SETD1B	0.460129	1e-48	1e-47	528	528
ZNF12	0.459871	1e-48	1e-47	528	528
ZNF638	0.459726	1e-48	1e-47	528	528
OGFOD1	0.459686	1e-48	1e-47	528	528
STAG1	0.459389	1e-48	1e-47	528	528
TAF1	0.459245	1e-48	1e-47	528	528
TCEAL4	0.459218	1e-48	1e-47	528	528
HNRNPA0	0.459199	1e-48	1e-47	528	528
RPS6KB1	0.459038	1e-48	1e-47	528	528
EPN2	0.458817	1e-48	1e-47	528	528
ZC3H7B	0.458813	1e-48	1e-47	528	528
ARMC6	0.458563	1e-48	1e-47	528	528
RHOBTB3	0.458413	1e-48	1e-47	528	528
TRAM2	0.458388	1e-48	1e-47	528	528
WDFY3	0.458352	1e-48	1e-47	528	528
SIAH1	0.458338	1e-48	1e-47	528	528
MTMR1	0.45824	1e-48	1e-47	528	528
TTC31	0.458082	1e-48	1e-47	528	528
TENC1	0.457943	1e-48	1e-47	528	528
AMPD2	0.457922	1e-48	1e-47	528	528
NCK2	0.457852	1e-48	1e-47	528	528
VAPB	0.457824	1e-48	1e-47	528	528
SAV1	0.457755	1e-48	1e-47	528	528
FNBP1	0.45766	1e-48	1e-47	528	528
ZNF84	0.457406	1e-48	1e-47	528	528
KCTD15	0.457396	1e-48	1e-47	528	528
CREBBP	0.45731	1e-48	1e-47	528	528
PATZ1	0.457232	1e-48	1e-47	528	528
IQSEC1	0.457114	1e-48	1e-47	528	528
GORASP1	0.457053	1e-48	1e-47	528	528
SYNCRIP	0.456961	1e-48	1e-47	528	528
RBM19	0.456745	1e-48	1e-47	528	528
C1orf164	0.456475	1e-48	1e-47	528	528
KCTD3	0.456245	1e-48	1e-47	528	528
IFT122	0.456159	1e-48	1e-47	528	528
ANP32E	0.456105	1e-48	1e-47	528	528
ANKRD10	0.455822	1e-48	1e-47	528	528
ZNF45	0.455783	1e-48	1e-47	528	528
ZFHX3	0.455731	1e-48	1e-47	528	528
SDAD1	0.455718	1e-48	1e-47	528	528
GARNL1	0.455702	1e-48	1e-47	528	528
C20orf27	0.455673	1e-48	1e-47	528	528
CCDC47	0.455547	1e-48	1e-47	528	528
EXOC7	0.455444	1e-48	1e-47	528	528
PTPN13	0.455419	1e-48	1e-47	528	528
ZNF136	0.455068	1e-48	1e-47	528	528
ENTPD4	0.454966	1e-48	1e-47	528	528
NISCH	0.454871	1e-48	1e-47	528	528
ZNF510	0.454653	1e-48	1e-47	528	528
SIRT6	0.454545	1e-48	1e-47	528	528
PKD2	0.454358	1e-48	1e-47	528	528
CDC25B	0.454288	1e-48	1e-47	528	528
FLJ10404	0.454199	1e-48	1e-47	528	528
CNOT2	0.454153	1e-48	1e-47	528	528
BAT1	0.45406	1e-48	1e-47	528	528
ATP1B2	0.453998	1e-48	1e-47	528	528
SAPS1	0.453977	1e-48	1e-47	528	528
GLT25D1	0.453849	1e-48	1e-47	528	528
ARHGAP19	0.453758	1e-48	1e-47	528	528
MBD1	0.453654	1e-48	1e-47	528	528
BOP1	0.453569	1e-48	1e-47	528	528
SHC3	0.453489	1e-48	1e-47	528	528
SGEF	0.45339	1e-48	1e-47	528	528
PTP4A3	0.453224	1e-48	1e-47	528	528
SBF1	0.453218	1e-48	1e-47	528	528
TP53BP2	0.453103	1e-48	1e-47	528	528
PPP2R5E	0.453083	1e-48	1e-47	528	528
PCNT	0.452862	1e-48	1e-47	528	528
PLXNB3	0.452755	1e-48	1e-47	528	528
SLC25A37	0.452424	1e-48	1e-47	528	528
CRTC1	0.45233	1e-48	1e-47	528	528
ZC3H11A	0.452197	1e-48	1e-47	528	528
IPO4	0.452136	1e-48	1e-47	528	528
TTC3	0.452086	1e-48	1e-47	528	528
FAM130A1	0.451946	1e-48	1e-47	528	528
DHX35	0.451774	1e-48	1e-47	528	528
DHDDS	0.451726	1e-48	1e-47	528	528
MAN2C1	0.451621	1e-48	1e-47	528	528
POMT1	0.451545	1e-48	1e-47	528	528
RC3H2	0.451238	1e-48	1e-47	528	528
KBTBD11	0.451222	1e-48	1e-47	528	528
PRKDC	0.450962	1e-48	1e-47	528	528
ANKRD57	0.450869	1e-48	1e-47	528	528
CASKIN2	0.450796	1e-48	1e-47	528	528
GPS2	0.450772	1e-48	1e-47	528	528
TRIM44	0.450689	1e-48	1e-47	528	528
C14orf139	0.450556	1e-48	1e-47	528	528
OXSR1	0.450394	1e-48	1e-47	528	528
ABCA3	0.450309	1e-48	1e-47	528	528
ZNF43	0.450034	1e-48	1e-47	528	528
ARIH2	0.450025	1e-48	1e-47	528	528
TUBGCP3	0.450018	1e-48	1e-47	528	528
CDC42BPA	0.449794	1e-48	1e-47	528	528
GGA3	0.449647	1e-48	1e-47	528	528
BLMH	0.449549	1e-48	1e-47	528	528
SNX19	0.449525	1e-48	1e-47	528	528
PUM2	0.449458	1e-48	1e-47	528	528
RNF123	0.449413	1e-48	1e-47	528	528
GPR172A	0.449332	1e-48	1e-47	528	528
QRICH1	0.449179	1e-48	1e-47	528	528
DOLK	0.449136	1e-48	1e-47	528	528
SMEK1	0.449103	1e-48	1e-47	528	528
ATP2B4	0.448923	1e-48	1e-47	528	528
NUCB1	0.448752	1e-48	1e-47	528	528
ZBTB22	0.448749	1e-48	1e-47	528	528
SLC9A1	0.448644	1e-48	1e-47	528	528
TRIM9	0.448599	1e-48	1e-47	528	528
UBE4B	0.448566	1e-48	1e-47	528	528
DVL1	0.44854	1e-48	1e-47	528	528
C1orf181	0.448302	1e-48	1e-47	528	528
TOP1	0.448257	1e-48	1e-47	528	528
UTP3	0.448222	1e-48	1e-47	528	528
EIF3A	0.448212	1e-48	1e-47	528	528
CLK2	0.448105	1e-48	1e-47	528	528
PBX2	0.448072	1e-48	1e-47	528	528
GRK5	0.448045	1e-48	1e-47	528	528
NAT11	0.447973	1e-48	1e-47	528	528
GNB1	0.447913	1e-48	1e-47	528	528
ITPKB	0.447871	1e-48	1e-47	528	528
GCN1L1	0.447849	1e-48	1e-47	528	528
2021-03-06	0.447845	1e-48	1e-47	528	528
TMEM112B	0.447843	1e-48	1e-47	528	528
NID1	0.447575	1e-48	1e-47	528	528
NOL1	0.447311	1e-48	1e-47	528	528
PI4KB	0.447287	1e-48	1e-47	528	528
HEG1	0.447015	1e-48	1e-47	528	528
DDX17	0.447002	1e-48	1e-47	528	528
LSM12	0.446921	1e-48	1e-47	528	528
ACTN1	0.446788	1e-48	1e-47	528	528
FZD3	0.446746	1e-48	1e-47	528	528
GNAQ	0.44662	1e-48	1e-47	528	528
OGFR	0.446515	1e-48	1e-47	528	528
TULP3	0.446499	1e-48	1e-47	528	528
GPC1	0.446448	1e-48	1e-47	528	528
CDC2L2	0.446443	1e-48	1e-47	528	528
KIF3A	0.446345	1e-48	1e-47	528	528
GTPBP1	0.446248	1e-48	1e-47	528	528
LOC23117	0.446223	1e-48	1e-47	528	528
TMEM131	0.4462	1e-48	1e-47	528	528
WDR82	0.446006	1e-48	1e-47	528	528
ADNP2	0.445829	1e-48	1e-47	528	528
ZNF202	0.445826	1e-48	1e-47	528	528
SUZ12	0.445815	1e-48	1e-47	528	528
CCDC130	0.445738	1e-48	1e-47	528	528
SPHK2	0.445557	1e-48	1e-47	528	528
CLUAP1	0.445483	1e-48	1e-47	528	528
APC	0.445391	1e-48	1e-47	528	528
C16orf58	0.445344	1e-48	1e-47	528	528
HSP90AA1	0.44516	1e-48	1e-47	528	528
EHD1	0.444992	1e-48	1e-47	528	528
ABCC10	0.444873	1e-48	1e-47	528	528
C11orf61	0.444845	1e-48	1e-47	528	528
RUFY3	0.444775	1e-48	1e-47	528	528
EIF2C3	0.444727	1e-48	1e-47	528	528
CDV3	0.444684	1e-48	1e-47	528	528
PLAGL2	0.444667	1e-48	1e-47	528	528
TTLL12	0.444515	1e-48	1e-47	528	528
FLII	0.444397	1e-48	1e-47	528	528
CHPF	0.444389	1e-48	1e-47	528	528
DPP8	0.444365	1e-48	1e-47	528	528
C14orf130	0.444347	1e-48	1e-47	528	528
CHSY1	0.444111	1e-48	1e-47	528	528
CTNNA1	0.443997	1e-48	1e-47	528	528
ABLIM1	0.443869	1e-48	1e-47	528	528
LAS1L	0.443831	6.80731e-27	3.53945e-26	528	528
KIF5B	0.443766	1e-48	1e-47	528	528
TGFB1I1	0.443469	1e-48	1e-47	528	528
RBM4B	0.443276	1e-48	1e-47	528	528
RNMT	0.443249	1e-48	1e-47	528	528
CXorf6	0.44307	1e-48	1e-47	528	528
CLN3	0.44271	1e-48	1e-47	528	528
RUFY1	0.442701	1e-48	1e-47	528	528
GPSN2	0.442687	1e-48	1e-47	528	528
ZC3HAV1	0.442541	1e-48	1e-47	528	528
ALMS1	0.442343	1e-48	1e-47	528	528
MCF2L	0.44227	1e-48	1e-47	528	528
PRPF40A	0.442086	1e-48	1e-47	528	528
IKBKAP	0.441926	1e-48	1e-47	528	528
FAM48A	0.441879	1e-48	1e-47	528	528
DDX41	0.441866	1e-48	1e-47	528	528
CLCN7	0.441835	1e-48	1e-47	528	528
PIP5K3	0.441794	1e-48	1e-47	528	528
HECA	0.44177	1e-48	1e-47	528	528
PIK3CA	0.441646	1e-48	1e-47	528	528
SLC36A1	0.441586	1e-48	1e-47	528	528
TMEM1	0.441505	1e-48	1e-47	528	528
CHD3	0.441377	1e-48	1e-47	528	528
RPS6KC1	0.441241	1e-48	1e-47	528	528
SPRED2	0.441227	1e-48	1e-47	528	528
CLN8	0.441174	1e-48	1e-47	528	528
IFT81	0.441024	1e-48	1e-47	528	528
ARAF	0.440648	1e-48	1e-47	528	528
DDX49	0.440552	1e-48	1e-47	528	528
FUBP3	0.440422	1e-48	1e-47	528	528
PORCN	0.440419	1e-48	1e-47	528	528
ZNF395	0.440382	1e-48	1e-47	528	528
GATAD1	0.440326	1e-48	1e-47	528	528
ZMYM4	0.440233	1e-48	1e-47	528	528
POLDIP2	0.440227	1e-48	1e-47	528	528
RBM6	0.440064	1e-48	1e-47	528	528
TJAP1	0.439644	1e-48	1e-47	528	528
NACAD	0.439442	1e-48	1e-47	528	528
SLC12A9	0.439409	1e-48	1e-47	528	528
ZNF263	0.439341	1e-48	1e-47	528	528
NR2F1	0.439303	1e-48	1e-47	528	528
SEC31A	0.439237	1e-48	1e-47	528	528
CLCN3	0.439167	1e-48	1e-47	528	528
JARID1B	0.438941	1e-48	1e-47	528	528
ZNF281	0.438937	1e-48	1e-47	528	528
CDK5RAP2	0.438914	1e-48	1e-47	528	528
SMARCA1	0.438873	2.87378e-26	1.49357e-25	528	528
SYNJ2BP	0.438863	1e-48	1e-47	528	528
PSCD2	0.438851	1e-48	1e-47	528	528
WDR32	0.438779	1e-48	1e-47	528	528
XRCC1	0.43852	1e-48	1e-47	528	528
NTRK3	0.438519	1e-48	1e-47	528	528
NUP93	0.438457	1e-48	1e-47	528	528
RAB21	0.438405	1e-48	1e-47	528	528
CAPN5	0.438322	1e-48	1e-47	528	528
XPO7	0.438209	1e-48	1e-47	528	528
TAF1C	0.438061	1e-48	1e-47	528	528
CHD9	0.437993	1e-48	1e-47	528	528
KIAA0831	0.437936	1e-48	1e-47	528	528
MAN2A2	0.437845	1e-48	1e-47	528	528
FLOT2	0.437737	1e-48	1e-47	528	528
FNBP4	0.437662	1e-48	1e-47	528	528
KIAA0415	0.437628	1e-48	1e-47	528	528
UBE2H	0.437611	1e-48	1e-47	528	528
FAM131B	0.437582	1e-48	1e-47	528	528
SMCHD1	0.437481	1e-48	1e-47	528	528
SFXN3	0.437458	1e-48	1e-47	528	528
SLC39A7	0.437444	1e-48	1e-47	528	528
PIAS1	0.437392	1e-48	1e-47	528	528
MAP3K4	0.437253	1e-48	1e-47	528	528
ABR	0.437224	1e-48	1e-47	528	528
PCBP1	0.437157	1e-48	1e-47	528	528
SFPQ	0.43704	1e-48	1e-47	528	528
CCDC106	0.436874	1e-48	1e-47	528	528
VPS13B	0.436845	1e-48	1e-47	528	528
ZNF219	0.436798	1e-48	1e-47	528	528
UBP1	0.43674	1e-48	1e-47	528	528
HARS	0.436734	1e-48	1e-47	528	528
C20orf4	0.43671	1e-48	1e-47	528	528
LPHN3	0.436693	1e-48	1e-47	528	528
SLC25A1	0.436627	1e-48	1e-47	528	528
DIP2C	0.436458	1e-48	1e-47	528	528
DNAJC7	0.436369	1e-48	1e-47	528	528
PHLPP	0.436342	1e-48	1e-47	528	528
BLCAP	0.436314	1e-48	1e-47	528	528
DPP3	0.436241	1e-48	1e-47	528	528
NUP153	0.436184	1e-48	1e-47	528	528
CAMSAP1L1	0.436057	1e-48	1e-47	528	528
CCDC22	0.43605	1e-48	1e-47	528	528
GALNT11	0.435906	1e-48	1e-47	528	528
SMARCAL1	0.435826	1e-48	1e-47	528	528
CTNS	0.435772	1e-48	1e-47	528	528
PHLDB1	0.435682	1e-48	1e-47	528	528
EIF2AK2	0.435483	1e-48	1e-47	528	528
UBXD8	0.435455	1e-48	1e-47	528	528
HMG2L1	0.435453	1e-48	1e-47	528	528
HMGB1	0.435439	1e-48	1e-47	528	528
ARS2	0.435293	1e-48	1e-47	528	528
PDLIM5	0.43525	1e-48	1e-47	528	528
ADAM23	0.43518	1e-48	1e-47	528	528
EWSR1	0.434869	1e-48	1e-47	528	528
XPC	0.4348	1e-48	1e-47	528	528
NBR1	0.434667	1e-48	1e-47	528	528
ANGPTL2	0.434649	1e-48	1e-47	528	528
ATRX	0.434646	1e-48	1e-47	528	528
TRAFD1	0.434513	1e-48	1e-47	528	528
DHX57	0.434476	1e-48	1e-47	528	528
ZNF580	0.434429	1e-48	1e-47	528	528
QTRTD1	0.434368	1e-48	1e-47	528	528
POFUT1	0.43428	1e-48	1e-47	528	528
C10orf6	0.434263	1e-48	1e-47	528	528
C6orf106	0.434187	1e-48	1e-47	528	528
SETD1A	0.434155	1e-48	1e-47	528	528
INTS9	0.434151	1e-48	1e-47	528	528
FAM63B	0.434123	1e-48	1e-47	528	528
SEC61A1	0.434011	1e-48	1e-47	528	528
NAP1L4	0.433986	1e-48	1e-47	528	528
MDN1	0.43394	1e-48	1e-47	528	528
FAM134A	0.433925	1e-48	1e-47	528	528
ACACA	0.433904	1e-48	1e-47	528	528
ERCC2	0.433832	1e-48	1e-47	528	528
CASK	0.43369	1e-48	1e-47	528	528
DGKZ	0.433384	1e-48	1e-47	528	528
SMURF1	0.433253	1e-48	1e-47	528	528
PHF8	0.433144	1e-48	1e-47	528	528
CHMP1A	0.433128	1e-48	1e-47	528	528
SLC23A2	0.433097	1e-48	1e-47	528	528
CUGBP2	0.433028	1e-48	1e-47	528	528
DAXX	0.432477	1e-48	1e-47	528	528
TBC1D17	0.432467	1e-48	1e-47	528	528
MRPS2	0.432256	1e-48	1e-47	528	528
CAMKK2	0.43225	1e-48	1e-47	528	528
KIAA0152	0.432137	1e-48	1e-47	528	528
RBM39	0.43204	1e-48	1e-47	528	528
MYH10	0.43203	1e-48	1e-47	528	528
SNX26	0.431988	1e-48	1e-47	528	528
ZNF264	0.431842	1e-48	1e-47	528	528
TNFRSF21	0.431504	1e-48	1e-47	528	528
INTS5	0.431108	1e-48	1e-47	528	528
DOLPP1	0.431067	1e-48	1e-47	528	528
UNC84B	0.430953	1e-48	1e-47	528	528
FRYL	0.430907	1e-48	1e-47	528	528
GALNT2	0.430844	1e-48	1e-47	528	528
RNF8	0.43082	1e-48	1e-47	528	528
CYLD	0.430749	1e-48	1e-47	528	528
ZER1	0.43073	1e-48	1e-47	528	528
MAPK1	0.430676	1e-48	1e-47	528	528
SCMH1	0.430014	1e-48	1e-47	528	528
ARIH1	0.430005	1e-48	1e-47	528	528
GLI3	0.430003	1e-48	1e-47	528	528
SASH1	0.429882	1e-48	1e-47	528	528
SEMA5A	0.429867	1e-48	1e-47	528	528
HDAC4	0.429804	1e-48	1e-47	528	528
LRIG1	0.429767	1e-48	1e-47	528	528
ARHGAP1	0.429562	1e-48	1e-47	528	528
LENG4	0.429488	1e-48	1e-47	528	528
VAMP2	0.429453	1e-48	1e-47	528	528
CUL3	0.429452	1e-48	1e-47	528	528
MGC15523	0.429411	1e-48	1e-47	528	528
C16orf57	0.42911	1e-48	1e-47	528	528
PLOD3	0.429078	1e-48	1e-47	528	528
GOLGB1	0.429059	1e-48	1e-47	528	528
ZNF654	0.429058	1e-48	1e-47	528	528
ACBD3	0.428735	1e-48	1e-47	528	528
IGF2R	0.42867	1e-48	1e-47	528	528
TFCP2	0.428505	1e-48	1e-47	528	528
TESK1	0.428359	1e-48	1e-47	528	528
POLM	0.428331	1e-48	1e-47	528	528
MED17	0.428227	1e-48	1e-47	528	528
TUBB2B	0.428125	1e-48	1e-47	528	528
C11orf57	0.428011	1e-48	1e-47	528	528
PXN	0.428002	1e-48	1e-47	528	528
DPYSL3	0.427997	1e-48	1e-47	528	528
TTBK2	0.427959	1e-48	1e-47	528	528
EPB41L1	0.427915	1e-48	1e-47	528	528
ASXL2	0.427835	1e-48	1e-47	528	528
KIAA0841	0.427612	1e-48	1e-47	528	528
TNPO1	0.427576	1e-48	1e-47	528	528
ID4	0.427565	1e-48	1e-47	528	528
HIF1AN	0.427495	1e-48	1e-47	528	528
CRAT	0.427487	1e-48	1e-47	528	528
CSK	0.427447	1e-48	1e-47	528	528
SPAG9	0.427422	1e-48	1e-47	528	528
POLS	0.427336	1e-48	1e-47	528	528
GPHN	0.427322	1e-48	1e-47	528	528
PSMF1	0.426935	1e-48	1e-47	528	528
KTN1	0.426883	1e-48	1e-47	528	528
HNRPUL2	0.426793	8.71404e-25	4.52499e-24	528	528
ADAR	0.426746	1e-48	1e-47	528	528
C11orf24	0.426513	1e-48	1e-47	528	528
TNC	0.426381	1e-48	1e-47	528	528
C4orf30	0.426376	1e-48	1e-47	528	528
RBM12B	0.426213	1e-48	1e-47	528	528
MTMR4	0.425868	1e-48	1e-47	528	528
RBM26	0.425734	1e-48	1e-47	528	528
PPM1G	0.425608	1e-48	1e-47	528	528
PLXNA2	0.425496	1e-48	1e-47	528	528
WDR19	0.425451	1e-48	1e-47	528	528
PRMT2	0.425377	1e-48	1e-47	528	528
RAB5A	0.425243	1e-48	1e-47	528	528
GARS	0.425108	1e-48	1e-47	528	528
ANK2	0.424801	1e-48	1e-47	528	528
VIM	0.424651	1e-48	1e-47	528	528
DPP6	0.424552	1e-48	1e-47	528	528
MAPT	0.424534	1e-48	1e-47	528	528
GANAB	0.424441	1e-48	1e-47	528	528
FAM38A	0.424441	1e-48	1e-47	528	528
PRDM2	0.424219	1e-48	1e-47	528	528
PTPRE	0.424182	1e-48	1e-47	528	528
RBM16	0.424146	1e-48	1e-47	528	528
MGAT4B	0.424087	1e-48	1e-47	528	528
KIAA0586	0.424071	1e-48	1e-47	528	528
MSN	0.424061	1e-48	1e-47	528	528
CBX4	0.423824	1e-48	1e-47	528	528
MYO10	0.423513	1e-48	1e-47	528	528
SMYD5	0.423399	1e-48	1e-47	528	528
ERAL1	0.423354	1e-48	1e-47	528	528
MKL1	0.423345	1e-48	1e-47	528	528
GAB1	0.423282	1e-48	1e-47	528	528
FJX1	0.423226	1e-48	1e-47	528	528
C2orf44	0.42318	1e-48	1e-47	528	528
EIF4B	0.423095	1e-48	1e-47	528	528
NUDC	0.423049	1e-48	1e-47	528	528
PITPNB	0.423021	1e-48	1e-47	528	528
SLC20A2	0.423007	1e-48	1e-47	528	528
ANKRD27	0.422967	1e-48	1e-47	528	528
HOMER3	0.422957	1e-48	1e-47	528	528
ACD	0.422793	1e-48	1e-47	528	528
TETRAN	0.42276	1e-48	1e-47	528	528
TAPBP	0.422641	1e-48	1e-47	528	528
BTN2A1	0.422626	1e-48	1e-47	528	528
ODZ4	0.422335	1e-48	1e-47	528	528
HABP4	0.422195	1e-48	1e-47	528	528
TMEM43	0.422162	1e-48	1e-47	528	528
CCDC49	0.422137	1e-48	1e-47	528	528
RBM23	0.422104	1e-48	1e-47	528	528
RARA	0.422055	1e-48	1e-47	528	528
MAP3K3	0.422031	1e-48	1e-47	528	528
RASSF2	0.421965	1e-48	1e-47	528	528
FBXO7	0.421951	1e-48	1e-47	528	528
TMEM161A	0.421765	1e-48	1e-47	528	528
NOLA1	0.4216	1e-48	1e-47	528	528
SR140	0.421596	1e-48	1e-47	528	528
ZNF394	0.421592	1e-48	1e-47	528	528
PCYOX1L	0.421449	1e-48	1e-47	528	528
CHRNE	0.421428	1e-48	1e-47	528	528
ZNF20	0.421312	1e-48	1e-47	528	528
COL9A2	0.421283	1e-48	1e-47	528	528
TRIP12	0.42114	1e-48	1e-47	528	528
KBTBD2	0.421034	1e-48	1e-47	528	528
RBCK1	0.420933	1e-48	1e-47	528	528
DBN1	0.420842	1e-48	1e-47	528	528
SPATA5L1	0.420838	1e-48	1e-47	528	528
ABHD4	0.420648	1e-48	1e-47	528	528
CEP63	0.420526	4.85058e-24	2.5177e-23	528	528
STAG2	0.420303	1e-48	1e-47	528	528
SS18	0.420236	1e-48	1e-47	528	528
RANBP9	0.420155	1e-48	1e-47	528	528
HNRNPA1	0.420147	1e-48	1e-47	528	528
MAPKAPK2	0.420106	1e-48	1e-47	528	528
LOC389517	0.420092	1e-48	1e-47	528	528
LPP	0.420038	1e-48	1e-47	528	528
VPS16	0.420024	1e-48	1e-47	528	528
MIA3	0.420023	1e-48	1e-47	528	528
WDR18	0.419976	1e-48	1e-47	528	528
WDR37	0.419897	1e-48	1e-47	528	528
YWHAB	0.419737	1e-48	1e-47	528	528
USP8	0.419711	1e-48	1e-47	528	528
SV2A	0.419665	1e-48	1e-47	528	528
TSEN2	0.419514	1e-48	1e-47	528	528
AAAS	0.419419	1e-48	1e-47	528	528
TUBB	0.419184	1e-48	1e-47	528	528
ZMIZ2	0.419137	1e-48	1e-47	528	528
SOX13	0.41899	1e-48	1e-47	528	528
EDEM3	0.418903	1e-48	1e-47	528	528
RGL2	0.418856	1e-48	1e-47	528	528
FLJ10357	0.418607	1e-48	1e-47	528	528
FBXW7	0.418581	1e-48	1e-47	528	528
HOM-TES-103	0.418581	1e-48	1e-47	528	528
C1orf166	0.41857	1e-48	1e-47	528	528
EXT1	0.418367	1e-48	1e-47	528	528
PGAP1	0.418336	1e-48	1e-47	528	528
TBC1D2B	0.418295	1e-48	1e-47	528	528
H3F3B	0.418082	1e-48	1e-47	528	528
RBM15	0.41741	1e-48	1e-47	528	528
SP2	0.417295	1e-48	1e-47	528	528
RGS12	0.417208	1e-48	1e-47	528	528
TADA3L	0.417197	1e-48	1e-47	528	528
ZNF292	0.417111	1e-48	1e-47	528	528
SIRT3	0.417063	1e-48	1e-47	528	528
ZNF764	0.4167	1e-48	1e-47	528	528
YIPF3	0.416617	1e-48	1e-47	528	528
CTDSP1	0.416371	1e-48	1e-47	528	528
SMC1A	0.416365	1e-48	1e-47	528	528
SSFA2	0.416338	1e-48	1e-47	528	528
SF3B3	0.416327	1e-48	1e-47	528	528
CTDSP2	0.416318	1e-48	1e-47	528	528
C21orf45	0.416166	1e-48	1e-47	528	528
TOP2B	0.416132	1e-48	1e-47	528	528
PWP2	0.416099	1e-48	1e-47	528	528
EXOSC10	0.415839	1e-48	1e-47	528	528
ZNF228	0.415826	1e-48	1e-47	528	528
MYH9	0.415694	1e-48	1e-47	528	528
RNF4	0.415692	1e-48	1e-47	528	528
PFKFB3	0.415484	1e-48	1e-47	528	528
PSMD1	0.415265	1e-48	1e-47	528	528
GNL3L	0.415242	1e-48	1e-47	528	528
JAK1	0.415182	1e-48	1e-47	528	528
SS18L1	0.415142	1e-48	1e-47	528	528
NCAM1	0.414906	1e-48	1e-47	528	528
ARNT2	0.414833	1e-48	1e-47	528	528
MAST4	0.414805	1e-48	1e-47	528	528
NKTR	0.414793	1e-48	1e-47	528	528
SETD8	0.414697	1e-48	1e-47	528	528
PJA2	0.414696	1e-48	1e-47	528	528
WSCD1	0.41469	1e-48	1e-47	528	528
ZNF131	0.41455	1e-48	1e-47	528	528
SCARA3	0.414512	1e-48	1e-47	528	528
MTF2	0.414479	1e-48	1e-47	528	528
ARID5B	0.414472	1e-48	1e-47	528	528
CDH11	0.414454	1e-48	1e-47	528	528
DDX24	0.4144	1e-48	1e-47	528	528
AKAP1	0.414321	1e-48	1e-47	528	528
CASC3	0.41432	1e-48	1e-47	528	528
CCNI	0.414136	1e-48	1e-47	528	528
C14orf172	0.414053	1e-48	1e-47	528	528
ATG4B	0.414036	1e-48	1e-47	528	528
POLG	0.413942	1e-48	1e-47	528	528
ST5	0.41388	1e-48	1e-47	528	528
NCSTN	0.413773	1e-48	1e-47	528	528
KIAA0265	0.413717	1e-48	1e-47	528	528
NPR2	0.41371	1e-48	1e-47	528	528
SMC6	0.413582	1e-48	1e-47	528	528
DFNB31	0.413418	1e-48	1e-47	528	528
DDX54	0.413332	1e-48	1e-47	528	528
DNAJC13	0.413317	1e-48	1e-47	528	528
AARSD1	0.413242	1e-48	1e-47	528	528
PA2G4	0.413125	1e-48	1e-47	528	528
DYRK2	0.413024	1e-48	1e-47	528	528
RAD9A	0.412889	1e-48	1e-47	528	528
ERF	0.412672	1e-48	1e-47	528	528
ZNF235	0.412515	1e-48	1e-47	528	528
TMEM158	0.41238	1e-48	1e-47	528	528
KLHL20	0.412249	1e-48	1e-47	528	528
MAZ	0.41224	1e-48	1e-47	528	528
CBLL1	0.412183	1e-48	1e-47	528	528
AARS	0.412061	1e-48	1e-47	528	528
UBC	0.412029	1e-48	1e-47	528	528
SFRS2IP	0.411948	1e-48	1e-47	528	528
FYCO1	0.411846	1e-48	1e-47	528	528
COL4A3BP	0.411552	1e-48	1e-47	528	528
UTP14A	0.411526	1e-48	1e-47	528	528
DPF1	0.411506	1e-48	1e-47	528	528
KIAA1109	0.41121	1e-48	1e-47	528	528
SBNO2	0.410904	1e-48	1e-47	528	528
ZNF26	0.410822	1e-48	1e-47	528	528
IKBKB	0.410734	1e-48	1e-47	528	528
DOCK6	0.410729	1e-48	1e-47	528	528
VPS8	0.41066	1e-48	1e-47	528	528
PTPRF	0.41036	1e-48	1e-47	528	528
FOXG1	0.410284	1e-48	1e-47	528	528
ANKRD15	0.410272	1e-48	1e-47	528	528
KRIT1	0.410131	1e-48	1e-47	528	528
MAPRE2	0.410116	1e-48	1e-47	528	528
RPAP2	0.410066	1e-48	1e-47	528	528
NONO	0.40993	1e-48	1e-47	528	528
TICAM1	0.40988	1e-48	1e-47	528	528
PARP1	0.40983	1e-48	1e-47	528	528
CDC2L5	0.409738	1e-48	1e-47	528	528
CREB3L2	0.409593	1e-48	1e-47	528	528
hCG_40738	0.409465	1e-48	1e-47	528	528
NFIB	0.409161	1e-48	1e-47	528	528
NEO1	0.40911	1e-48	1e-47	528	528
PTPRZ1	0.409064	1e-48	1e-47	528	528
CDH4	0.40888	1e-48	1e-47	528	528
WDR46	0.408868	1e-48	1e-47	528	528
FTSJ2	0.408751	1e-48	1e-47	528	528
PTP4A2	0.408694	1e-48	1e-47	528	528
ANKS1A	0.408657	1e-48	1e-47	528	528
WASL	0.408617	1e-48	1e-47	528	528
CSPP1	0.408515	1e-48	1e-47	528	528
TGOLN2	0.408384	1e-48	1e-47	528	528
MLL4	0.408368	1e-48	1e-47	528	528
DHX8	0.408331	1e-48	1e-47	528	528
CX3CL1	0.408057	1e-48	1e-47	528	528
FBXW11	0.407971	1e-48	1e-47	528	528
PLEKHM1	0.407961	1e-48	1e-47	528	528
LARP5	0.407921	1e-48	1e-47	528	528
CANX	0.407848	1e-48	1e-47	528	528
MMRN2	0.407819	1e-48	1e-47	528	528
DYNC1LI2	0.407761	1e-48	1e-47	528	528
SH3BP2	0.407756	1e-48	1e-47	528	528
ARHGEF10L	0.407735	1e-48	1e-47	528	528
MRFAP1L1	0.407485	1e-48	1e-47	528	528
CBX1	0.407389	1e-48	1e-47	528	528
MKNK2	0.407267	1e-48	1e-47	528	528
WBP11	0.40715	1e-48	1e-47	528	528
GTPBP3	0.407078	1e-48	1e-47	528	528
DDR2	0.407077	1e-48	1e-47	528	528
ATP9A	0.406963	1e-48	1e-47	528	528
KIAA0556	0.406962	1e-48	1e-47	528	528
CARS	0.406804	1e-48	1e-47	528	528
WDTC1	0.406764	1e-48	1e-47	528	528
VPS52	0.406691	1e-48	1e-47	528	528
CFL1	0.406666	1e-48	1e-47	528	528
FVT1	0.406475	1e-48	1e-47	528	528
HDGF	0.406432	1e-48	1e-47	528	528
CUL4A	0.406411	1e-48	1e-47	528	528
CNOT1	0.406403	1e-48	1e-47	528	528
USF2	0.406325	1e-48	1e-47	528	528
JOSD1	0.40627	1e-48	1e-47	528	528
IL17RA	0.406203	1e-48	1e-47	528	528
YEATS2	0.406008	1e-48	1e-47	528	528
NLGN1	0.405849	1e-48	1e-47	528	528
SLC3A2	0.40559	1e-48	1e-47	528	528
SNRPA	0.405584	1e-48	1e-47	528	528
PODXL	0.405569	1e-48	1e-47	528	528
SETD6	0.405524	1e-48	1e-47	528	528
LUC7L	0.405462	1e-48	1e-47	528	528
BAIAP2	0.405396	1e-48	1e-47	528	528
NOVA1	0.405322	1e-48	1e-47	528	528
RAC1	0.40528	1e-48	1e-47	528	528
CFDP1	0.405173	1e-48	1e-47	528	528
PCNX	0.405019	1e-48	1e-47	528	528
COL4A2	0.404992	1e-48	1e-47	528	528
GIPC1	0.404984	1e-48	1e-47	528	528
DPAGT1	0.404913	1e-48	1e-47	528	528
EI24	0.4049	1e-48	1e-47	528	528
XYLT1	0.404673	1e-48	1e-47	528	528
BLM	0.404619	1e-48	1e-47	528	528
ARHGEF4	0.404578	1e-48	1e-47	528	528
LSS	0.404425	1e-48	1e-47	528	528
LRRTM2	0.404154	1e-48	1e-47	528	528
NANOS1	0.404019	1e-48	1e-47	528	528
MARCKS	0.404016	1e-48	1e-47	528	528
CEP164	0.403973	1e-48	1e-47	528	528
RING1	0.403955	1e-48	1e-47	528	528
TUBB2C	0.403875	1e-48	1e-47	528	528
LYST	0.403796	1e-48	1e-47	528	528
C19orf6	0.403766	1e-48	1e-47	528	528
ZNF672	0.403753	1e-48	1e-47	528	528
ADAM19	0.403677	1e-48	1e-47	528	528
C13orf23	0.403456	1e-48	1e-47	528	528
FLJ21865	0.403186	1e-48	1e-47	528	528
ZNF711	0.403168	1e-48	1e-47	528	528
TUBB3	0.403145	1e-48	1e-47	528	528
NFAT5	0.402983	1e-48	1e-47	528	528
DIDO1	0.402943	1e-48	1e-47	528	528
SALL2	0.402865	1e-48	1e-47	528	528
RBBP5	0.402768	1e-48	1e-47	528	528
FNDC3B	0.402749	1e-48	1e-47	528	528
C20orf117	0.40271	1e-48	1e-47	528	528
RALBP1	0.402658	1e-48	1e-47	528	528
LMNB1	0.402446	1e-48	1e-47	528	528
CAPNS1	0.402369	1e-48	1e-47	528	528
MZF1	0.402345	5.77778e-22	2.99767e-21	528	528
PHLDA1	0.402276	1e-48	1e-47	528	528
KCTD2	0.401964	1e-48	1e-47	528	528
BRAP	0.401843	1e-48	1e-47	528	528
KIAA0232	0.40182	1e-48	1e-47	528	528
ALG9	0.401474	1e-48	1e-47	528	528
ASCIZ	0.401452	1e-48	1e-47	528	528
ZNF428	0.401426	1e-48	1e-47	528	528
ZDHHC7	0.400995	1e-48	1e-47	528	528
ITPR2	0.400974	1e-48	1e-47	528	528
EVL	0.40093	1e-48	1e-47	528	528
ISG20L2	0.400791	1e-48	1e-47	528	528
TRIM68	0.400466	1e-48	1e-47	528	528
KCTD17	0.400453	1e-48	1e-47	528	528
FTO	0.400368	1e-48	1e-47	528	528
VEZF1	0.400294	1e-48	1e-47	528	528
TMEM127	0.400238	1e-48	1e-47	528	528
KPNA1	0.400112	1e-48	1e-47	528	528
ACOX3	0.400043	1e-48	1e-47	528	528
CDC2L6	0.400005	1e-48	1e-47	528	528
TNKS2	0.399813	1e-48	1e-47	528	528
TMEM118	0.399537	1e-48	1e-47	528	528
MLC1	0.39942	1e-48	1e-47	528	528
CLOCK	0.399187	1e-48	1e-47	528	528
AYTL2	0.399061	1e-48	1e-47	528	528
JHDM1D	0.398983	1e-48	1e-47	528	528
RBM5	0.398744	1e-48	1e-47	528	528
UBE3C	0.398724	1e-48	1e-47	528	528
DNAJB2	0.398634	1e-48	1e-47	528	528
SOBP	0.398616	1e-48	1e-47	528	528
GPKOW	0.398498	1e-48	1e-47	528	528
ARFRP1	0.398362	1e-48	1e-47	528	528
DEPDC5	0.39836	1e-48	1e-47	528	528
WBP4	0.398277	1e-48	1e-47	528	528
ENTPD5	0.398131	1e-48	1e-47	528	528
C6orf145	0.397886	1e-48	1e-47	528	528
C7orf43	0.397752	1e-48	1e-47	528	528
PSMC5	0.397747	1e-48	1e-47	528	528
PXDN	0.397625	1e-48	1e-47	528	528
GAS2L1	0.397582	1e-48	1e-47	528	528
KIAA1539	0.39743	1e-48	1e-47	528	528
NR1H2	0.397237	1e-48	1e-47	528	528
MAP3K7	0.397206	1e-48	1e-47	528	528
TRIM27	0.397087	1e-48	1e-47	528	528
PALB2	0.39681	1e-48	1e-47	528	528
PDCD11	0.396769	1e-48	1e-47	528	528
NOL6	0.396749	1e-48	1e-47	528	528
ZBTB1	0.396747	1e-48	1e-47	528	528
BAZ1A	0.396696	1e-48	1e-47	528	528
RABEP1	0.396671	1e-48	1e-47	528	528
C11orf68	0.396581	1e-48	1e-47	528	528
TCF20	0.396577	1e-48	1e-47	528	528
FKBP8	0.396423	1e-48	1e-47	528	528
NOC4L	0.396308	1e-48	1e-47	528	528
R3HDM1	0.396267	1e-48	1e-47	528	528
NIP30	0.396217	1e-48	1e-47	528	528
TMEPAI	0.396011	1e-48	1e-47	528	528
LAMP1	0.395954	1e-48	1e-47	528	528
KIAA0652	0.395755	1e-48	1e-47	528	528
ROCK2	0.395672	1e-48	1e-47	528	528
HSPBP1	0.39566	1e-48	1e-47	528	528
EFS	0.395614	1e-48	1e-47	528	528
PRPF4B	0.39557	1e-48	1e-47	528	528
SIAH2	0.395552	1e-48	1e-47	528	528
CDK5RAP3	0.395451	1e-48	1e-47	528	528
UPF3B	0.395287	1e-48	1e-47	528	528
FBXO17	0.395189	1e-48	1e-47	528	528
IMMT	0.395184	1e-48	1e-47	528	528
TIMM44	0.395082	1e-48	1e-47	528	528
PHF17	0.394988	1e-48	1e-47	528	528
NF1	0.39497	1e-48	1e-47	528	528
FBXW4	0.394909	1e-48	1e-47	528	528
RXRA	0.394824	1e-48	1e-47	528	528
KRR1	0.394802	1e-48	1e-47	528	528
CARD8	0.394732	1e-48	1e-47	528	528
POU6F1	0.394719	1e-48	1e-47	528	528
NFRKB	0.394711	1e-48	1e-47	528	528
CIT	0.394461	1e-48	1e-47	528	528
CSPG4	0.394432	1e-48	1e-47	528	528
MID1	0.394411	1e-48	1e-47	528	528
JAG1	0.39438	1e-48	1e-47	528	528
LAMB2	0.394333	1e-48	1e-47	528	528
NDRG4	0.394297	1e-48	1e-47	528	528
UBE3A	0.394281	1e-48	1e-47	528	528
ATXN2L	0.394254	1e-48	1e-47	528	528
APPL1	0.394113	1e-48	1e-47	528	528
DEDD	0.393974	1e-48	1e-47	528	528
SENP6	0.393892	1e-48	1e-47	528	528
CKAP4	0.393879	1e-48	1e-47	528	528
ZNF473	0.393845	1e-48	1e-47	528	528
RHOBTB2	0.393824	1e-48	1e-47	528	528
ATF7IP	0.393727	1e-48	1e-47	528	528
TIMM22	0.393687	1e-48	1e-47	528	528
NLK	0.393674	1e-48	1e-47	528	528
RFWD3	0.393638	1e-48	1e-47	528	528
MTMR2	0.393603	1e-48	1e-47	528	528
CLTC	0.393594	1e-48	1e-47	528	528
PRKAR1A	0.393515	1e-48	1e-47	528	528
SOX11	0.393416	1e-48	1e-47	528	528
SCAMP2	0.393321	1e-48	1e-47	528	528
UNKL	0.393205	1e-48	1e-47	528	528
MAP1B	0.392942	1e-48	1e-47	528	528
TCF25	0.392939	1e-48	1e-47	528	528
SLC39A6	0.392803	1e-48	1e-47	528	528
ZNF134	0.392653	1e-48	1e-47	528	528
ABCC1	0.392618	1e-48	1e-47	528	528
KIAA0133	0.392606	1e-48	1e-47	528	528
MPHOSPH10	0.392573	1e-48	1e-47	528	528
UBR5	0.392407	1e-48	1e-47	528	528
JUN	0.392259	1e-48	1e-47	528	528
USP4	0.392214	1e-48	1e-47	528	528
CDC42EP4	0.392194	1e-48	1e-47	528	528
MAK10	0.392144	1e-48	1e-47	528	528
MCM5	0.391943	1e-48	1e-47	528	528
DHTKD1	0.391842	1e-48	1e-47	528	528
FKRP	0.391785	1e-48	1e-47	528	528
ZNF236	0.39162	1e-48	1e-47	528	528
CNOT6	0.391542	1e-48	1e-47	528	528
ARHGEF10	0.391531	1e-48	1e-47	528	528
MTMR14	0.391527	1e-48	1e-47	528	528
APPBP2	0.391353	1e-48	1e-47	528	528
PLXDC1	0.391257	1e-48	1e-47	528	528
YTHDC2	0.390944	1e-48	1e-47	528	528
C17orf70	0.390881	1e-48	1e-47	528	528
ATP6AP1	0.390795	1e-48	1e-47	528	528
FAM57A	0.390745	1e-48	1e-47	528	528
PVRL2	0.390741	1e-48	1e-47	528	528
ZBTB17	0.390725	1e-48	1e-47	528	528
ERBB2IP	0.390537	1e-48	1e-47	528	528
NCAPG2	0.390536	1e-48	1e-47	528	528
GSK3A	0.39052	1e-48	1e-47	528	528
U2AF2	0.390506	1e-48	1e-47	528	528
NFYC	0.390404	1e-48	1e-47	528	528
TARS	0.390342	1e-48	1e-47	528	528
PARP6	0.390333	1e-48	1e-47	528	528
ANGPT2	0.39022	1e-48	1e-47	528	528
MAP2K3	0.390141	1e-48	1e-47	528	528
C6orf134	0.389973	1e-48	1e-47	528	528
LBR	0.389912	1e-48	1e-47	528	528
ZNF354A	0.389837	1e-48	1e-47	528	528
MAFG	0.389828	1e-48	1e-47	528	528
FBXO11	0.38981	1e-48	1e-47	528	528
GCDH	0.389737	1e-48	1e-47	528	528
UBQLN2	0.389704	1e-48	1e-47	528	528
TLE1	0.389629	1e-48	1e-47	528	528
HNRPH2	0.389617	1e-48	1e-47	528	528
C9orf7	0.389586	1e-48	1e-47	528	528
SMC3	0.389471	1e-48	1e-47	528	528
NOTCH4	0.38933	1e-48	1e-47	528	528
HNRPAB	0.389312	1e-48	1e-47	528	528
ANKFY1	0.389271	1e-48	1e-47	528	528
SSB	0.389258	1e-48	1e-47	528	528
C16orf42	0.389255	1.51111e-20	7.83331e-20	528	528
JARID1C	0.389201	1e-48	1e-47	528	528
N-PAC	0.389192	1e-48	1e-47	528	528
ZMYND11	0.389118	1e-48	1e-47	528	528
PDCL3	0.389093	1e-48	1e-47	528	528
ZCCHC2	0.38903	1e-48	1e-47	528	528
ARMC8	0.389024	1e-48	1e-47	528	528
GIT1	0.388968	1e-48	1e-47	528	528
ABCF2	0.38892	1e-48	1e-47	528	528
BTBD1	0.388728	1e-48	1e-47	528	528
VAT1	0.388682	1e-48	1e-47	528	528
C14orf43	0.388561	1e-48	1e-47	528	528
DENND2A	0.388525	1e-48	1e-47	528	528
LOC339047	0.388449	1e-48	1e-47	528	528
MED25	0.388387	1e-48	1e-47	528	528
MTHFSD	0.388368	1e-48	1e-47	528	528
GGA1	0.388321	1e-48	1e-47	528	528
SCARB2	0.388288	1e-48	1e-47	528	528
CASP2	0.388235	1e-48	1e-47	528	528
PTCD2	0.388092	1e-48	1e-47	528	528
SLC1A4	0.388039	1e-48	1e-47	528	528
ADCY6	0.388006	1e-48	1e-47	528	528
FAM53B	0.387976	1e-48	1e-47	528	528
ARL4C	0.387862	1e-48	1e-47	528	528
METTL8	0.387854	1e-48	1e-47	528	528
ARID4A	0.387668	1e-48	1e-47	528	528
C1orf160	0.387583	1e-48	1e-47	528	528
NAPA	0.387355	1e-48	1e-47	528	528
ZNF16	0.387342	1e-48	1e-47	528	528
ZSCAN18	0.38726	1e-48	1e-47	528	528
NUP205	0.386868	1e-48	1e-47	528	528
PLXND1	0.386846	1e-48	1e-47	528	528
NCAN	0.386793	1e-48	1e-47	528	528
PTRF	0.386786	1e-48	1e-47	528	528
EXOC2	0.386752	1e-48	1e-47	528	528
ZFAND5	0.386636	1e-48	1e-47	528	528
FAM110B	0.386548	1e-48	1e-47	528	528
DKC1	0.386386	1e-48	1e-47	528	528
PCDH17	0.386371	1e-48	1e-47	528	528
COL5A3	0.386294	1e-48	1e-47	528	528
ZNF8	0.386226	1e-48	1e-47	528	528
KIAA0182	0.386018	1e-48	1e-47	528	528
KIAA0256	0.385876	1e-48	1e-47	528	528
MAPK8IP1	0.385707	1e-48	1e-47	528	528
GJA7	0.385705	1e-48	1e-47	528	528
OTUD4	0.38567	1e-48	1e-47	528	528
AGK	0.385628	1e-48	1e-47	528	528
NOLC1	0.385547	1e-48	1e-47	528	528
SAP30BP	0.385278	1e-48	1e-47	528	528
RASA2	0.385274	1e-48	1e-47	528	528
KIF5C	0.385244	1e-48	1e-47	528	528
YY1AP1	0.385041	1e-48	1e-47	528	528
SENP3	0.385022	1e-48	1e-47	528	528
NDUFV1	0.384909	1e-48	1e-47	528	528
MYO1C	0.384772	1e-48	1e-47	528	528
AP1G1	0.384669	1e-48	1e-47	528	528
ZNF175	0.384488	1e-48	1e-47	528	528
CAPRIN2	0.384412	1e-48	1e-47	528	528
ERCC5	0.3844	1e-48	1e-47	528	528
MPDZ	0.384332	1e-48	1e-47	528	528
RHOB	0.384281	1e-48	1e-47	528	528
CHST12	0.384222	1e-48	1e-47	528	528
SOX4	0.384193	1e-48	1e-47	528	528
ZNF768	0.38414	1e-48	1e-47	528	528
SERBP1	0.384068	1e-48	1e-47	528	528
AGRN	0.384059	1e-48	1e-47	528	528
RIC8A	0.384044	1e-48	1e-47	528	528
BACE1	0.383942	1e-48	1e-47	528	528
CAMK1D	0.38385	1e-48	1e-47	528	528
THSD1	0.38384	1e-48	1e-47	528	528
BRCA1	0.383833	1e-48	1e-47	528	528
TTLL1	0.383821	1e-48	1e-47	528	528
KIAA0922	0.38379	1e-48	1e-47	528	528
AP3B1	0.383692	1e-48	1e-47	528	528
RABEP2	0.383662	1e-48	1e-47	528	528
NFX1	0.383658	1e-48	1e-47	528	528
IGFBP5	0.383568	1e-48	1e-47	528	528
TIMP3	0.38352	1e-48	1e-47	528	528
MAP3K12	0.3835	1e-48	1e-47	528	528
PBX3	0.383189	1e-48	1e-47	528	528
UTP20	0.383134	1e-48	1e-47	528	528
ZNF37A	0.383029	1e-48	1e-47	528	528
ATP11A	0.382961	1e-48	1e-47	528	528
CALD1	0.382821	1e-48	1e-47	528	528
NSFL1C	0.382812	1e-48	1e-47	528	528
HIP1R	0.382798	1e-48	1e-47	528	528
CD3EAP	0.382753	1e-48	1e-47	528	528
ADRBK1	0.382671	1e-48	1e-47	528	528
PKN2	0.382606	1e-48	1e-47	528	528
RTN4	0.382576	1e-48	1e-47	528	528
UIMC1	0.382523	1e-48	1e-47	528	528
MED9	0.382471	1e-48	1e-47	528	528
HNRPH3	0.38238	1e-48	1e-47	528	528
ANP32A	0.382227	1e-48	1e-47	528	528
SYT17	0.382222	1e-48	1e-47	528	528
MCM3	0.382089	1e-48	1e-47	528	528
TERF2IP	0.382059	1e-48	1e-47	528	528
CCND1	0.38191	1e-48	1e-47	528	528
ZBTB16	0.381879	1e-48	1e-47	528	528
GPRC5B	0.381782	1e-48	1e-47	528	528
CYB5R3	0.381728	1e-48	1e-47	528	528
LIG1	0.381713	1e-48	1e-47	528	528
STX10	0.381299	1e-48	1e-47	528	528
COL4A1	0.381153	1e-48	1e-47	528	528
OCRL	0.381053	1e-48	1e-47	528	528
BCL2L13	0.380805	1e-48	1e-47	528	528
GOLGA4	0.380703	1e-48	1e-47	528	528
PHF1	0.380665	1e-48	1e-47	528	528
C9orf127	0.380483	1e-48	1e-47	528	528
RBM38	0.380445	1e-48	1e-47	528	528
GRWD1	0.380412	1e-48	1e-47	528	528
ARFGEF1	0.38034	1e-48	1e-47	528	528
BARD1	0.380281	1e-48	1e-47	528	528
LRP10	0.380118	1e-48	1e-47	528	528
IFT140	0.379904	1e-48	1e-47	528	528
TMEM112	0.379902	1e-48	1e-47	528	528
LIMA1	0.379744	1e-48	1e-47	528	528
C9orf91	0.379716	1e-48	1e-47	528	528
FANCC	0.379693	1e-48	1e-47	528	528
NLGN3	0.37955	1e-48	1e-47	528	528
TOP3A	0.379355	1e-48	1e-47	528	528
ALG12	0.379344	1e-48	1e-47	528	528
ZNF3	0.379238	1e-48	1e-47	528	528
TNIP2	0.379078	1e-48	1e-47	528	528
ELAC2	0.379021	1e-48	1e-47	528	528
DUSP8	0.37901	1e-48	1e-47	528	528
SHARPIN	0.37896	1e-48	1e-47	528	528
UNC45A	0.378952	1e-48	1e-47	528	528
SEMA4C	0.37891	1e-48	1e-47	528	528
SYNE1	0.378903	1e-48	1e-47	528	528
KIAA1128	0.378783	1e-48	1e-47	528	528
PSMD11	0.37873	1e-48	1e-47	528	528
RHBDF1	0.378607	1e-48	1e-47	528	528
QTRT1	0.378329	1e-48	1e-47	528	528
ETV1	0.378237	1e-48	1e-47	528	528
SCARB1	0.378203	1e-48	1e-47	528	528
CALM1	0.378196	1e-48	1e-47	528	528
EGR1	0.378113	1e-48	1e-47	528	528
ARHGEF9	0.378103	1e-48	1e-47	528	528
LAMC1	0.378038	1e-48	1e-47	528	528
SATL1	0.377931	1e-48	1e-47	528	528
ZHX2	0.377861	1e-48	1e-47	528	528
PRPF3	0.377779	1e-48	1e-47	528	528
PLXNB1	0.377756	1e-48	1e-47	528	528
CASP8AP2	0.377741	1e-48	1e-47	528	528
FADS1	0.377592	1e-48	1e-47	528	528
WDR7	0.377379	1e-48	1e-47	528	528
ELN	0.377351	1e-48	1e-47	528	528
CENPT	0.377294	1e-48	1e-47	528	528
SDCCAG3	0.37725	1e-48	1e-47	528	528
TYRO3	0.376977	1e-48	1e-47	528	528
DDX3X	0.376932	1e-48	1e-47	528	528
ZNF222	0.376855	1e-48	1e-47	528	528
ZEB2	0.37685	1e-48	1e-47	528	528
SLC25A22	0.376803	1e-48	1e-47	528	528
KCTD13	0.376763	1e-48	1e-47	528	528
CTNND2	0.376734	1e-48	1e-47	528	528
NFIX	0.376679	1e-48	1e-47	528	528
HK1	0.376677	1e-48	1e-47	528	528
FOXO1	0.376461	1e-48	1e-47	528	528
HGSNAT	0.376454	1e-48	1e-47	528	528
TSSC4	0.376406	1e-48	1e-47	528	528
THAP4	0.376338	1e-48	1e-47	528	528
THUMPD1	0.376089	1e-48	1e-47	528	528
PTDSS2	0.375779	1e-48	1e-47	528	528
JMJD1A	0.37565	1e-48	1e-47	528	528
FGF2	0.375617	1e-48	1e-47	528	528
DAG1	0.375606	1e-48	1e-47	528	528
PRRX1	0.375564	1e-48	1e-47	528	528
WIPI2	0.375503	1e-48	1e-47	528	528
DPY19L1	0.375476	1e-48	1e-47	528	528
PEX14	0.3754	1e-48	1e-47	528	528
CUGBP1	0.375392	1e-48	1e-47	528	528
C16orf45	0.3751	1e-48	1e-47	528	528
PDXDC1	0.375094	1e-48	1e-47	528	528
2021-09-07	0.374875	1e-48	1e-47	528	528
RAD17	0.374747	1e-48	1e-47	528	528
PELI2	0.374668	1e-48	1e-47	528	528
DDEF2	0.37462	1e-48	1e-47	528	528
NEK1	0.374584	1e-48	1e-47	528	528
ZNF696	0.374559	1e-48	1e-47	528	528
PMP2	0.374518	1e-48	1e-47	528	528
EIF3J	0.374491	1e-48	1e-47	528	528
E2F3	0.374462	1e-48	1e-47	528	528
SPRY4	0.374297	1e-48	1e-47	528	528
PTPRS	0.374187	1e-48	1e-47	528	528
RBM12	0.374165	1e-48	1e-47	528	528
DISC1	0.374086	1e-48	1e-47	528	528
ING1	0.374073	1e-48	1e-47	528	528
RRP15	0.37391	1e-48	1e-47	528	528
OLFML2A	0.373873	1e-48	1e-47	528	528
KDR	0.373825	1e-48	1e-47	528	528
PSME3	0.373782	1e-48	1e-47	528	528
EPAS1	0.373677	1e-48	1e-47	528	528
EIF4G2	0.373519	1e-48	1e-47	528	528
CUL5	0.373512	1e-48	1e-47	528	528
TMUB2	0.373481	1e-48	1e-47	528	528
C19orf61	0.373473	1e-48	1e-47	528	528
NUDCD3	0.373249	1e-48	1e-47	528	528
GNL2	0.373237	1e-48	1e-47	528	528
FKBP14	0.373077	1e-48	1e-47	528	528
PPP2R5D	0.373045	1e-48	1e-47	528	528
FBXO34	0.372935	1e-48	1e-47	528	528
PEX5	0.372914	1e-48	1e-47	528	528
GLT25D2	0.372859	1e-48	1e-47	528	528
SGPL1	0.372779	1e-48	1e-47	528	528
BYSL	0.372737	1e-48	1e-47	528	528
WBSCR16	0.372723	1e-48	1e-47	528	528
GALNS	0.37272	1e-48	1e-47	528	528
ZFR	0.37262	1e-48	1e-47	528	528
[truncated: 10,044 more rows]
