# Supplementary material for: Comprehensive analysis of the prognosis and immune infiltrates for the BET protein family reveals the significance of BRD4 in glioblastoma multiforme
Source: Front Cell Dev Biol. 2023 Jan 12;11:1042490. doi: 10.3389/fcell.2023.1042490 (PMC9878708; doi:10.3389/fcell.2023.1042490)
Supplement: Supplementary file 2 [file DataSheet1.ZIP › Data Sheet/LinkedOmics data/KEGG pathway.xlsx]

## Sheet: Affinity propagation
Gene Set	Description	Size	Leading Edge Number	ES	NES	P Value	FDR
hsa04520	Adherens junction	65	32	0.68953	1.4821	0	0.085886
hsa03015	mRNA surveillance pathway	69	35	0.67146	1.461	0	0.08834
hsa03040	Spliceosome	88	41	0.65415	1.4313	0	0.10049
hsa03008	Ribosome biogenesis in eukaryotes	49	20	0.66169	1.4071	0	0.10217
hsa04120	Ubiquitin mediated proteolysis	104	51	0.64336	1.4064	0	0.094338
hsa04330	Notch signaling pathway	37	13	0.66524	1.4031	0.010121	0.081687
hsa05210	Colorectal cancer	82	24	0.64535	1.4025	0.0020121	0.077502
hsa04152	AMPK signaling pathway	106	36	0.63365	1.3946	0	0.081523
hsa04137	Mitophagy	56	23	0.64005	1.3797	0.010142	0.098973
hsa05214	Glioma	64	18	0.6346	1.371	0.0040241	0.097678
hsa00190	Oxidative phosphorylation	87	29	-0.40271	-1.5586	0	0.089424
hsa04610	Complement and coagulation cascades	75	24	-0.43602	-1.6045	0	0.068344
hsa00053	Ascorbate and aldarate metabolism	13	3	-0.64349	-1.6884	0	0.040316
hsa04742	Taste transduction	55	27	-0.5327	-1.7642	0	0.030055
hsa00601	Glycosphingolipid biosynthesis	25	11	-0.61481	-1.8008	0	0.0243
hsa00591	Linoleic acid metabolism	20	8	-0.66811	-1.8143	0.022222	0.021441
hsa04950	Maturity onset diabetes of the young	22	9	-0.71126	-2.1016	0	0
hsa05330	Allograft rejection	33	14	-0.72703	-2.2568	0	0
hsa05204	Chemical carcinogenesis	51	22	-0.69733	-2.5317	0	0
· 1

## Sheet: pathway
geneSet	description	link	enrichmentScore	normalizedEnrichmentScore	pValue	FDR	size	plotPath	leadingEdgeNum	leadingEdgeId	userId
hsa05150	Staphylococcus aureus infection	http://www.kegg.jp/kegg-bin/show_pathway?hsa05150+3115+3108+2209+719+629+3123+3075+5648+3858+3586+1828+2266+2213+3122+1675+9103+3112+3111+10747+4153+5340+3109+6403+2204	-0.592051	-2.09439	0	0	44	./Project_1655190375_GSEA/hsa05150.png	24	3115;3108;2209;719;629;3123;3075;5648;3858;3586;1828;2266;2213;3122;1675;9103;3112;3111;10747;4153;5340;3109;6403;2204	C3AR1;CFB;CFD;CFH;DSG1;FCAR;FCGR1A;FCGR2B;FCGR2C;FGG;HLA-DMA;HLA-DMB;HLA-DOA;HLA-DOB;HLA-DPB1;HLA-DRA;HLA-DRB1;IL10;KRT10;MASP1;MASP2;MBL2;PLG;SELP
hsa04950	Maturity onset diabetes of the young	http://www.kegg.jp/kegg-bin/show_pathway?hsa04950+3172+4825+5078+5313+6514+50674+3375+3170+3651	-0.711256	-2.13288	0	0	22	./Project_1655190375_GSEA/hsa04950.png	9	3172;4825;5078;5313;6514;50674;3375;3170;3651	FOXA2;HNF4A;IAPP;NEUROG3;NKX6-1;PAX4;PDX1;PKLR;SLC2A2
hsa05332	Graft-versus-host disease	http://www.kegg.jp/kegg-bin/show_pathway?hsa05332+3122+7124+3552+3112+3111+3558+356+3109+941+3002+3458+3812+3824+940	-0.76142	-2.19638	0	0	32	./Project_1655190375_GSEA/hsa05332.png	14	3122;7124;3552;3112;3111;3558;356;3109;941;3002;3458;3812;3824;940	CD28;CD80;FASLG;GZMB;HLA-DMB;HLA-DOA;HLA-DOB;HLA-DRA;IFNG;IL1A;IL2;KIR3DL2;KLRD1;TNF
hsa00140	Steroid hormone biosynthesis	http://www.kegg.jp/kegg-bin/show_pathway?hsa00140+9420+1577+1585+7923+1109+3284+1586+1588+1543+6783+8644+1584+3283+1571+7366+3290+1583+3294+7367+1581+10941+1551+7363	-0.660519	-2.22315	0	0	39	./Project_1655190375_GSEA/hsa00140.png	23	9420;1577;1585;7923;1109;3284;1586;1588;1543;6783;8644;1584;3283;1571;7366;3290;1583;3294;7367;1581;10941;1551;7363	AKR1C3;AKR1C4;CYP11A1;CYP11B1;CYP11B2;CYP17A1;CYP19A1;CYP1A1;CYP2E1;CYP3A5;CYP3A7;CYP7A1;CYP7B1;HSD11B1;HSD17B2;HSD17B8;HSD3B1;HSD3B2;SULT1E1;UGT2A1;UGT2B15;UGT2B17;UGT2B4
hsa04940	Type I diabetes mellitus	http://www.kegg.jp/kegg-bin/show_pathway?hsa04940+2572+3122+7124+3552+4049+3593+3112+3111+3558+356+3109+941+3002+3458+940	-0.700127	-2.23755	0	0	39	./Project_1655190375_GSEA/hsa04940.png	15	2572;3122;7124;3552;4049;3593;3112;3111;3558;356;3109;941;3002;3458;940	CD28;CD80;FASLG;GAD2;GZMB;HLA-DMB;HLA-DOA;HLA-DOB;HLA-DRA;IFNG;IL12B;IL1A;IL2;LTA;TNF
hsa00590	Arachidonic acid metabolism	http://www.kegg.jp/kegg-bin/show_pathway?hsa00590+9536+2678+8644+1555+1571+8529+246+2876+26279+2880+30814+8399+239+1558+5319+11283+1559+1579+242	-0.637947	-2.2675	0	0	46	./Project_1655190375_GSEA/hsa00590.png	19	9536;2678;8644;1555;1571;8529;246;2876;26279;2880;30814;8399;239;1558;5319;11283;1559;1579;242	AKR1C3;ALOX12;ALOX12B;ALOX15;CYP2B6;CYP2C8;CYP2C9;CYP2E1;CYP4A11;CYP4F2;CYP4F8;GGT1;GPX1;GPX5;PLA2G10;PLA2G1B;PLA2G2D;PLA2G2E;PTGES
hsa05204	Chemical carcinogenesis	http://www.kegg.jp/kegg-bin/show_pathway?hsa05204+126+6822+1571+130+7366+9+131+1562+222+3290+7367+125+1558+4259+124+2938+10941+1551+1559+64816+7363+9446	-0.697326	-2.28579	0	0	51	./Project_1655190375_GSEA/hsa05204.png	22	126;6822;1571;130;7366;9;131;1562;222;3290;7367;125;1558;4259;124;2938;10941;1551;1559;64816;7363;9446	ADH1A;ADH1B;ADH1C;ADH6;ADH7;ALDH3B2;CYP2C18;CYP2C8;CYP2C9;CYP2E1;CYP3A43;CYP3A7;GSTA1;GSTO1;HSD11B1;MGST3;NAT1;SULT2A1;UGT2A1;UGT2B15;UGT2B17;UGT2B4
hsa04640	Hematopoietic cell lineage	http://www.kegg.jp/kegg-bin/show_pathway?hsa04640+924+912+1378+909+3122+3574+7124+3559+930+1440+3552+2812+921+1791+3112+2993+2814+3674+2322+915+3111+914+2056+916+2208+911+913+3109+1380+3562+4311+3568+2811+1437+3565+910+917+926+931	-0.660407	-2.32704	0	0	85	./Project_1655190375_GSEA/hsa04640.png	39	924;912;1378;909;3122;3574;7124;3559;930;1440;3552;2812;921;1791;3112;2993;2814;3674;2322;915;3111;914;2056;916;2208;911;913;3109;1380;3562;4311;3568;2811;1437;3565;910;917;926;931	CD19;CD1A;CD1B;CD1C;CD1D;CD1E;CD2;CD3D;CD3E;CD3G;CD5;CD7;CD8B;CR1;CR2;CSF2;CSF3;DNTT;EPO;FCER2;FLT3;GP1BA;GP1BB;GP5;GYPA;HLA-DMB;HLA-DOA;HLA-DOB;HLA-DRA;IL1A;IL2RA;IL3;IL4;IL5RA;IL7;ITGA2B;MME;MS4A1;TNF
hsa05320	Autoimmune thyroid disease	http://www.kegg.jp/kegg-bin/show_pathway?hsa05320+3112+3111+3439+7038+7252+3558+7173+356+3452+3440+3109+3442+941+1081+3446+3002+3565+940	-0.731535	-2.36786	0	0	42	./Project_1655190375_GSEA/hsa05320.png	18	3112;3111;3439;7038;7252;3558;7173;356;3452;3440;3109;3442;941;1081;3446;3002;3565;940	CD28;CD80;CGA;FASLG;GZMB;HLA-DMB;HLA-DOA;HLA-DOB;IFNA1;IFNA10;IFNA2;IFNA21;IFNA5;IL2;IL4;TG;TPO;TSHB
hsa05310	Asthma	http://www.kegg.jp/kegg-bin/show_pathway?hsa05310+3586+3567+958+3122+7124+2205+959+3596+3112+3111+5553+3109+3562+3578+6356+2206+3565	-0.747922	-2.40806	0	0	25	./Project_1655190375_GSEA/hsa05310.png	17	3586;3567;958;3122;7124;2205;959;3596;3112;3111;5553;3109;3562;3578;6356;2206;3565	CCL11;CD40;CD40LG;FCER1A;HLA-DMB;HLA-DOA;HLA-DOB;HLA-DRA;IL10;IL13;IL3;IL4;IL5;IL9;MS4A2;PRG2;TNF
hsa00830	Retinol metabolism	http://www.kegg.jp/kegg-bin/show_pathway?hsa00830+1555+126+10170+130+7366+131+1562+50700+7367+125+1558+1592+124+10941+1551+1559+1579+7363	-0.674503	-2.41394	0	0	40	./Project_1655190375_GSEA/hsa00830.png	18	1555;126;10170;130;7366;131;1562;50700;7367;125;1558;1592;124;10941;1551;1559;1579;7363	ADH1A;ADH1B;ADH1C;ADH6;ADH7;CYP26A1;CYP2B6;CYP2C18;CYP2C8;CYP2C9;CYP3A7;CYP4A11;DHRS9;RDH8;UGT2A1;UGT2B15;UGT2B17;UGT2B4
hsa00980	Metabolism of xenobiotics by cytochrome P450	http://www.kegg.jp/kegg-bin/show_pathway?hsa00980+1543+1555+126+1572+6822+1571+130+7366+131+222+3290+7367+125+4259+124+2938+10941+1559+7363+9446	-0.683406	-2.44966	0	0	46	./Project_1655190375_GSEA/hsa00980.png	20	1543;1555;126;1572;6822;1571;130;7366;131;222;3290;7367;125;4259;124;2938;10941;1559;7363;9446	ADH1A;ADH1B;ADH1C;ADH6;ADH7;ALDH3B2;CYP1A1;CYP2B6;CYP2C9;CYP2E1;CYP2F1;GSTA1;GSTO1;HSD11B1;MGST3;SULT2A1;UGT2A1;UGT2B15;UGT2B17;UGT2B4
hsa05330	Allograft rejection	http://www.kegg.jp/kegg-bin/show_pathway?hsa05330+3122+7124+959+3593+3112+3111+3558+356+3109+941+3002+3458+3565+940	-0.727025	-2.45128	0	0	33	./Project_1655190375_GSEA/hsa05330.png	14	3122;7124;959;3593;3112;3111;3558;356;3109;941;3002;3458;3565;940	CD28;CD40LG;CD80;FASLG;GZMB;HLA-DMB;HLA-DOA;HLA-DOB;HLA-DRA;IFNG;IL12B;IL2;IL4;TNF
hsa00982	Drug metabolism	http://www.kegg.jp/kegg-bin/show_pathway?hsa00982+1576+2947+2940+1577+4258+218+316+2326+1555+126+1571+130+7366+2327+131+222+2330+2328+7367+125+1558+4259+124+2938+10941+1559+7363+9446	-0.69541	-2.48447	0	0	44	./Project_1655190375_GSEA/hsa00982.png	28	1576;2947;2940;1577;4258;218;316;2326;1555;126;1571;130;7366;2327;131;222;2330;2328;7367;125;1558;4259;124;2938;10941;1559;7363;9446	ADH1A;ADH1B;ADH1C;ADH6;ADH7;ALDH3A1;ALDH3B2;AOX1;CYP2B6;CYP2C8;CYP2C9;CYP2E1;CYP3A4;CYP3A5;FMO1;FMO2;FMO3;FMO5;GSTA1;GSTA3;GSTM3;GSTO1;MGST2;MGST3;UGT2A1;UGT2B15;UGT2B17;UGT2B4
hsa04742	Taste transduction	http://www.kegg.jp/kegg-bin/show_pathway?hsa04742+2558+50835+9177+954+8645+5024+2911+2557+3352+775+50840+2784+3359+10021+346562+51764+2559+3350+22953+50837+50838+3351+6337+50834+3354+5568+9033	-0.5327	-1.98511	0	0.00396074	55	./Project_1655190375_GSEA/hsa04742.png	27	2558;50835;9177;954;8645;5024;2911;2557;3352;775;50840;2784;3359;10021;346562;51764;2559;3350;22953;50837;50838;3351;6337;50834;3354;5568;9033	CACNA1C;ENTPD2;GABRA4;GABRA5;GABRA6;GNAT3;GNB3;GNG13;GRM1;HCN4;HTR1A;HTR1B;HTR1D;HTR1E;HTR3A;HTR3B;KCNK5;P2RX2;P2RX3;PKD2L1;PRKACG;SCNN1A;TAS2R1;TAS2R13;TAS2R14;TAS2R7;TAS2R9
hsa00591	Linoleic acid metabolism	http://www.kegg.jp/kegg-bin/show_pathway?hsa00591+1571+246+26279+30814+8399+1558+5319+1559	-0.668107	-1.93373	0	0.00419372	20	./Project_1655190375_GSEA/hsa00591.png	8	1571;246;26279;30814;8399;1558;5319;1559	ALOX15;CYP2C8;CYP2C9;CYP2E1;PLA2G10;PLA2G1B;PLA2G2D;PLA2G2E
hsa00040	Pentose and glucuronate interconversions	http://www.kegg.jp/kegg-bin/show_pathway?hsa00040+7366+9942+7367+10327+10941+7363	-0.676928	-1.94766	0	0.00445583	18	./Project_1655190375_GSEA/hsa00040.png	6	7366;9942;7367;10327;10941;7363	AKR1A1;UGT2A1;UGT2B15;UGT2B17;UGT2B4;XYLB
hsa00350	Tyrosine metabolism	http://www.kegg.jp/kegg-bin/show_pathway?hsa00350+126+130+131+222+7299+3081+7173+1644+7054+1621+125+124+6898+7306	-0.587738	-1.89781	0	0.00660123	32	./Project_1655190375_GSEA/hsa00350.png	14	126;130;131;222;7299;3081;7173;1644;7054;1621;125;124;6898;7306	ADH1A;ADH1B;ADH1C;ADH6;ADH7;ALDH3B2;DBH;DDC;HGD;TAT;TH;TPO;TYR;TYRP1
hsa04672	Intestinal immune network for IgA production	http://www.kegg.jp/kegg-bin/show_pathway?hsa04672+3601+3586+8174+3567+958+3695+3122+608+959+5284+3112+3111+3558+3600+57379+29851+3109+10803+941+3565+940	-0.557447	-1.89074	0	0.00687917	38	./Project_1655190375_GSEA/hsa04672.png	21	3601;3586;8174;3567;958;3695;3122;608;959;5284;3112;3111;3558;3600;57379;29851;3109;10803;941;3565;940	AICDA;CCR9;CD28;CD40;CD40LG;CD80;HLA-DMB;HLA-DOA;HLA-DOB;HLA-DRA;ICOS;IL10;IL15;IL15RA;IL2;IL4;IL5;ITGB7;MADCAM1;PIGR;TNFRSF17
hsa05322	Systemic lupus erythematosus	http://www.kegg.jp/kegg-bin/show_pathway?hsa05322+8352+8348+3586+8358+55766+8346+8367+8357+8359+8969+8347+8364+958+8365+8351+3122+7124+3018+8334+959+8290+8342+3112+729+733+3012+8339+1511+8332+3111+8330+2904+8336+8369+735+8368+731+8968+8341+3109+8340+8335+941+8366+3458+8350+940	-0.428791	-1.87331	0	0.00712933	92	./Project_1655190375_GSEA/hsa05322.png	47	8352;8348;3586;8358;55766;8346;8367;8357;8359;8969;8347;8364;958;8365;8351;3122;7124;3018;8334;959;8290;8342;3112;729;733;3012;8339;1511;8332;3111;8330;2904;8336;8369;735;8368;731;8968;8341;3109;8340;8335;941;8366;3458;8350;940	C6;C8A;C8G;C9;CD28;CD40;CD40LG;CD80;CTSG;GRIN2B;H2AFJ;HIST1H2AB;HIST1H2AC;HIST1H2AE;HIST1H2AG;HIST1H2AK;HIST1H2AL;HIST1H2AM;HIST1H2BB;HIST1H2BC;HIST1H2BG;HIST1H2BI;HIST1H2BL;HIST1H2BM;HIST1H2BN;HIST1H2BO;HIST1H3A;HIST1H3B;HIST1H3C;HIST1H3D;HIST1H3F;HIST1H3H;HIST1H4A;HIST1H4B;HIST1H4C;HIST1H4E;HIST1H4G;HIST1H4H;HIST1H4L;HIST3H3;HLA-DMB;HLA-DOA;HLA-DOB;HLA-DRA;IFNG;IL10;TNF
hsa04740	Olfactory transduction	http://www.kegg.jp/kegg-bin/show_pathway?hsa04740+4995+4991+81285+81797+5592+442186+26648+26532+26531+26189+26692+10798+56656+26529+4993+26658+8590+4992+26716+8390+442194+51764+26333+26707+7932+26212+810+8383+51806+5593+8386+3000+8392+26664+390892+1258+23538+5568	-0.491713	-1.85846	0	0.00848729	69	./Project_1655190375_GSEA/hsa04740.png	38	4995;4991;81285;81797;5592;442186;26648;26532;26531;26189;26692;10798;56656;26529;4993;26658;8590;4992;26716;8390;442194;51764;26333;26707;7932;26212;810;8383;51806;5593;8386;3000;8392;26664;390892;1258;23538;5568	CALML3;CALML5;CNGB1;GNG13;GUCY2D;OR10C1;OR10H3;OR11A1;OR12D2;OR12D3;OR1A1;OR1A2;OR1D2;OR1D5;OR1F1;OR1G1;OR2B6;OR2C1;OR2H1;OR2H2;OR2J2;OR2J3;OR2S2;OR2W1;OR3A2;OR3A3;OR51E2;OR52A1;OR5I1;OR6A2;OR7A10;OR7A17;OR7C1;OR7C2;OR7E24;PRKACG;PRKG1;PRKG2
hsa00601	Glycosphingolipid biosynthesis	http://www.kegg.jp/kegg-bin/show_pathway?hsa00601+2683+79369+10331+2527+28+2528+2525+2523+10317+2524+2529	-0.614806	-1.84215	0	0.00918171	25	./Project_1655190375_GSEA/hsa00601.png	11	2683;79369;10331;2527;28;2528;2525;2523;10317;2524;2529	ABO;B3GALT5;B3GNT3;B3GNT4;B4GALT1;FUT1;FUT2;FUT3;FUT5;FUT6;FUT7
hsa05340	Primary immunodeficiency	http://www.kegg.jp/kegg-bin/show_pathway?hsa05340+695+958+326+930+959+915+916+3932+57379+29851+3543+3718+926	-0.548958	-1.82426	0	0.0103324	33	./Project_1655190375_GSEA/hsa05340.png	13	695;958;326;930;959;915;916;3932;57379;29851;3543;3718;926	AICDA;AIRE;BTK;CD19;CD3D;CD3E;CD40;CD40LG;CD8B;ICOS;IGLL1;JAK3;LCK
hsa05033	Nicotine addiction	http://www.kegg.jp/kegg-bin/show_pathway?hsa05033+2558+2561+1141+2557+2568+2902+2904+2906+2559+55879+774+2570+1137	-0.542012	-1.79438	0	0.0118822	33	./Project_1655190375_GSEA/hsa05033.png	13	2558;2561;1141;2557;2568;2902;2904;2906;2559;55879;774;2570;1137	CACNA1B;CHRNA4;CHRNB2;GABRA4;GABRA5;GABRA6;GABRB2;GABRP;GABRQ;GABRR2;GRIN1;GRIN2B;GRIN2D
hsa05211	Renal cell carcinoma	http://www.kegg.jp/kegg-bin/show_pathway?hsa05211+10298+112398+1387+1398+1399+2033+2034+207+2549+369+3725+5062+5290+5295+5296+5546+5594+5605+5781+5879+5894+6655+7030+7040+9915+3091+3265+7042+3845+7043+405+5595+7422+54583	0.721149	1.55384	0	0.0147352	61	./Project_1655190375_GSEA/hsa05211.png	34	10298;112398;1387;1398;1399;2033;2034;207;2549;369;3725;5062;5290;5295;5296;5546;5594;5605;5781;5879;5894;6655;7030;7040;9915;3091;3265;7042;3845;7043;405;5595;7422;54583	AKT1;ARAF;ARNT;ARNT2;CREBBP;CRK;CRKL;EGLN1;EGLN2;EP300;EPAS1;GAB1;HIF1A;HRAS;JUN;KRAS;MAP2K2;MAPK1;MAPK3;PAK2;PAK4;PIK3CA;PIK3R1;PIK3R2;PRCC;PTPN11;RAC1;RAF1;SOS2;TFE3;TGFB1;TGFB2;TGFB3;VEGFA
hsa00053	Ascorbate and aldarate metabolism	http://www.kegg.jp/kegg-bin/show_pathway?hsa00053+7367+10941+7363	-0.643492	-1.70717	0.0298507	0.0261409	13	./Project_1655190375_GSEA/hsa00053.png	3	7367;10941;7363	UGT2A1;UGT2B17;UGT2B4
hsa04520	Adherens junction	http://www.kegg.jp/kegg-bin/show_pathway?hsa04520+10458+10580+1387+1457+1459+1495+1500+2033+2241+2260+2534+3480+3643+51701+5594+5792+5879+60+6885+6934+7082+71+7525+81+83439+87+8976+6714+56288+4088+5770+7414	0.689534	1.47444	0	0.0824078	65	./Project_1655190375_GSEA/hsa04520.png	32	10458;10580;1387;1457;1459;1495;1500;2033;2241;2260;2534;3480;3643;51701;5594;5792;5879;60;6885;6934;7082;71;7525;81;83439;87;8976;6714;56288;4088;5770;7414	ACTB;ACTG1;ACTN1;ACTN4;BAIAP2;CREBBP;CSNK2A1;CSNK2A2;CTNNA1;CTNND1;EP300;FER;FGFR1;FYN;IGF1R;INSR;MAP3K7;MAPK1;NLK;PARD3;PTPN1;PTPRF;RAC1;SMAD3;SORBS1;SRC;TCF7L1;TCF7L2;TJP1;VCL;WASL;YES1
hsa03015	mRNA surveillance pathway	http://www.kegg.jp/kegg-bin/show_pathway?hsa03015+10250+10482+11052+22794+22985+23049+23283+23293+23381+26019+26528+26986+29894+51585+5411+5518+5526+5528+5529+5976+65109+65110+80335+8106+8731+9887+9939+10921+4686+2935+81608+22916+10914+8761+5527	0.671465	1.43881	0	0.0842009	69	./Project_1655190375_GSEA/hsa03015.png	35	10250;10482;11052;22794;22985;23049;23283;23293;23381;26019;26528;26986;29894;51585;5411;5518;5526;5528;5529;5976;65109;65110;80335;8106;8731;9887;9939;10921;4686;2935;81608;22916;10914;8761;5527	ACIN1;CASC3;CPSF1;CPSF6;CSTF2T;DAZAP1;FIP1L1;GSPT1;NCBP1;NCBP2;NXF1;PABPC1;PABPC4;PABPN1;PAPOLA;PCF11;PNN;PPP2R1A;PPP2R5B;PPP2R5C;PPP2R5D;PPP2R5E;RBM8A;RNMT;RNPS1;SMG1;SMG5;SMG6;SMG7;SRRM1;UPF1;UPF2;UPF3A;UPF3B;WDR82
hsa05206	MicroRNAs in cancer	http://www.kegg.jp/kegg-bin/show_pathway?hsa05206+10297+10298+1387+1398+1399+1786+1871+2033+23405+25+324+3371+3551+4082+4363+4851+4853+4854+4855+5290+5296+5335+5578+5594+5598+5605+5894+595+599+6541+6624+6655+6659+672+6774+6935+7078+7157+7431+7976+894+9759+9839+994+8660+472+4790	0.646422	1.43067	0	0.0906622	135	./Project_1655190375_GSEA/hsa05206.png	47	10297;10298;1387;1398;1399;1786;1871;2033;23405;25;324;3371;3551;4082;4363;4851;4853;4854;4855;5290;5296;5335;5578;5594;5598;5605;5894;595;599;6541;6624;6655;6659;672;6774;6935;7078;7157;7431;7976;894;9759;9839;994;8660;472;4790	ABCC1;ABL1;APC;APC2;ATM;BCL2L2;BRCA1;CCND1;CCND2;CDC25B;CREBBP;CRK;CRKL;DICER1;DNMT1;E2F3;EP300;FSCN1;FZD3;HDAC4;IKBKB;IRS2;MAP2K2;MAPK1;MAPK7;MARCKS;NFKB1;NOTCH1;NOTCH2;NOTCH3;NOTCH4;PAK4;PIK3CA;PIK3R2;PLCG1;PRKCA;RAF1;SLC7A1;SOS2;SOX4;STAT3;TIMP3;TNC;TP53;VIM;ZEB1;ZEB2
hsa05220	Chronic myeloid leukemia	http://www.kegg.jp/kegg-bin/show_pathway?hsa05220+1398+1399+1487+1871+207+25+25759+3551+369+5290+5295+5296+53358+5594+5605+5781+5894+595+5970+613+6655+6777+7040+7157+9846+4790+4088+598+1488+3265+7042+3845+7043+5595+4792	0.66883	1.44035	0.00200803	0.09496	72	./Project_1655190375_GSEA/hsa05220.png	35	1398;1399;1487;1871;207;25;25759;3551;369;5290;5295;5296;53358;5594;5605;5781;5894;595;5970;613;6655;6777;7040;7157;9846;4790;4088;598;1488;3265;7042;3845;7043;5595;4792	ABL1;AKT1;ARAF;BCL2L1;BCR;CCND1;CRK;CRKL;CTBP1;CTBP2;E2F3;GAB2;HRAS;IKBKB;KRAS;MAP2K2;MAPK1;MAPK3;NFKB1;NFKBIA;PIK3CA;PIK3R1;PIK3R2;PTPN11;RAF1;RELA;SHC2;SHC3;SMAD3;SOS2;STAT5B;TGFB1;TGFB2;TGFB3;TP53
hsa04211	Longevity regulating pathway	http://www.kegg.jp/kegg-bin/show_pathway?hsa04211+10645+10919+112+115+207+2308+2309+26060+3480+3643+5290+5295+5296+5566+5970+6198+64764+6794+7157+7248+7249+8408+9586+8660+4790+1385	0.635141	1.38874	0	0.0972339	74	./Project_1655190375_GSEA/hsa04211.png	26	10645;10919;112;115;207;2308;2309;26060;3480;3643;5290;5295;5296;5566;5970;6198;64764;6794;7157;7248;7249;8408;9586;8660;4790;1385	ADCY6;ADCY9;AKT1;APPL1;CAMKK2;CREB1;CREB3L2;CREB5;EHMT2;FOXO1;FOXO3;IGF1R;INSR;IRS2;NFKB1;PIK3CA;PIK3R1;PIK3R2;PRKACA;RELA;RPS6KB1;STK11;TP53;TSC1;TSC2;ULK1
hsa04137	Mitophagy	http://www.kegg.jp/kegg-bin/show_pathway?hsa04137+1457+1459+2309+23786+3725+4077+5970+7030+7157+7879+79065+79735+8408+9101+9927+8678+6714+7942+3091+598+3265+3845+65018	0.640053	1.37698	0.00607287	0.0974902	56	./Project_1655190375_GSEA/hsa04137.png	23	1457;1459;2309;23786;3725;4077;5970;7030;7157;7879;79065;79735;8408;9101;9927;8678;6714;7942;3091;598;3265;3845;65018	ATG9A;BCL2L1;BCL2L13;BECN1;CSNK2A1;CSNK2A2;FOXO3;HIF1A;HRAS;JUN;KRAS;MFN2;NBR1;PINK1;RAB7A;RELA;SRC;TBC1D17;TFE3;TFEB;TP53;ULK1;USP8
hsa01521	EGFR tyrosine kinase inhibitor resistance	http://www.kegg.jp/kegg-bin/show_pathway?hsa01521+207+2247+2309+2549+25759+2932+3480+369+3716+3791+4763+5290+5295+5296+5335+53358+5578+5594+5605+5894+6198+6655+6774	0.656209	1.41745	0	0.0983982	74	./Project_1655190375_GSEA/hsa01521.png	23	207;2247;2309;2549;25759;2932;3480;369;3716;3791;4763;5290;5295;5296;5335;53358;5578;5594;5605;5894;6198;6655;6774	AKT1;ARAF;FGF2;FOXO3;GAB1;GSK3B;IGF1R;JAK1;KDR;MAP2K2;MAPK1;NF1;PIK3CA;PIK3R1;PIK3R2;PLCG1;PRKCA;RAF1;RPS6KB1;SHC2;SHC3;SOS2;STAT3
hsa04666	Fc gamma R-mediated phagocytosis	http://www.kegg.jp/kegg-bin/show_pathway?hsa04666+1072+1398+1399+1785+207+23396+3636+4082+4651+5290+5295+5296+5335+5578+5594+56848+5879+5894+6198+8976+9846	0.647789	1.39077	0.00200803	0.0991012	76	./Project_1655190375_GSEA/hsa04666.png	21	1072;1398;1399;1785;207;23396;3636;4082;4651;5290;5295;5296;5335;5578;5594;56848;5879;5894;6198;8976;9846	AKT1;CFL1;CRK;CRKL;DNM2;GAB2;INPPL1;MAPK1;MARCKS;MYO10;PIK3CA;PIK3R1;PIK3R2;PIP5K1C;PLCG1;PRKCA;RAC1;RAF1;RPS6KB1;SPHK2;WASL
hsa05223	Non-small cell lung cancer	http://www.kegg.jp/kegg-bin/show_pathway?hsa05223+1871+207+2309+369+5170+5290+5295+5296+5335+5578+5594+5605+5894+595+6256+6655+6774+6777+7157	0.643688	1.37826	0.00604839	0.0996378	62	./Project_1655190375_GSEA/hsa05223.png	19	1871;207;2309;369;5170;5290;5295;5296;5335;5578;5594;5605;5894;595;6256;6655;6774;6777;7157	AKT1;ARAF;CCND1;E2F3;FOXO3;MAP2K2;MAPK1;PDPK1;PIK3CA;PIK3R1;PIK3R2;PLCG1;PRKCA;RAF1;RXRA;SOS2;STAT3;STAT5B;TP53
hsa04330	Notch signaling pathway	http://www.kegg.jp/kegg-bin/show_pathway?hsa04330+1387+1487+182+1855+1856+1857+2033+22938+23385+4851+4853+4854+4855	0.665242	1.37345	0.0163599	0.0996581	37	./Project_1655190375_GSEA/hsa04330.png	13	1387;1487;182;1855;1856;1857;2033;22938;23385;4851;4853;4854;4855	CREBBP;CTBP1;DVL1;DVL2;DVL3;EP300;JAG1;NCSTN;NOTCH1;NOTCH2;NOTCH3;NOTCH4;SNW1
hsa04370	VEGF signaling pathway	http://www.kegg.jp/kegg-bin/show_pathway?hsa04370+207+25759+3791+5290+5295+5296+5335+5530+5578+5594+5605+56848+5747+5829+5879+5894+9261+6714	0.674368	1.44572	0.00407332	0.101509	52	./Project_1655190375_GSEA/hsa04370.png	18	207;25759;3791;5290;5295;5296;5335;5530;5578;5594;5605;56848;5747;5829;5879;5894;9261;6714	AKT1;KDR;MAP2K2;MAPK1;MAPKAPK2;PIK3CA;PIK3R1;PIK3R2;PLCG1;PPP3CA;PRKCA;PTK2;PXN;RAC1;RAF1;SHC2;SPHK2;SRC
hsa05100	Bacterial invasion of epithelial cells	http://www.kegg.jp/kegg-bin/show_pathway?hsa05100+10801+1213+1398+1399+1495+1785+1793+23176+2549+25759+5290+5295+5296+53358+5747+5829+5879+60+63916+71+8976+55752+6714	0.647305	1.39492	0.0060241	0.101727	66	./Project_1655190375_GSEA/hsa05100.png	23	10801;1213;1398;1399;1495;1785;1793;23176;2549;25759;5290;5295;5296;53358;5747;5829;5879;60;63916;71;8976;55752;6714	ACTB;ACTG1;CLTC;CRK;CRKL;CTNNA1;DNM2;DOCK1;ELMO2;GAB1;PIK3CA;PIK3R1;PIK3R2;PTK2;PXN;RAC1;SEPT11;SEPT8;SEPT9;SHC2;SHC3;SRC;WASL
hsa03040	Spliceosome	http://www.kegg.jp/kegg-bin/show_pathway?hsa03040+10262+10291+10523+10594+10992+11325+11338+1655+1659+22938+22985+23450+24148+26121+3178+3192+5093+51729+55660+56259+56949+57187+58517+6626+7307+8175+8449+9092+9129+9716+9785+9939+9128+9416+10946+10915+4686+51340+55119+29896+22916	0.654148	1.42028	0	0.102237	88	./Project_1655190375_GSEA/hsa03040.png	41	10262;10291;10523;10594;10992;11325;11338;1655;1659;22938;22985;23450;24148;26121;3178;3192;5093;51729;55660;56259;56949;57187;58517;6626;7307;8175;8449;9092;9129;9716;9785;9939;9128;9416;10946;10915;4686;51340;55119;29896;22916	ACIN1;AQR;CHERP;CRNKL1;CTNNBL1;DDX23;DDX42;DDX5;DHX16;DHX38;DHX8;HNRNPA1;HNRNPU;NCBP1;NCBP2;PCBP1;PRPF3;PRPF31;PRPF38B;PRPF4;PRPF40A;PRPF6;PRPF8;RBM25;RBM8A;SART1;SF3A1;SF3A2;SF3A3;SF3B2;SF3B3;SF3B4;SNRPA;SNW1;TCERG1;THOC2;TRA2A;U2AF1;U2AF2;WBP11;XAB2
hsa05130	Pathogenic Escherichia coli infection	http://www.kegg.jp/kegg-bin/show_pathway?hsa05130+10381+203068+25+2534+347733+4691+5578+60+71+8440+8976+9181+9475	0.656287	1.37952	0.0020284	0.102901	49	./Project_1655190375_GSEA/hsa05130.png	13	10381;203068;25;2534;347733;4691;5578;60;71;8440;8976;9181;9475	ABL1;ACTB;ACTG1;ARHGEF2;FYN;NCK2;NCL;PRKCA;ROCK2;TUBB;TUBB2B;TUBB3;WASL
hsa04012	ErbB signaling pathway	http://www.kegg.jp/kegg-bin/show_pathway?hsa04012+10298+1398+1399+207+25+2549+25759+2932+369+3725+5062+5290+5295+5296+5335+53358+5578+5594+5605+5747+5894+6198+6655+6777+8440	0.648898	1.39835	0	0.102912	76	./Project_1655190375_GSEA/hsa04012.png	25	10298;1398;1399;207;25;2549;25759;2932;369;3725;5062;5290;5295;5296;5335;53358;5578;5594;5605;5747;5894;6198;6655;6777;8440	ABL1;AKT1;ARAF;CRK;CRKL;GAB1;GSK3B;JUN;MAP2K2;MAPK1;NCK2;PAK2;PAK4;PIK3CA;PIK3R1;PIK3R2;PLCG1;PRKCA;PTK2;RAF1;RPS6KB1;SHC2;SHC3;SOS2;STAT5B
hsa04662	B cell receptor signaling pathway	http://www.kegg.jp/kegg-bin/show_pathway?hsa04662+207+2932+3551+3636+3725+4775+5290+5295+5296+5530+5594+5605+5879+5894+5970+6655	0.642631	1.39168	0	0.103555	63	./Project_1655190375_GSEA/hsa04662.png	16	207;2932;3551;3636;3725;4775;5290;5295;5296;5530;5594;5605;5879;5894;5970;6655	AKT1;GSK3B;IKBKB;INPPL1;JUN;MAP2K2;MAPK1;NFATC3;PIK3CA;PIK3R1;PIK3R2;PPP3CA;RAC1;RAF1;RELA;SOS2
hsa04152	AMPK signaling pathway	http://www.kegg.jp/kegg-bin/show_pathway?hsa04152+10645+1938+1994+207+2194+2308+2309+2997+31+3480+3643+4218+51552+5170+5209+5211+5290+5295+5296+5518+5526+5528+5529+595+6198+64764+6794+6885+7248+7249+8408+9230+9586+8660+51719+1385	0.633646	1.38115	0	0.105731	106	./Project_1655190375_GSEA/hsa04152.png	36	10645;1938;1994;207;2194;2308;2309;2997;31;3480;3643;4218;51552;5170;5209;5211;5290;5295;5296;5518;5526;5528;5529;595;6198;64764;6794;6885;7248;7249;8408;9230;9586;8660;51719;1385	ACACA;AKT1;CAB39;CAMKK2;CCND1;CREB1;CREB3L2;CREB5;EEF2;ELAVL1;FASN;FOXO1;FOXO3;GYS1;IGF1R;INSR;IRS2;MAP3K7;PDPK1;PFKFB3;PFKL;PIK3CA;PIK3R1;PIK3R2;PPP2R1A;PPP2R5B;PPP2R5D;PPP2R5E;RAB11B;RAB14;RAB8A;RPS6KB1;STK11;TSC1;TSC2;ULK1
hsa04120	Ubiquitin mediated proteolysis	http://www.kegg.jp/kegg-bin/show_pathway?hsa04120+10075+10277+10401+1642+23221+23291+23295+23759+29882+4281+51343+51366+51588+55294+57154+63893+6477+672+7327+7328+7332+7337+8065+8451+8452+8554+8924+8925+9320+9354+9690+9817+997+64682+7189+83737+22888+51465+11060+9886+868+8454+11059+9040+4734+10055+65264+4214+8450+27339+22954	0.643358	1.40328	0	0.107376	104	./Project_1655190375_GSEA/hsa04120.png	51	10075;10277;10401;1642;23221;23291;23295;23759;29882;4281;51343;51366;51588;55294;57154;63893;6477;672;7327;7328;7332;7337;8065;8451;8452;8554;8924;8925;9320;9354;9690;9817;997;64682;7189;83737;22888;51465;11060;9886;868;8454;11059;9040;4734;10055;65264;4214;8450;27339;22954	ANAPC1;ANAPC2;BRCA1;CBLB;CDC34;CUL1;CUL3;CUL4A;CUL4B;CUL5;DDB1;FBXW11;FBXW7;FZR1;HERC1;HERC2;HUWE1;ITCH;KEAP1;MAP3K1;MGRN1;MID1;NEDD4;PIAS1;PIAS3;PIAS4;PPIL2;PRPF19;RHOBTB1;RHOBTB2;SAE1;SIAH1;SMURF1;TRAF6;TRIM32;TRIP12;UBE2G2;UBE2H;UBE2J1;UBE2L3;UBE2M;UBE2O;UBE2Z;UBE3A;UBE3C;UBE4A;UBE4B;UBOX5;UBR5;WWP1;WWP2
hsa04919	Thyroid hormone signaling pathway	http://www.kegg.jp/kegg-bin/show_pathway?hsa04919+10025+10499+1387+2033+207+2308+23389+2932+482+4851+4853+4854+4855+488+51196+5170+5290+5295+5296+5335+5469+5566+5578+5594+5605+5894+595+60+6256+6548+6567+71+7157+7249+8202+8648+9440+9611+9862+9968+9969+6714	0.663451	1.45171	0	0.110514	104	./Project_1655190375_GSEA/hsa04919.png	42	10025;10499;1387;2033;207;2308;23389;2932;482;4851;4853;4854;4855;488;51196;5170;5290;5295;5296;5335;5469;5566;5578;5594;5605;5894;595;60;6256;6548;6567;71;7157;7249;8202;8648;9440;9611;9862;9968;9969;6714	ACTB;ACTG1;AKT1;ATP1B2;ATP2A2;CCND1;CREBBP;EP300;FOXO1;GSK3B;MAP2K2;MAPK1;MED1;MED12;MED13;MED13L;MED16;MED17;MED24;NCOA1;NCOA2;NCOA3;NCOR1;NOTCH1;NOTCH2;NOTCH3;NOTCH4;PDPK1;PIK3CA;PIK3R1;PIK3R2;PLCE1;PLCG1;PRKACA;PRKCA;RAF1;RXRA;SLC16A2;SLC9A1;SRC;TP53;TSC2
hsa05210	Colorectal cancer	http://www.kegg.jp/kegg-bin/show_pathway?hsa05210+10297+207+26060+2932+324+369+3725+4437+5290+5295+5296+5594+5605+5879+5894+5900+595+6198+6655+6934+7040+7157+8312+83439	0.645354	1.3984	0	0.110703	82	./Project_1655190375_GSEA/hsa05210.png	24	10297;207;26060;2932;324;369;3725;4437;5290;5295;5296;5594;5605;5879;5894;5900;595;6198;6655;6934;7040;7157;8312;83439	AKT1;APC;APC2;APPL1;ARAF;AXIN1;CCND1;GSK3B;JUN;MAP2K2;MAPK1;MSH3;PIK3CA;PIK3R1;PIK3R2;RAC1;RAF1;RALGDS;RPS6KB1;SOS2;TCF7L1;TCF7L2;TGFB1;TP53
hsa03008	Ribosome biogenesis in eukaryotes	http://www.kegg.jp/kegg-bin/show_pathway?hsa03008+10199+10482+10607+10813+1457+1459+1736+23195+29889+54552+55131+55226+5822+65083+6949+9790+10885+9724+55341+55781	0.661689	1.40358	0.00408998	0.116095	49	./Project_1655190375_GSEA/hsa03008.png	20	10199;10482;10607;10813;1457;1459;1736;23195;29889;54552;55131;55226;5822;65083;6949;9790;10885;9724;55341;55781	BMS1;CSNK2A1;CSNK2A2;DKC1;GNL2;GNL3L;LSG1;MDN1;MPHOSPH10;NAT10;NOL6;NXF1;PWP2;RBM28;RIOK2;TBL3;TCOF1;UTP14A;UTP14C;WDR3
hsa05214	Glioma	http://www.kegg.jp/kegg-bin/show_pathway?hsa05214+1871+207+25759+3480+369+5290+5295+5296+5335+53358+5578+5594+5605+5894+595+6655+7157+801	0.634604	1.35326	0.0100402	0.119343	64	./Project_1655190375_GSEA/hsa05214.png	18	1871;207;25759;3480;369;5290;5295;5296;5335;53358;5578;5594;5605;5894;595;6655;7157;801	AKT1;ARAF;CALM1;CCND1;E2F3;IGF1R;MAP2K2;MAPK1;PIK3CA;PIK3R1;PIK3R2;PLCG1;PRKCA;RAF1;SHC2;SHC3;SOS2;TP53
hsa03030	DNA replication	http://www.kegg.jp/kegg-bin/show_pathway?hsa03030+3978+4172+4174+5422+5981+246243+5424+2237+4173+10714+5425+4176+6117	0.653143	1.36066	0.0348361	0.120133	32	./Project_1655190375_GSEA/hsa03030.png	13	3978;4172;4174;5422;5981;246243;5424;2237;4173;10714;5425;4176;6117	FEN1;LIG1;MCM3;MCM4;MCM5;MCM7;POLA1;POLD1;POLD2;POLD3;RFC1;RNASEH1;RPA1
hsa05213	Endometrial cancer	http://www.kegg.jp/kegg-bin/show_pathway?hsa05213+10297+1495+207+2309+2932+324+369+5170+5290+5295+5296+5594+5605+5894+595+6655+6934+7157+8312+83439	0.69064	1.47576	0.0040404	0.121974	55	./Project_1655190375_GSEA/hsa05213.png	20	10297;1495;207;2309;2932;324;369;5170;5290;5295;5296;5594;5605;5894;595;6655;6934;7157;8312;83439	AKT1;APC;APC2;ARAF;AXIN1;CCND1;CTNNA1;FOXO3;GSK3B;MAP2K2;MAPK1;PDPK1;PIK3CA;PIK3R1;PIK3R2;RAF1;SOS2;TCF7L1;TCF7L2;TP53
