# Supplementary material for: Comprehensive analysis of the prognosis and immune infiltrates for the BET protein family reveals the significance of BRD4 in glioblastoma multiforme
Source: Front Cell Dev Biol. 2023 Jan 12;11:1042490. doi: 10.3389/fcell.2023.1042490 (PMC9878708; doi:10.3389/fcell.2023.1042490)
Supplement: Supplementary file 2 [file DataSheet1.ZIP › Data Sheet/LinkedOmics data/hsapiens_geneontology_Biological_Process_noRedundant_entrezgene.gmt]

GO:0000002	http://amigo.geneontology.org/amigo/term/GO:0000002	142	291	1763	1890	3980	4205	4358	4976	5428	6742	7156	9093	9361	10000	10533	10891	11232	30968	50484	55154	55186	56652	79736	80119	83667	84275	92667	201973	219736
GO:0000041	http://amigo.geneontology.org/amigo/term/GO:0000041	392	475	523	525	526	527	528	529	533	534	535	537	538	540	567	1213	1317	1318	1356	1785	2288	2495	2512	2694	3077	3658	4241	4504	4891	5818	6341	6556	6947	6948	7018	7036	7037	7220	7222	7223	7224	7225	7226	7779	7780	7781	7782	7922	8301	8992	9114	9230	9296	9550	9843	9914	9997	10063	10312	10463	22853	23516	23545	25800	27032	27173	29985	29986	30061	50617	51076	51312	51382	51606	53940	55240	55334	55532	55630	55676	57113	57130	57181	57192	57348	57817	64116	64924	79689	81615	81894	90423	91252	93380	94033	94081	127124	148867	155066	169026	201266	221074	245972	245973	261729	283375	286133	341208	387849
GO:0000075	http://amigo.geneontology.org/amigo/term/GO:0000075	324	472	545	581	595	598	641	672	699	701	835	891	983	988	990	991	995	1017	1026	1027	1030	1063	1111	1112	1263	1386	1407	1432	1647	1739	1763	1820	1843	1869	1874	2033	2765	2810	2956	3014	3265	3276	3364	3550	4085	4193	4194	4303	4361	4436	4582	4683	4848	4849	4850	4998	5111	5325	5347	5371	5514	5546	5591	5629	5781	5810	5883	5884	5925	5934	6118	6152	6154	6194	6419	6659	6664	6790	7027	7029	7040	7153	7155	7157	7158	7175	7272	7465	7483	7508	7517	7756	7832	7919	8091	8318	8379	8451	8555	8563	8682	8738	8883	8914	9125	9183	9184	9212	9319	9337	9344	9575	9577	9587	9656	9735	9984	10116	10403	10459	10498	10769	11073	11130	11200	11277	23019	25896	25904	25906	25946	25949	25988	26058	26270	26272	27183	27339	28984	29086	29883	29935	29980	29997	51065	51143	51149	51322	51343	51347	51451	51499	51512	51514	51720	51776	54465	54888	54908	54962	55055	55159	55367	55571	55743	55755	55795	56155	56984	57060	57472	57551	57646	57805	60561	63967	64858	64859	65123	65975	79035	79184	79621	79733	79791	79858	79968	80198	80254	80279	81620	83695	83990	84072	84101	84126	84142	84444	84446	84861	84936	85456	90381	91603	92421	135458	144455	144715	146956	197342	246175	261726	348654	377630	440275	494551
GO:0000209	http://amigo.geneontology.org/amigo/term/GO:0000209	267	329	331	580	596	642	672	865	867	899	996	997	1161	1643	2874	3093	3429	4008	4012	4734	5071	5930	5987	6047	6048	6049	6233	6468	6477	6478	6500	6502	6737	6872	7064	7128	7174	7186	7189	7267	7311	7314	7316	7319	7320	7321	7322	7323	7324	7325	7326	7327	7328	7332	7334	7336	7337	8291	8452	8454	8658	8697	8881	8945	9025	9111	9320	9354	9373	9520	9604	9666	9690	9781	9810	9870	9978	10013	10075	10193	10210	10273	10277	10299	10393	10425	10475	10477	10517	10612	10616	11059	11060	11065	22888	22954	23014	23072	23194	23291	23295	23304	23321	23327	23328	23608	23623	23759	25793	25820	25831	25847	25893	25897	26001	26118	26190	26191	26224	26232	26234	26235	26249	26259	26263	26267	26268	26270	26272	27246	27252	27338	27339	29089	29116	29882	29945	51132	51191	51283	51343	51366	51433	51434	51514	51529	51619	51725	54461	54467	54476	54542	54546	54551	54620	54708	54765	54778	54850	54926	54941	55008	55016	55072	55284	55294	55336	55521	55611	55658	55743	55905	56254	57154	57161	57162	57520	57531	57542	57674	63893	64127	64682	64718	64750	64795	64839	64844	79102	79176	79791	80176	80196	80204	80351	80829	81844	81847	81858	83737	84085	84261	84447	84875	84937	84961	85363	89910	90025	90678	91694	92305	92369	92912	93611	114907	115290	117584	117854	118424	118611	126433	127544	131405	138065	140691	142678	143279	144699	146330	148581	149041	149603	150726	151112	151636	154214	165918	201456	220441	220972	222235	223082	246184	246330	255488	257218	283807	285231	285671	378884	387522	387921	389898	494470
GO:0000726	http://amigo.geneontology.org/amigo/term/GO:0000726	472	580	641	672	2067	2072	2547	3014	3297	3980	3981	4292	4361	4683	4968	5422	5591	5893	5932	6419	7158	7334	7336	7341	7405	7454	7468	7515	7518	7520	7913	8091	8290	8924	9025	9577	9656	9937	10097	10111	10213	10459	10524	10721	22976	22992	23137	23347	24144	27339	27343	27434	29086	51149	51341	51444	51588	51720	54537	55135	55183	55693	64421	64858	78996	79000	79184	79840	83666	84142	84309	84464	91419	121504	149840	151636	158880	165918	286053	286257	548593
GO:0000910	http://amigo.geneontology.org/amigo/term/GO:0000910	288	311	324	375	387	388	389	403	585	598	643	675	801	989	990	994	998	1058	1068	1069	1072	1263	1731	1813	1814	1894	3619	3925	4627	4628	4735	5119	5289	5300	5347	5413	5414	5581	5586	5921	6242	6651	6683	6711	6755	6790	6795	6840	7405	8452	8502	8678	8766	9055	9094	9101	9212	9371	9493	9525	9585	9700	9727	9738	9798	9820	9897	9903	9928	10015	10096	10097	10112	10617	10755	10801	10807	10899	11021	11113	11258	23157	23176	23503	23636	24137	25909	25978	26189	26586	27183	27243	27443	28964	29072	29082	29127	30849	50838	51100	51203	51289	51429	51510	54443	54627	54784	54902	55165	55521	55660	55752	55909	55958	55964	56155	56776	56907	57026	57132	57448	63971	79187	79400	79541	79643	79733	79848	79884	79998	80179	80834	81620	84440	84445	84501	84936	90120	90293	91782	92421	112574	114327	116840	117194	124404	128866	129531	144455	151011	152015	200942	201161	201163	257364	285643	346288	100526767	101060233
GO:0000959	http://amigo.geneontology.org/amigo/term/GO:0000959	2309	2617	3028	5442	5562	6182	6832	7019	7978	9238	9692	10128	10352	25821	51001	51067	51095	51654	54802	54931	55006	55157	56652	57505	57570	60493	60528	64216	79675	79736	80222	80298	80324	81892	84275	87178	124454	130916	133522	201626	400916
GO:0001101	http://amigo.geneontology.org/amigo/term/GO:0001101	15	19	27	31	112	207	210	231	338	358	359	360	383	387	429	440	445	472	493	538	552	572	590	598	654	824	836	847	891	928	948	952	1019	1027	1032	1036	1051	1072	1109	1147	1196	1236	1277	1278	1281	1282	1290	1291	1307	1373	1374	1385	1386	1490	1512	1535	1536	1571	1592	1620	1645	1646	1719	1723	1728	1786	1788	1843	1869	1906	1938	1956	1958	2042	2155	2170	2180	2185	2263	2264	2308	2348	2350	2475	2534	2695	2696	2706	2707	2729	2730	2731	2741	2742	2743	2782	2796	2864	2865	2867	2902	2934	2937	2950	3066	3141	3155	3184	3199	3208	3294	3297	3371	3383	3399	3482	3485	3490	3658	3673	3779	3791	3843	3856	3949	3952	4058	4067	4255	4277	4313	4524	4602	4656	4776	4830	4831	4914	4915	4916	4968	4976	5009	5020	5030	5031	5076	5105	5111	5155	5156	5159	5165	5166	5176	5244	5289	5311	5444	5468	5536	5562	5563	5581	5724	5727	5729	5732	5734	5737	5743	5753	5754	5764	5914	5915	5916	5950	5967	5970	5979	6198	6256	6319	6363	6366	6422	6470	6472	6494	6495	6506	6532	6602	6662	6678	6714	6720	6750	6862	6899	6935	7009	7049	7054	7075	7097	7124	7292	7298	7350	7351	7356	7422	7472	7473	7474	7475	7477	7478	7479	7480	7481	7483	7484	7494	7520	7525	7528	7584	8001	8273	8322	8324	8443	8463	8644	8649	8651	8854	8867	9033	9076	9131	9148	9227	9314	9356	9370	9536	9804	9971	10270	10325	10365	10400	10413	10458	10533	10542	10626	10670	10891	11211	11344	22849	22850	22938	22943	23064	23304	23376	23677	26012	26291	27244	27429	28956	50801	51024	51079	51141	51520	53335	54331	54332	54675	54834	54929	54997	55004	55022	55915	56034	56603	57521	57795	57817	58528	64121	64506	65018	65985	80149	80310	80315	80781	81029	81285	83667	84649	84861	84918	89780	124641	130497	143686	153129	158376	171023	197131	205860	222545	339479	340485	346673	352954	375611	389541	441509	652968	729438
GO:0001503	http://amigo.geneontology.org/amigo/term/GO:0001503	43	54	90	92	93	154	182	197	207	246	249	265	374	387	433	506	525	537	596	632	649	650	651	652	653	654	655	656	657	658	659	796	846	847	860	865	1009	1021	1050	1051	1192	1213	1230	1277	1280	1290	1291	1301	1305	1311	1432	1435	1462	1490	1499	1513	1591	1594	1655	1660	1749	1758	1834	1836	1893	1901	1956	1959	1969	2068	2091	2101	2131	2132	2185	2194	2201	2254	2261	2263	2274	2296	2623	2658	2662	2719	2735	2736	2737	2778	2822	2824	3020	3082	3091	3183	3192	3199	3200	3295	3336	3371	3376	3381	3397	3398	3399	3400	3479	3481	3486	3488	3491	3516	3549	3569	3570	3572	3611	3636	3726	3727	3952	4038	4041	4057	4077	4086	4088	4090	4091	4146	4208	4209	4221	4256	4313	4318	4322	4323	4325	4330	4435	4488	4617	4653	4656	4664	4665	4745	4763	4851	4880	4882	4920	4921	4958	5020	5027	5087	5167	5179	5191	5245	5251	5364	5552	5566	5587	5594	5595	5617	5701	5727	5734	5741	5743	5744	5745	5747	5764	5978	6169	6209	6238	6261	6272	6320	6348	6422	6423	6469	6474	6497	6546	6569	6591	6608	6615	6657	6662	6664	6670	6678	6696	6779	6781	6863	7010	7020	7040	7042	7043	7059	7067	7071	7123	7124	7166	7171	7189	7286	7290	7291	7473	7474	7477	7480	7481	7704	8074	8200	8313	8321	8326	8482	8519	8600	8626	8642	8646	8792	8817	8994	9188	9241	9249	9260	9350	9365	9451	9464	9562	9636	9759	9770	9902	9923	10140	10143	10189	10234	10269	10272	10457	10492	10507	10514	10736	10766	22800	22801	22856	22904	22943	23020	23051	23314	23317	23353	23376	23560	23601	25819	25836	25842	25884	25937	26156	26271	26578	26585	27044	27152	27316	29887	30812	50506	50617	50964	51025	51119	51176	51374	51430	51564	51684	51741	54361	54795	54829	54857	54880	54928	55363	55366	55589	55787	55790	55973	56172	56975	56998	57003	57045	57154	57560	57665	58476	63923	63979	64093	64096	64131	79176	79412	79633	79697	81621	83999	84059	89780	90993	91355	91461	91851	115908	116039	117581	121340	130497	133522	134701	162466	169200	170506	196527	202018	202151	221044	255743	285313	285590	338773	340419	344901	353500	359845	387733	642658	100533183
GO:0001505	http://amigo.geneontology.org/amigo/term/GO:0001505	18	41	43	54	107	135	136	148	183	186	189	199	207	223	275	320	321	384	445	477	488	493	501	538	570	590	635	673	706	747	774	776	783	801	815	857	947	948	961	1020	1103	1119	1129	1136	1137	1138	1141	1142	1143	1191	1201	1268	1312	1373	1488	1524	1545	1621	1644	1728	1757	1785	1806	1807	1812	1813	1814	1815	1855	1861	1906	2030	2054	2055	2185	2332	2475	2555	2571	2572	2618	2643	2644	2653	2668	2670	2717	2731	2752	2824	2852	2901	2903	2914	2932	3043	3060	3067	3176	3177	3320	3326	3350	3351	3356	3383	3458	3553	3586	3643	3689	3717	3749	3766	4088	4128	4129	4208	4317	4763	4842	4843	4846	4923	5023	5025	5027	5028	5030	5037	5053	5071	5153	5217	5311	5413	5447	5538	5579	5582	5663	5740	5743	5799	5806	5864	5865	5868	5879	5906	5908	5997	5999	6095	6470	6472	6505	6506	6507	6511	6512	6530	6531	6532	6536	6542	6570	6571	6572	6581	6582	6616	6622	6623	6697	6715	6804	6809	6810	6812	6843	6844	6853	6854	6855	6857	6860	6861	6865	7054	7097	7099	7124	7166	7200	7442	7476	7779	7915	8224	8292	8447	8448	8499	8541	8564	8570	8573	8618	8676	8773	8775	8825	8864	8867	8938	8973	9066	9104	9152	9162	9314	9342	9378	9379	9381	9515	9581	9627	9699	9722	9751	9783	9900	10003	10059	10211	10247	10249	10333	10365	10394	10497	10550	10675	10755	10814	10815	10993	11255	11315	22871	22930	22999	23025	23204	23208	23396	23413	23446	23464	23513	23557	23564	23576	23621	23657	25953	26002	26059	26227	26258	27163	27345	27445	28964	29958	51222	51248	51733	51760	55288	55327	55349	55607	55829	57030	57539	57586	57617	60482	63908	64130	64902	79772	80149	80331	80736	81034	81539	84062	84258	84446	84961	90019	91683	93664	112476	112755	113675	114088	114781	116443	116841	120892	121278	127833	132949	133121	140679	140730	140885	143425	145270	148022	148281	220074	221955	285671	339302	341359	415117	440279	594855	100528032
GO:0001525	http://amigo.geneontology.org/amigo/term/GO:0001525	14	25	90	94	101	133	182	183	185	187	207	283	284	285	290	301	302	306	347	350	354	356	358	387	388	506	575	576	577	634	652	672	688	694	718	719	727	728	729	857	861	889	947	958	998	1003	1012	1116	1139	1215	1232	1282	1284	1285	1286	1295	1296	1306	1386	1432	1464	1490	1499	1512	1524	1536	1545	1605	1634	1870	1890	1893	1901	1906	1909	1942	1944	1948	1950	1960	1969	1990	2004	2013	2022	2028	2034	2041	2047	2048	2049	2050	2064	2069	2113	2152	2185	2191	2246	2247	2251	2253	2254	2255	2260	2263	2264	2277	2296	2303	2321	2324	2335	2549	2624	2626	2627	2637	2658	2683	2693	2702	2752	2822	2828	2833	2876	2969	3082	3087	3091	3099	3135	3146	3162	3164	3200	3202	3204	3213	3273	3315	3339	3373	3397	3491	3516	3549	3552	3553	3569	3576	3579	3586	3606	3627	3670	3678	3685	3688	3689	3690	3696	3716	3725	3728	3791	3848	3911	3952	3953	4017	4086	4162	4204	4211	4215	4223	4240	4303	4313	4323	4327	4627	4691	4763	4776	4780	4804	4838	4846	4851	4854	4855	4856	4879	4881	4897	5054	5140	5154	5156	5159	5168	5170	5175	5176	5196	5228	5230	5286	5290	5291	5294	5315	5316	5333	5335	5371	5468	5469	5547	5578	5579	5587	5598	5607	5613	5617	5728	5740	5743	5747	5764	5787	5797	6019	6050	6091	6093	6095	6237	6271	6278	6301	6303	6347	6355	6356	6369	6376	6422	6423	6461	6464	6469	6667	6672	6678	6722	6733	6772	6774	6786	6789	6833	6850	6886	6899	6915	6943	6997	7010	7015	7042	7045	7046	7048	7057	7058	7060	7070	7075	7098	7101	7127	7128	7291	7342	7410	7422	7423	7424	7453	7474	7476	7494	7716	7855	7857	8038	8091	8291	8325	8434	8503	8751	8817	8823	8828	8829	8862	8877	9037	9047	9146	9255	9270	9289	9314	9353	9394	9421	9451	9464	9475	9496	9723	9734	9982	9990	10000	10014	10016	10163	10203	10253	10266	10267	10268	10298	10365	10411	10451	10457	10481	10519	10553	10563	10672	10769	10855	11005	11061	11082	11117	11126	11235	22846	22905	23129	23166	23210	23213	23251	23328	23411	23462	23509	23554	23576	23592	23670	25865	25932	25960	26051	26523	26585	27035	27161	27286	27329	28514	28984	28996	29072	29775	29924	51129	51162	51176	51330	51378	51548	51564	51738	51752	54345	54538	54567	54583	54828	54922	55109	55273	55294	55333	55576	55742	55810	56005	56913	56999	57007	57057	57125	57343	57381	57556	57608	57674	58495	58504	60675	63943	64094	64102	64218	64321	64344	64783	64855	79031	79400	79602	79625	79733	79805	79812	79924	80149	80155	80781	81575	83478	83700	83854	84432	84830	84870	90268	90627	90993	91010	91522	92140	93974	112744	113026	116150	116844	126259	126393	140862	144455	146850	147372	153090	154796	161198	161742	164656	168667	204851	219699	221981	255324	284340	284361	339123	375056	407977	441478	641700	729230	100506013
GO:0001539	http://amigo.geneontology.org/amigo/term/GO:0001539	583	585	1768	1769	2622	5991	8195	8632	8701	25809	25876	25981	27285	29105	54777	55172	55567	55779	56171	64518	83659	85478	92749	117144	126731	132851	144535	146279	146754	149465	150483	221421	339829
GO:0001562	http://amigo.geneontology.org/amigo/term/GO:0001562	383	602	958	1130	1667	3265	3394	3566	3586	3592	3593	3662	5196	6556	10077	10538	64581	79679	116071	283234
GO:0001570	http://amigo.geneontology.org/amigo/term/GO:0001570	133	187	634	677	857	947	1482	1499	1969	2013	2022	2294	2658	3037	3685	3696	3726	3791	4435	4643	4851	4915	5159	5747	5906	5921	6469	6608	6862	6910	7040	7048	7049	7075	7137	7422	7476	7477	7490	7498	8322	8463	8879	9693	9820	10052	10266	10352	10413	11146	22976	23414	23462	23493	25976	29072	51162	51564	51666	54345	54922	55109	55273	55294	55662	57007	57178	57493	64321	83605	84700	93649	154796	161742	100506013
GO:0001578	http://amigo.geneontology.org/amigo/term/GO:0001578	583	827	1641	1767	1769	2242	2622	4131	4133	4926	5347	6101	6249	6674	6683	7320	7756	7802	9055	9148	10112	11076	11261	23116	23255	23332	23639	25809	25981	26140	27019	27285	50487	51364	51673	54462	54768	54777	54839	54919	55036	55130	55172	55201	55755	55779	56171	57545	57701	57787	64446	65999	79582	79864	79989	80128	80217	83544	84223	84722	85452	85478	89765	89796	91978	92749	93233	94137	115948	122664	123872	136332	139212	154313	160762	161582	200162	221421	284076	285331	286207	339829	344148	345895	348807	352909	374407	387885	388389
GO:0001655	http://amigo.geneontology.org/amigo/term/GO:0001655	38	59	93	182	183	185	186	231	247	268	284	285	301	317	359	367	384	403	445	581	596	650	652	654	655	760	793	842	847	947	1027	1028	1063	1282	1285	1286	1396	1399	1499	1512	1588	1592	1634	1636	1739	1948	1958	2018	2028	2043	2045	2048	2049	2099	2138	2200	2246	2247	2253	2255	2260	2263	2288	2294	2296	2297	2302	2624	2625	2650	2668	2719	2735	2736	2737	2828	3037	3169	3207	3217	3227	3237	3239	3248	3280	3371	3398	3399	3400	3579	3611	3655	3675	3691	3764	3911	3913	3975	3976	4038	4070	4072	4086	4087	4088	4089	4090	4091	4092	4208	4311	4326	4357	4358	4435	4609	4643	4763	4774	4811	4824	4851	4854	4868	4953	5017	5076	5087	5125	5154	5155	5156	5159	5175	5176	5228	5268	5310	5311	5314	5324	5420	5455	5471	5613	5629	5660	5727	5728	5800	5914	5915	5916	5950	5972	5979	6092	6256	6299	6382	6385	6422	6469	6492	6495	6569	6599	6608	6659	6662	6664	6715	6772	6794	6927	6928	6943	7010	7020	7021	7040	7042	7046	7161	7248	7369	7380	7422	7466	7471	7474	7475	7477	7481	7482	7484	7490	7704	7827	7849	7917	8100	8516	8549	8626	8642	8692	8710	8772	8826	8829	8837	8842	8854	8879	9096	9104	9231	9241	9244	9245	9350	9353	9370	9420	9500	9510	9688	9742	9788	9863	10018	10116	10220	10247	10252	10269	10272	10409	10413	10481	10736	10818	10972	11020	11231	11277	23210	23213	23322	23371	25836	25937	25959	25976	26108	26146	26249	26508	26585	27023	27031	28514	28999	29927	30812	50484	51057	51107	51196	51301	51668	51804	54361	54475	54806	55083	55165	55366	55840	55959	56603	56913	56998	57216	64220	64321	64412	65057	65250	65266	79084	79191	79192	79633	79727	79810	80000	80144	80184	80310	84159	84445	84623	84662	90410	90780	93649	116039	120892	130497	139285	153572	157506	168002	168667	170690	201163	255738	255743	282679	342184	342372	388585	768239	100133941
GO:0001667	http://amigo.geneontology.org/amigo/term/GO:0001667	14	25	90	91	94	183	186	207	284	285	301	306	309	335	348	350	382	387	388	393	397	411	498	506	575	634	652	655	659	673	708	811	889	949	958	1012	1072	1235	1432	1460	1512	1545	1634	1793	1803	1839	1906	1908	1910	1942	1947	1948	1954	1960	1969	2013	2022	2039	2050	2066	2113	2185	2191	2196	2241	2246	2247	2249	2252	2253	2255	2260	2303	2324	2335	2348	2475	2624	2625	2637	2658	2668	2719	2752	2768	2821	2822	2876	3036	3037	3091	3146	3162	3164	3273	3315	3357	3373	3397	3458	3565	3611	3640	3670	3673	3675	3676	3688	3689	3690	3695	3725	3728	3791	3815	3849	3868	3911	3964	4017	4070	4163	4204	4208	4215	4223	4233	4254	4318	4627	4763	4780	4838	4846	4851	4856	4902	4921	5025	5048	5058	5063	5155	5168	5170	5175	5176	5216	5217	5286	5290	5308	5335	5371	5467	5468	5547	5578	5581	5585	5586	5587	5606	5607	5613	5629	5641	5646	5728	5743	5747	5781	5793	5797	5801	5829	5872	5979	6091	6239	6273	6286	6385	6405	6469	6546	6608	6662	6663	6667	6672	6678	6714	6722	6772	6776	6781	6862	6863	6868	6899	6915	6997	7010	7026	7040	7042	7046	7048	7057	7076	7101	7114	7145	7291	7422	7424	7429	7474	7476	7481	7763	7857	7869	8092	8394	8482	8503	8692	8754	8766	8817	8823	8828	8829	8874	8879	8929	9037	9219	9270	9314	9350	9353	9448	9464	9475	9530	9564	9647	9688	9723	9734	9839	9922	9982	10000	10013	10014	10016	10163	10371	10487	10500	10501	10505	10507	10509	10512	10519	10563	10755	10769	10982	11156	11171	11221	11235	22846	22976	23122	23129	23189	23328	23332	23380	23411	23473	23499	23511	23603	23616	25865	25930	25959	25960	26585	27086	27161	27286	27302	28984	29775	29941	30812	51057	51094	51157	51378	51421	51466	51564	54345	54437	54443	54566	54567	54828	54910	55294	55333	55612	55897	55920	56413	56920	56999	57111	57142	57175	57381	57449	57556	57608	57669	57715	58495	60626	64081	64094	64218	64321	64750	64805	65979	79812	79899	80005	80031	80149	83481	83881	84159	84830	84913	85360	90355	90627	91862	114757	116150	117584	130399	152007	153090	154796	154810	161198	161742	168667	199953	201161	223117	284361	286204	340719	374969	375056	407977	100506013	102724985
GO:0001701	http://amigo.geneontology.org/amigo/term/GO:0001701	86	90	91	94	100	102	118	133	207	284	320	321	338	367	398	405	430	538	598	639	650	653	655	657	675	677	689	705	727	729	824	841	891	1028	1045	1046	1050	1051	1437	1499	1603	1825	1906	1909	1956	1999	2016	2021	2034	2068	2103	2116	2186	2260	2263	2294	2296	2530	2551	2623	2624	2625	2627	2648	2707	2709	2736	2737	2768	2821	2885	3054	3091	3276	3280	3294	3297	3479	3481	3491	3516	3549	3586	3633	3688	3714	3726	3856	3880	3976	3981	4010	4071	4087	4088	4089	4097	4124	4154	4188	4242	4245	4435	4436	4487	4538	4624	4627	4628	4643	4678	4683	4695	4751	4836	4838	4846	4848	4849	4851	4952	5155	5156	5310	5311	5333	5335	5460	5469	5594	5604	5702	5704	5727	5801	5919	5930	5932	5954	6256	6426	6491	6498	6608	6615	6663	6670	6692	6722	6768	6788	6789	6830	6926	6928	7026	7043	7046	7048	7075	7168	7274	7291	7319	7320	7403	7422	7472	7477	7484	7516	7703	7763	7779	7784	7855	7942	8029	8061	8178	8320	8451	8452	8521	8531	8533	8648	8846	8882	8894	8985	9021	9113	9133	9241	9394	9412	9421	9464	9470	9546	9573	9646	9817	9837	9871	9915	9927	10018	10049	10087	10155	10161	10361	10365	10400	10436	10454	10566	10568	10653	10672	10733	10959	11232	22846	23038	23081	23168	23322	23414	23462	23493	23764	25942	25949	25988	26005	26115	26259	26469	27022	27077	27173	27339	27341	28982	29072	29123	29924	29985	30812	50814	50861	51119	51176	51294	51493	51639	51763	53615	54345	54475	54583	54663	54700	54880	54892	55224	55273	55553	55636	55723	55845	56949	57142	57167	57178	57448	57493	57498	57534	57623	57669	57677	57679	57680	57718	57728	57820	58495	59343	60626	63925	63978	64168	64321	64711	79583	79600	79621	79718	79728	79733	79805	79893	79977	80312	80864	81565	83605	84072	84295	84296	84525	84660	84700	84870	89780	90780	91603	113026	121599	123920	129685	130507	144455	149473	154197	154796	157506	166863	196051	201163	201895	202018	203447	284723	285855	338596	374900	387733	390992	642623	728661
GO:0001763	http://amigo.geneontology.org/amigo/term/GO:0001763	25	90	133	183	186	367	374	473	596	639	650	652	655	780	846	859	1282	1305	1435	1499	1512	1522	1605	1739	1746	1813	1906	1909	1950	1969	2022	2045	2099	2119	2138	2246	2247	2252	2253	2255	2260	2263	2294	2297	2637	2658	2668	2719	2736	2737	2885	3082	3169	3202	3207	3217	3237	3239	3371	3549	3586	3611	3845	3911	3975	4040	4041	4070	4089	4233	4323	4435	4488	4609	4776	4824	4851	4855	5058	5076	5087	5154	5228	5241	5310	5311	5361	5371	5469	5499	5629	5727	6256	6299	6356	6422	6423	6469	6474	6495	6591	6608	6662	6663	6692	6714	6722	6768	6789	6926	6928	6943	6997	7040	7048	7052	7080	7124	7421	7422	7471	7472	7474	7475	7482	7484	7490	7849	7855	8521	8626	8642	8829	8914	8945	9021	9175	9231	9241	9353	9500	9620	9723	10116	10252	10253	10371	10413	10481	10512	10653	10672	10736	10765	10818	11331	23129	23213	25932	26585	29072	30812	51176	51548	51804	53335	54361	54567	54903	54922	55366	55727	56998	57057	57142	57216	57471	59277	63943	64399	64412	64783	79633	79977	80000	80004	84870	91355	120892	151449	157506	170690	255743	284217	340419	441478
GO:0001764	http://amigo.geneontology.org/amigo/term/GO:0001764	323	429	460	474	558	581	585	815	816	885	886	1020	1233	1281	1398	1399	1499	1600	1630	1641	1812	1813	1951	2011	2066	2258	2260	2316	2534	2621	2624	2625	2676	2796	2823	3084	3675	3975	4131	4139	4147	4208	4628	4692	4825	4897	4915	4916	4929	5048	5080	5108	5191	5194	5592	5649	5663	5747	5879	6376	6387	6656	6695	6722	6774	6792	6900	7026	7080	7155	7291	7422	7976	8239	8403	8828	8829	8846	8851	8929	8941	9181	9201	9289	9373	9423	9585	9620	9693	9856	9860	10371	10718	10752	10806	11023	23060	23284	23314	23380	23654	23768	25836	26012	26053	26468	27185	29967	30012	51473	54328	54541	54820	54986	55079	55140	56751	57057	57556	57630	57698	58158	63923	79625	79791	80128	81565	83482	84197	84623	84892	85451	85508	89796	92737	116983	137970	153090	161582	167826	170302	200933	259266	266727	285313	340533	343472	347733	389549	644168	653464
GO:0001773	http://amigo.geneontology.org/amigo/term/GO:0001773	814	914	1437	1794	2323	3146	3516	3565	3586	3662	4055	5663	5971	6504	6688	7040	7048	7189	10077	10202	10537	10538	29108	55509	81501	84868	116071	338339	100528032
GO:0001818	http://amigo.geneontology.org/amigo/term/GO:0001818	54	113	177	215	225	284	301	307	335	336	347	383	384	408	409	558	602	604	634	671	684	695	706	708	947	1001	1139	1149	1240	1411	1445	1524	1540	1969	1991	2147	2150	2213	2260	2302	2335	2615	2621	2625	2627	2629	2633	2693	2841	2950	3071	3077	3082	3146	3162	3297	3326	3440	3456	3458	3569	3586	3592	3593	3596	3620	3623	3624	3625	3635	3661	3718	3902	3929	3965	4057	4092	4157	4210	4317	4345	4790	4795	5004	5045	5094	5300	5371	5443	5495	5552	5607	5621	5734	5777	5788	5802	5879	5914	5966	5971	5987	6301	6375	6376	6441	6504	6556	6992	7040	7042	7043	7057	7072	7099	7114	7124	7128	7291	7292	7293	7318	7353	7356	7430	7481	7528	7538	7706	7850	8288	8832	8887	8986	8993	9111	9173	9246	9252	9308	9314	9370	9454	9455	9636	9641	9655	9971	10204	10225	10270	10293	10333	10365	10385	10457	10461	10464	10524	10859	11213	11326	11334	22900	23005	23208	23405	23547	23586	23607	26146	26191	26525	27202	27242	27250	28514	28951	28984	29108	29110	29126	30009	50856	50943	51176	51191	51311	51561	51564	51665	51738	53833	54106	54206	54476	54941	55024	55353	55366	55593	55666	55829	55914	56957	57045	57115	57447	57506	58509	59082	59307	63906	64115	64135	66005	79004	79132	79589	79594	79671	80149	80380	80762	80772	83737	84166	84282	84868	89795	90355	90865	91662	114548	114769	114770	114771	114899	131450	140885	149233	152138	161882	197358	199713	201633	245928	260434	282618	284297	286430	338557	353514	440068	730249	100133941
GO:0001819	http://amigo.geneontology.org/amigo/term/GO:0001819	25	101	116	136	150	177	183	186	247	301	329	330	336	405	468	566	567	602	661	672	708	718	719	727	728	834	861	914	916	920	923	929	940	941	942	943	947	948	958	959	965	972	1051	1054	1147	1191	1236	1385	1386	1387	1432	1436	1437	1499	1535	1536	1545	1649	1652	1653	1654	1660	1813	1958	1991	2033	2069	2149	2150	2207	2219	2268	2324	2547	2597	2625	2626	2658	2865	2867	3066	3082	3091	3098	3113	3115	3133	3135	3146	3148	3162	3265	3303	3315	3329	3357	3394	3428	3458	3552	3553	3554	3556	3557	3558	3565	3566	3569	3570	3572	3574	3578	3586	3592	3593	3594	3595	3596	3600	3605	3606	3620	3630	3654	3659	3661	3662	3663	3665	3670	3717	3735	3805	3929	3952	3965	4023	4049	4050	4060	4063	4088	4155	4179	4282	4317	4321	4345	4361	4602	4615	4776	4790	4791	4838	5004	5005	5008	5027	5045	5047	5054	5142	5144	5196	5295	5336	5345	5588	5590	5591	5595	5600	5603	5610	5724	5734	5743	5781	5788	5795	5914	5970	6095	6188	6288	6346	6348	6363	6375	6376	6397	6556	6647	6693	6711	6714	6772	6774	6777	6778	6833	6850	6868	6885	7040	7057	7096	7097	7098	7099	7100	7105	7110	7124	7186	7189	7291	7292	7294	7349	7353	7474	7481	7494	7520	7784	7855	8013	8288	8482	8692	8710	8737	8764	8767	8772	8780	8808	8809	8915	9173	9181	9188	9208	9261	9308	9370	9447	9451	9466	9475	9698	10084	10125	10148	10159	10211	10333	10392	10394	10417	10464	10554	10555	10564	10621	10622	10623	10626	10631	10666	10855	10859	10892	11027	11128	11146	11148	11315	11334	22861	22900	22954	23213	23236	23369	23586	23601	23643	23705	23765	24145	25865	26007	26057	26065	26137	26191	26253	26525	27035	27159	27177	27178	27179	27190	28984	29072	29108	29110	29126	29923	29997	50943	51157	51284	51311	51428	51561	51571	51704	51744	53342	53833	54106	54440	54941	55122	55540	55601	55612	55655	55666	55703	55765	55773	55801	55959	56253	56300	56666	56919	57162	57493	57506	57824	58515	59067	59341	63906	63940	64109	64127	64135	64170	79132	79671	79679	79792	80381	81030	84282	84433	84632	84639	84818	84868	85480	89780	89870	90865	91543	91662	93978	112744	114548	114609	114836	114899	114900	115004	115362	115650	116337	117854	120892	125931	126259	127540	140706	147372	148022	149233	150372	161882	170506	192683	199713	201633	246778	255231	260434	282618	283234	283420	284340	338321	338322	338382	340061	353091	353514	373509	377630	541468	729230	100528032
GO:0001906	http://amigo.geneontology.org/amigo/term/GO:0001906	164	177	213	383	409	566	567	572	634	735	820	909	910	911	912	913	1054	1075	1113	1130	1398	1511	1512	1667	1668	1669	1670	1671	1773	1776	1991	2013	2147	2150	2208	2213	2597	3002	3004	3077	3133	3134	3135	3151	3251	3273	3326	3346	3347	3383	3458	3565	3575	3586	3589	3592	3593	3594	3596	3606	3805	3811	3853	3902	3916	3952	3965	4057	4068	4069	4153	4277	4589	4843	5027	5052	5196	5272	5532	5551	5777	5788	5817	5819	5873	6156	6223	6283	6318	6357	6372	6375	6406	6777	6813	6844	6845	7042	7264	7409	8417	8542	8772	8807	8970	8993	9437	10018	10125	10383	10578	10666	10859	11035	11151	11334	23705	26228	51561	51571	56253	57115	57817	57823	59067	79465	80328	80329	84868	85236	114771	114836	117159	117285	130120	135250	140823	140880	146850	149233	154064	201294	203068	245939	259197	353091	353142	353143	353144	387836	387837	400830	414325	100289462	100431172	100507436	100528032
GO:0001945	http://amigo.geneontology.org/amigo/term/GO:0001945	93	94	659	1948	1969	2296	2303	2324	3964	5310	5532	5629	5784	6850	6899	7026	7422	7424	10630	22846	54345	57493	79652	147372	283571
GO:0001963	http://amigo.geneontology.org/amigo/term/GO:0001963	135	409	1020	1141	1392	1393	1812	1813	1814	1815	1816	1861	2668	5071	5743	5865	6530	6532	6622	7054	10211	11315	23551	25953	65018	85445	120793	120796	138805	390084	390155
GO:0002009	http://amigo.geneontology.org/amigo/term/GO:0002009	25	90	94	133	160	161	163	182	183	186	220	317	326	367	374	387	388	389	409	538	585	596	634	650	652	653	655	760	768	780	846	859	960	977	998	1072	1173	1175	1213	1282	1289	1427	1435	1436	1460	1482	1499	1512	1522	1601	1605	1739	1741	1839	1855	1856	1857	1861	1906	1909	1948	1950	1951	1952	1954	1956	1969	2022	2043	2045	2099	2119	2138	2239	2246	2247	2252	2253	2255	2260	2263	2294	2295	2297	2304	2316	2348	2475	2487	2535	2625	2626	2637	2648	2658	2668	2719	2736	2737	2885	2909	2926	3082	3091	3169	3202	3207	3212	3214	3217	3237	3239	3280	3371	3400	3488	3491	3516	3549	3579	3586	3611	3627	3651	3678	3714	3845	3853	3868	3872	3911	3936	3975	3976	4036	4040	4041	4070	4088	4089	4208	4233	4300	4321	4323	4435	4478	4488	4522	4524	4609	4649	4776	4824	4838	4851	4855	4919	4920	4983	5048	5058	5076	5087	5100	5154	5216	5228	5241	5268	5310	5311	5361	5371	5420	5469	5499	5566	5567	5613	5629	5663	5727	5728	5754	5879	5898	5911	5914	5916	5979	6201	6239	6256	6259	6262	6299	6356	6385	6422	6423	6469	6491	6495	6497	6591	6608	6615	6654	6659	6662	6663	6664	6692	6714	6722	6768	6772	6788	6789	6862	6868	6909	6910	6926	6928	6939	6943	7020	7040	7041	7042	7048	7052	7053	7074	7080	7124	7189	7248	7249	7289	7291	7403	7408	7414	7421	7422	7424	7430	7471	7472	7474	7475	7476	7477	7481	7482	7484	7490	7547	7798	7849	7855	7976	8092	8195	8289	8321	8322	8323	8324	8456	8463	8521	8543	8549	8557	8626	8642	8829	8854	8914	8915	8928	8945	8985	9021	9024	9231	9241	9314	9353	9355	9368	9420	9421	9423	9464	9496	9500	9585	9620	9645	9723	9788	9839	9863	9948	9968	10082	10116	10155	10252	10253	10371	10395	10413	10427	10481	10512	10522	10630	10640	10653	10660	10672	10736	10765	10818	10890	10959	11019	11146	11235	11331	22881	22943	23002	23122	23129	23213	23242	23245	23322	23332	23513	23616	23654	23671	23767	25865	25902	25928	25932	26005	26146	26160	26249	26585	27031	27086	27152	28514	29072	30812	43847	50855	51098	51176	51339	51384	51548	51684	51804	54345	54361	54567	54806	54903	54910	54922	55036	55081	55083	55212	55327	55366	55727	55764	55897	55966	56998	57057	57154	57167	57216	57534	57545	57619	57662	57669	57822	58495	59277	63943	64321	64398	64399	64412	64750	64783	65009	65250	65266	65979	79191	79192	79600	79633	79977	80000	80004	80144	80184	80199	80326	81792	81839	83605	83852	84133	84283	84446	84678	84870	84962	85407	89780	89958	90102	90410	90627	91355	92344	94134	94234	112802	115908	121643	123872	126695	128272	129880	130497	131405	144165	146206	147183	151449	153572	157506	163183	166336	170690	200894	219736	255743	284217	339829	340419	341640	342184	342574	344022	349633	388389	388585	388591	441478
GO:0002064	http://amigo.geneontology.org/amigo/term/GO:0002064	59	118	182	367	406	546	572	579	631	639	652	653	654	688	1003	1021	1026	1041	1286	1365	1419	1499	1761	1775	1874	1903	1969	2022	2099	2150	2194	2195	2260	2302	2316	2317	2355	2683	2810	2828	2876	2889	2931	2932	2947	3091	3169	3172	3175	3202	3274	3295	3383	3397	3549	3551	3553	3642	3849	3913	4233	4301	4478	4643	4647	4659	4821	4825	4851	4855	4868	4914	5048	5080	5138	5144	5155	5170	5175	5241	5420	5624	5629	5660	5802	5861	5872	5906	5908	5912	5914	5915	5916	5926	5962	5991	6009	6093	6098	6382	6496	6608	6647	6662	6768	6781	7082	7111	7122	7124	7132	7298	7401	7430	7431	7474	7476	7477	7494	7716	7827	8419	8626	8826	8985	9076	9210	9294	9368	9370	9414	9475	9480	9497	9575	9688	9693	9750	9863	10116	10411	10427	10481	10653	10818	11078	22862	23022	23086	23094	23513	25803	25861	25932	26051	26084	28514	29842	30812	50848	51057	51092	51735	51742	54345	54507	54768	56913	57103	57111	57493	57619	57669	57826	57835	60484	64102	64919	79955	79977	79983	80173	80781	81029	81876	83605	84189	84283	91181	91522	91663	117531	122786	126695	128637	137964	153562	161497	168002	196383	220074	283571	286451	340547	353116	389015
GO:0002065	http://amigo.geneontology.org/amigo/term/GO:0002065	25	182	406	429	474	572	579	639	650	652	653	654	688	1000	1021	1026	1045	1051	1747	1834	2016	2253	2260	2263	2626	2627	2931	2932	3091	3169	3172	3202	3280	3516	3596	3642	3651	3714	4221	4610	4647	4760	4821	4825	4838	4851	5048	5054	5080	5170	5459	5629	5753	5914	5915	5916	5991	6009	6098	6256	6608	6647	6659	6664	7298	7401	7474	7481	8626	9139	9368	9497	9575	9750	10083	10117	10427	10551	11078	23493	23513	25803	25861	27077	28514	51057	51092	51176	54361	54845	55283	56647	56913	56975	57103	60485	79084	79583	79955	84189	117531	133396	137964	140628	161497	220074	222546	286451	388585
GO:0002181	http://amigo.geneontology.org/amigo/term/GO:0002181	16	1660	1801	1802	1938	1939	1968	1975	1978	1981	1983	2107	2332	2475	2935	3646	4690	4736	5936	6128	6132	6133	6135	6138	6139	6141	6142	6143	6152	6154	6156	6159	6160	6161	6165	6169	6170	6171	6173	6175	6176	6227	6228	6231	6234	6235	7458	8531	8562	8661	8662	8663	8664	8665	8666	8667	8668	8669	10480	22849	23521	23708	24140	25873	25946	27335	28985	51121	51182	51372	51386	51389	51441	51611	55854	56339	64506	79727	80315	85451	89978	90381	92715	120526	132864	152789	170506	221662	285381	728689	100132911	100526842
GO:0002200	http://amigo.geneontology.org/amigo/term/GO:0002200	604	940	958	959	1235	2067	2956	3146	3148	3329	3558	3565	3586	3978	3980	3981	4292	4436	4683	5395	5423	5591	5788	5896	5897	6778	6830	6929	6932	7037	7040	7158	7292	7374	7468	8741	9025	9156	9466	9730	9984	10459	10538	10721	22976	23075	23529	25939	27343	27434	30009	50943	51010	51176	54537	55183	56259	57379	64421	64919	79915	80762	118460	149840	165918	200558
GO:0002209	http://amigo.geneontology.org/amigo/term/GO:0002209	41	116	348	596	885	1392	1620	1803	1812	1815	1977	1981	2558	2788	2898	2917	3350	3358	4192	4204	4208	4761	4887	5179	5896	6198	7101	7349	7419	10522	23542	27136	55515	57679	64854	84961	116372
GO:0002237	http://amigo.geneontology.org/amigo/term/GO:0002237	19	25	29	54	128	133	207	210	249	338	356	383	387	445	488	496	558	567	613	623	654	706	728	824	834	836	841	842	923	929	941	942	948	949	958	1019	1051	1053	1147	1234	1236	1267	1268	1269	1312	1373	1432	1437	1439	1440	1511	1524	1543	1544	1594	1604	1634	1667	1668	1669	1670	1671	1906	1910	1991	2056	2149	2213	2241	2255	2263	2326	2353	2643	2672	2678	2693	2706	2796	2919	2920	2921	2950	3055	3066	3146	3148	3248	3297	3329	3383	3394	3454	3553	3557	3569	3576	3586	3587	3592	3593	3595	3596	3606	3620	3627	3654	3656	3661	3663	3717	3725	3726	3727	3764	3929	3934	3965	4016	4049	4057	4064	4067	4129	4208	4257	4258	4282	4283	4353	4360	4435	4790	4791	4792	4793	4795	4842	4843	4846	4851	4986	4988	5027	5054	5105	5142	5144	5179	5196	5197	5336	5467	5473	5578	5581	5594	5595	5599	5617	5724	5731	5732	5734	5737	5739	5743	5914	5970	5972	5976	6197	6198	6278	6279	6347	6348	6352	6372	6373	6374	6376	6401	6403	6556	6590	6622	6678	6714	6770	6833	6863	6868	6915	7035	7040	7054	7056	7079	7096	7097	7099	7124	7128	7133	7189	7292	7356	7376	7412	7431	7474	7494	7538	7855	7867	8106	8564	8754	8767	8792	8915	9076	9261	9373	9450	9516	9536	9572	9646	9971	10014	10062	10068	10221	10225	10270	10333	10417	10563	10594	10804	10859	10891	10892	10935	10949	11009	11019	11027	11093	11213	11221	22900	22904	22933	23097	23328	23641	23643	23729	25819	26191	26228	26525	27063	27086	27177	27178	27179	27250	29108	29126	51510	54106	54209	54623	54658	55122	55593	55765	55829	55914	55970	56300	57048	57088	57162	57379	57402	57539	57817	58509	59307	63826	64127	64170	79155	79577	79931	80149	80380	84639	84868	85363	90070	90933	92140	114548	114609	114769	117854	129607	140885	148022	149233	153090	199713	245928	259230	284297	342979	345611	389643	440068	730249	100133941	100293534	100302736	100528032
GO:0002244	http://amigo.geneontology.org/amigo/term/GO:0002244	25	596	652	673	861	865	1636	1938	2009	2068	2296	2322	2623	2624	2625	3213	3214	3280	3624	3815	3981	4004	4005	4222	4291	4297	4602	4780	4851	5134	5156	5341	5591	5610	5663	5777	5788	5803	5977	5978	6422	6469	6547	6654	6659	6688	6722	6886	6929	6938	7040	7153	7161	7520	8514	8692	8861	8874	9119	9739	9841	10272	10413	10443	10468	10538	11051	11149	11277	22890	23094	23212	23215	23335	23495	23648	25942	26108	51205	51441	54443	54502	54517	55008	55326	55512	55526	56339	57623	64428	79819	83700	83737	83881	84138	85439	89777	91298	93436	96459	115761	118856	121340	122618	147744	147808	157570	167153	170506	201163	256957	388585	641649
GO:0002250	http://amigo.geneontology.org/amigo/term/GO:0002250	100	113	177	182	214	246	301	325	326	383	384	567	602	604	608	634	639	660	695	708	710	712	713	714	715	716	717	718	720	722	725	727	729	730	731	732	733	735	814	909	910	911	912	913	915	916	917	919	920	923	924	925	926	939	940	941	942	958	959	962	972	973	974	1075	1178	1191	1235	1378	1380	1401	1445	1493	1512	1514	1520	1604	1739	1880	2013	2015	2067	2185	2207	2208	2210	2213	2243	2244	2302	2475	2534	2625	2794	2956	3004	3077	3119	3133	3134	3135	3142	3146	3251	3263	3265	3329	3383	3426	3439	3440	3441	3442	3443	3444	3445	3446	3448	3449	3451	3452	3456	3458	3467	3512	3543	3553	3554	3558	3565	3566	3569	3570	3572	3575	3586	3592	3593	3594	3598	3606	3635	3659	3662	3665	3702	3717	3718	3903	3981	4049	4063	4067	4068	4092	4153	4179	4208	4277	4292	4436	4683	4734	4791	5027	5293	5294	5452	5532	5551	5579	5580	5585	5588	5590	5777	5788	5817	5819	5873	5896	5971	5987	6095	6097	6363	6375	6504	6556	6693	6774	6778	6830	6850	6868	6885	6890	6891	7006	7030	7037	7040	7099	7124	7128	7133	7158	7186	7189	7248	7264	7292	7294	7374	7454	7462	7468	7535	7784	7855	7942	8284	8320	8417	8631	8741	8767	8772	8792	8807	8809	8832	8915	8995	9025	9156	9173	9245	9466	9655	9984	10068	10148	10332	10384	10459	10462	10538	10563	10666	10673	10747	10859	10892	10945	10990	11006	11024	11026	11035	11118	11119	11221	11277	22890	22976	23075	23180	23411	23495	23529	23705	25865	27040	27074	27240	27242	28988	29108	29126	30009	30835	50852	50856	50943	51010	51043	51176	51279	51311	51561	51571	51744	51752	53833	54440	54537	54542	54795	54900	54923	54941	55061	55183	55611	55824	56253	56832	56940	56957	57192	57379	57823	57824	64005	64092	64167	64218	64332	64421	79465	79679	79908	79915	80149	80328	80329	80758	80762	81622	83417	83700	83953	84174	84695	84766	84807	84868	84876	89790	89857	90865	91543	93978	114548	114836	115650	117157	118460	127544	133396	135250	149041	149233	149840	151888	154064	163486	165918	170482	200558	201294	202309	220972	246778	255231	257101	338322	338339	338376	339390	353091	387357	440275	441864	729230	100141515	100293534	100423062	100507436	100528032	102723996	102725035
GO:0002251	http://amigo.geneontology.org/amigo/term/GO:0002251	820	1667	1668	1669	1670	1671	1672	2865	2867	3017	3569	3570	4057	4843	5284	5319	6037	6170	6375	8349	8970	9245	11277	51297	56957	64284	85236	92747	163702	282616	100141515	102724334
GO:0002269	http://amigo.geneontology.org/amigo/term/GO:0002269	177	199	351	472	566	1191	2358	3569	3596	3684	3689	3725	3949	4137	4317	5788	6376	6622	7097	7098	7124	7442	10135	10333	26228	51284	51311	84630	90865	120892	284467
GO:0002285	http://amigo.geneontology.org/amigo/term/GO:0002285	25	100	164	301	538	602	604	634	911	940	941	942	958	959	1015	1235	1880	2067	2150	2185	2207	2213	2475	2625	2956	3109	3142	3146	3329	3383	3439	3440	3441	3442	3443	3444	3445	3446	3448	3449	3451	3452	3456	3458	3467	3558	3565	3566	3569	3586	3593	3594	3606	3662	3683	3718	3916	3936	3955	3956	3958	3965	3981	4063	4064	4092	4179	4242	4292	4436	4602	4683	4853	5336	5590	5663	5734	5788	5873	5914	5971	6095	6097	6194	6363	6556	6693	6774	6778	6830	6844	6845	7037	7040	7099	7158	7248	7292	7374	7468	7494	8320	8741	8767	8809	8993	8995	9025	9156	9452	9466	9655	9984	10459	10538	10859	10892	11151	22976	23075	23228	23529	26253	27086	28514	30009	50943	51010	51043	51176	51561	51744	54518	54537	54542	55183	55619	55846	56832	57115	57379	64218	64332	79915	80149	80762	84695	84807	84868	114548	114770	114771	114836	118460	139818	149041	149233	149840	159296	161882	165918	200558	201294	202309	246778	257101	282618	338339	338376	440275	100141515	100431172
GO:0002347	http://amigo.geneontology.org/amigo/term/GO:0002347	634	3146	3273	3329	3592	3593	5551	5817	5819	8751	10628	10666	27303	29126	56253	84868	126520	347252	100507436	100528032
GO:0002437	http://amigo.geneontology.org/amigo/term/GO:0002437	116	191	462	695	718	923	940	1236	1268	1991	2207	2213	2625	2840	2876	3133	3146	3148	3383	3516	3559	3568	3579	3586	3593	4049	4851	4889	4988	5692	7124	7784	8620	9240	10125	10800	11277	11315	23135	53833	55829	64806	133396	171389
GO:0002440	http://amigo.geneontology.org/amigo/term/GO:0002440	284	335	336	354	383	567	604	684	695	814	933	940	948	958	959	972	1113	1178	1235	1432	1604	1653	1739	1991	2067	2150	2207	2213	2590	2621	2625	2821	2865	2867	2956	3077	3098	3119	3133	3135	3140	3162	3263	3329	3440	3456	3553	3554	3558	3565	3566	3567	3569	3575	3586	3592	3593	3596	3598	3606	3718	3735	3805	3815	3981	4092	4189	4282	4292	4316	4436	4683	5225	5395	5423	5452	5585	5590	5591	5595	5650	5788	5950	6375	6556	6778	6810	6830	6885	6929	7009	7037	7040	7042	7043	7097	7098	7099	7124	7133	7158	7186	7189	7292	7293	7374	7441	7468	7474	7494	7855	8013	8482	8741	8764	8807	8809	8915	9025	9156	9188	9245	9341	9452	9466	9474	9865	9984	10225	10417	10459	10538	10666	10673	10721	10758	10859	10892	10945	11005	11213	11277	22976	23075	23411	23529	23586	25818	25939	27343	27434	29802	30009	50943	51010	51237	51704	51744	54106	54440	54537	54795	55183	55765	56259	57379	57506	64127	79004	79915	80762	84433	90865	91543	114548	115004	115352	117854	118460	126259	133396	148022	149840	163486	165918	170506	200558	202309	353091	100141515
GO:0002446	http://amigo.geneontology.org/amigo/term/GO:0002446	1	12	26	29	30	47	55	101	102	161	175	178	197	210	221	226	230	240	272	290	302	306	317	327	353	383	387	391	410	411	427	527	535	566	567	613	634	671	683	684	718	719	728	820	823	847	929	932	945	948	960	961	963	965	966	967	968	976	978	1075	1084	1088	1116	1118	1143	1265	1315	1378	1432	1460	1471	1476	1508	1509	1511	1512	1520	1522	1535	1536	1604	1636	1650	1654	1667	1669	1675	1727	1729	1773	1774	1776	1778	1794	1823	1828	1832	1915	1938	1991	1992	2040	2147	2150	2171	2204	2207	2212	2215	2219	2268	2352	2357	2358	2444	2495	2512	2517	2519	2547	2548	2588	2665	2683	2717	2720	2760	2799	2821	2896	2919	2934	2950	2990	2992	3043	3071	3074	3101	3146	3163	3240	3303	3310	3312	3320	3326	3417	3482	3569	3577	3579	3608	3614	3615	3683	3684	3685	3687	3689	3728	3837	3848	3903	3916	3920	3934	3958	4033	4048	4057	4069	4125	4126	4257	4282	4311	4317	4318	4332	4353	4680	4718	4758	4790	4831	4860	4893	4973	5004	5005	5023	5036	5049	5175	5199	5211	5223	5236	5265	5269	5273	5284	5315	5317	5319	5328	5329	5337	5473	5476	5478	5547	5553	5580	5594	5611	5645	5646	5657	5660	5663	5683	5686	5689	5695	5701	5702	5707	5708	5709	5713	5717	5718	5719	5724	5768	5777	5787	5788	5795	5799	5806	5834	5836	5864	5869	5870	5873	5878	5879	5906	5908	5912	6036	6037	6093	6278	6279	6280	6282	6283	6286	6317	6372	6386	6402	6515	6518	6556	6590	6616	6709	6727	6793	6813	6814	6836	6844	6845	6850	6868	6947	6993	7077	7097	7130	7133	7226	7276	7305	7414	7415	7520	7879	8288	8514	8560	8566	8621	8635	8649	8655	8673	8694	8773	8778	8804	8826	8836	8876	8895	8904	8907	8972	8987	8993	9145	9218	9342	9522	9535	9545	9588	9725	9761	9798	9861	9948	9961	10043	10075	10092	10097	10120	10159	10213	10312	10321	10326	10383	10394	10396	10450	10487	10493	10533	10549	10555	10562	10576	10577	10694	10788	10855	10857	10875	10890	10970	11001	11010	11026	11031	11240	11314	11322	11333	11334	22875	22918	22931	23071	23114	23191	23197	23200	23218	23250	23317	23352	23385	23406	23412	23526	23593	23601	25797	25798	25801	25840	25852	26578	27180	28956	28988	29099	29108	29952	51071	51125	51135	51143	51209	51316	51382	51411	51552	51646	51719	51806	51816	53831	53916	53917	54472	54509	54918	55004	55276	55313	55754	55832	55860	55904	56729	56888	56954	57020	57126	57153	57554	57826	58485	64114	64333	64386	79169	79792	79888	79895	79930	79980	80142	80184	80301	80331	81567	81619	83716	83858	84061	84106	84329	84418	84443	84514	84522	84658	84766	89777	93100	94103	114790	116844	121260	124583	126014	127829	138050	140885	150372	154664	158747	160364	170482	196527	199675	201294	203068	222487	258010	326624	338339	340061	353189	374395	374403	387263	387921	388697	388698	401258	441864	100049587	100302736	102725035
GO:0002448	http://amigo.geneontology.org/amigo/term/GO:0002448	136	695	867	1113	2207	2241	2242	2268	2294	2624	3162	3566	3596	3598	3815	3965	4067	4878	5170	5272	5293	5294	5880	6284	6812	6813	6844	6845	6850	7462	8013	8673	8723	8773	8832	9341	9846	10125	10417	10814	11314	27040	30817	50487	57102	58533	117194	201294	284021
GO:0002449	http://amigo.geneontology.org/amigo/term/GO:0002449	164	177	182	325	326	383	409	567	602	604	634	695	708	710	712	713	714	715	716	717	718	720	722	725	727	729	730	731	732	733	735	909	910	911	912	913	925	939	940	958	959	972	1054	1075	1130	1178	1191	1235	1378	1380	1398	1401	1512	1604	1739	2013	2067	2207	2208	2213	2302	2625	2794	2956	3002	3004	3077	3119	3133	3134	3135	3146	3251	3263	3329	3383	3426	3440	3456	3543	3553	3554	3558	3565	3566	3569	3575	3586	3592	3593	3594	3598	3606	3635	3665	3805	3811	3822	3824	3902	3916	3952	3965	3981	4049	4068	4092	4153	4179	4277	4292	4436	4683	5027	5052	5272	5452	5532	5551	5580	5590	5777	5788	5817	5819	5873	6318	6375	6556	6777	6778	6830	6844	6845	6885	7037	7040	7124	7133	7158	7186	7189	7264	7292	7374	7409	7454	7468	7784	7855	8284	8417	8741	8772	8807	8809	8915	9025	9156	9245	9437	9466	9984	10125	10225	10383	10384	10459	10538	10666	10747	10859	10892	10945	11035	11118	11151	11277	22890	22976	23075	23180	23529	23705	30009	50943	51010	51279	51311	51561	51571	53833	54440	54537	54795	55061	55183	56253	56940	57379	57823	59067	64005	79465	79915	80328	80329	80762	84174	84868	91543	114548	114836	117157	118460	133396	135250	146850	149233	149840	154064	163486	165918	200558	201294	202309	203068	259197	339390	353091	387836	387837	100141515	100293534	100423062	100431172	100507436	100528032
GO:0002507	http://amigo.geneontology.org/amigo/term/GO:0002507	326	916	1178	1233	2302	3133	3135	3146	3559	3620	3965	4067	5133	7040	7048	7128	11213	23239	29126	29851	50943	64844	83737	84868	730249
GO:0002521	http://amigo.geneontology.org/amigo/term/GO:0002521	25	100	101	142	177	301	302	325	326	351	387	399	472	537	538	558	567	572	578	581	596	602	604	632	634	639	641	652	673	677	678	695	714	760	814	841	860	861	863	864	865	912	914	915	916	917	920	925	939	940	941	942	944	959	972	973	974	998	1015	1021	1050	1051	1053	1054	1209	1230	1235	1236	1316	1378	1380	1385	1432	1435	1436	1437	1440	1493	1499	1540	1794	1840	1880	1943	1945	1958	1960	1969	2033	2064	2101	2124	2150	2175	2177	2185	2194	2200	2207	2213	2302	2322	2323	2353	2475	2488	2529	2621	2623	2624	2625	2648	2719	2736	2737	2739	2778	2841	2874	3059	3071	3087	3111	3135	3142	3146	3175	3204	3398	3428	3439	3440	3441	3442	3443	3444	3445	3446	3448	3449	3451	3452	3456	3458	3467	3516	3549	3558	3559	3565	3566	3567	3569	3574	3575	3586	3589	3592	3593	3594	3600	3605	3606	3623	3624	3635	3658	3659	3662	3665	3676	3688	3702	3707	3714	3718	3725	3726	3815	3932	3952	3953	3955	3956	3958	3965	3976	3981	4055	4057	4063	4066	4067	4092	4179	4189	4208	4242	4254	4286	4318	4323	4436	4495	4602	4609	4627	4763	4773	4830	4831	4853	4860	4914	4920	5048	5075	5153	5196	5293	5295	5316	5336	5449	5452	5457	5458	5468	5469	5532	5578	5590	5591	5657	5663	5734	5771	5777	5788	5795	5896	5897	5914	5925	5971	6095	6097	6194	6237	6304	6348	6363	6422	6469	6647	6654	6659	6670	6688	6693	6714	6722	6774	6777	6778	6794	6850	6868	6886	6927	6929	6932	6935	6988	7030	7037	7040	7048	7071	7097	7098	7099	7124	7163	7189	7226	7248	7292	7301	7305	7409	7412	7422	7471	7494	7535	7704	7855	8111	8320	8324	8325	8326	8451	8456	8544	8546	8563	8581	8600	8651	8737	8744	8767	8772	8784	8792	8808	8809	8876	8943	8993	9092	9093	9290	9308	9370	9398	9452	9474	9580	9607	9644	9655	9730	9734	9759	9760	9770	9840	9846	9855	9935	10014	10100	10125	10193	10202	10221	10234	10272	10320	10385	10401	10456	10461	10537	10538	10766	10803	10859	10892	10945	11005	11006	11035	11221	11334	22806	22890	22904	22985	23210	23228	23240	23411	23529	23598	25793	25979	26191	26253	26279	27086	27102	27166	27434	28514	28959	28962	29102	29760	29781	29887	30009	50604	50943	51043	51176	51208	51341	51561	54106	54209	54361	54440	54542	54567	54856	54997	55012	55294	55365	55509	55619	55636	55795	55846	56262	56339	56603	56832	56833	56975	56998	57115	57178	57379	57580	57630	57864	64115	64218	64332	64343	64421	64806	64919	79576	79705	79840	80149	80758	80762	81501	84293	84433	84456	84522	84524	84695	84807	84959	91543	96459	112616	114548	114770	114771	114836	115352	116071	122706	126014	128506	130733	133308	133396	133522	135228	139716	139818	140685	146433	146850	149041	149233	150372	159296	161882	169200	171392	222487	246778	257101	282618	284266	286410	338339	338376	359948	375387	387357	441478	100141515	102725035
GO:0002526	http://amigo.geneontology.org/amigo/term/GO:0002526	2	12	90	101	116	134	197	325	336	445	462	629	695	708	710	712	713	714	715	716	717	718	719	720	722	725	727	728	729	730	731	732	733	735	923	930	966	975	1051	1191	1236	1268	1361	1369	1370	1378	1380	1401	1604	1773	1776	1910	1991	2056	2147	2152	2157	2161	2207	2213	2335	2625	2683	2865	2867	2950	3075	3077	3078	3080	3133	3240	3250	3383	3426	3552	3553	3569	3570	3572	3579	3630	3700	3818	3929	4153	4179	4889	4968	4988	5004	5005	5008	5068	5199	5245	5265	5294	5345	5359	5468	5547	5627	5733	5743	6279	6288	6289	6291	6774	6863	7036	7124	7292	7412	7442	7448	7784	8600	8620	8792	8876	9180	9332	9536	10877	11315	11331	23780	25807	26471	27102	27202	50616	53833	54210	54658	55061	55829	55870	56998	57817	59307	81494	84699	91807	114548	130120	133396	145741	196527	259249	388125	100293534
GO:0002532	http://amigo.geneontology.org/amigo/term/GO:0002532	113	215	225	240	347	695	923	948	1432	2147	2207	3566	3620	3630	3735	3929	3952	4067	4210	4615	4843	4878	5023	5054	5187	6223	6542	6844	6845	6850	7099	7850	8314	8673	8723	8773	9341	10225	10333	11221	23765	27159	27190	27250	29108	53342	56833	58533	63940	64127	66005	79004	80149	81929	84818	90355	112744	115362	140885	148022	197358	199713
GO:0002576	http://amigo.geneontology.org/amigo/term/GO:0002576	1	2	12	81	87	88	197	213	226	308	334	335	350	351	710	801	928	948	967	1191	1521	1675	1893	1950	2039	2153	2157	2162	2207	2243	2244	2266	2277	2316	2335	2621	3082	3273	3479	3481	3671	3674	3690	3699	3700	3827	3920	3959	4067	5004	5005	5023	5054	5099	5154	5155	5175	5196	5265	5267	5340	5341	5345	5473	5552	5627	5660	5768	5874	5919	6403	6414	6647	6678	6694	6812	6813	6850	7018	7040	7042	7043	7044	7057	7076	7078	7094	7114	7123	7273	7277	7414	7422	7423	7424	7450	7873	8407	9749	9948	10184	10257	10447	10490	10916	22915	22927	23052	27154	29106	29789	51097	51368	51571	51706	54495	54676	54863	55664	66005	78991	83706	94121	135228	139322	259215	374354
GO:0002683	http://amigo.geneontology.org/amigo/term/GO:0002683	2	29	100	116	134	135	207	246	259	284	301	325	335	336	347	383	384	409	472	558	604	613	634	652	653	671	677	684	695	708	710	714	722	725	727	836	861	864	865	929	933	941	942	961	966	972	1021	1051	1268	1269	1281	1378	1398	1493	1499	1588	1604	1652	1739	1813	1831	1840	1843	1845	1997	2064	2150	2185	2200	2207	2213	2241	2294	2302	2551	2615	2624	2633	2737	2796	2840	2841	2852	2874	2876	3077	3111	3112	3133	3135	3142	3146	3162	3202	3204	3205	3218	3276	3280	3313	3398	3428	3434	3440	3456	3549	3558	3559	3565	3566	3575	3579	3586	3593	3598	3620	3623	3624	3630	3635	3659	3662	3707	3718	3805	3902	3949	3958	3965	4057	4067	4092	4211	4212	4254	4277	4282	4321	4332	4345	4609	4763	4780	4792	4795	4830	4831	4851	4856	4889	5074	5094	5133	5169	5170	5196	5272	5295	5468	5495	5532	5573	5585	5591	5621	5654	5692	5734	5771	5777	5788	5795	5802	5914	5977	5987	6223	6318	6347	6348	6366	6370	6375	6376	6385	6387	6397	6422	6441	6469	6662	6664	6693	6777	6778	6886	6895	6988	7009	7040	7042	7043	7057	7070	7098	7099	7105	7124	7128	7292	7293	7301	7353	7356	7376	7430	7538	7704	7940	8111	8379	8451	8651	8654	8764	8772	8780	8832	8861	8915	8976	8993	9111	9173	9231	9258	9290	9306	9353	9370	9404	9466	9572	9607	9646	9655	9684	9750	9935	9984	10062	10077	10221	10225	10234	10272	10333	10385	10401	10443	10457	10461	10464	10475	10519	10766	10859	10906	11005	11006	11027	11117	11146	11213	11221	11240	11277	11314	11326	23098	23143	23228	23236	23240	23495	23513	23547	23643	25793	25807	25939	26007	26146	26191	26228	26279	26585	27202	27242	27293	28514	28959	29085	29126	29883	29909	29979	30009	50943	51043	51083	51208	51621	53342	53347	53833	54106	54542	54623	54625	54726	54892	54900	54941	55024	55080	55294	55365	55366	55666	55824	55829	55914	56477	56833	56940	57045	57115	57162	57678	58509	60343	63906	64092	64115	64600	64783	64844	79004	79037	79102	79132	79148	79577	79594	79626	79671	79679	80149	80349	80380	80762	83737	83881	84166	84174	84524	84695	84807	84830	84868	84959	90865	92747	114770	114771	115352	121504	123169	127943	130733	131450	133060	133396	140685	146722	148022	149041	149095	153090	161882	171389	171392	197358	201633	221395	257144	282618	284021	284467	286430	338382	339390	374403	375056	387837	388585	441478	441864	729230	730249	100302736	100507436	100528032	100532736	102725035
GO:0002694	http://amigo.geneontology.org/amigo/term/GO:0002694	25	29	100	101	135	136	164	177	196	199	207	301	351	383	384	387	472	558	572	596	604	613	634	639	641	652	671	673	677	678	683	695	814	836	857	861	864	865	912	914	916	920	921	923	933	939	940	941	942	952	958	959	961	972	975	998	1050	1051	1141	1178	1209	1236	1268	1269	1326	1378	1445	1493	1499	1540	1604	1739	1803	1840	1845	1880	1947	1948	1949	1960	2056	2064	2150	2175	2177	2207	2213	2241	2242	2255	2268	2294	2302	2319	2323	2534	2615	2621	2624	2625	2648	2736	2737	2796	2852	2885	2934	2956	3071	3077	3109	3111	3113	3115	3133	3135	3142	3146	3162	3280	3329	3398	3440	3456	3458	3479	3481	3485	3543	3549	3553	3558	3559	3565	3566	3567	3569	3570	3572	3574	3575	3586	3592	3593	3594	3596	3598	3600	3606	3620	3623	3624	3635	3659	3662	3684	3689	3707	3718	3735	3902	3916	3929	3932	3949	3952	3956	3958	3965	4004	4067	4092	4179	4208	4282	4292	4317	4323	4332	4345	4352	4436	4602	4690	4773	4860	4878	5058	5062	5063	5074	5133	5169	5170	5290	5295	5322	5359	5573	5585	5588	5590	5621	5724	5771	5777	5781	5788	5819	5879	5880	5896	5914	6095	6188	6347	6352	6363	6366	6375	6376	6385	6422	6441	6469	6542	6622	6647	6654	6664	6693	6708	6714	6777	6778	6810	6812	6813	6830	6844	6845	6850	6863	6935	7037	7040	7048	7057	7070	7099	7124	7128	7133	7158	7189	7292	7293	7301	7356	7374	7409	7412	7468	7474	7494	7525	7535	7704	7784	7940	8013	8379	8399	8440	8456	8546	8600	8651	8654	8660	8673	8723	8740	8741	8744	8764	8767	8772	8784	8808	8832	8876	8915	8943	8993	8995	9092	9093	9173	9231	9258	9306	9308	9341	9402	9466	9479	9580	9655	9750	9760	9840	9846	9867	9984	10062	10077	10125	10148	10193	10326	10333	10385	10451	10457	10459	10461	10464	10666	10673	10808	10859	10892	11005	11006	11035	11146	11148	11151	11221	11277	11314	11326	22806	22890	22976	23240	23495	23529	23729	25793	25807	26191	26228	26279	27040	27166	27240	27242	29102	29108	29126	29851	30009	30817	30835	50943	51010	51043	51083	51237	51293	51561	51571	53833	54106	54440	54537	54542	54900	55012	55024	55183	55423	55795	55824	56339	56603	56833	56940	57045	57102	57115	57126	57162	57178	57181	57630	57678	57829	57864	58515	58533	59067	63925	64092	64109	64115	64127	64332	64600	64844	64926	79155	79576	79626	79679	79915	80149	80380	80381	80762	81704	83737	84106	84174	84433	84524	84630	84695	84807	84868	85480	89780	90865	114548	114609	114770	114771	115004	115352	115650	118460	120892	124912	126259	133396	140885	146722	146850	148022	149041	149233	149840	150372	151888	160365	200558	201294	201633	221395	246778	257101	282618	283234	284021	284467	286410	338339	339390	374403	388552	399687	441478	441864	729230	100133941	100423062	100507436	100528032	102723996
GO:0002697	http://amigo.geneontology.org/amigo/term/GO:0002697	2	29	136	164	177	284	301	329	330	335	336	383	409	567	604	613	629	634	684	695	708	710	712	713	714	715	716	717	718	719	720	722	725	727	728	729	730	731	732	733	735	909	910	911	912	913	930	933	940	941	942	948	958	959	961	966	972	975	1178	1191	1361	1369	1370	1378	1380	1398	1432	1604	1653	1660	1773	1776	2074	2147	2150	2207	2208	2213	2241	2242	2268	2294	2302	2624	2625	2821	2865	2867	2889	2956	3075	3077	3078	3080	3098	3109	3133	3134	3135	3142	3146	3162	3263	3329	3426	3434	3440	3456	3458	3553	3554	3558	3559	3565	3566	3567	3569	3575	3586	3592	3593	3594	3596	3598	3600	3606	3630	3662	3684	3689	3718	3735	3805	3902	3916	3929	3952	3958	3965	4049	4067	4068	4092	4179	4277	4282	4292	4321	4436	4602	4878	5027	5094	5169	5170	5199	5225	5245	5272	5495	5532	5585	5590	5591	5595	5627	5650	5654	5724	5777	5788	5795	5817	5819	5880	5906	5914	5950	6223	6318	6363	6372	6375	6397	6772	6777	6778	6810	6812	6813	6830	6844	6845	6850	6885	6895	7009	7037	7040	7042	7043	7098	7099	7105	7124	7128	7133	7158	7186	7187	7189	7292	7293	7353	7374	7409	7448	7454	7468	7474	7494	7784	7855	8013	8417	8482	8673	8723	8741	8764	8767	8772	8780	8807	8809	8832	8915	8993	9188	9341	9437	9447	9466	9474	9655	9698	9846	9865	9984	10077	10084	10125	10225	10269	10417	10459	10475	10666	10758	10859	10877	10892	11005	11035	11213	11221	11277	11314	11331	22890	22976	23369	23529	23586	23705	25818	25942	26007	26057	26146	27202	29108	29997	30009	30817	50943	51010	51043	51191	51237	51561	51571	51704	51744	53833	54106	54440	54476	54537	54542	54765	54795	54941	55061	55183	55601	55666	56253	56833	56940	57102	57115	57126	57506	58515	58533	59067	60489	63906	64127	64332	79004	79102	79132	79465	79594	79671	79915	80149	80328	80329	80762	81494	83666	83737	84106	84695	84807	84868	89870	90865	91543	114548	114770	114771	114836	115004	115352	117157	117854	118460	135250	146850	148022	149041	149233	149840	151636	154064	163702	170506	200316	200558	201294	246778	255520	257101	259197	282618	339390	340061	353091	377630	387837	399687	440275	729230	100141515	100293534	100507436	100528032
GO:0002764	http://amigo.geneontology.org/amigo/term/GO:0002764	25	60	71	100	329	330	331	338	409	581	596	634	640	660	673	695	696	708	719	728	778	784	801	841	857	861	865	915	916	917	919	920	929	930	933	940	945	948	952	958	961	973	974	998	1147	1236	1240	1378	1380	1387	1398	1399	1445	1493	1512	1520	1535	1540	1755	1793	1845	1967	1997	1998	2033	2099	2150	2205	2206	2207	2209	2210	2212	2213	2214	2219	2241	2243	2244	2266	2268	2319	2353	2357	2358	2359	2533	2534	2625	2633	2672	2822	2854	2856	2867	2874	2885	2889	3055	3071	3113	3115	3117	3118	3119	3120	3122	3123	3125	3126	3127	3135	3146	3265	3303	3320	3326	3329	3384	3385	3543	3551	3635	3654	3656	3659	3661	3662	3665	3684	3689	3702	3725	3783	3802	3815	3845	3929	3932	3937	3958	3965	3984	4057	4067	4208	4214	4277	4332	4340	4582	4584	4585	4586	4588	4589	4615	4620	4641	4651	4690	4772	4773	4775	4790	4792	4795	4893	5058	5062	5063	5074	5079	5142	5144	5170	5284	5289	5290	5291	5293	5295	5296	5335	5336	5338	5359	5530	5532	5534	5566	5567	5568	5579	5580	5581	5583	5588	5594	5595	5599	5601	5602	5608	5621	5663	5747	5771	5777	5788	5795	5802	5819	5879	5894	5906	5970	5971	6188	6197	6233	6271	6279	6280	6397	6441	6464	6654	6714	6794	6850	6885	7006	7070	7096	7097	7098	7099	7100	7105	7128	7184	7187	7189	7294	7301	7311	7314	7316	7334	7353	7409	7410	7430	7454	7456	7462	7525	7535	7867	7917	8013	8398	8517	8631	8685	8737	8767	8772	8780	8890	8891	8892	8893	8915	8934	8976	8993	9252	9258	9261	9402	9404	9473	9564	9572	9641	9684	9698	9840	9844	9846	9865	9867	9971	10006	10010	10062	10071	10092	10093	10094	10095	10096	10097	10109	10163	10211	10318	10333	10384	10385	10392	10451	10454	10458	10462	10552	10603	10616	10666	10695	10787	10859	10892	10917	11006	11027	11118	11119	11120	11148	11213	11314	23098	23118	23180	23191	23228	23369	23547	23586	23643	25865	26007	26057	26065	26191	26228	26253	26999	27040	27202	27242	27293	29085	29110	29979	29997	30835	30849	30968	50852	50856	50943	51135	51284	51311	51324	51435	51517	53347	53833	54106	54542	54726	54923	54941	55072	55366	55601	55666	55765	55824	55845	55914	56244	56667	56940	57115	57162	57181	57402	57590	58509	59338	63906	63916	64005	64127	64135	64170	64332	64581	65125	79037	79132	79155	79671	79679	79908	79931	80149	80216	80381	81035	81622	81793	83737	84106	84174	84433	84807	84868	85363	89857	89870	90268	91543	92610	92747	93978	94025	114609	114625	114770	114771	115352	118430	118788	121665	123920	130120	131450	140453	143662	146722	147179	148022	148823	149041	150372	151888	153090	153579	163486	170482	171389	196051	199920	200958	257144	257397	259197	283463	285852	286430	338339	338382	345611	377630	387357	387522	387837	394263	644150	653509	727897	729238	730249	100133941	100302736	100423062	100528032	102723996
GO:0002791	http://amigo.geneontology.org/amigo/term/GO:0002791	18	25	43	101	111	114	116	134	135	150	152	186	247	283	284	291	292	293	301	307	308	322	335	336	375	384	402	406	408	572	640	654	727	773	775	776	777	834	846	914	929	933	947	952	958	959	965	972	1080	1113	1147	1149	1236	1268	1374	1392	1393	1401	1432	1436	1660	1803	1813	1814	1815	1946	1956	2029	2044	2149	2150	2213	2219	2243	2244	2266	2268	2281	2335	2597	2615	2621	2625	2633	2641	2645	2691	2692	2693	2695	2696	2702	2740	2746	2752	2821	2822	2850	2852	2864	2865	2867	2922	3033	3077	3091	3098	3133	3146	3156	3170	3172	3329	3357	3358	3382	3418	3440	3458	3479	3552	3553	3556	3558	3566	3567	3569	3586	3596	3625	3630	3651	3661	3667	3670	3708	3709	3710	3717	3735	3741	3745	3747	3767	3783	3790	3799	3814	3952	3965	4023	4041	4067	4155	4282	4317	4321	4345	4544	4628	4760	4825	4826	4843	4856	4887	4988	5004	5005	5008	5019	5027	5047	5066	5071	5127	5208	5211	5213	5289	5319	5371	5467	5478	5481	5530	5532	5552	5578	5581	5590	5595	5600	5715	5734	5781	5906	5950	5978	5987	5991	6279	6288	6343	6346	6348	6352	6363	6376	6422	6513	6514	6566	6616	6659	6711	6714	6717	6720	6755	6804	6810	6833	6850	6860	6934	6992	7009	7021	7036	7040	7042	7043	7074	7096	7097	7099	7100	7114	7124	7128	7133	7186	7189	7200	7273	7291	7292	7293	7349	7351	7376	7424	7430	7447	7474	7494	7849	7850	7855	8111	8398	8431	8447	8600	8609	8620	8651	8655	8660	8692	8736	8754	8764	8767	8862	8864	8874	8938	8997	9024	9066	9173	9254	9255	9324	9341	9447	9448	9474	9501	9515	9572	9575	9607	9727	9854	9971	10059	10062	10125	10333	10385	10411	10497	10626	10631	10802	10859	10874	10961	11027	11069	11132	11146	22861	22900	23005	23086	23178	23208	23400	23409	23410	23435	23568	23586	23601	23705	23765	24145	25807	25874	25924	25930	26056	26191	26251	26253	26297	26525	27063	27086	27159	27202	27230	27236	27242	28984	29085	29108	29126	50943	51092	51311	51714	51738	51744	51762	51768	54106	54474	54795	55024	55107	55204	55366	55540	55612	55636	55638	55655	55737	55763	55801	56253	56666	56943	57393	57506	57555	57678	57818	57824	58515	59082	59341	64083	64109	64127	64135	64175	64215	64285	65220	65985	79651	79679	79792	79971	80024	80149	80223	80725	80772	81285	81793	84300	84522	84818	84830	84868	84976	85480	90007	90550	90865	91355	91543	91608	91662	91942	93978	94121	112744	114131	114548	114769	114899	114900	116337	117854	120892	127540	130399	131177	131450	133308	143425	152138	169026	170506	192683	199713	222546	245928	252983	260434	283420	284297	285381	286430	286676	338322	338442	338557	353500	353514	373509	388581	399687	415116	440068
GO:0002831	http://amigo.geneontology.org/amigo/term/GO:0002831	329	330	383	384	634	654	708	948	1535	1604	1660	2074	2150	3146	3273	3329	3434	3553	3559	3592	3593	3594	3600	4057	4064	4277	4282	4321	4795	5094	5225	5495	5578	5595	5650	5654	5817	5819	6372	6376	6397	6772	6895	7105	7128	7187	7189	7353	8767	8780	9447	9450	9698	10077	10084	10133	10221	10269	10392	10475	10497	10666	10758	10859	11005	11027	22900	22933	23005	23208	23328	23369	23586	23643	25818	25942	26007	26057	26146	27086	29108	29110	29126	29997	51191	51561	54476	54765	54941	55012	55601	55666	56253	57103	57506	58509	58515	59307	60343	60489	63906	79102	79132	79594	79671	80149	83666	83737	84868	85363	89870	90070	90678	114132	114769	115004	117854	149233	151636	163702	200316	245928	246778	255520	338322	340061	377630	440275	730249	100528032
GO:0002931	http://amigo.geneontology.org/amigo/term/GO:0002931	596	815	842	846	857	1524	1938	1958	2706	3099	3329	3767	4217	5025	5027	5608	6376	7345	8864	8878	8996	9131	10105	10273	10519	10525	10891	11149	22953	23017	23172	23417	24145	29904	55328	56666	57103	65018	79625	80315	375611
GO:0003007	http://amigo.geneontology.org/amigo/term/GO:0003007	70	90	94	182	585	650	652	653	655	657	659	859	1280	1289	1301	1363	1386	1399	1482	1499	1832	1856	1901	1942	1954	2006	2022	2050	2138	2253	2263	2274	2280	2294	2296	2348	2475	2535	2548	2625	2626	2627	2702	2787	2931	3037	3084	3091	3280	3357	3398	3491	3516	3549	3611	3643	3670	3725	4036	4088	4089	4091	4092	4193	4208	4487	4488	4604	4606	4607	4624	4625	4633	4634	4734	4838	4846	4851	4853	4886	4887	4889	5292	5308	5311	5318	5457	5469	5629	5663	5727	5747	5914	5915	5950	6091	6092	6256	6261	6262	6423	6469	6474	6491	6495	6586	6591	6604	6608	6615	6654	6659	6662	6664	6722	6862	6899	6909	6910	6926	7010	7040	7042	7043	7046	7048	7049	7054	7122	7134	7135	7137	7139	7168	7273	7291	7403	7422	7468	7472	7474	7481	7547	8195	8313	8321	8463	8557	8642	8701	8736	8751	8828	8829	8854	8928	9172	9241	9249	9353	9421	9464	9510	9645	10087	10252	10269	10277	10370	10395	10413	10427	10439	10454	10512	10637	10660	10848	10959	11277	22943	23129	23363	23414	23462	23493	23768	25836	26005	26160	26508	27031	27063	27250	27302	28514	51098	51384	51548	51684	53834	54345	54567	54583	54806	54903	55036	55081	55212	55273	55636	55742	55897	57057	57142	57178	57211	57216	57493	57534	58495	60485	64321	64783	65009	79633	79810	79933	79977	83852	85366	89780	121643	123872	127294	129446	129880	140628	140706	145873	161882	171023	196528	200894	221496	283284	339829	344022	388389	388591
GO:0003012	http://amigo.geneontology.org/amigo/term/GO:0003012	18	58	59	70	72	88	89	100	134	136	142	147	148	150	151	152	154	156	183	186	199	226	274	287	309	384	387	444	476	477	481	487	488	493	583	624	775	776	779	781	783	796	800	801	816	817	818	844	845	857	859	952	1025	1113	1129	1131	1134	1136	1140	1141	1143	1144	1145	1146	1147	1160	1180	1193	1241	1264	1311	1410	1482	1490	1535	1613	1674	1739	1756	1760	1812	1813	1824	1829	1832	1837	1906	1907	1908	1909	1910	1938	2010	2017	2023	2146	2149	2257	2281	2308	2316	2475	2539	2548	2593	2626	2627	2628	2660	2668	2693	2697	2702	2741	2775	2852	2931	2934	2946	2982	3066	3162	3270	3281	3352	3356	3357	3363	3479	3488	3553	3572	3600	3658	3672	3673	3693	3720	3728	3736	3741	3752	3753	3757	3759	3760	3762	3764	3768	3778	3781	3784	3815	3952	4000	4088	4089	4090	4092	4151	4205	4208	4604	4606	4607	4608	4619	4620	4621	4622	4624	4625	4626	4629	4632	4633	4634	4635	4636	4637	4638	4653	4654	4656	4660	4703	4726	4762	4842	4846	4851	4878	4887	5020	5021	5023	5024	5025	5028	5058	5142	5144	5152	5224	5286	5290	5294	5300	5318	5348	5350	5465	5530	5566	5578	5592	5606	5608	5724	5733	5743	5747	5756	5829	5910	5997	5999	6093	6198	6261	6262	6323	6324	6327	6329	6330	6331	6332	6336	6416	6426	6442	6444	6525	6535	6546	6547	6548	6588	6640	6641	6647	6717	6722	6752	6769	6781	6833	6865	6869	6870	6901	6915	7074	7094	7111	7125	7132	7133	7134	7135	7136	7137	7138	7139	7140	7168	7169	7170	7171	7222	7273	7341	7349	7402	7414	7423	7431	7442	7871	7919	8013	8048	8082	8106	8195	8291	8398	8470	8557	8654	8678	8735	8736	8811	8837	8877	8912	8913	8996	9127	9150	9172	9312	9314	9446	9456	9464	9472	9475	9499	9569	9631	9682	9722	9732	9759	9826	9992	10008	10021	10038	10052	10087	10174	10203	10316	10324	10345	10398	10539	10580	10611	10627	10848	10874	10891	10911	11214	22876	22953	23125	23171	23213	23327	23336	23363	23493	23630	23676	23704	25802	26287	26509	27302	28999	29119	29765	29766	29767	29895	29995	30819	30845	51196	51738	51761	51778	54206	54795	55800	55959	56203	56923	57057	57817	58498	58529	59272	60675	79784	80005	80149	80763	84163	84676	85366	90523	92241	93408	93649	103910	113246	124093	126306	126393	127294	136319	140465	140628	140947	143872	219931	246329	255743	283284	388591	389524	442721	493829	497189	100526835	102723475
GO:0003013	http://amigo.geneontology.org/amigo/term/GO:0003013	18	29	40	59	70	94	100	112	116	128	133	134	135	136	140	147	148	150	151	152	153	154	155	156	183	185	186	207	274	284	287	348	354	367	387	444	476	477	481	487	488	489	490	491	492	493	551	552	553	554	566	583	585	613	623	624	634	659	680	710	719	774	775	776	781	783	796	801	817	844	845	846	857	859	947	952	1113	1129	1131	1193	1215	1268	1278	1285	1311	1359	1373	1392	1401	1482	1490	1511	1522	1525	1535	1573	1579	1584	1585	1621	1636	1674	1727	1739	1756	1760	1812	1813	1814	1816	1824	1827	1829	1832	1839	1874	1889	1906	1907	1908	1909	1910	1956	2006	2013	2028	2034	2053	2056	2149	2150	2153	2243	2244	2257	2266	2281	2296	2313	2316	2475	2534	2548	2621	2626	2642	2643	2697	2702	2729	2730	2740	2771	2775	2784	2837	2852	2865	2876	2909	2931	2946	2981	2982	2983	3043	3156	3162	3212	3269	3270	3274	3291	3350	3351	3352	3356	3357	3363	3383	3398	3558	3579	3627	3630	3672	3708	3709	3710	3717	3728	3741	3752	3753	3757	3759	3760	3762	3764	3768	3775	3777	3779	3781	3784	3792	3816	3817	3827	3952	4041	4088	4090	4092	4159	4193	4204	4205	4223	4311	4524	4544	4607	4624	4625	4632	4633	4634	4635	4778	4842	4843	4846	4852	4878	4879	4880	4881	4882	4883	4886	4922	4923	4973	4987	5020	5021	5023	5025	5028	5029	5037	5125	5138	5139	5142	5144	5155	5286	5290	5294	5318	5331	5345	5348	5350	5443	5465	5467	5468	5547	5566	5592	5606	5608	5724	5732	5742	5743	5795	5797	5800	5910	5972	5973	5997	5999	6051	6261	6262	6263	6271	6296	6323	6324	6327	6330	6331	6336	6387	6426	6444	6445	6446	6505	6518	6532	6543	6546	6547	6548	6640	6647	6648	6714	6717	6720	6772	6781	6786	6846	6863	6865	6870	6901	6909	6915	7010	7026	7040	7042	7054	7067	7068	7134	7136	7137	7138	7139	7140	7168	7220	7273	7341	7349	7423	7424	7432	7442	7525	7531	8048	8195	8398	8509	8529	8557	8620	8654	8862	8864	8912	8913	8985	9270	9283	9353	9370	9424	9446	9474	9607	9631	9722	9732	9759	9992	10008	10021	10052	10059	10135	10142	10159	10242	10265	10266	10268	10269	10345	10371	10413	10539	10631	10659	10699	10768	10848	10874	10911	11138	11149	11156	11188	11214	11277	22953	23171	23327	23493	23576	23630	23704	25937	26251	26509	27035	27129	27131	27302	27345	27347	28514	29098	29119	30819	30845	50507	50848	51738	51752	54567	54795	55328	55636	55800	56670	56998	57057	57085	57413	57493	57539	57731	57835	59272	59341	59342	60598	64091	64167	65125	66002	79924	80005	80149	80763	81285	83943	83988	84909	85366	89797	91608	91807	121643	137868	143282	143872	145741	157378	170690	255061	257313	347148	388125	388591	100506013	100526835	102723475
GO:0003014	http://amigo.geneontology.org/amigo/term/GO:0003014	107	108	109	111	112	113	114	115	133	134	135	148	183	185	186	231	358	359	360	361	387	551	552	554	596	613	652	685	947	1136	1141	1143	1312	1364	1535	1579	1585	1813	1814	1906	1910	2013	2149	2150	2621	2702	2771	2934	3037	3043	3291	3512	3675	3778	3784	4162	4302	4643	4645	4879	4881	4883	4987	5020	5125	5155	5345	5566	5567	5568	5573	5575	5576	5577	5585	5641	5660	5800	5972	6446	6781	6863	6927	7021	7442	7466	8529	8644	8692	8766	9356	9368	9370	10699	10916	22841	23213	26249	27131	50484	51763	55959	56302	56670	57835	63929	65266	66002	79706	80763	81285	196883	221395
GO:0003158	http://amigo.geneontology.org/amigo/term/GO:0003158	90	93	94	118	182	302	387	388	634	652	654	659	694	947	1003	1286	1460	1499	1901	1903	2022	2116	2150	2194	2246	2658	2701	2702	2876	2889	2947	3084	3215	3383	3397	3516	3551	3553	3627	3791	3911	4089	4233	4301	4478	4659	4851	4855	5138	5144	5175	5624	5629	5764	5802	5861	5906	5908	5912	5962	6093	6781	6935	7026	7082	7122	7124	7132	7430	7476	7477	7498	7716	8721	8829	8985	9076	9294	9414	9475	9693	10411	10630	23135	23462	23493	25865	25932	26051	26084	27086	28514	30061	50848	51735	54345	55273	55810	55897	57493	57826	60484	64102	64321	80274	80781	81575	81792	81876	83605	84913	90627	91522	91663	153562	283571	646817
GO:0003170	http://amigo.geneontology.org/amigo/term/GO:0003170	90	182	639	650	652	657	659	1942	2006	2475	2625	2626	2702	3491	3516	4089	4091	4193	4208	4846	4851	4853	5925	6091	6092	6093	6474	6586	6591	6615	6659	6662	6910	7040	7042	7048	7132	7133	7291	7541	8642	9353	9475	10439	11117	23462	23493	26508	53834	54567	56999	57057	64220	140628	161882	642658
GO:0003205	http://amigo.geneontology.org/amigo/term/GO:0003205	90	163	182	287	639	652	653	655	657	659	859	1301	1363	1482	1785	1832	2022	2253	2263	2274	2280	2294	2296	2535	2625	2626	2627	2702	2931	3084	3091	3280	3340	3398	3491	3516	3670	3776	4036	4052	4089	4091	4092	4193	4208	4488	4607	4624	4625	4628	4633	4634	4846	4851	4853	4887	4889	5125	5318	5457	5469	5629	5754	5914	5915	5950	6091	6092	6256	6262	6299	6331	6423	6474	6586	6604	6608	6654	6659	6664	6722	6899	6909	6910	6926	7010	7040	7042	7046	7048	7049	7134	7135	7137	7139	7168	7468	7472	7474	7481	7541	7798	7849	8131	8289	8321	8543	8701	8828	8829	8928	9241	9249	9321	9353	9421	9464	9510	9784	9794	10269	10277	10370	10454	10512	10818	10848	11174	23129	23414	23462	23493	26508	27031	27302	51684	53834	54567	54583	54903	55636	55742	55897	57057	57167	57211	57216	57493	58495	60485	64220	64783	65250	78987	79810	79977	80000	84516	93649	129446	140706	157378	161882	199699
GO:0005976	http://amigo.geneontology.org/amigo/term/GO:0005976	160	178	207	208	313	1118	1213	1950	2103	2131	2132	2475	2538	2548	2632	2642	2645	2931	2932	2992	2997	2998	3036	3037	3038	3146	3340	3479	3481	3572	3630	3643	3667	3795	4126	4790	5155	5167	5213	5236	5239	5255	5256	5257	5260	5261	5443	5499	5500	5501	5502	5504	5506	5507	5509	5741	5834	5836	5837	7040	7360	8445	8509	8534	8660	8864	8908	8972	8987	9334	9348	9572	9653	9821	9852	10331	10580	10678	11041	23178	27159	27232	51294	51422	51763	53632	55276	55454	55790	55829	56548	64579	79369	79660	83931	84002	84752	89792	89801	90673	93010	114898	192134	283209	374907	378884	648791
GO:0005996	http://amigo.geneontology.org/amigo/term/GO:0005996	32	89	207	208	216	226	229	230	231	347	467	468	572	669	680	1196	1353	1374	1390	1407	1432	1468	1528	1609	1727	1737	2023	2026	2027	2103	2171	2203	2308	2475	2517	2519	2523	2524	2526	2527	2528	2529	2530	2538	2539	2542	2548	2582	2584	2585	2592	2597	2641	2642	2645	2646	2648	2683	2720	2729	2784	2805	2806	2819	2820	2821	2822	2931	2932	3098	3099	3101	3146	3170	3175	3479	3481	3486	3487	3488	3630	3636	3643	3651	3667	3767	3795	3952	3953	4041	4122	4123	4124	4125	4190	4191	4351	4485	4886	4938	5071	5091	5105	5106	5160	5161	5162	5163	5164	5165	5166	5167	5207	5208	5209	5210	5211	5213	5214	5223	5224	5226	5230	5232	5236	5239	5261	5290	5313	5315	5366	5372	5373	5443	5465	5467	5499	5509	5562	5581	5741	5771	5903	5950	6095	6097	6120	6513	6515	6576	6652	6714	6888	7021	7033	7086	7124	7167	7355	7363	7364	7366	7367	7391	7915	8277	8402	8445	8473	8534	8604	8660	8789	8790	8850	8864	9104	9370	9446	9563	9572	9852	9942	9962	9963	10165	10269	10296	10327	10447	10499	10580	10690	10720	10776	10891	10941	10993	11091	11164	11188	11266	22934	23038	23178	23275	23324	23411	23417	23509	26007	26330	27230	27232	27294	51084	51094	51181	51363	51451	51738	51763	54490	54575	54576	54577	54578	54579	54600	54657	54658	54659	55276	55277	55347	55578	55829	57001	57103	57223	57486	57818	60343	64080	79660	79799	80201	83440	83667	84649	84750	84912	85414	89792	89801	90007	90673	92579	114897	114898	114899	115209	119391	130589	132158	140710	145173	145264	170067	200186	221927	282969	283209	283871	340990	388581	390637	648791	729020	102724428
GO:0006022	http://amigo.geneontology.org/amigo/term/GO:0006022	160	176	207	284	411	633	960	1118	1213	1462	1463	1464	1486	1634	1950	2131	2132	2239	2247	2262	2296	2331	2517	2588	2651	2683	2719	2720	2799	2817	2990	3036	3037	3038	3073	3074	3082	3161	3339	3340	3373	3423	3425	3553	3600	3697	3698	3699	3700	4060	4166	4669	4790	4958	4969	5016	5155	5159	5292	5549	6382	6383	6385	6448	6482	6483	6484	6487	6548	7040	7358	8372	8509	8534	8692	8702	8703	8704	8993	9331	9334	9348	9394	9435	9469	9653	9672	9806	9953	9955	9956	9957	10057	10082	10090	10331	10402	10675	10678	10855	10894	11041	11046	11081	11227	11261	11285	22856	23169	23553	23563	23670	26035	26229	27087	27159	29940	50515	50859	51363	54480	54928	54982	55454	55501	55576	55790	56548	57115	57214	60495	63827	64131	64132	64579	64711	79369	79586	79625	80760	83539	84002	84752	89792	90161	92126	92370	93010	113189	114770	114771	126792	129530	133584	135152	138050	166012	192134	221914	222537	254773	337876	347365	374907	375790
GO:0006040	http://amigo.geneontology.org/amigo/term/GO:0006040	1118	1486	1798	2135	2673	4166	4245	4248	5016	5238	5973	6480	6482	6675	8534	9215	9435	9469	9945	10007	10020	10164	10724	23443	23563	27159	51005	55577	55790	55907	56548	64122	64841	80896	91373	124872	132789	140838
GO:0006081	http://amigo.geneontology.org/amigo/term/GO:0006081	127	128	189	216	218	220	221	223	224	229	501	650	653	654	1181	1545	1584	1585	1645	2098	2539	2739	2806	2821	3029	3417	3418	3795	5223	5226	5970	5978	6120	6121	6888	7086	7167	8566	8574	8644	8659	8854	8912	9380	9563	10327	11315	22934	22977	23729	25796	25953	26007	27122	51071	51109	53630	54361	55163	55276	55818	57026	57103	58510	64080	64577	64902	83875	112817	132158	157506	195814	339761	729020
GO:0006090	http://amigo.geneontology.org/amigo/term/GO:0006090	89	189	226	229	230	405	669	682	863	957	1737	1738	2023	2026	2027	2103	2203	2584	2597	2645	2646	2739	2819	2821	2954	3029	3091	3098	3099	3101	3356	3479	3630	3643	3692	3939	3945	3948	4199	4200	4656	4967	5027	5091	5105	5106	5160	5161	5162	5163	5164	5165	5166	5207	5208	5209	5210	5211	5213	5214	5223	5224	5230	5232	5236	5313	5315	5465	5562	5563	5571	6566	6774	7167	7416	8013	8050	8473	8604	9123	9611	9759	10873	10891	10993	11277	11319	23539	25874	26137	26330	51085	51341	51422	51548	51660	53632	54541	54704	55066	55526	55753	57103	57546	63826	80201	83440	92483	112817	134526	195827	283209	339123	387712	441531
GO:0006091	http://amigo.geneontology.org/amigo/term/GO:0006091	37	38	48	50	51	89	124	125	126	127	128	130	131	155	158	178	207	208	215	216	217	219	226	229	230	231	291	314	316	364	387	405	434	444	498	506	509	513	514	515	521	522	538	539	551	552	622	637	664	669	847	862	863	891	957	983	1050	1109	1327	1329	1337	1339	1340	1345	1346	1347	1349	1350	1351	1352	1353	1355	1431	1528	1534	1535	1536	1537	1544	1588	1728	1737	1738	1743	2023	2026	2027	2103	2108	2109	2110	2203	2230	2232	2235	2271	2395	2475	2538	2548	2584	2597	2631	2632	2642	2645	2646	2647	2673	2696	2731	2745	2778	2819	2820	2821	2847	2877	2931	2932	2936	2992	2997	2998	3091	3098	3099	3101	3146	3155	3158	3356	3416	3417	3418	3419	3420	3421	3479	3481	3572	3620	3630	3643	3651	3658	3667	3692	3795	3939	3952	3953	4017	4129	4160	4190	4191	4199	4200	4204	4436	4504	4508	4509	4512	4513	4514	4519	4535	4536	4537	4538	4539	4540	4609	4656	4688	4694	4695	4696	4697	4698	4700	4701	4702	4704	4705	4706	4707	4708	4709	4710	4711	4712	4713	4714	4715	4716	4717	4718	4719	4720	4722	4723	4724	4725	4726	4728	4729	4731	4776	4835	4843	4899	4967	5018	5019	5027	5160	5161	5162	5167	5207	5208	5209	5210	5211	5213	5214	5223	5224	5230	5232	5236	5239	5255	5256	5257	5260	5261	5290	5313	5315	5443	5447	5465	5467	5499	5500	5501	5502	5504	5506	5507	5509	5562	5563	5571	5741	5834	5836	5837	5860	6341	6389	6390	6391	6392	6472	6622	6715	6774	6834	6901	7167	7264	7296	7306	7349	7358	7360	7381	7384	7385	7386	7388	7415	7425	7498	7915	8013	8445	8473	8560	8574	8604	8608	8630	8659	8660	8801	8802	8803	8864	8908	8974	8987	9016	9167	9238	9249	9365	9370	9377	9512	9551	9572	9611	9650	9759	9821	9852	9942	9945	10007	10063	10105	10131	10165	10229	10327	10476	10514	10539	10580	10587	10632	10873	10891	10975	10998	11232	11277	11315	11319	22868	22977	23178	23410	23498	23530	26137	26227	26330	27089	27166	27232	27294	29103	29796	29958	29997	30968	50507	51022	51052	51085	51103	51167	51218	51294	51341	51422	51548	51763	53632	54205	54511	54541	54677	54949	55022	55276	55526	55753	55829	55847	55902	55967	56181	56898	56901	56964	57017	57019	57103	60493	63976	64064	65018	65985	79072	79085	79178	79611	79660	79675	79736	79751	80025	80142	80201	80219	81889	83440	83442	83733	83931	83943	84273	84275	84277	84300	84419	84532	84701	84883	87178	89801	90624	90673	91942	93058	93974	112464	112609	112812	113115	114112	114789	114898	116228	116285	130752	135154	144363	170712	195827	201626	221264	221395	246269	254013	283209	339123	341947	374291	378884	387712	388753	389207	400916	440567	441531	648791	653361	728294	790955	100532726
GO:0006109	http://amigo.geneontology.org/amigo/term/GO:0006109	32	89	117	160	207	208	405	572	863	950	957	1196	1213	1353	1407	1609	1950	2103	2185	2203	2308	2475	2641	2642	2645	2646	2648	2784	2819	2822	2852	2931	2932	3037	3091	3146	3170	3269	3356	3479	3481	3486	3487	3488	3630	3643	3667	3692	3795	3952	3953	3973	4142	4485	4656	4790	4923	5027	5028	5031	5071	5155	5163	5164	5165	5166	5167	5207	5208	5209	5210	5223	5261	5341	5366	5443	5449	5465	5499	5509	5562	5563	5571	5581	5724	5741	5745	5771	5903	6095	6097	6622	6714	6774	7033	7040	8445	8473	8604	8660	8850	9104	9370	9572	9611	9759	9852	10269	10296	10447	10499	10580	10776	10891	11091	11266	11277	11319	22877	23178	23411	23417	26137	26330	27232	51085	51094	51341	51422	51451	51548	51744	51763	54541	55578	55829	57001	57103	57223	57486	60343	79660	83667	84649	84912	85414	89801	90007	90673	114897	114898	114899	140710	145264	170067	195827	283871	339123	388581	648791	102724428
GO:0006260	http://amigo.geneontology.org/amigo/term/GO:0006260	43	94	466	472	545	546	580	604	641	672	675	890	898	983	990	997	998	1017	1025	1111	1602	1660	1663	1763	1854	1877	1956	2069	2237	2255	2260	2658	2735	2736	2956	3060	3159	3265	3364	3399	3508	3725	3978	3980	3981	4142	4171	4172	4173	4174	4175	4176	4361	4437	4673	4678	4683	4774	4781	4782	4784	4796	4928	4998	4999	5000	5001	5111	5422	5423	5424	5425	5426	5427	5428	5429	5515	5518	5557	5558	5763	5813	5879	5884	5888	5928	5930	5931	5932	5937	5976	5980	5981	5982	5983	5984	5985	6117	6118	6119	6240	6241	6282	6416	6418	6419	6742	6749	7013	7014	7126	7150	7156	7270	7349	7486	7884	8099	8208	8243	8317	8318	8882	8914	9093	9126	9134	9156	9400	9401	9768	9837	9984	10036	10111	10189	10269	10361	10524	10533	10535	10638	10714	10721	10735	10919	10926	11124	11143	11169	11177	11198	11200	11201	11232	11277	11284	22891	22944	23054	23063	23244	23560	23594	23595	23649	25939	25942	26057	26271	27000	27343	29803	29935	29980	30968	50484	50485	51053	51147	51426	51455	51507	51514	51550	51659	51750	54107	54465	54617	54962	55159	55294	55388	55704	56652	56897	56953	57379	57418	57695	57697	57804	58525	59343	63901	63922	63967	64061	64710	64785	65057	79075	79733	79736	79892	79915	79991	80010	80119	80169	80174	81620	83743	83990	84083	84126	84268	84289	84296	84464	84515	84893	84897	90381	91603	91607	92667	92675	92797	114799	116028	116447	144455	146059	146956	157570	157777	163859	197342	201254	201973	222229	246243	253461	253714	253980	254394	259282	339221	345643	346673	348654	353497	389643	647309	100526737	100526739
GO:0006284	http://amigo.geneontology.org/amigo/term/GO:0006284	328	1763	2074	2237	3146	3159	3978	3980	4350	4595	4913	4968	5423	5424	5426	5428	6117	6118	6119	6188	6996	7157	7374	7486	7507	7515	8091	8930	9401	10038	10075	10721	23201	23583	27301	27343	29935	51548	55031	55170	55247	79661	252969
GO:0006289	http://amigo.geneontology.org/amigo/term/GO:0006289	142	675	902	1022	1069	1161	1642	1643	2033	2067	2068	2071	2072	2073	2074	2176	2873	2965	2966	2967	2968	3146	3150	3364	3978	3980	3981	4287	4331	4913	4968	5111	5422	5423	5424	5425	5426	5430	5431	5432	5433	5434	5435	5436	5437	5438	5439	5440	5441	5886	5887	5893	5932	5981	5982	5983	5984	5985	6117	6118	6119	6233	6917	7157	7311	7314	7316	7507	7508	7515	7874	8450	8451	8533	9318	9557	9716	9978	10450	10463	10714	10920	10980	10987	11284	22909	23411	27339	27343	29935	50813	51138	51426	54778	55247	56949	57654	57804	64210	64708	79661	83990	84464	85015	91603	135458	252969	404672	728340	100534599
GO:0006298	http://amigo.geneontology.org/amigo/term/GO:0006298	25	2067	2956	3146	3978	4292	4436	4437	4438	4439	4595	5111	5378	5395	5582	6117	6118	6119	6996	7161	7508	8313	9156	10535	10714	11277	27030	29072	29935	254394
GO:0006301	http://amigo.geneontology.org/amigo/term/GO:0006301	672	4436	5111	5424	5425	5427	5429	5980	5981	5982	5983	5984	5985	6117	6118	6119	6233	7311	7314	7316	7319	7320	7334	7336	7353	7415	7706	9100	9246	9636	9768	10459	10714	11201	22890	25898	51426	51455	51514	55339	55666	56852	57804	83932	124739	197370	199990	201973	353497	387522	389898
GO:0006302	http://amigo.geneontology.org/amigo/term/GO:0006302	142	322	472	580	641	672	675	1111	1653	1663	1763	2067	2072	2138	2140	2187	2237	2305	2547	3014	3297	3364	3980	3981	4255	4292	4361	4436	4683	4796	4968	5371	5422	5531	5591	5885	5888	5889	5890	5892	5893	5932	5965	6117	6118	6119	6419	6421	7158	7291	7334	7336	7341	7405	7415	7454	7468	7486	7515	7516	7517	7518	7520	7528	7913	8091	8290	8317	8318	8438	8914	8924	9025	9112	9156	9319	9320	9400	9401	9577	9656	9665	9907	9937	9985	10038	10039	10097	10111	10213	10459	10519	10524	10635	10721	10933	11044	11144	11200	22891	22909	22976	22992	23028	23064	23137	23347	23503	23514	23626	24144	25788	25836	25939	27339	27343	27434	29072	29086	29935	51149	51341	51366	51444	51548	51567	51588	51659	51720	51750	54386	54537	54617	54840	55010	55086	55100	55135	55137	55159	55183	55218	55317	55611	55693	55719	55775	56776	56907	56916	57599	63979	64110	64210	64421	64710	64858	64859	78996	79000	79035	79184	79677	79728	79840	79913	80010	80198	80311	83666	83990	84142	84250	84296	84309	84464	84501	84515	84893	85456	91419	92797	113130	113510	116028	119392	121504	125150	126074	131870	135458	146956	147872	149840	151636	151987	157570	157777	158880	165918	197342	197370	199720	200558	253714	254225	254394	254528	284071	286053	286257	317761	348654	353497	375757	401720	548593	642636
GO:0006304	http://amigo.geneontology.org/amigo/term/GO:0006304	142	328	339	546	672	1786	1788	1789	1791	2146	2353	2625	2778	4204	4255	4297	4350	4552	4595	4609	4913	4968	5290	6018	6688	6996	7374	7490	7874	8239	8468	8493	8846	8930	8932	9219	9463	9582	10155	10269	10419	10664	10919	10930	10973	11022	11176	11277	23583	27136	27350	29104	29947	51008	51010	51409	53615	54069	54456	54496	54512	54514	54726	54737	54790	54815	54890	55124	55729	55904	55929	56165	56915	57379	57673	60489	63978	64855	64863	79068	79661	79813	79977	80312	81602	84164	84944	91646	118460	121642	122402	132243	136991	140690	143689	163589	164668	200316	200424	201164	221120	221656	252969	285051	346171	359787	100913187
GO:0006308	http://amigo.geneontology.org/amigo/term/GO:0006308	317	472	581	668	836	1149	1676	1677	1773	1774	1775	1776	1777	2021	2237	3005	3146	3148	3297	3669	3836	3837	6419	9104	9131	9941	11277	22803	23405	23626	27443	51025	58511	64802	79033	80198	84893	90459	348654	400410
GO:0006310	http://amigo.geneontology.org/amigo/term/GO:0006310	86	142	328	472	604	641	672	675	940	958	959	1111	1235	2021	2067	2068	2071	2072	2187	2237	2547	2956	3005	3006	3007	3008	3009	3010	3014	3024	3146	3148	3149	3329	3364	3508	3516	3558	3565	3575	3586	3836	3838	3978	3980	3981	4292	4361	4436	4437	4438	4439	4683	4796	4798	4841	5423	5531	5591	5788	5885	5888	5889	5890	5892	5893	5896	5897	5932	5965	6117	6118	6119	6421	6778	6830	6832	6847	6929	6932	7011	7014	7037	7040	7153	7155	7158	7247	7292	7320	7334	7374	7454	7468	7486	7515	7516	7517	7518	7520	7528	8317	8318	8438	8607	8741	8971	9025	9156	9319	9400	9401	9466	9730	9907	9984	9985	10097	10111	10189	10213	10445	10459	10538	10635	10721	10856	10933	11105	11144	11277	22891	22909	22944	22976	23028	23054	23064	23075	23137	23304	23347	23503	23514	23529	23626	25788	25836	25939	27030	27301	27343	27434	29072	29844	29893	29935	30009	50943	51010	51149	51176	51377	51444	51548	51659	51750	54386	54537	54617	54780	54891	55010	55086	55135	55137	55159	55183	55218	55237	55317	55693	56159	56160	56897	56916	56979	57379	57599	57697	57820	63979	64110	64210	64421	64710	64859	64919	79000	79035	79447	79605	79677	79703	79725	79728	79913	79915	80010	80119	80198	80311	80762	83444	83695	83990	84057	84083	84268	84296	84464	84515	84893	92797	93973	113510	116028	116138	118460	119392	124817	125150	125476	126074	127540	132243	135458	146956	147872	149840	151987	157777	158401	158880	164045	165918	197342	197370	200558	201254	201516	253714	254394	254528	283677	283899	285498	286053	317761	339834	341567	348654	353497	375757	400629	401720	493861	548593	642636	644186	100526737	100526739	101928601
GO:0006333	http://amigo.geneontology.org/amigo/term/GO:0006333	546	1029	1058	1060	1107	1616	2491	3005	3006	3007	3008	3009	3010	3014	3017	3018	3020	3024	3070	3146	3148	3159	4171	4673	4674	4675	4676	4678	4778	4869	5928	5931	6046	6418	6597	6598	6599	6601	6602	6603	6604	6605	6662	6886	7141	7157	7175	7259	7290	7994	8091	8208	8289	8290	8340	8341	8342	8345	8348	8349	8350	8369	8467	8479	8520	8607	8970	8971	9031	9219	9555	9733	9874	10036	10541	10664	11011	11198	11240	11339	22893	23270	23347	23421	23522	23523	23569	25842	26155	29855	50809	51548	51773	54069	54107	54623	55166	55193	55201	55320	55355	55506	55723	55839	55869	56979	57082	57798	64061	64105	64591	64754	64946	79019	79172	79682	79711	79723	79903	80152	83743	84875	85236	85453	91687	92815	121504	126961	128312	130951	132243	144108	146059	158983	196528	201161	201254	255626	257218	266812	286436	341567	387103	388951	401541	440093	440689	474381	474382	646817	728395	728403	100289087	100526739	102724334
GO:0006338	http://amigo.geneontology.org/amigo/term/GO:0006338	60	86	473	546	676	1029	1058	1060	1105	1108	1111	1499	1616	1810	2099	2186	2491	2625	2648	3020	3065	3066	3070	3146	3148	3149	3159	3169	3183	4602	4609	4678	4869	5081	5757	5925	5928	5931	6304	6594	6595	6597	6598	6599	6601	6602	6603	6604	6605	6662	6827	6830	6871	6944	7141	7142	7150	7175	7403	8091	8289	8467	8607	8626	8850	8932	9025	9031	9219	9271	9557	9757	9759	10014	10360	10361	10467	10629	10847	10856	11164	11176	11177	11240	11335	11339	22890	22893	22955	23135	23198	23314	23347	23421	23569	26038	27443	29994	50511	50943	51341	51412	51548	51773	53615	54069	54107	54108	54617	55011	55166	55193	55320	55355	55636	55839	55929	56916	57082	57459	57492	57680	64105	64431	64946	79019	79172	79682	79723	80152	80336	81611	83444	84337	91687	93624	93973	114803	121504	125476	127540	144108	150572	201161	201254	255626	283899	387103	401541	100526739
GO:0006352	http://amigo.geneontology.org/amigo/term/GO:0006352	190	367	581	595	860	865	892	902	1019	1022	1024	1025	1026	1385	1387	1482	1490	1499	1810	1870	1871	2063	2068	2071	2099	2100	2101	2103	2104	2494	2516	2649	2908	2957	2958	2959	2960	2961	2962	2963	2965	2966	2967	2968	2969	2972	2975	3146	3164	3172	3174	3516	3725	4150	4204	4286	4306	4331	4851	4853	4854	4855	4878	4929	5241	5430	5431	5432	5433	5434	5435	5436	5437	5438	5439	5440	5441	5442	5465	5467	5468	5469	5595	5701	5702	5704	5705	5706	5728	5914	5915	5916	6095	6097	6256	6257	6258	6597	6598	6662	6722	6872	6873	6874	6875	6877	6878	6879	6880	6881	6882	6883	6884	6908	6910	6925	6927	6928	7003	7004	7005	7019	7025	7067	7068	7101	7157	7181	7182	7291	7343	7376	7421	7480	7596	8013	8061	8148	8431	8463	8467	8493	8850	8856	9013	9014	9015	9282	9328	9329	9330	9439	9440	9441	9442	9443	9477	9519	9533	9572	9774	9794	9862	9967	9968	9969	9970	9971	9975	10001	10002	10025	10062	10155	10302	10413	10629	10849	10891	10923	11036	11176	22938	22976	23054	23064	23493	25885	25937	26036	27136	27297	29079	29959	29982	30834	51003	51586	51616	51773	54457	54700	55011	55290	55534	55729	55814	55832	56998	57106	64216	64425	79101	81857	83860	84172	84246	84441	90390	112869	112950	121504	126382	138474	170506	171568	221830	284119	286749	387332	404672
GO:0006353	http://amigo.geneontology.org/amigo/term/GO:0006353	902	1022	1477	1478	1479	1660	2068	2071	2965	2966	2967	2968	4150	4331	4686	5430	5434	5435	5437	5440	5441	6606	6628	6634	6635	6636	6637	6908	7270	7343	7884	7978	8106	8189	8458	9013	9014	9015	9533	10269	10419	10849	10898	10914	10978	11051	22803	22828	22916	23064	23283	25885	25888	29101	29894	30834	51585	51692	51728	53981	54797	55339	64425	79101	79869	80298	81608	84172	84967	134353	221830	284119	404672
GO:0006354	http://amigo.geneontology.org/amigo/term/GO:0006354	902	904	905	1022	1025	2068	2071	2074	2146	2962	2963	2965	2966	2967	2968	3150	3192	4298	4300	4331	4686	5430	5431	5432	5433	5434	5435	5436	5437	5438	5439	5440	5441	5457	6469	6663	6749	6827	6829	6830	6917	6919	6921	6923	6924	7469	7919	7936	8178	8518	8563	8621	8812	8861	9025	9150	9400	9646	9984	10102	10189	10771	11047	11198	22916	22936	23168	23476	25920	26610	27125	27336	29072	51224	51497	51755	54623	55140	55193	55250	55677	55795	55837	55840	56943	57805	79577	79736	80237	80349	84337	85403	123169	162699	165918	284695	404672	643376
GO:0006360	http://amigo.geneontology.org/amigo/term/GO:0006360	468	902	1022	1663	2064	2068	2071	2074	2316	2475	2965	2966	2967	2968	4141	4331	4691	5434	5435	5437	5440	5441	5457	5469	5595	6597	6598	6872	6908	7270	7343	9013	9014	9015	9451	9533	9555	10269	10849	11137	11176	23133	23160	25885	25926	29997	30834	54700	55011	55127	55506	56919	64425	64768	79101	84128	84135	84172	221830	284119	387496	404672
GO:0006383	http://amigo.geneontology.org/amigo/term/GO:0006383	367	661	672	1050	2475	2971	2972	2975	2976	4665	5434	5435	5437	5440	5441	6617	6618	6619	6621	6738	6908	7629	7702	8178	9328	9329	9330	9519	9533	10178	10302	10621	10622	10623	10625	11128	23379	25824	25850	27297	51728	55290	55703	55718	55814	57521	57680	79664	84232	84265	84524	112495	170506	171568	387332
GO:0006397	http://amigo.geneontology.org/amigo/term/GO:0006397	103	104	105	339	351	580	676	677	708	891	902	904	984	988	1022	1025	1153	1207	1477	1478	1479	1653	1655	1659	1660	1665	1859	1993	1994	1996	2068	2071	2081	2332	2334	2483	2521	2926	2962	2963	2965	2966	2967	2968	3167	3178	3181	3183	3184	3185	3187	3188	3189	3190	3191	3192	3297	3312	3550	3958	4116	4154	4236	4331	4654	4670	4686	4809	4841	4857	4858	4904	4928	5093	5094	5356	5411	5430	5431	5432	5433	5434	5435	5436	5437	5438	5439	5440	5441	5511	5546	5566	5725	5930	5935	5936	5978	6041	6294	6421	6426	6427	6428	6429	6430	6431	6432	6433	6434	6606	6625	6626	6627	6628	6629	6631	6632	6633	6634	6635	6636	6637	6638	6651	6732	6733	6829	6830	6936	7072	7375	7536	7737	7884	7919	7936	8106	8175	8189	8220	8227	8233	8241	8449	8458	8487	8559	8563	8570	8621	8683	8731	8732	8882	8896	8899	8996	9092	9128	9129	9169	9238	9295	9343	9406	9410	9416	9444	9541	9584	9588	9589	9646	9667	9716	9733	9775	9785	9810	9877	9879	9904	9924	9939	9967	9984	9991	10073	10081	10084	10147	10150	10179	10181	10189	10212	10236	10250	10262	10283	10284	10285	10286	10291	10419	10421	10450	10465	10492	10521	10523	10569	10594	10595	10656	10657	10658	10659	10713	10768	10772	10891	10898	10907	10914	10921	10929	10930	10946	10949	10978	10992	11017	11030	11044	11051	11052	11066	11100	11129	11157	11168	11171	11189	11193	11218	11319	11325	11338	22794	22803	22826	22827	22828	22849	22889	22913	22916	22927	22938	22944	22984	22985	23020	23028	23064	23070	23076	23091	23144	23210	23283	23350	23398	23435	23450	23451	23517	23524	23543	23658	24144	24148	25766	25804	25819	25862	25888	25929	25949	25962	25980	26097	26121	26528	26576	26986	26993	26995	27238	27254	27257	27258	27288	27316	27336	27339	28960	29101	29890	29894	29896	29974	50628	51163	51202	51319	51329	51340	51341	51362	51428	51503	51585	51593	51631	51634	51639	51645	51690	51691	51692	51729	51747	51755	51759	53938	53981	54033	54439	54496	54623	54715	54845	54883	54890	54957	54960	54998	55015	55094	55110	55119	55131	55147	55149	55234	55285	55339	55421	55544	55596	55599	55660	55677	55692	55696	55702	55749	55783	55796	55954	56254	56259	56339	56853	56903	56949	57187	57379	57661	57703	57721	57794	57805	57819	58155	58506	58509	58517	59286	60493	60625	60677	60680	64062	64282	64506	64783	64852	64895	65109	79042	79066	79171	79228	79577	79622	79665	79760	79810	79811	79833	79869	79882	80004	80145	80336	80746	81608	83443	83640	83759	83989	84081	84271	84292	84321	84324	84530	84811	84844	84872	84950	84967	84991	85437	87178	90826	91603	91746	92906	96764	116461	123169	134353	135295	139804	140890	144983	146713	151987	153527	154007	159163	167153	170506	199746	201626	202559	220988	221662	246175	246744	255967	282996	283375	283989	284695	285367	285672	348093	378948	378949	378950	392517	403314	404672	474381	474382	494115	550643	642843	728642	100534012	100534599	102724594
GO:0006399	http://amigo.geneontology.org/amigo/term/GO:0006399	16	833	1615	1653	1787	2058	2193	2617	2926	2972	2975	2976	3028	3035	3376	3735	4141	4234	4677	5188	5393	5464	5859	5917	6301	6741	6894	6897	7407	7453	7965	8270	8518	8565	8846	9097	9255	9328	9329	9330	9521	9692	9836	10056	10248	10352	10556	10557	10667	10775	10785	10799	10940	10978	11062	11102	11157	11340	22928	22929	23016	23395	23404	23438	23536	23587	24140	25821	25917	25973	26024	26610	27068	27304	51002	51010	51067	51091	51095	51367	51493	51504	51520	51531	51605	51637	51654	51728	54482	54517	54522	54802	54859	54888	54901	54913	54920	54931	54938	54974	55006	55039	55140	55152	55157	55226	55250	55253	55278	55520	55621	55623	55644	55687	55699	55798	56931	57038	57176	57505	57570	57604	60487	60528	63892	63899	64118	64172	79042	79587	79691	79731	79828	79897	79979	80222	80324	80745	80746	81605	81627	81890	83480	83707	84267	84705	84881	90353	91801	92675	92935	93587	112487	112495	112858	113179	115708	116461	118672	123263	123283	124454	126789	127253	129450	131965	134637	142940	146857	150962	152992	158234	221078	283459	283989	285381	339175	339487	348180	441250	100132911	100526740	100885850
GO:0006401	http://amigo.geneontology.org/amigo/term/GO:0006401	207	328	339	472	677	678	1153	1432	1655	1656	1660	1736	1763	1797	1869	1981	1994	2081	2107	2237	2332	2475	2668	2935	3183	3184	3192	3303	3312	3315	3646	3669	3842	3921	4116	4292	4343	4615	4670	4686	4736	4848	4849	4850	4869	4904	4939	5073	5317	5393	5394	5433	5436	5511	5515	5518	5520	5578	5580	5976	6036	6037	6039	6041	6050	6122	6124	6125	6128	6129	6130	6132	6133	6134	6135	6136	6137	6138	6139	6141	6142	6143	6144	6146	6147	6152	6154	6155	6156	6157	6158	6159	6160	6161	6164	6165	6167	6168	6169	6170	6171	6173	6175	6176	6181	6187	6188	6189	6191	6192	6193	6194	6201	6202	6203	6204	6205	6206	6207	6208	6209	6210	6217	6218	6222	6223	6224	6227	6228	6229	6230	6231	6232	6233	6234	6235	6418	6499	6556	6741	6832	7133	7311	7314	7316	7356	7431	7432	7514	7529	7534	7538	7812	7832	8021	8087	8125	8241	8313	8531	8559	8570	8635	8741	8761	8882	9045	9125	9238	9261	9337	9349	9513	9567	9652	9698	9704	9775	9811	9887	9924	9939	9967	10128	10140	10236	10492	10535	10595	10605	10642	10643	10644	10767	10921	10940	10949	11044	11157	11187	11224	11340	22794	22803	22849	22882	22894	22916	23016	23019	23034	23049	23112	23293	23318	23367	23369	23381	23404	23435	23517	23521	23589	23644	23658	23708	25804	25819	25873	25904	26019	26058	26135	26523	26986	27044	27161	27254	27257	27258	27327	28960	29102	29883	50804	51010	51013	51092	51154	51441	51594	51690	53918	54464	54512	54855	54890	55095	55110	55147	55149	55181	55544	55571	55629	55795	55802	56006	56164	56339	56829	56915	57060	57472	57690	57721	57819	59284	64282	64852	65109	65110	79002	79048	79066	79068	79072	79621	79670	79675	79727	79882	79899	80149	80153	80349	81892	84069	84153	84305	85441	85456	87178	90459	90806	92345	114609	115024	115752	118460	129563	131405	131870	146857	149041	154197	162989	166863	167153	167227	170506	192669	192670	196513	197135	201626	219988	221662	246175	246243	253943	255967	284071	339345	340152	340719	342618	342977	389421	399664	550643
GO:0006403	http://amigo.geneontology.org/amigo/term/GO:0006403	472	545	636	677	908	1660	1736	1977	1984	2091	2332	2733	3087	3178	3181	3192	3267	3297	3692	3800	3921	4116	4600	4641	4686	4869	4927	4928	5036	5073	5394	5433	5813	5901	5903	5976	6059	6209	6311	6396	6421	6426	6427	6428	6429	6430	6431	6432	6741	6830	6950	7013	7014	7048	7175	7203	7248	7263	7514	7528	7538	7884	7919	8021	8086	8106	8189	8480	8559	8563	8570	8607	8658	8683	8888	9295	9326	9444	9631	9688	9775	9785	9793	9804	9818	9877	9883	9887	9908	9939	9961	9972	9984	10073	10128	10189	10204	10211	10212	10250	10482	10569	10574	10575	10576	10642	10643	10644	10657	10694	10762	10856	10898	10921	11052	11097	11260	11269	11338	22794	22916	22948	23039	23049	23144	23165	23180	23212	23225	23237	23279	23293	23299	23381	23404	23511	23636	24148	25909	25946	26019	26097	26121	26993	29072	29074	29107	29118	29890	29894	51010	51042	51068	51092	51213	51362	51602	51634	51637	51692	51808	53371	53981	54439	54680	54715	54847	54890	55011	55110	55135	55153	55164	55308	55339	55421	55505	55651	55677	55706	55746	55781	55795	55916	55998	56000	56001	56647	56648	56943	57097	57122	57187	57510	59343	64062	64901	65083	65109	65110	79023	79228	79902	80145	81608	81929	84248	84271	84321	84324	84946	87178	91746	92345	129401	130132	143244	144983	160419	167227	170506	199746	220988	348995	387990	399664	642799	102724594
GO:0006413	http://amigo.geneontology.org/amigo/term/GO:0006413	468	1617	1618	1653	1654	1939	1964	1965	1967	1968	1973	1974	1975	1977	1978	1979	1981	1982	1983	2332	2475	2733	3315	3646	3692	3921	4528	4686	4690	4736	4869	5433	5436	5499	5610	5611	5936	6059	6122	6124	6125	6128	6129	6130	6132	6133	6134	6135	6136	6137	6138	6139	6141	6142	6143	6144	6146	6147	6152	6154	6155	6156	6157	6158	6159	6160	6161	6164	6165	6167	6168	6169	6170	6171	6173	6175	6176	6181	6187	6188	6189	6191	6192	6193	6194	6198	6199	6201	6202	6203	6204	6205	6206	6207	6208	6209	6210	6217	6218	6222	6223	6224	6227	6228	6229	6230	6231	6232	6233	6234	6235	6256	6352	7124	7175	7311	7458	8440	8562	8637	8661	8662	8663	8664	8665	8666	8667	8668	8669	8672	8846	8872	8890	8891	8892	8893	8894	9045	9086	9349	9451	9470	9669	9811	10209	10289	10480	10605	10657	10987	11224	22916	22927	23367	23521	23645	25873	26986	27102	27161	27335	28985	51247	51386	51441	54505	54915	55024	55364	56339	56919	57002	57054	57055	57135	57409	64410	66037	83939	84285	90381	123263	127933	219402	220064	253314	253943	317649	400961	440275	728689	100127983
GO:0006414	http://amigo.geneontology.org/amigo/term/GO:0006414	16	740	1734	1801	1802	1915	1917	1933	1936	1937	1938	1984	2915	3396	5018	6150	6176	6181	6182	6183	6726	7284	7818	8846	9147	9553	9567	9728	9775	9801	10102	10240	10399	10573	10600	10767	10884	11222	22849	23107	26046	26284	26589	28957	28973	28977	28998	29074	29088	29093	29904	51021	51023	51069	51073	51081	51091	51116	51253	51258	51263	51264	51318	51373	51611	51642	51649	51650	51714	54148	54460	54534	54676	54948	54952	54998	55037	55052	55168	55173	56648	56945	57129	60488	60678	63875	63931	64432	64928	64949	64951	64960	64963	64965	64968	64969	64975	64976	64978	64979	64981	64983	65003	65005	65008	65080	65993	78988	79048	79590	79631	80325	84340	84545	85476	89978	90480	90850	92259	92715	116540	116541	118487	118672	120526	122704	124995	128308	132864	143244	219927	285381	100132911
GO:0006457	http://amigo.geneontology.org/amigo/term/GO:0006457	267	325	567	573	811	821	908	957	972	1047	1191	1410	1457	1676	1861	2280	2281	2288	2289	2580	2770	2771	2773	2775	2779	2780	2781	2782	2783	2784	2923	3300	3301	3303	3305	3306	3309	3310	3312	3313	3315	3320	3326	3329	3336	3337	3338	3998	4802	4820	4878	4879	4880	5034	5082	5201	5202	5203	5204	5478	5479	5480	5481	5611	5700	5824	5887	5903	6000	6102	6449	6625	6767	6782	6902	6903	6904	6905	6950	7184	7203	7265	7266	7411	7415	7466	7841	8195	8425	8468	8787	8877	9049	9093	9141	9218	9360	9403	9526	9529	9530	9531	9532	9601	9694	9761	10049	10105	10130	10131	10283	10294	10450	10465	10471	10491	10549	10574	10575	10576	10681	10693	10694	10726	10728	10808	10845	10856	10954	10961	11080	11140	11328	22824	22926	22948	23065	23071	23184	23386	23640	23759	25822	26278	26973	27000	27348	27433	30001	51035	51182	51234	51327	51430	51645	51726	53938	54331	54431	54557	54788	55466	55664	55768	55831	55898	56605	56886	59345	64175	64215	64374	64714	64772	79031	79087	79139	79608	79982	80273	80331	81562	81572	83460	84750	120526	121506	125972	126393	131118	131474	134218	134266	134492	146862	165721	204474	346562	374407	548645	644591	645142	653505	653598	728489	728945	100529241	100885848	102724652	105371242
GO:0006471	http://amigo.geneontology.org/amigo/term/GO:0006471	142	143	378	417	419	420	3458	7453	7515	8658	8850	9933	10038	10039	11284	22933	23394	23408	23409	23410	23411	25976	26277	51548	54625	54956	54969	56829	56965	79668	80351	83666	84875	116969	165631
GO:0006490	http://amigo.geneontology.org/amigo/term/GO:0006490	1798	4597	9526	10195	22845	29929	56052	57171	79053	79087	79644	79796	79868	79947	84920	85365	116150	144245	199857	440138
GO:0006513	http://amigo.geneontology.org/amigo/term/GO:0006513	329	867	1642	1643	4591	4734	5071	5193	5896	6015	6045	6500	6737	7251	7314	7320	7323	7324	7703	7706	8450	8452	8454	9148	9646	9810	9978	10016	10075	10210	10277	10336	23295	23327	23429	25827	29089	29128	51322	51514	54623	54880	54926	55120	55284	55658	56254	56852	56970	57599	57697	59349	63893	79577	84108	84333	84541	84678	84759	84861	90025	90850	123169	151636	165918	553115	100532731
GO:0006515	http://amigo.geneontology.org/amigo/term/GO:0006515	1861	4287	6048	6388	7353	7415	7917	8192	8452	9361	10013	10273	10730	23753	29954	55139	55284	55658	55757	55768	56886	64839	79139	80311	83752	91445	115209
GO:0006520	http://amigo.geneontology.org/amigo/term/GO:0006520	16	18	36	38	95	159	189	191	275	383	384	420	435	440	443	445	468	493	501	538	549	570	586	587	593	594	635	642	670	790	833	883	1036	1152	1158	1159	1160	1201	1312	1371	1373	1428	1491	1497	1503	1610	1615	1638	1644	1728	1743	1757	1800	1806	1807	2058	2184	2193	2346	2356	2571	2572	2593	2617	2618	2628	2639	2653	2673	2678	2686	2687	2729	2730	2731	2744	2746	2747	2752	2805	2806	2875	2937	2954	3028	3034	3035	3067	3081	3155	3172	3176	3242	3376	3620	3630	3712	3735	4141	4143	4204	4329	4357	4482	4507	4522	4524	4548	4552	4594	4677	4842	4843	4846	4942	4946	4947	4953	5009	5033	5034	5053	5092	5184	5188	5198	5351	5352	5464	5471	5625	5723	5805	5831	5832	5859	5860	5917	6301	6470	6472	6507	6519	6533	6535	6542	6545	6611	6897	6898	6999	7054	7166	7263	7299	7407	7453	7915	7965	8140	8528	8564	8565	8604	8659	8833	8942	8974	8985	9054	9056	9057	9255	9521	9945	9971	10003	10056	10157	10247	10249	10295	10352	10400	10491	10549	10588	10667	10841	10955	10993	11112	11254	11315	22928	22929	23057	23395	23409	23428	23438	23464	23498	23564	23569	23576	23657	23743	25828	25973	26227	26275	27034	27068	27165	27232	29920	29968	30001	50507	51067	51074	51091	51166	51268	51380	51449	51520	51540	51557	51582	51686	51733	54511	54529	54583	54681	54938	55152	55157	55256	55258	55278	55556	55699	56267	56474	56605	56922	56954	57038	57176	57494	57505	57571	58478	58510	60496	63826	64087	64122	64802	64902	65263	78991	79587	79731	79814	80017	80150	80222	81034	84245	84680	84706	84842	84890	85007	85300	89874	92292	92935	112398	112399	112817	113451	113675	121278	122622	123283	123688	124454	125061	130013	131669	132949	137362	137872	138199	144193	148811	152926	162417	169355	219595	256987	259307	283208	283459	284716	339896	339983	349565	374569	389434	441024	100885850	102724560
GO:0006575	http://amigo.geneontology.org/amigo/term/GO:0006575	33	34	191	223	445	471	501	635	883	1152	1158	1159	1160	1374	1375	1384	1428	1497	1719	1733	1734	1735	1757	1800	2304	2346	2348	2350	2356	2539	2593	2618	2625	2628	2643	2678	2686	2687	2729	2730	2739	2806	2876	2879	2936	2937	2938	2939	2940	2941	2944	2946	2947	2948	2949	2950	2952	2953	2954	3029	3249	3417	4257	4258	4522	4524	4552	4780	5033	5034	5319	5320	5321	5322	5351	5352	5359	5447	5469	5625	6470	6472	6528	6535	6573	6583	6647	7038	7173	7298	7849	7915	8399	8424	8659	8836	8875	8876	8974	8985	9027	9536	9791	10162	10400	10404	10491	10549	10588	10797	10840	10841	10955	11145	11315	23474	23657	23743	25902	25974	26090	26279	26873	27232	27284	29958	30001	30814	50506	51022	51074	51268	51301	51365	51449	53905	54583	54677	54681	55217	55349	55350	55748	56605	57515	57571	58478	60496	64600	78991	79017	79094	80025	81034	81490	81579	84245	90527	91227	92086	112398	112399	112817	113235	114879	114882	114884	123745	124975	126129	135293	138199	154141	160428	200895	221357	254531	255189	256987	283208	283748	347735	373156	376497	389434	405753	441024	494143	653689	100137049	100528021
GO:0006605	http://amigo.geneontology.org/amigo/term/GO:0006605	30	51	134	189	208	288	293	439	570	637	665	706	784	847	950	1020	1121	1191	1384	1459	1610	1891	1962	2039	2040	2053	2064	2534	2664	2931	3155	3208	3265	3295	3305	3308	3312	3320	3329	3416	3417	3684	3689	3745	3753	3920	3921	3998	4053	4074	4285	4358	4641	4734	4736	4843	4924	5058	5071	5174	5189	5190	5191	5192	5193	5194	5195	5264	5372	5373	5562	5584	5621	5824	5828	5830	5873	5880	6122	6124	6125	6128	6129	6130	6132	6133	6134	6135	6136	6137	6138	6139	6141	6142	6143	6144	6146	6147	6152	6154	6155	6156	6157	6158	6159	6160	6161	6164	6165	6167	6168	6169	6170	6171	6173	6175	6176	6181	6187	6188	6189	6191	6192	6193	6194	6201	6202	6203	6204	6205	6206	6207	6208	6209	6210	6217	6218	6222	6223	6224	6227	6228	6229	6230	6231	6232	6233	6234	6235	6342	6386	6449	6653	6720	6721	6726	6727	6728	6729	6730	6731	6734	6745	6746	6747	6845	7095	7311	7314	7316	7321	7322	7323	7332	7385	7529	7532	7534	7855	7879	8031	8239	8309	8310	8314	8443	8504	8528	8540	8546	8851	8943	9001	9045	9049	9141	9145	9146	9179	9182	9270	9344	9349	9409	9454	9472	9495	9512	9520	9530	9531	9570	9590	9648	9697	9747	9765	9776	9789	9804	9847	9868	9927	10005	10053	10055	10075	10245	10300	10368	10369	10425	10440	10452	10455	10456	10469	10490	10519	10531	10717	10755	10901	10952	10953	10956	10965	11001	11140	11154	11224	11231	11261	11337	22871	22885	22906	23203	23204	23230	23255	23303	23409	23417	23431	23463	23471	23480	23521	23600	25793	25813	25873	26061	26063	26515	26517	26519	26520	26521	26985	27183	27342	27429	28972	29082	29090	29103	29800	29927	29928	29984	30849	51024	51025	51079	51100	51114	51125	51172	51179	51201	51268	51304	51520	51555	51762	51763	53371	54332	54363	54469	54471	54543	54557	54677	54741	54832	55072	55146	55176	55187	55294	55333	55486	55625	55670	55750	55823	55825	55914	56288	56947	56993	57154	57214	57602	58480	59286	60412	60559	64089	64108	64422	64429	65018	66008	79158	79683	79778	79844	80273	83597	83752	83943	84100	84134	84243	84572	84709	84750	84885	84938	85377	89781	90580	92609	93974	117177	118424	120892	122970	123264	125170	128866	130340	130617	130916	131118	131474	131540	132112	133022	134266	140823	143187	158866	164153	196294	196743	219743	252983	253832	254359	254887	255967	283514	283576	283927	285093	285966	340481	344892	373156	377630	387990	390916	401505	401647	653361	728489	100287932
GO:0006631	http://amigo.geneontology.org/amigo/term/GO:0006631	30	31	32	33	34	35	36	37	38	39	47	51	131	207	208	215	224	225	239	240	242	246	247	301	313	341	344	345	549	551	552	570	634	672	718	747	857	873	948	972	1066	1109	1268	1374	1375	1376	1384	1390	1432	1543	1544	1545	1548	1549	1553	1555	1557	1558	1559	1562	1564	1565	1571	1572	1573	1576	1579	1581	1632	1646	1666	1738	1891	1892	1906	1907	1962	2053	2108	2109	2110	2166	2168	2170	2171	2180	2181	2182	2194	2475	2639	2678	2687	2693	2695	2876	2879	2938	2946	2948	2950	2954	3030	3032	3033	3248	3295	3630	3638	3667	3692	3712	3952	3990	3991	3992	3995	4023	4048	4051	4056	4257	4282	4644	4706	4726	5066	5105	5106	5163	5164	5165	5166	5191	5194	5264	5319	5321	5354	5444	5445	5446	5447	5465	5467	5468	5562	5563	5564	5565	5571	5577	5595	5730	5740	5742	5743	5825	5828	6296	6307	6319	6342	6622	6720	6785	6916	7054	7132	7291	7306	7352	7376	7494	7915	7920	7923	8013	8309	8310	8399	8443	8529	8560	8605	8644	8660	8824	8864	8879	9104	9200	9370	9373	9415	9524	9536	9663	9926	10005	10062	10434	10449	10455	10464	10478	10613	10728	10891	10965	10998	10999	11000	11001	11019	11057	11160	11277	11283	11313	11332	11343	22880	22937	22949	23038	23175	23205	23305	23409	23411	23417	23600	23659	26027	26061	26063	26275	27306	27329	27349	28965	28976	29785	50487	50640	51084	51085	51094	51099	51102	51141	51144	51179	51390	51422	51495	51703	53632	54363	54576	54677	54704	54898	54988	54995	55066	55258	55268	55289	55301	55825	55862	55902	56624	56898	57546	57678	57761	57834	58526	59344	60481	64834	64900	65985	66002	79071	79152	79602	79966	79993	80025	80142	80221	80339	80724	81616	83401	83667	83752	84129	84266	84532	84649	84693	84696	84830	84869	85414	91452	113612	114757	114898	116285	116519	117145	122970	123876	126129	127281	132949	134526	137964	142827	145482	150763	151176	158584	158833	171586	197322	201562	219743	219970	221955	253017	254013	255189	283927	283985	284273	284486	284541	285440	341392	348158	376497	390916	401494	440503	641371	641372	653308	730249	100137049	109703458
GO:0006638	http://amigo.geneontology.org/amigo/term/GO:0006638	13	283	335	336	338	339	341	344	345	348	350	718	747	847	857	859	949	1071	1373	1374	1571	1606	1607	1608	1609	2167	2168	2169	2170	2171	2172	2173	2180	2182	2538	2710	2712	2784	2822	2876	3638	3949	3990	3991	4023	5105	5106	5294	5408	5781	6400	6583	6622	6720	7069	7376	7920	8228	8513	8525	8526	8527	8694	9104	9162	9489	9663	10062	10998	11057	11145	11343	22863	23175	23259	23399	23411	26090	26291	51099	51141	51196	55294	55326	55911	57104	57406	57678	64788	64900	79718	80025	80168	80339	84649	84803	116255	116519	128486	137964	139189	145264	150379	150763	158835	159296	160851	221955	255738	255919	256356	285848	346606	347516	376497	392636	440503	646480	646486	102724428
GO:0006643	http://amigo.geneontology.org/amigo/term/GO:0006643	221	224	242	410	412	427	581	1201	1390	1455	1545	2055	2517	2525	2527	2528	2529	2531	2581	2583	2629	2717	2720	2760	2822	3073	3074	3491	3696	3815	4258	4668	4706	4758	4759	5023	5027	5277	5279	5281	5283	5408	5476	5515	5518	5538	5562	5580	5587	5660	6439	6483	6484	6489	6609	6610	6785	7054	7124	7132	7357	7368	7903	7915	8128	8398	8439	8560	8611	8612	8613	8702	8703	8705	8706	8707	8708	8733	8813	8818	8869	8877	8879	9091	9200	9215	9217	9218	9331	9487	9488	9514	9517	10026	10087	10399	10400	10402	10558	10715	10825	10924	10955	23556	23659	23683	25865	25870	26301	27090	27293	27315	27429	29095	29906	29956	30815	51046	51097	51227	51228	51495	51604	53947	54344	54872	54898	54965	54982	55304	55331	55512	55627	55650	55750	55852	56624	56848	57515	57704	57733	59344	60481	64090	64781	64801	64834	65258	79071	79152	79603	79690	79993	80055	80157	80235	80772	81537	81849	83401	83723	84002	84720	84992	89792	91012	93183	93210	94005	94101	94103	123099	124976	125981	127550	128869	129807	130367	142891	151742	165679	166929	171546	201562	204219	253782	256435	256987	259230	284098	285362	338596	339221	340485	347735	375298	392636	401494	653308	768239	100996939	102724985
GO:0006644	http://amigo.geneontology.org/amigo/term/GO:0006644	43	246	248	335	336	341	344	375	377	391	472	660	685	824	887	930	940	941	942	949	975	1040	1071	1103	1119	1120	1133	1154	1201	1236	1436	1606	1609	1622	1798	1839	1950	1956	2046	2055	2064	2065	2066	2069	2099	2170	2171	2181	2185	2222	2224	2246	2247	2248	2249	2250	2251	2252	2253	2254	2255	2260	2261	2263	2264	2268	2321	2322	2323	2358	2534	2549	2627	2784	2819	2822	2879	2885	3074	3082	3084	3157	3158	3356	3357	3358	3417	3422	3612	3613	3628	3631	3632	3633	3635	3636	3667	3815	3931	3932	3949	3990	3992	4023	4067	4204	4233	4254	4534	4597	4598	4706	4952	5048	5130	5154	5155	5156	5159	5168	5277	5279	5281	5283	5286	5287	5288	5289	5290	5291	5293	5294	5295	5296	5297	5298	5305	5319	5320	5321	5322	5330	5333	5335	5336	5337	5338	5341	5359	5408	5444	5467	5580	5587	5728	5747	5781	5783	5833	5867	5868	5879	5880	5920	6305	6363	6366	6609	6610	6622	6714	6901	7010	7040	7080	7409	7410	7784	7915	7941	8074	8394	8395	8396	8398	8399	8443	8503	8525	8526	8605	8611	8612	8613	8651	8660	8733	8760	8776	8811	8813	8817	8818	8821	8822	8823	8835	8867	8871	8895	8897	8898	8904	9021	9091	9107	9108	9110	9306	9314	9362	9365	9373	9388	9453	9468	9487	9488	9489	9517	9542	9588	9600	9651	9655	9663	9711	9791	9807	9846	9890	9896	9926	9965	9971	10026	10162	10380	10390	10400	10423	10451	10554	10555	10558	10654	10809	10818	10908	10924	10955	11145	22845	22863	22876	22908	22979	23049	23167	23171	23175	23236	23396	23446	23533	23556	23659	23682	23761	26090	26279	26281	26751	27006	27124	27132	27293	27315	27329	27440	29062	29124	29851	30814	30837	30849	30968	50487	50640	50852	51099	51205	51227	51365	51447	51477	51552	51573	51604	51763	54106	54344	54545	54675	54872	54886	54928	54947	54965	54979	55224	55300	55326	55361	55500	55512	55529	55613	55626	55627	55650	55697	55750	56261	56623	56848	56894	56895	56910	56994	57110	57153	57171	57217	57406	57515	57605	57664	57678	58488	59338	59339	63874	64127	64419	64600	64748	64805	64850	64900	65258	65977	66036	79143	79153	79644	79837	79887	79888	79947	79948	80055	80157	80230	80235	80339	80736	81490	81537	81579	83394	84174	84188	84513	84647	84668	84720	84725	84803	84812	84879	84947	84962	84992	85465	90809	91734	93183	93210	93492	94005	113791	114879	114882	114884	114971	116150	116519	116986	117245	117283	118788	123745	124997	126969	128486	128869	129303	129642	132001	133121	137964	138429	142891	145567	145957	146850	147011	149998	150763	151056	152831	153090	154141	160851	161247	162466	163404	166929	171586	196051	200576	200879	201164	204962	221395	222236	253558	254531	255043	255189	255738	256987	259230	283748	283871	284098	284161	284486	285172	339221	347735	376497	388121	619189	729330	100137049	100287171	100996939	110117499
GO:0006720	http://amigo.geneontology.org/amigo/term/GO:0006720	24	127	128	131	216	220	224	335	336	338	344	345	348	611	1109	1381	1382	1392	1543	1544	1545	1557	1559	1565	1571	1576	1592	1645	1798	1956	2222	2224	2239	2262	2719	2817	3156	3157	3158	3339	3422	4035	4036	4597	4598	5264	5467	5919	5947	5948	5949	5950	5959	6010	6017	6121	6382	6383	6385	6715	6770	7054	7276	7804	8228	8644	8694	8813	8818	8854	9227	9249	9453	9672	10082	10170	10577	10654	10901	23590	27429	50700	51109	53630	54576	54577	54600	54658	54659	54884	55825	55937	56603	57016	57107	57665	59342	64220	64577	79644	79947	83875	84649	91734	112724	116150	145226	151056	157506	158835	195814	221914	222236	285440	339761	340665	375790	729920	101060233
GO:0006730	http://amigo.geneontology.org/amigo/term/GO:0006730	191	759	765	1719	2356	4143	4144	4522	4524	6470	6472	7298	10588	10768	10797	10840	10841	23382	25902	27232	27430	160428	200895	441024	100528021
GO:0006732	http://amigo.geneontology.org/amigo/term/GO:0006732	31	32	38	47	89	215	226	229	230	262	405	471	570	635	669	683	686	863	874	952	957	1528	1622	1719	1727	1737	1738	1743	2023	2026	2027	2103	2180	2181	2182	2194	2203	2232	2326	2327	2346	2348	2350	2356	2539	2584	2593	2597	2618	2639	2643	2645	2646	2729	2819	2820	2821	2954	3091	3098	3099	3101	3141	3155	3156	3157	3158	3295	3356	3417	3418	3479	3630	3643	3692	3939	4143	4144	4190	4191	4199	4200	4337	4338	4522	4524	4552	4597	4598	4656	4704	4837	4860	4907	4967	5027	5091	5092	5095	5096	5160	5161	5162	5163	5164	5165	5166	5207	5208	5209	5210	5211	5213	5214	5223	5224	5226	5230	5232	5236	5313	5315	5465	5538	5562	5563	5571	5740	5743	5805	5860	6120	6296	6319	6470	6472	6513	6515	6573	6576	6622	6697	6774	6785	6888	6999	7086	7167	7298	7415	8034	8050	8473	8514	8529	8564	8566	8604	8694	8801	8802	8803	8836	8875	8876	8942	9054	9104	9200	9374	9390	9446	9524	9540	9563	9611	9759	9962	9963	10005	10135	10157	10229	10243	10249	10327	10400	10588	10654	10797	10840	10841	10891	10965	11019	11277	11319	11332	22934	23057	23171	23205	23305	23417	23475	23498	23530	23590	23597	23729	23743	25796	25874	25902	26027	26137	26330	27010	27035	27231	27232	27249	27304	27430	29914	51004	51071	51074	51085	51117	51144	51166	51181	51268	51341	51422	51548	51562	51660	51703	51805	53354	53632	54541	54677	54704	54898	54956	54981	54988	54995	55034	55066	55163	55191	55229	55276	55312	55328	55350	55526	55711	55739	55753	55856	55902	56922	56997	57017	57026	57103	57107	57546	57678	57834	58478	60481	60490	60496	64080	64087	64802	64834	65220	79066	79071	79178	79646	79717	79877	79934	79966	79993	80025	80201	80219	80221	80308	80347	81034	81616	83401	83440	83594	83666	84105	84188	84245	84274	84320	84532	84649	84693	84875	93058	93100	113235	116285	117145	119391	122970	123876	125061	128240	130013	130752	133686	134526	135293	137964	142827	160428	160728	195827	197322	200035	200895	201562	283209	283927	284486	339123	341392	348158	349565	387712	441024	441531	554235	641371	641372	729020	100528021	109703458
GO:0006766	http://amigo.geneontology.org/amigo/term/GO:0006766	54	55	316	686	873	874	1381	1504	1528	1543	1576	1583	1591	1592	1594	1719	1727	2260	2348	2350	2356	2638	2672	2694	2729	3141	3458	3553	4036	4363	4522	4524	4548	4552	4594	4790	5091	5095	5096	5167	5360	5467	5641	5644	5646	5826	5947	5948	6017	6121	6256	6470	6472	6513	6515	6573	6591	6615	6947	6948	7124	7274	7421	8029	8074	8277	8529	8564	8566	8644	8854	8875	8876	8942	9104	9227	9446	9962	9963	10327	10560	10588	10797	10840	11330	23498	25902	25974	27010	27249	29914	29968	51293	51588	53630	55065	55163	55312	55350	55788	56603	56922	57026	57834	60386	60496	64087	66002	79001	79178	79581	80025	80308	80704	81034	81693	113235	113278	119391	120227	135293	154807	157506	160428	166785	171425	200895	326625	340665	440387	441024
GO:0006790	http://amigo.geneontology.org/amigo/term/GO:0006790	31	32	38	47	55	176	189	191	215	262	284	411	570	633	635	642	686	1036	1312	1373	1462	1463	1464	1468	1491	1497	1622	1634	1737	1738	1743	1800	1836	2098	2180	2181	2182	2194	2331	2395	2539	2588	2593	2639	2678	2683	2686	2687	2690	2720	2729	2730	2739	2799	2876	2879	2936	2937	2938	2939	2940	2941	2944	2946	2947	2948	2949	2950	2952	2953	2954	3029	3073	3074	3141	3155	3157	3158	3295	3313	3340	3373	3417	3423	3425	4025	4060	4143	4144	4166	4257	4258	4259	4357	4482	4507	4522	4524	4548	4552	4594	4597	4598	4682	4780	4958	4967	4969	5091	5095	5096	5160	5161	5162	5163	5164	5165	5166	5167	5538	5549	6296	6319	6482	6483	6484	6487	6576	6611	6622	6647	6667	6776	6777	6783	6785	6799	6817	6819	6820	6821	6822	6999	7263	7849	7915	8050	8277	8459	8460	8509	8534	8694	8702	8703	8704	8801	8802	8803	8942	9027	9054	9060	9061	9200	9331	9334	9348	9374	9391	9435	9446	9469	9524	9536	9645	9806	9953	10005	10090	10101	10157	10164	10249	10327	10331	10380	10400	10402	10539	10560	10654	10675	10678	10861	10965	11019	11041	11046	11081	11315	11332	22856	22901	23169	23205	23305	23417	23474	23479	23553	23563	23597	23657	23743	25828	25830	25874	25974	26027	26035	26227	26873	27010	27158	27232	27233	27247	27284	27306	27430	29940	50507	50515	50859	51000	51022	51074	51144	51166	51268	51363	51380	51449	51647	51660	51703	54480	54704	54898	54928	54988	54995	55066	55256	55454	55501	55711	55748	55790	55856	55902	56548	56922	57019	57546	57678	58472	58478	60386	60481	63827	64087	64131	64132	64210	64377	64428	64579	64780	64834	78991	79017	79066	79071	79094	79178	79369	79586	79625	79690	79966	79993	80221	80224	80704	81616	81689	83401	83539	84188	84191	84245	84320	84532	84649	84693	84836	84890	89792	91227	92086	92126	93010	113189	116285	117145	119391	122961	122970	123876	124975	126792	133584	134526	137964	142827	150274	166012	197322	200205	201562	221357	222537	283927	284486	337876	339896	341392	347734	348158	373156	391365	441024	442038	445329	494143	552900	641371	641372	653689	100131187	102724560	109703458
GO:0006813	http://amigo.geneontology.org/amigo/term/GO:0006813	88	116	134	150	274	287	288	358	468	476	477	478	479	480	481	482	483	486	495	496	610	776	845	857	859	967	1017	1027	1739	1785	1804	1812	1813	1908	2185	2273	2316	2645	2702	3060	3249	3356	3736	3737	3738	3739	3741	3742	3743	3744	3745	3746	3747	3748	3749	3750	3751	3752	3753	3754	3755	3756	3757	3758	3759	3760	3761	3762	3763	3764	3765	3766	3767	3768	3769	3770	3772	3773	3775	3776	3777	3778	3779	3780	3781	3782	3783	3784	3785	3786	3787	3788	3790	3792	3799	4544	4734	4842	4846	4878	4905	4986	5311	5348	5349	5621	5728	5978	5999	6507	6548	6549	6550	6553	6557	6558	6559	6560	6616	6833	6844	7248	7341	7432	7531	7881	8514	8645	8811	9033	9107	9132	9196	9312	9424	9472	9525	9722	9943	9990	9992	10008	10021	10060	10089	10142	10242	10479	10723	11060	11261	23315	23327	23415	23416	23630	23704	25769	26251	27012	27094	27133	27345	27347	29850	30818	30819	30820	50801	51083	51305	51719	53828	54207	54800	55151	56479	56659	56660	56996	57419	57463	57468	57582	57628	57657	60598	64805	65125	65266	65267	65268	79041	80333	81033	81831	81832	83795	84286	84561	84679	89822	90134	93107	123041	126755	131096	144245	150160	157855	169522	170850	196527	219527	259232	283518	283652	284525	285195	285335	338567	343450	348980	388591	389015	389816	440699	100134444	102723475
GO:0006814	http://amigo.geneontology.org/amigo/term/GO:0006814	40	41	81	154	207	288	357	375	476	477	478	479	480	481	482	483	486	493	495	496	610	817	859	1272	1482	1739	1756	1785	1813	1814	1815	2040	2257	2258	2745	3775	3799	4302	4704	4734	4842	4846	5025	5027	5187	5270	5311	5318	5348	5349	5581	5652	5774	6323	6324	6326	6327	6328	6329	6330	6331	6332	6334	6335	6336	6337	6338	6339	6340	6446	6520	6523	6524	6527	6528	6535	6543	6546	6547	6548	6549	6550	6553	6554	6555	6557	6558	6559	6561	6568	6569	6574	6575	6583	6584	6640	7040	7226	7402	7533	7871	8647	8671	8884	9033	9058	9187	9311	9368	9497	9498	9962	9963	10021	10050	10246	10479	10568	10768	10786	10916	10991	11261	11280	23072	23171	23315	23327	23412	25769	26249	26266	26504	27347	29098	29099	29850	51297	51802	53822	53826	53827	53828	54407	54795	54800	54997	55089	55117	55238	55515	55800	57030	57084	57282	57419	57520	57657	57731	57835	60482	64078	64849	65125	65266	65267	65268	79570	80024	81539	81831	81832	83959	84068	84679	91749	115584	123041	124565	125206	128414	130497	133308	142680	145389	146167	150159	150684	151258	154043	154215	159963	160728	196527	200010	201780	246213	254428	255738	259232	283652	284111	284525	285195	285335	345274	347051	347732	348980	378807	389015	100533181	102724428
GO:0006836	http://amigo.geneontology.org/amigo/term/GO:0006836	18	41	100	107	116	135	136	148	320	321	358	477	488	673	695	774	776	783	801	815	1020	1103	1129	1136	1137	1138	1141	1142	1143	1268	1392	1437	1488	1644	1812	1813	1814	1815	1855	1861	1906	2030	2054	2055	2207	2332	2555	2668	2670	2752	2824	2852	2901	2914	2932	3043	3060	3177	3350	3351	3356	3358	3382	3749	3766	4067	4129	4208	4763	4842	4878	4923	5023	5027	5028	5030	5071	5217	5413	5538	5579	5582	5663	5799	5864	5865	5868	5906	5908	5997	5999	6397	6505	6506	6507	6511	6512	6529	6530	6531	6532	6533	6534	6535	6536	6538	6539	6540	6570	6571	6572	6580	6581	6582	6616	6622	6623	6804	6809	6810	6812	6843	6844	6845	6850	6853	6854	6855	6857	6860	6861	6865	7054	7200	7223	7476	7779	8224	8447	8448	8499	8541	8564	8573	8600	8604	8618	8673	8676	8723	8773	8775	8825	8862	8864	8867	8938	8973	9066	9152	9162	9341	9342	9378	9379	9381	9515	9581	9627	9699	9751	9783	9899	9900	10059	10165	10211	10497	10550	10675	10755	10814	10815	10859	11230	11254	11255	11315	22871	22930	22987	22999	23025	23204	23208	23396	23413	23446	23513	23557	23621	23657	25953	26059	26258	27163	27345	27445	28964	28968	51248	51760	54716	54977	55117	55238	55288	55327	55607	55879	57030	57084	57153	57586	57617	58533	60482	63908	64130	79751	79772	80331	80736	81539	83733	84062	84258	84446	84961	90019	91683	92745	93664	112476	112755	114088	116443	116841	120892	126969	127833	140679	140730	143425	148281	153201	204962	206358	246213	285641	339302	340024	341359	348932	388662	415117	440279	594855
GO:0006839	http://amigo.geneontology.org/amigo/term/GO:0006839	31	32	292	293	498	506	509	513	514	515	521	522	539	572	578	581	596	598	637	664	665	666	706	788	815	841	1267	1329	1374	1375	1376	1386	1459	1468	1537	1869	2139	2810	2931	2932	3002	3099	3303	3305	3308	3320	3329	3954	3998	4285	4508	4509	4836	4976	5071	5366	5562	5599	5663	5880	6548	6576	6687	6720	6721	6774	6993	7027	7029	7069	7157	7159	7161	7263	7323	7332	7350	7351	7352	7385	7529	7531	7532	7533	7534	7755	7855	8034	8314	8326	8604	8626	8996	9016	9026	9049	9141	9512	9520	9530	9531	9551	9776	9804	9868	9927	10018	10055	10075	10105	10165	10166	10245	10367	10425	10440	10449	10452	10456	10469	10476	10531	10632	10651	10939	10948	10953	10971	22885	23203	23368	23409	23456	23593	25793	25813	25874	26128	26515	26517	26519	26520	26521	27113	27429	28978	28982	29074	29090	29103	29928	29957	30968	51024	51025	51079	51100	51312	51522	51660	54332	54543	54741	54977	54978	55013	55072	55186	55288	55294	55486	55737	55750	55823	56947	56993	57380	57602	58480	58526	59286	63933	64112	65018	79085	79568	79594	79680	79751	79778	80024	80273	81034	81894	83733	83884	83943	84134	84266	84275	84277	84709	87178	89781	89941	90427	90529	90550	90580	91689	92609	93974	117145	118424	120892	123096	130916	131118	131474	134266	140823	164153	196294	203245	221154	253512	255027	282991	283514	284114	347411	387990	400916	401505	728489	100287932	100463289
GO:0006898	http://amigo.geneontology.org/amigo/term/GO:0006898	43	133	154	155	156	157	160	161	163	177	213	259	284	302	335	338	341	344	345	348	351	375	382	408	409	432	433	567	634	636	811	821	857	858	859	867	921	922	923	928	929	948	949	950	967	975	1173	1174	1175	1191	1201	1211	1212	1213	1238	1601	1742	1755	1759	1785	1813	1814	1815	1948	1950	2017	2060	2207	2209	2210	2213	2332	2348	2350	2358	2580	2688	2868	2885	2890	2966	3024	3039	3043	3077	3092	3190	3208	3240	3250	3263	3320	3339	3351	3357	3426	3482	3512	3576	3577	3579	3676	3688	3689	3690	3949	3959	4017	4035	4036	4037	4040	4043	4074	4289	4360	4481	4734	4908	4983	5054	5167	5168	5169	5291	5298	5336	5538	5648	5651	5663	5868	5879	6288	6311	6363	6366	6386	6401	6424	6441	6456	6457	6616	6622	6642	6653	6678	6850	6900	7018	7036	7037	7048	7113	7184	7422	7430	7436	7448	7804	8029	8218	8301	8492	8542	8578	8650	8685	8862	8867	8898	8909	8936	8976	9026	9094	9260	9332	9463	9779	9784	9829	9863	9892	10188	10203	10211	10216	10244	10266	10267	10268	10368	10369	10487	10525	10808	10859	11031	22848	22876	22925	22943	23011	23149	23166	23208	23237	23285	23317	23396	23513	23607	26020	26045	26052	26119	26585	27091	27092	27283	28514	28988	29967	29978	50489	50632	51429	51435	51554	53353	54413	54550	54806	54874	55576	55681	55716	55911	56241	56649	57007	57720	58191	59283	59284	60682	64129	64699	64854	66000	78989	80975	81035	81693	84000	84171	84251	84439	84466	84547	84695	84896	85021	85377	89780	115548	116519	117156	133308	136853	143458	146395	150696	157869	200576	201176	255738	283316	283420	284297	284654	286133	286676	347730	100506013
GO:0006907	http://amigo.geneontology.org/amigo/term/GO:0006907	81	197	558	857	1785	1794	5538	7376	7867	9261	10062	27131	29108	30844	51479	55604	83871	112755	150696	257364
GO:0006909	http://amigo.geneontology.org/amigo/term/GO:0006909	19	25	29	60	71	134	135	197	199	246	301	306	311	558	566	575	613	717	718	720	722	725	811	917	919	929	948	949	961	998	1053	1089	1398	1401	1445	1535	1785	1793	1794	1991	2150	2207	2209	2212	2213	2214	2219	2220	2268	2534	2621	2624	2885	2889	2934	3055	3071	3146	3320	3326	3385	3394	3543	3553	3673	3683	3684	3685	3688	3689	3690	3929	3952	3953	3984	4035	4067	4153	4233	4240	4481	4620	4627	4641	4647	4651	4688	4689	4690	5027	5031	5058	5175	5290	5291	5295	5296	5335	5336	5338	5468	5580	5581	5582	5594	5595	5657	5728	5747	5788	5795	5806	5868	5873	5879	5881	5906	5914	6347	6441	6504	6556	6714	6845	6850	7040	7052	7057	7087	7097	7124	7275	7287	7301	7409	7410	7454	7456	7525	7879	8291	8394	8398	8406	8547	8678	8685	8724	8976	9066	9370	9474	9711	9777	9844	9886	9936	9938	10006	10062	10092	10093	10094	10095	10096	10097	10109	10163	10326	10347	10399	10417	10451	10458	10461	10552	10562	10787	10960	11151	11277	11314	11334	22918	23184	23191	23208	23210	23221	23396	23603	23616	26228	26999	27102	29108	51411	51454	51517	51552	54209	54734	55113	55423	55646	55647	55845	56882	56990	57118	63916	64005	64422	64581	79767	80208	81035	81567	83871	84286	84466	94134	122618	124912	140885	146722	147179	196051	196527	201294	338382	375033	399687	644150	653509	729238	100293534	100423062
GO:0006925	http://amigo.geneontology.org/amigo/term/GO:0006925	301	356	1029	1234	1514	2693	3569	3579	3661	3665	3707	4208	5291	5293	6352	6950	10269	23411	23657	55829	64127	338442
GO:0006929	http://amigo.geneontology.org/amigo/term/GO:0006929	101	506	752	2017	2046	2335	3673	4628	4690	4983	5788	6091	6386	6591	7424	8828	8829	9270	9353	9423	10371	22801	23294	23607	50624	51330	57669	57698	64805
GO:0006949	http://amigo.geneontology.org/amigo/term/GO:0006949	575	577	824	859	963	1432	2067	2323	3566	3627	3756	4283	4617	4618	4627	4654	4656	4773	4842	4868	5230	5232	6988	7471	8038	8521	8536	8740	8754	8837	8912	9149	9518	9644	9750	10211	10411	10938	22904	26509	30816	30846	50937	51177	79805	81501	85461	90342	90625	92304	128506	135228	389827	405754	101929726	105372315	105373297	105377641
GO:0006959	http://amigo.geneontology.org/amigo/term/GO:0006959	2	325	326	354	566	596	602	629	671	683	684	708	710	712	713	714	715	716	717	718	719	720	722	725	727	728	729	730	731	732	733	735	820	930	931	940	966	975	1113	1191	1235	1236	1361	1369	1370	1378	1380	1401	1511	1604	1667	1668	1669	1670	1671	1672	1675	1755	1880	1991	2147	2208	2213	2219	2220	2243	2244	2302	2597	2625	2821	2919	2920	2921	3017	3075	3078	3080	3110	3119	3133	3151	3263	3273	3346	3347	3426	3439	3440	3441	3442	3443	3444	3445	3446	3448	3449	3451	3452	3456	3458	3467	3512	3516	3543	3569	3574	3576	3627	3848	3853	3934	4049	4057	4068	4069	4153	4179	4208	4283	4316	4589	4851	5068	5079	5133	5196	5197	5199	5225	5245	5266	5319	5320	5450	5452	5473	5627	5645	5646	5648	5650	5657	5699	5777	5788	5919	5967	5968	6036	6037	6039	6156	6170	6223	6278	6279	6280	6283	6347	6357	6372	6373	6374	6406	6407	6441	6480	6556	6590	7030	7124	7448	7784	7942	8349	8398	8547	8970	8993	9156	9308	9450	10148	10417	10563	10578	10584	10747	10758	10877	11005	11326	11331	25818	26525	27202	27242	28984	29760	51279	51297	51435	51441	54209	54210	55012	55061	55600	56832	57115	57642	57829	60343	78989	80341	81494	81623	84659	85236	85569	92747	114770	114771	116842	117159	117285	124976	128822	130120	140683	140823	140850	338376	414325	729230	730249	100289462	100293534	100423062	100526773	102724334
GO:0006968	http://amigo.geneontology.org/amigo/term/GO:0006968	135	136	728	922	930	1232	1234	1235	1524	2185	3135	3579	3688	3702	3805	3808	3812	3822	3823	3929	3959	4046	4068	4283	4332	4688	5408	5551	5970	6693	7293	7305	7369	7707	7716	8061	8678	8808	8915	9214	9436	9437	10219	10312	10578	10803	10871	11126	23601	23643	50852	51473	51715	653361	729230
GO:0006970	http://amigo.geneontology.org/amigo/term/GO:0006970	231	310	339	358	366	551	572	581	624	677	706	825	836	1263	1386	1654	1831	1956	2056	2185	2326	2547	3326	3673	3778	4519	4638	5020	5170	5243	5269	5311	5585	5603	5609	5743	5971	6326	6513	6517	6558	6652	6750	6870	7054	7098	7124	7520	8029	8291	8531	8564	9053	9076	9181	9221	9819	9943	9990	23209	27347	51562	51719	54206	55144	56262	57468	59341	60676	79752	80131	81628	84230	91862	92241	102723996
GO:0006979	http://amigo.geneontology.org/amigo/term/GO:0006979	25	100	142	199	207	210	215	221	301	318	328	347	348	351	358	374	383	388	405	406	468	475	488	498	538	558	572	578	596	655	664	694	695	761	824	836	847	890	948	952	983	1017	1137	1147	1161	1236	1263	1277	1398	1410	1421	1499	1535	1536	1545	1571	1612	1718	1719	1728	1785	1800	1843	1861	1894	1906	1938	1956	1965	2021	2034	2054	2055	2067	2068	2071	2074	2110	2113	2119	2146	2168	2176	2177	2185	2241	2253	2281	2308	2309	2353	2395	2530	2534	2539	2629	2643	2686	2706	2729	2730	2775	2861	2876	2877	2878	2879	2880	2882	2936	2937	2950	2983	3039	3043	3066	3082	3091	3162	3163	3184	3240	3297	3303	3315	3329	3373	3417	3569	3586	3630	3717	3725	3741	3747	3840	3848	3934	3939	4025	4137	4151	4153	4170	4193	4217	4233	4248	4255	4257	4277	4314	4318	4323	4353	4358	4482	4504	4512	4520	4521	4535	4537	4540	4541	4548	4602	4670	4700	4710	4720	4728	4779	4780	4831	4841	4846	4929	4968	5034	5037	5052	5071	5074	5076	5111	5151	5156	5159	5163	5164	5179	5311	5371	5445	5516	5536	5562	5563	5580	5587	5594	5595	5598	5599	5601	5603	5621	5625	5660	5663	5693	5742	5743	5796	5798	5829	5831	5893	5970	6188	6278	6363	6382	6391	6414	6421	6546	6622	6647	6648	6649	6667	6714	6770	6772	6778	6780	6810	6898	7001	7099	7124	7128	7157	7168	7173	7186	7225	7226	7248	7295	7296	7349	7350	7351	7352	7356	7444	7471	7486	7507	7515	7703	7732	7837	8013	8061	8288	8309	8321	8382	8428	8455	8575	8614	8644	8678	8692	8737	8754	8807	8837	8876	8989	8996	9104	9124	9131	9283	9314	9361	9370	9529	9555	9588	9688	9833	9943	9962	9973	10013	10068	10105	10110	10131	10202	10218	10276	10280	10333	10365	10399	10494	10516	10533	10549	10550	10587	10628	10636	10645	10891	10935	11019	11030	11168	11179	11235	11277	11284	11315	22850	22921	22925	22933	23064	23135	23334	23400	23411	23593	23657	25793	25824	25828	25942	26034	26287	27035	27244	27429	29920	29957	29979	30001	50484	50506	50507	50804	51022	51157	51314	51384	51389	51435	51527	51734	51765	53905	54033	54205	54363	54583	54840	54929	54936	55074	55139	55290	55294	55364	55829	55967	56616	57001	57190	57332	57679	57707	58515	59338	64714	65018	79109	79400	79661	79752	79772	79899	79912	80149	80310	83636	83667	84181	84557	87178	90441	93100	94241	114757	116988	120892	121506	132864	133522	135112	137902	139189	140809	140823	140885	143686	154807	219736	253827	257202	375748	493869	653361
GO:0006984	http://amigo.geneontology.org/amigo/term/GO:0006984	440	467	468	488	666	811	1388	1649	1965	2932	3309	3484	3576	3638	4690	4780	5770	5771	6347	7157	7184	7466	7494	8440	8720	9451	9709	10018	10551	10613	11160	22926	22937	23645	51043	51141	51360	54499	55160	55161	55294	55829	57003	83734	83939
GO:0006997	http://amigo.geneontology.org/amigo/term/GO:0006997	274	891	983	1639	1760	1861	2010	2113	2334	2852	3020	3148	3267	4000	4926	4928	5048	5119	5347	5371	5578	5579	5620	5819	6223	6314	6396	6676	6683	6732	6733	6847	7110	7141	7142	7175	7341	7443	7536	8444	8815	8882	9025	9133	9221	9271	9519	9525	9631	9688	9972	10015	10208	10269	10436	10783	11189	23141	23165	23175	23198	23345	23353	23399	23435	23481	23592	23760	25777	25909	25978	26038	26092	26108	26993	27183	27243	27348	28996	29082	50511	51280	51510	53371	54700	55135	55165	55706	55746	55818	55968	57097	57122	57132	57142	57602	63946	79159	79188	79607	79643	80346	81565	81929	83983	84172	84942	90780	91754	91782	92421	124491	128866	129401	137886	140732	164684	165324	221035	221496	255626	255919	256979	341567	494551	100526767
GO:0007006	http://amigo.geneontology.org/amigo/term/GO:0007006	292	498	506	509	513	514	515	516	517	518	521	522	539	572	578	581	596	598	637	664	665	666	801	815	841	1267	1386	1869	2055	2139	2810	2931	2932	3002	3099	3303	3308	3320	3954	4508	4509	4836	4976	5366	5599	6548	6622	6687	6774	6901	6993	7027	7029	7157	7159	7161	7529	7531	7532	7533	7534	7755	8326	8626	8834	8996	9026	9141	9551	9804	9927	10018	10105	10449	10476	10632	10939	10971	10989	23368	23593	25813	26517	26519	26520	27109	27113	28978	29928	51079	54927	54978	55288	55669	55735	55750	56993	64112	65018	79135	79568	79594	79680	81554	84266	84303	89941	90427	90529	90580	92609	93974	115209	117145	125988	139322	140823	203245	255027	282991	284114	285521	387990	400916	790955	100463289
GO:0007015	http://amigo.geneontology.org/amigo/term/GO:0007015	25	58	70	81	87	88	118	119	120	199	226	246	274	283	335	357	375	382	387	388	389	390	391	395	399	408	585	596	673	822	829	830	832	859	961	998	1072	1073	1236	1440	1490	1495	1627	1729	1730	1739	1809	1901	1902	2013	2017	2039	2041	2059	2150	2185	2195	2241	2316	2475	2693	2764	2885	2909	2934	3055	3059	3071	3092	3383	3397	3636	3688	3693	3717	3925	3936	3984	4070	4082	4088	4233	4430	4604	4606	4607	4641	4653	4690	4703	4739	4771	4868	4892	5058	5063	5071	5074	5216	5217	5295	5319	5341	5345	5357	5358	5580	5581	5584	5629	5734	5756	5829	5879	5880	5881	5921	5962	5987	5999	6093	6281	6356	6366	6369	6376	6385	6387	6422	6548	6624	6708	6709	6710	6711	6712	6714	6722	6863	7016	7043	7046	7111	7114	7126	7139	7168	7169	7170	7171	7184	7248	7273	7401	7408	7429	7430	7454	7456	7481	7791	7840	7984	8153	8195	8440	8452	8470	8477	8500	8522	8557	8736	8829	8936	8976	9026	9037	9050	9051	9087	9113	9168	9172	9181	9270	9353	9463	9475	9530	9535	9564	9639	9645	9647	9873	9886	9938	9948	10006	10083	10092	10093	10094	10095	10096	10097	10109	10152	10163	10174	10178	10278	10344	10395	10411	10435	10456	10458	10459	10486	10487	10529	10552	10565	10580	10602	10677	10787	10788	10810	11013	11034	11078	11113	11133	11135	11151	11170	11235	11344	11346	22836	22843	22899	22902	22921	22998	23075	23122	23189	23191	23221	23242	23332	23363	23433	23580	23607	23616	23671	24142	25794	25802	27289	27295	28984	29108	29109	29765	29766	29767	29984	29993	29999	50507	50853	50944	51019	51332	51466	51474	51734	51738	51763	54361	54434	54509	54551	54857	54942	54961	55114	55160	55243	55435	55604	55607	55616	55761	55845	55909	55971	56203	56776	56907	57026	57091	57175	57180	57381	57471	57477	57553	57580	57619	57698	57731	58480	59341	64223	64780	64857	79585	79778	79933	79983	80115	80206	81624	81873	83543	83715	84501	84687	84948	84952	85358	85462	85464	85477	89848	90102	90167	91663	93661	93663	94134	116985	123720	127294	130271	133522	133746	134549	136319	146206	147179	147872	148170	163782	165904	171024	171177	201191	203228	221692	253260	253725	253980	256949	283284	285590	339768	342184	345456	348110	359845	375189	375307	442721	643338	644150	653857	100287171	100526693	100526783	100533183
GO:0007018	http://amigo.geneontology.org/amigo/term/GO:0007018	320	351	403	547	583	585	636	667	998	1062	1176	1201	1639	1740	1767	1768	1769	1770	1778	1780	1781	1783	2319	2332	2622	2647	3064	3091	3192	3312	3315	3476	3796	3797	3798	3799	3800	3801	3831	3832	3833	3834	3835	3837	3842	3895	3916	4117	4130	4131	4133	4134	4137	4744	4747	4976	5048	5108	5195	5590	5813	5861	5870	5874	5991	6103	6421	6647	6683	6687	6845	7014	7314	7345	8100	8120	8195	8382	8409	8481	8546	8632	8636	8655	8701	8936	8943	9001	9321	9371	9493	9531	9585	9742	9787	9928	10013	10096	10097	10112	10125	10126	10128	10239	10300	10749	10947	11004	11020	11127	11158	22820	22858	22906	22920	22994	23011	23046	23059	23095	23162	23224	23299	23303	23353	23557	23639	24137	25777	25809	25893	25911	25981	26074	26146	26153	26160	26256	26258	26958	26985	27019	27031	27148	27285	28981	29105	29127	51098	51143	51626	51668	53340	54768	54777	54820	54919	55036	55081	55083	55112	55130	55201	55288	55330	55567	55582	55605	55614	55638	55686	55764	55811	55860	56171	56683	56776	56912	56992	57519	57539	57560	57576	57584	57662	57728	63915	63971	64147	64446	64518	64792	64837	66000	66008	79443	79659	79809	79819	79989	80128	80173	80208	81565	81930	83657	83658	83659	83853	84062	84643	84709	85478	89876	89891	89941	90410	90990	92104	92749	93233	112752	113220	115948	117144	117178	118426	123872	124602	126731	126820	127602	139212	140735	144132	144406	144535	146279	146754	146909	147700	150082	150483	150737	154313	160762	161582	166379	167691	196385	199223	199953	200162	200373	201625	220136	221421	221458	254263	255758	282991	284076	285643	339829	345895	347240	348807	374654	387885	388389	388552
GO:0007031	http://amigo.geneontology.org/amigo/term/GO:0007031	30	51	189	215	570	847	1384	1610	1891	1962	2053	3155	3295	3416	3417	4358	4843	5189	5190	5191	5192	5193	5194	5195	5264	5824	5825	5828	5830	6233	6342	7311	7314	7316	7321	7322	7323	8239	8309	8310	8443	8504	8528	8540	8799	8800	9409	10005	10059	10455	10901	10965	11001	11145	23417	23600	26061	26063	51024	51179	51268	51555	51762	54363	54469	54677	55670	55825	56947	57506	65084	83752	89866	92960	122970	196743	219743	283927	373156	390916
GO:0007033	http://amigo.geneontology.org/amigo/term/GO:0007033	19	53	302	375	411	950	1130	1200	1201	1203	2055	2548	2629	3074	3257	4124	4504	4534	4647	4669	4693	5027	5287	5289	5305	5538	5663	5861	5868	5899	6048	7879	7942	8100	8131	8396	8406	8408	8678	8720	8897	9066	9140	9474	9531	9554	9637	9638	9706	9776	9821	9896	9927	10533	10641	11151	11152	11277	11337	11345	22863	22878	22930	23130	23192	23241	23256	23400	23557	23673	23710	25782	25989	26100	27072	29082	29911	29978	29979	51100	51172	51361	51510	51552	51715	54664	54734	54982	55004	55014	55054	55062	55102	55353	55626	55647	55737	55823	55858	55968	56270	57154	57533	57535	57617	58476	60673	64400	64422	64601	65018	65082	79065	79142	79158	79837	80208	80317	81631	81671	81876	83452	83460	83871	84067	84286	84317	84376	84557	84938	89781	89849	90410	90678	94241	115201	120892	128866	134829	137886	140775	147007	157807	165324	171024	200576	203228	219931	256471	285180	285973	338382	345611	440026	440738	441925	643246
GO:0007034	http://amigo.geneontology.org/amigo/term/GO:0007034	154	164	274	375	388	411	738	757	950	1045	1130	1191	2580	3312	3482	3916	3920	4074	4534	4734	4864	5071	5119	6272	6293	6653	6845	7251	7415	7879	8031	8546	8678	8943	9114	9146	9179	9392	9482	9525	9570	9648	9737	9765	10042	10368	10369	10490	11267	22863	22898	22906	23230	23274	23295	23339	23484	23557	23585	25978	26276	26985	27072	27091	27092	27183	27243	29082	29911	30845	30849	51028	51160	51172	51332	51361	51479	51510	51520	51542	54602	54664	54741	54832	55187	55275	55297	55681	55737	55823	55850	56112	57132	57154	57617	59283	59284	63894	63971	64089	64145	64400	64601	65018	65082	66008	79158	79643	80700	80762	81609	83547	84067	84313	84376	84572	91782	92421	120892	128866	138050	143187	151636	201475	203228	245972	255738	338382	441925	100526767
GO:0007050	http://amigo.geneontology.org/amigo/term/GO:0007050	25	208	274	322	323	324	472	580	581	595	672	811	835	891	983	995	1017	1019	1020	1021	1022	1025	1026	1027	1028	1029	1030	1031	1032	1033	1263	1620	1647	1649	1718	1820	1843	1869	1874	1877	1982	2033	2081	2124	2191	2255	2301	2305	2475	2619	2620	2621	2627	2765	2810	2852	3265	3276	3326	3398	3458	3467	3576	3592	3593	3611	3623	3624	3642	3659	3664	4088	4193	4194	4282	4291	4303	4436	4582	4609	4656	4683	4760	4824	4848	4849	4850	4851	4853	5036	5111	5310	5311	5325	5371	5457	5494	5496	5526	5562	5563	5564	5565	5566	5571	5604	5608	5621	5925	5934	6009	6154	6300	6419	6498	6657	6659	6790	6794	6934	7023	7027	7029	7040	7042	7046	7057	7157	7161	7251	7480	7709	7732	7832	8065	8091	8326	8451	8452	8453	8454	8522	8555	8556	8649	8738	8812	8850	8851	8872	8929	9125	9238	9337	9349	9585	9863	9927	10325	10498	10514	10542	10595	10634	10657	10668	10669	10670	10769	10795	11180	11186	11200	22846	23019	23378	23645	25904	25946	26959	27085	27352	28227	28956	28984	29883	51085	51147	51379	51422	51499	51512	51719	51776	53632	54766	55004	55367	55437	55571	55771	55904	56475	57060	57472	57521	57795	58528	64121	64223	79366	79648	79733	81617	81857	84275	84687	84897	85456	87178	90480	92335	94241	115426	123720	127933	133746	144455	153090	153129	163859	166793	220042	220296	246175	339479	389493	389541	440275	100144748
GO:0007051	http://amigo.geneontology.org/amigo/term/GO:0007051	387	546	891	991	1062	1104	1107	1213	1453	1639	1739	1778	2009	2316	2770	2801	3192	3303	3796	3832	3833	3837	3925	4134	4204	4292	4342	4605	4627	4751	4926	5116	5119	5310	5347	5518	5524	5901	6047	6188	6491	6683	6790	6795	6867	6905	7175	7272	7283	7405	7415	7430	7756	8243	8480	8481	8555	8556	8658	8766	8841	9055	9126	9212	9371	9493	9525	9611	9639	9700	9793	9897	10015	10039	10274	10403	10426	10460	10464	10540	10579	10615	10636	10735	10769	10783	10844	10982	11200	22919	22924	22974	23015	23122	23172	23332	23354	23636	24137	25777	25886	25978	26054	26112	26271	27175	27229	27243	28989	29127	29899	49856	51119	51510	54617	54627	54801	54930	55125	55142	55154	55521	55559	55722	55726	55857	55889	56647	57132	57405	57519	57562	79000	79187	79441	79598	79866	79884	79998	80254	81027	83540	84445	84722	85378	90417	92421	93323	114327	114791	115106	126731	128866	140609	147872	152185	153241	203068	225689	259266	284403	285643	342096	347688	440145	440270	643699	653073	653641	653643	653720	728047	728498	100526767	101059918
GO:0007059	http://amigo.geneontology.org/amigo/term/GO:0007059	292	324	332	472	546	641	672	699	701	891	898	990	991	996	998	1060	1062	1063	1104	1457	1459	1499	1654	1663	1778	1843	1894	2068	2072	2177	2237	2669	2908	3192	3550	3619	3833	3834	3835	3837	4085	4288	4292	4342	4361	4438	4439	4751	4926	5119	5347	5518	5885	5889	5901	5925	6188	6421	6732	6795	6847	7013	7150	7153	7155	7156	7175	7272	7273	7283	7290	7320	7329	7405	7517	7756	7917	8239	8243	8260	8313	8379	8452	8555	8556	8658	8678	8697	8766	8780	8940	9055	9113	9126	9134	9183	9184	9212	9232	9319	9391	9400	9493	9525	9555	9698	9700	9787	9918	9928	9985	10015	10051	10096	10097	10270	10274	10300	10388	10403	10459	10460	10464	10592	10609	10615	10636	10664	10734	10735	10744	10783	11004	11011	11044	11130	11144	11331	11339	22933	23047	23063	23126	23137	23172	23212	23244	23310	23353	23369	23383	23397	23626	23636	24137	25836	25906	25936	25978	26271	26993	27030	27127	27175	27183	27243	28989	29082	29127	29781	29945	51112	51143	51203	51433	51451	51510	51529	51647	54069	54617	54627	54820	54908	54921	54984	55143	55154	55165	55166	55207	55294	55355	55706	55719	55755	55781	55795	55839	55869	55920	56155	56158	56159	56271	56776	56852	56916	56984	57082	57132	57405	57520	57697	57820	64151	64210	64682	64793	79003	79023	79075	79142	79643	79677	79892	79903	79980	79998	80010	80152	80198	80218	81565	81610	81620	81929	81930	83540	83852	83903	83990	84072	84101	84191	84250	84464	84643	84690	84722	84861	84944	90417	91272	91782	92421	93426	113130	114799	116028	127829	128866	129563	130951	145645	146909	146956	147872	148479	150280	150365	150465	151246	151648	152185	157570	157777	158401	164045	192670	197342	200942	201254	220134	221150	225689	246184	254528	256126	283129	283489	283847	284071	285498	285643	286053	317761	339834	348235	348654	348995	387103	642636	644186	728637	100130958	100507650	100526739	100526767	100527963	100533997	101928601
GO:0007159	http://amigo.geneontology.org/amigo/term/GO:0007159	100	101	119	135	177	199	207	301	383	384	387	445	572	604	634	641	652	655	836	857	861	864	865	912	916	920	921	923	939	940	941	942	959	960	961	972	998	1051	1236	1326	1445	1493	1524	1540	1604	1739	1803	1840	1845	1947	1948	1949	1960	1991	2056	2064	2113	2213	2302	2319	2534	2615	2625	2650	2736	2737	2796	2885	3037	3071	3077	3109	3113	3115	3133	3135	3142	3146	3280	3329	3383	3440	3456	3458	3479	3481	3485	3549	3553	3558	3559	3565	3566	3569	3570	3572	3574	3575	3586	3592	3593	3594	3600	3606	3620	3654	3659	3676	3678	3683	3688	3689	3695	3707	3718	3902	3932	3952	3956	3958	3965	4067	4092	4179	4478	4602	4690	4860	4907	5058	5062	5063	5074	5133	5170	5175	5290	5295	5465	5573	5588	5590	5621	5724	5771	5777	5781	5788	5879	5880	5896	5914	5970	6093	6188	6279	6280	6347	6352	6363	6366	6370	6375	6385	6387	6401	6402	6403	6404	6441	6469	6693	6708	6714	6777	6793	6850	7037	7040	7048	7070	7124	7189	7264	7292	7356	7369	7409	7412	7430	7494	7525	7535	7704	7784	8013	8174	8379	8440	8546	8600	8631	8651	8654	8740	8744	8764	8767	8772	8808	8876	8915	8943	9092	9093	9231	9306	9308	9314	9402	9655	9750	9840	10125	10148	10318	10326	10332	10385	10457	10507	10673	10725	10808	10859	10892	11006	11146	11148	11151	11221	11314	11326	22890	23240	26191	26279	27242	29108	29126	29851	30009	30835	50512	50943	51043	51148	51561	51571	53833	54440	54542	54900	55423	55824	56477	56940	57045	57126	57162	57178	57678	57829	58515	59067	64083	64115	64127	64332	64600	64844	64926	65125	79576	79626	79679	80149	80380	80381	80762	81704	83706	83737	84433	84524	84695	84807	84830	84868	114548	115650	126259	140885	146850	149041	149233	151888	160365	201633	282618	283234	339390	375056	441478	441864	729230	100133941	100528032	102723996
GO:0007162	http://amigo.geneontology.org/amigo/term/GO:0007162	18	25	81	94	102	135	182	207	239	284	285	301	335	347	383	384	387	395	396	397	398	445	506	604	634	650	652	836	861	864	865	928	941	942	972	999	1012	1029	1041	1051	1277	1493	1545	1600	1739	1826	1840	1843	1845	1946	2039	2064	2065	2192	2213	2266	2302	2615	2633	2651	2737	2796	3077	3135	3142	3146	3204	3273	3371	3440	3456	3549	3557	3558	3559	3566	3586	3620	3659	3717	3718	3827	3902	3956	3958	3965	4070	4072	4092	4155	4221	4241	4321	4323	4582	4653	4763	4771	4851	5054	5074	5140	5270	5295	5340	5361	5362	5364	5365	5420	5465	5573	5580	5592	5598	5607	5621	5728	5747	5771	5777	5781	5788	5800	5921	5962	6366	6370	6375	6376	6385	6387	6441	6469	6494	6591	6693	6695	6714	6904	7040	7045	7057	7143	7292	7356	7471	8322	8324	8379	8573	8651	8654	8751	8763	8764	9037	9231	9270	9306	9314	9370	9404	9448	9647	9655	9723	9750	10154	10385	10395	10457	10459	10507	10631	10653	10859	11146	11170	11314	11326	23075	23122	23129	23189	23240	23560	23603	23654	26191	26279	27242	27289	27299	28984	29126	30009	50943	51043	51441	53616	53827	53833	54542	54828	54900	55435	55558	55824	55920	55966	56339	56477	56940	57045	57162	57556	57669	58494	59341	64115	64600	64844	65125	79626	79679	79872	80139	80149	80380	80762	83737	84524	84695	84807	84830	84868	84959	90102	91584	91663	114897	124872	140706	149041	168002	170692	201633	282618	339390	340485	340533	349633	375056	394263	441478	441864
GO:0007163	http://amigo.geneontology.org/amigo/term/GO:0007163	286	358	378	382	387	388	389	390	391	399	667	889	917	998	1003	1045	1058	1072	1236	1398	1399	1495	1639	1739	1740	1741	1794	2011	2047	2185	2195	2255	2258	2294	2302	2319	2625	2909	2932	2934	3064	3071	3280	3320	3326	3611	3834	3993	3996	4000	4131	4133	4134	4139	4140	4342	4478	4627	4649	4752	4926	4983	5048	5058	5080	5310	5584	5590	5747	5754	5908	5911	6093	6363	6366	6425	6469	6548	6624	6693	6794	6939	6993	7010	7430	7465	7474	7476	7477	7481	8153	8729	9024	9053	9181	9183	9231	9265	9267	9355	9368	9475	9578	9585	9750	9793	9826	9948	10015	10090	10092	10096	10097	10193	10252	10253	10399	10403	10486	10487	10494	10565	10653	10806	10890	11004	22836	22841	22902	23094	23122	23150	23189	23255	23286	23322	23332	23418	23433	23513	23616	23625	25794	25932	27289	29780	29899	29984	29999	50855	51057	51421	54509	54820	54828	54908	55083	55333	55612	55691	55742	55755	55914	55968	56288	56603	56647	57216	57381	57554	57662	57698	57787	58480	64083	64098	64398	79109	79648	81565	81609	81704	83700	84446	84552	84612	85302	85440	89958	117583	137886	143098	146206	154796	154810	163183	171177	253260	284217	286204	388372	388585	399687
GO:0007164	http://amigo.geneontology.org/amigo/term/GO:0007164	25	160	161	163	387	409	998	1173	1175	1213	1601	1741	1855	1856	1857	1951	1952	2239	2295	2535	2719	4300	4919	4920	5048	5216	5754	5879	6259	6422	6423	7074	7471	7474	7476	7481	7484	7855	7976	8321	8322	8323	8324	8626	9024	9620	9863	9948	9968	10082	10427	10640	22881	22943	23002	23245	23322	27031	27152	50855	51339	54903	57154	57216	57822	64750	65250	80199	81839	84133	84446	84870	85407	89958	90410	115908	128272	144165	166336
GO:0007178	http://amigo.geneontology.org/amigo/term/GO:0007178	25	90	91	92	93	94	142	174	268	269	331	335	387	409	607	650	651	652	653	654	655	656	657	658	659	753	857	858	859	860	867	1003	1028	1030	1149	1278	1281	1311	1385	1387	1432	1460	1482	1601	1655	1745	1749	1761	1785	1954	1958	2022	2033	2116	2200	2201	2253	2254	2255	2280	2297	2331	2339	2348	2353	2488	2530	2615	2626	2651	2657	2658	2660	2661	2662	2719	2734	2805	3077	3172	3175	3248	3280	3303	3309	3326	3397	3491	3516	3547	3611	3622	3623	3624	3625	3626	3654	3675	3688	3693	3725	4012	4036	4038	4052	4053	4086	4087	4088	4089	4090	4091	4092	4093	4221	4435	4487	4488	4624	4756	4838	4851	4856	4920	4926	5045	5046	5170	5300	5371	5494	5590	5595	5654	5747	5796	5829	6233	6262	6386	6422	6423	6424	6425	6469	6497	6498	6664	6711	6714	6794	6862	6868	6885	6935	6997	7021	7040	7041	7042	7043	7044	7046	7048	7049	7057	7071	7080	7122	7272	7311	7314	7316	7321	7323	7431	7471	7474	7554	7791	8200	8239	8287	8321	8425	8483	8516	8646	8754	8852	8928	9110	9197	9210	9241	9315	9350	9372	9392	9480	9518	9573	9688	9719	9765	9863	9958	10140	10220	10272	10273	10370	10454	10468	10566	10637	10755	10816	10923	10979	11030	11117	11167	11171	22938	22943	23089	23090	23111	23144	23213	23370	23411	23592	23625	23770	25805	25928	25937	26036	26585	27122	27250	27302	28996	50515	50848	50855	50964	51176	51339	51341	51496	51592	51701	53918	54778	54829	55273	55612	55997	56288	56937	56940	56963	57045	57057	57154	57530	58495	58533	60436	63893	63976	64081	64388	64750	65997	79176	80139	83729	83891	84913	91851	93649	94031	112744	114990	116844	117166	121551	124857	128853	130399	135228	147409	148738	151449	151742	163126	164656	168002	168667	170261	199699	201163	203100	221496	255743	283149	283375	285704	286204	348093	353500	375387	375567	388585	390598	392255	402117	494470	642658	644815	652991	653275	100526737	100532736
GO:0007187	http://amigo.geneontology.org/amigo/term/GO:0007187	19	107	108	109	111	112	113	114	115	116	133	134	135	136	146	147	148	150	151	152	153	154	155	183	186	301	333	493	554	575	576	577	776	796	797	799	846	976	1113	1128	1129	1131	1132	1133	1230	1232	1268	1269	1325	1395	1812	1813	1814	1815	1816	1901	1902	1903	1906	1909	2015	2316	2357	2358	2492	2550	2587	2641	2642	2691	2692	2740	2767	2768	2769	2770	2771	2773	2774	2775	2776	2778	2779	2780	2781	2782	2827	2829	2847	2849	2852	2861	2865	2869	2899	2912	2913	2914	2916	2917	2918	2931	3269	3274	3350	3351	3352	3354	3355	3356	3357	3358	3360	3361	3362	3363	3375	3627	3640	3973	4157	4158	4159	4160	4161	4283	4543	4544	4831	4842	4852	4883	4886	4887	4985	4986	4987	4988	5028	5064	5138	5144	5196	5350	5567	5578	5660	5729	5731	5732	5733	5734	5737	5739	5741	5744	5745	5996	5997	6014	6347	6373	6751	6752	6753	6754	6755	6915	7253	7432	7433	8477	8484	8549	8685	8698	8811	9283	9289	9340	9368	9495	9590	9630	9693	10149	10163	10203	10266	10267	10268	10419	10672	11214	11245	11251	11255	22859	23266	23284	23432	23566	26532	26538	26539	27201	30817	54331	55366	56246	57211	57561	59340	59350	60626	64123	64805	79924	83550	84658	84873	90226	112609	114131	120793	120796	122042	122876	126541	127385	138805	139378	165140	170589	196883	219464	219874	221188	222487	266977	283383	284433	346562	390084	390154	390155	390441	390442	768239	104909134
GO:0007190	http://amigo.geneontology.org/amigo/term/GO:0007190	49	116	136	140	153	154	155	554	796	799	801	1812	1816	1909	2492	2692	2696	2740	3973	5032	5894	7253	7434	8549	10486	10487	55366	57413	59350	122042	104909134
GO:0007200	http://amigo.geneontology.org/amigo/term/GO:0007200	88	147	148	150	183	185	636	719	728	796	846	886	887	1113	1128	1129	1240	1241	1524	1812	1813	1816	1901	1902	1906	1910	2099	2147	2149	2150	2151	2357	2358	2359	2767	2769	2782	2828	2840	2841	2843	2846	2850	2854	2856	2859	2911	2915	2922	2925	3060	3062	3269	3356	3358	3579	3814	3973	4159	4829	4883	4985	4986	4987	4988	5028	5029	5030	5031	5032	5733	5745	6869	7052	8477	8811	9002	9290	9368	9456	9630	10161	10316	23566	23620	27202	27334	51196	51764	55107	56923	64805	80045	84636	124274	286530
GO:0007205	http://amigo.geneontology.org/amigo/term/GO:0007205	135	566	623	885	1128	1154	1606	1607	1608	1609	1906	2149	2596	3060	3351	3357	3558	4035	8525	8526	8527	8611	9162	9463	23683	56288	139189	160851
GO:0007210	http://amigo.geneontology.org/amigo/term/GO:0007210	1128	1129	1131	1132	1133	1815	3269	3274	3350	3351	3352	3354	3355	3356	3357	3358	3359	3360	3361	3362	3363	9177	11255	26532	26538	26539	59340	126541	127385	170572	200909	219464	219874	284433	285242	390154	390441	390442
GO:0007212	http://amigo.geneontology.org/amigo/term/GO:0007212	111	112	238	409	858	1812	1813	1814	1815	1816	2316	2767	2769	2773	2775	2778	2782	2931	2932	4988	5064	5731	5999	8787	9368	9630	10419	10681	27065	50632	51617	54331	55737	83855	84062	85397	120793	120796	120892	138805	390084	390155	445329
GO:0007214	http://amigo.geneontology.org/amigo/term/GO:0007214	468	2550	2554	2555	2556	2557	2558	2559	2560	2561	2562	2564	2565	2566	2567	2569	2570	2771	5334	6558	9568	23228	23349	165829	200959
GO:0007215	http://amigo.geneontology.org/amigo/term/GO:0007215	154	306	351	747	823	1201	1392	1393	1612	1742	2048	2185	2332	2534	2776	2890	2891	2892	2893	2894	2895	2897	2898	2899	2900	2901	2902	2903	2904	2905	2906	2911	2912	2913	2914	2915	2916	2917	2918	3745	4208	4308	4988	5621	5649	5923	6376	6751	7074	8787	8851	9454	9455	9456	10368	10369	10891	22871	22941	23025	23236	23237	23542	23732	27091	27092	50488	50944	54413	54550	54800	57555	59283	59284	65018	80315	81831	81832	85358	116443	116444	146395	149111	221955	254263	388336	440829	445329	729956	729993
GO:0007218	http://amigo.geneontology.org/amigo/term/GO:0007218	116	181	796	1241	1363	2587	2741	2742	2743	2825	2831	2832	2834	2837	2847	2922	2925	3060	3061	3062	4158	4828	4852	4878	4886	4887	4889	4923	4935	4985	4986	4987	4988	5173	5179	5367	5368	5443	5539	5697	6272	6447	6751	6752	6753	6754	6755	6863	6866	7301	7349	8001	8484	8620	8811	9427	9607	9693	10178	10316	10800	10874	10886	10887	10888	11247	11248	11249	11251	22986	23620	27297	27344	51083	51289	53831	56413	56923	57105	57537	60675	64106	64111	84109	84539	84634	85569	113091	114815	124274	128674	129521	256933	283869	339403	344758	347148	387129	441509	594857	100996758
GO:0007219	http://amigo.geneontology.org/amigo/term/GO:0007219	102	182	189	207	307	351	408	429	474	604	650	655	1004	1027	1050	1272	1387	1745	1746	1840	1903	1950	1956	1999	2033	2079	2116	2208	2255	2296	2620	2624	2762	2805	3169	3175	3232	3280	3516	3559	3572	3714	3741	3815	3880	3955	4100	4179	4192	4242	4323	4609	4792	4851	4853	4854	4855	4856	4904	5087	5224	5350	5584	5663	5664	5986	6091	6092	6400	6591	6615	6662	6772	6774	6868	6909	6928	7040	7042	7048	7079	7471	8431	8470	8553	8626	8788	8850	9139	9148	9270	9787	9794	9971	10098	10631	10683	11060	11156	11235	22848	22905	22938	23013	23090	23129	23220	23286	23385	23462	23493	23509	23555	25871	26032	26160	26508	27255	28514	29924	51006	51107	51162	51341	51378	51441	54475	54492	54567	54626	55273	55294	55333	55343	55502	55534	55662	55759	55851	55897	56339	56892	56983	57178	57534	57801	58158	63917	64065	64127	64783	64855	65989	79094	79365	79576	79633	80173	81544	81619	83464	83737	84231	84441	84667	84934	92714	92737	113878	134701	140628	142678	145873	151636	157285	170825	196403	221336	375033	375704	388585	390992	391723	441478	100996717
GO:0007224	http://amigo.geneontology.org/amigo/term/GO:0007224	403	652	860	916	1387	1495	1954	2121	2254	2255	2263	2294	2619	2622	2719	2735	2736	2737	3169	3280	3340	3549	4294	4735	4821	4825	4920	5015	5080	5082	5270	5396	5447	5566	5567	5727	5925	5992	6095	6422	6469	6474	6491	6608	6738	7048	7289	7480	7483	7545	8445	8636	8643	8945	9033	9231	9283	9742	9786	11020	22856	22873	23295	23322	23432	23770	25989	26005	26123	26146	26160	27077	27148	27152	27164	28981	28996	50814	50937	51057	51098	51174	51473	51668	51684	54903	55081	55212	55717	55733	55764	55835	56912	57540	57545	57560	57728	64399	64839	79583	79600	79809	79867	79989	80199	80274	83871	84100	84662	85455	90410	91653	92344	132884	139411	139741	146057	147040	154865	200728	200845	200894	204851	221322	221914	222663	283219	374654	388585	730094
GO:0007229	http://amigo.geneontology.org/amigo/term/GO:0007229	25	102	335	634	667	683	961	967	998	1015	1281	1307	1490	1495	1601	1793	2013	2039	2185	2192	2207	2268	2316	2530	2533	3055	3611	3655	3672	3673	3674	3675	3676	3678	3679	3680	3681	3682	3683	3684	3685	3687	3688	3689	3690	3691	3693	3694	3695	3696	3911	4185	4627	4739	4831	5341	5354	5587	5747	5781	6714	6850	7006	7070	7076	7094	7305	7409	7791	8174	8452	8482	8515	8516	8751	8754	8829	9270	9358	9510	9564	10077	10451	10979	11093	22801	27040	27329	55612	55679	55914	55920	57126	57343	65979	80739	83605	83706	84106	84695	199920
GO:0007249	http://amigo.geneontology.org/amigo/term/GO:0007249	25	207	284	329	330	356	387	389	399	554	602	684	695	825	834	841	843	920	929	948	958	972	1147	1236	1491	1499	1524	1653	1893	1894	1896	1902	1936	2099	2149	2150	2280	2316	2534	2697	2950	3065	3162	3315	3357	3551	3553	3557	3654	3656	3661	3956	3965	4055	4057	4215	4615	4792	4795	4919	5071	5170	5187	5494	5495	5536	5579	5581	5587	5966	5970	5971	6093	6095	6233	6275	6283	6284	6285	6363	6366	6376	6398	6574	6772	6885	7052	7088	7097	7098	7099	7105	7124	7128	7132	7186	7188	7189	7311	7314	7316	7329	7334	7474	7706	8517	8600	8717	8737	8743	8767	8772	8780	8795	8837	8878	8904	8915	8945	9020	9100	9188	9218	9220	9370	9475	9516	9641	9971	10010	10133	10206	10318	10333	10342	10346	10392	10454	10475	10537	10549	10616	10758	10769	10771	10783	10892	10913	11035	11040	11043	11214	22900	22954	23005	23085	23118	23390	23411	23476	23636	23643	24138	26057	26525	27032	27177	27178	27179	28511	28512	28952	29108	29110	51026	51135	51246	51284	51311	51463	51495	51523	51704	54106	54386	54469	54503	54602	54862	54923	55072	55223	55367	55504	55765	55870	56300	56674	56957	57153	57161	57162	57449	57506	57708	60401	64127	64170	64343	65018	65992	79155	79594	79671	79753	79931	79971	80149	80216	80762	80833	81603	81858	84270	84336	84433	84639	84807	84962	85363	91662	92140	92610	93978	114609	114769	124583	134728	140885	142678	148022	153090	161725	170506	171389	171392	197358	222068	222643	257397	286343	286827	339123	347734	387522	497189	497661	541468	100302736
GO:0007265	http://amigo.geneontology.org/amigo/term/GO:0007265	19	25	29	148	150	185	199	335	345	348	382	387	388	389	390	391	392	393	394	395	396	397	398	399	408	604	613	867	890	998	1012	1017	1026	1029	1072	1147	1278	1281	1398	1399	1435	1785	1786	1796	1894	1902	2048	2056	2057	2059	2149	2150	2151	2203	2245	2247	2255	2305	2664	2768	2782	2828	2840	2841	2843	2846	2859	2885	2889	2909	3084	3265	3479	3675	3688	3707	3717	3725	3837	3845	3925	3984	4067	4168	4218	4233	4254	4650	4653	4763	4803	4804	4851	4853	4893	4914	4983	5159	5175	5337	5516	5587	5662	5741	5861	5862	5863	5864	5865	5867	5868	5869	5870	5872	5873	5874	5878	5879	5880	5881	5894	5898	5899	5900	5906	5908	5911	5912	5921	5922	5923	5924	5925	5962	6014	6016	6091	6093	6237	6239	6242	6453	6464	6654	6655	6993	7042	7074	7077	7126	7157	7204	7409	7410	7454	7879	7984	8036	8153	8315	8437	8452	8473	8477	8550	8567	8625	8660	8711	8727	8729	8766	8829	8831	8844	8874	8878	8934	8936	8997	9002	9046	9101	9138	9162	9181	9230	9265	9266	9267	9289	9290	9363	9364	9367	9402	9411	9423	9448	9459	9475	9545	9609	9620	9639	9649	9693	9750	9826	9828	9844	9855	9869	9886	9908	9909	9912	9922	9927	9928	10125	10146	10152	10155	10156	10160	10161	10163	10211	10235	10251	10252	10253	10256	10276	10395	10411	10435	10451	10564	10565	10602	10603	10617	10630	10672	10750	10769	10787	10890	10966	10981	10982	11020	11021	11031	11135	11158	11159	11186	11188	11214	11235	11315	22800	22808	22821	22836	22899	22931	23011	23096	23101	23189	23191	23221	23229	23263	23268	23362	23365	23370	23433	23550	23580	23636	23682	25759	25780	25791	25837	25894	25959	26030	26053	26084	26230	26269	27040	27128	27237	27289	27314	27334	27352	28988	29098	29899	29984	30851	50618	50649	50650	50861	51196	51209	51277	51495	51552	51560	51715	51735	51762	53358	53916	53917	54509	54734	54848	54869	54922	55103	55160	55200	55288	55333	55647	55701	55738	55785	55845	56882	56990	57111	57216	57221	57343	57381	57403	57449	57480	57493	57531	57580	57646	57679	57698	57706	57799	57826	58480	64283	64284	64411	64787	64792	64857	64926	65078	65979	79109	79567	79574	79930	79933	80243	81848	81876	83452	83871	84033	84084	84249	84636	84904	84932	89846	89941	115557	115727	115827	116442	117178	121512	128239	128272	137735	142684	143872	148170	150786	152015	152273	153090	153478	157285	171177	201163	201475	202243	221002	221178	221472	221938	253980	282808	283455	285282	286205	286530	326624	338382	339122	345930	347273	347517	373509	376267	389337	401258	401409	440073	440107	440730	643338	100271715	100271927
GO:0007271	http://amigo.geneontology.org/amigo/term/GO:0007271	43	135	348	1131	1134	1136	1137	1138	1139	1140	1141	1142	1143	1144	1145	1146	1728	3908	5913	6863	6865	8292	8973	57053	60482	79608	89832	116372	111188157
GO:0007272	http://amigo.geneontology.org/amigo/term/GO:0007272	207	208	215	225	287	443	745	928	1191	1499	1605	1739	1890	1902	1959	2064	2068	2475	2581	2817	3074	3082	3084	3400	3611	3766	3792	4099	4118	4155	4359	4644	4653	4664	4665	4763	4915	4916	5354	5376	5453	5454	5467	5653	5660	5728	5914	5915	5916	6285	6326	6334	6497	6547	6647	6663	6900	7038	7040	7097	7133	7248	7368	7504	7572	7741	7851	7852	8443	8455	8506	8537	8604	8882	8890	8892	8893	8898	9451	9514	9639	9896	9921	9928	10100	10215	10397	10810	10939	11202	22933	23114	23136	23205	23405	26011	27242	51090	53616	56288	57211	57463	57716	64398	79152	79628	81846	83700	83742	84504	84668	114569	152189	163175	200576	256987	349149	388585	400746
GO:0007274	http://amigo.geneontology.org/amigo/term/GO:0007274	104	1103	1128	1134	1136	1137	1138	1140	1141	1142	1143	1144	1145	1146	1837	1960	2119	5024	5864	5913	6812	8973	9256	9873	22953	23095	23504	60482	85366	85376	89848	150221	246329	440804
GO:0007292	http://amigo.geneontology.org/amigo/term/GO:0007292	174	268	283	596	658	668	675	891	994	1082	1499	1618	1730	1761	2067	2069	2120	2185	2309	2488	2492	2620	2661	3020	3074	3248	3297	3479	3549	3566	3624	3625	3952	4292	4327	4438	4846	4880	4882	5073	5139	5241	5347	5518	5573	5743	5806	5889	5997	6194	6654	6714	6790	6795	6875	7130	7153	7272	7314	7543	7784	8061	8085	8204	8239	8549	8654	9210	9319	9510	9665	9757	9897	9985	10017	10361	10388	10766	11144	11218	22932	22933	23318	23397	23411	23626	26271	27030	29781	51087	51441	54361	54852	55124	56776	56907	57178	64848	79670	80336	83943	84072	84501	84515	84930	85315	91603	94027	122042	130951	135935	147872	157777	163589	164091	201164	254394	254528	259266	284071	317761	339834	342977	344018	344758	346673	347688	402381	494551	728637	100125288	100526761	101928601
GO:0007369	http://amigo.geneontology.org/amigo/term/GO:0007369	90	92	93	187	335	652	655	657	659	1284	1289	1290	1291	1294	1295	1301	1303	1499	1605	1738	1855	1856	1954	1969	2001	2114	2116	2131	2132	2138	2139	2253	2260	2263	2294	2296	2335	2627	2719	2821	3170	3172	3196	3207	3281	3557	3586	3624	3673	3675	3676	3678	3679	3685	3688	3689	3690	3691	3693	3909	3912	3914	3975	4040	4041	4086	4087	4088	4089	4155	4313	4317	4318	4323	4324	4771	4838	5015	5076	5460	5566	5573	5598	5607	6045	6194	6422	6423	6615	6657	6722	6862	6886	6911	6928	7048	7290	7296	7358	7403	7448	7473	7474	7479	7481	7709	8013	8091	8195	8289	8320	8324	8452	8516	8646	8861	8862	9241	9314	9350	9370	9421	9573	9646	10139	10399	10736	10818	22943	23122	23135	23168	23187	23275	23332	25949	26011	27031	29072	51176	51471	54623	55578	55614	55897	55997	56983	57045	57057	57216	57669	60412	60436	60626	64321	65125	79577	79923	79971	83595	83881	84913	89780	89870	90102	91355	91663	123169	130497	145258	154796	286204	642658	653275	100506013
GO:0007389	http://amigo.geneontology.org/amigo/term/GO:0007389	90	91	92	93	94	162	257	269	324	367	429	444	579	585	650	652	653	655	657	658	659	1044	1045	1046	1399	1482	1499	1649	1745	1746	1767	1856	1906	1947	1952	1954	1959	2016	2018	2019	2022	2033	2066	2114	2128	2138	2186	2246	2253	2255	2260	2263	2294	2296	2297	2302	2348	2622	2626	2637	2648	2668	2719	2735	2736	2737	2926	3087	3091	3169	3170	3199	3200	3201	3202	3203	3204	3205	3206	3207	3211	3212	3213	3214	3215	3216	3217	3218	3219	3221	3222	3223	3224	3225	3226	3227	3229	3232	3233	3234	3235	3236	3237	3238	3239	3280	3516	3549	3670	3684	3955	3975	4010	4036	4038	4040	4041	4086	4087	4088	4089	4090	4091	4188	4208	4222	4223	4242	4281	4300	4435	4487	4488	4617	4618	4760	4762	4821	4824	4825	4838	4851	4909	4920	5013	5015	5046	5075	5076	5080	5081	5087	5089	5090	5100	5125	5308	5311	5362	5566	5567	5591	5626	5649	5663	5681	5727	5916	5986	5991	5992	6015	6045	6091	6092	6405	6422	6423	6434	6469	6491	6493	6495	6496	6497	6604	6608	6615	6656	6722	6781	6790	6862	6899	6909	6910	6911	6926	6928	6935	6939	6997	7026	7046	7048	7080	7289	7403	7471	7472	7473	7474	7475	7476	7477	7478	7479	7482	7490	7516	7528	7545	7547	7703	7704	7832	7849	7855	8022	8092	8195	8313	8320	8481	8553	8557	8626	8642	8646	8701	8726	8828	8829	8831	8854	8861	8928	9096	9241	9289	9350	9355	9371	9421	9464	9573	9620	9645	9742	9839	9935	9968	10006	10159	10194	10220	10252	10297	10370	10371	10409	10512	10637	10655	10660	10683	10716	10718	10736	10818	10959	22823	22856	22943	22955	23237	23242	23314	23322	23432	23493	23500	23509	23639	23648	23770	25806	25911	25914	25928	26005	26146	26160	26585	27019	27023	27031	27152	28514	28996	29880	30062	50805	50937	51098	51176	51626	51668	51684	54345	54475	54567	54626	54778	54806	54880	54903	55036	55079	55081	55130	55212	55329	55502	55764	55897	55997	56033	56603	56983	56998	57057	57216	57453	57534	57545	57619	57669	57728	57801	57822	58495	58524	59343	60529	63917	63950	64321	64388	64399	64446	64853	65009	65057	79176	79191	79192	79365	79600	79728	79809	79971	80055	80114	80173	80199	83852	84100	84314	84504	84667	84678	84976	85407	89780	91355	92129	92344	92749	115948	118856	120237	121643	123016	123872	129880	130399	130497	134701	138162	140628	140947	145258	145873	153572	161582	163589	168507	170825	199699	200894	201164	204851	220136	221322	221833	284086	286204	339829	340260	340665	343930	344022	388389	388585	388591	389549	390992	441478	497189	653275	100532731	100532736
GO:0007398	http://amigo.geneontology.org/amigo/term/GO:0007398	657	1499	2001	2054	2114	3655	3684	3854	3975	4771	6293	6469	7709	8324	25806	51043	57154	57669	57822	60401	219287
GO:0007422	http://amigo.geneontology.org/amigo/term/GO:0007422	40	207	208	224	575	576	627	861	864	983	1020	1605	1910	1959	1960	2064	2065	2115	2668	2676	2817	2947	3084	3235	3236	3611	3670	3908	3913	4653	4664	4665	4744	4763	4803	4908	4909	4915	4916	5274	5376	5453	5454	5457	5970	6334	6497	6647	6663	7368	8506	9048	9076	9464	9480	9639	9968	10397	22933	23114	23405	30812	50674	53616	56288	57211	60484	64398	64843	79152	79628	91584	163175	400746
GO:0007492	http://amigo.geneontology.org/amigo/term/GO:0007492	652	657	677	1284	1289	1290	1291	1294	1295	1301	1303	1499	2131	2186	2253	2335	2626	2627	3065	3175	3227	3281	3624	3676	3678	3679	3685	3689	3693	3909	3912	3914	3915	3975	4087	4088	4089	4313	4317	4318	4323	4324	4838	4851	5083	5460	6657	6928	7040	7080	7448	8091	8320	9241	9573	9646	9968	22943	23168	23237	29072	53918	54623	55614	55897	57057	57669	64321	79577	79923	83595	83881	123169	100506013
GO:0007498	http://amigo.geneontology.org/amigo/term/GO:0007498	90	92	93	268	652	655	657	659	660	677	695	1969	2114	2116	2131	2132	2138	2139	2253	2260	2263	2294	2296	2303	2821	3055	3196	3207	3624	3673	3675	3688	3690	3691	3717	4086	4087	4088	4089	4145	4232	4771	4838	5017	5076	5457	5515	5566	5573	6169	6398	6423	6469	6608	6615	6722	6862	6886	6899	6911	6926	6939	7075	7296	7403	7422	7473	7474	7481	8013	8091	8320	8463	8516	8626	8646	8928	9241	9314	9350	9355	9421	9573	10220	10320	10370	10413	10683	10736	22806	22943	23135	23184	23275	23399	23414	27330	29072	51176	54517	55746	55897	56983	57045	57057	57669	60412	64321	64591	79191	79728	79971	83881	84667	89780	89870	130497	199699	286204	642658	728395	728403	100289087	100506013
GO:0007517	http://amigo.geneontology.org/amigo/term/GO:0007517	43	58	70	89	104	165	387	406	409	445	463	467	575	596	607	650	652	657	668	688	825	844	857	858	859	891	905	983	1020	1063	1073	1106	1134	1144	1270	1271	1281	1293	1301	1310	1385	1410	1432	1482	1489	1499	1525	1634	1655	1756	1832	1839	1901	1906	1938	1948	1958	1959	1960	2010	2022	2033	2047	2065	2066	2115	2121	2218	2247	2248	2253	2254	2260	2263	2273	2275	2280	2296	2317	2353	2475	2483	2535	2539	2627	2648	2660	2735	2817	2876	2931	3084	3131	3142	3156	3235	3236	3344	3399	3479	3516	3627	3670	3679	3720	3776	3792	3908	3911	3976	4036	4088	4089	4092	4205	4208	4209	4211	4223	4303	4487	4534	4604	4606	4607	4617	4618	4621	4624	4625	4633	4634	4637	4638	4654	4656	4703	4762	4763	4851	4868	5058	5077	5079	5081	5292	5300	5307	5318	5457	5463	5465	5469	5530	5562	5600	5629	5728	5925	5950	5997	5999	6198	6256	6261	6262	6285	6300	6442	6443	6444	6445	6469	6474	6495	6497	6525	6608	6664	6665	6717	6840	6876	6899	6901	6909	6910	6938	6939	6943	7004	7026	7040	7042	7046	7048	7049	7093	7134	7135	7137	7139	7161	7168	7273	7291	7402	7472	7474	7480	7490	7494	7504	7832	7881	7919	8048	8087	8320	8321	8324	8531	8557	8736	8763	8819	8837	8910	8912	8928	8929	9099	9148	9150	9172	9215	9241	9242	9318	9328	9421	9456	9472	9477	9734	9750	9759	9975	10038	10211	10277	10290	10324	10362	10409	10413	10472	10521	10660	10791	10818	10869	11023	11149	22801	22808	22933	22943	22953	22989	23060	23363	23411	23414	23493	23764	26263	26281	26287	26471	26508	26548	26576	26585	27063	27230	27302	28514	29895	30812	50937	51111	51176	51460	51548	51676	51778	51804	53339	53834	54567	54583	55352	55553	55636	55692	55898	55909	56203	56261	56603	56704	57057	57158	57190	57216	57462	57486	57493	57496	57817	58529	59269	60485	60529	63950	64091	64208	64220	64321	64855	78994	79647	79784	79810	84159	84300	84466	84976	85366	89780	92737	93185	93649	93986	94104	115509	126272	127294	129446	131377	136319	140465	140578	140706	140947	145258	146862	150572	150921	161882	163126	196541	221496	221662	221937	245806	246329	283078	283149	283284	341405	347273	389827	493829	497189	642658	100128927	100271849	101929726
GO:0007530	http://amigo.geneontology.org/amigo/term/GO:0007530	190	268	367	668	1761	2254	2516	2796	3643	3645	4216	5729	6658	6662	6715	6736	6943	7490	7536	10370	51804	54361
GO:0007548	http://amigo.geneontology.org/amigo/term/GO:0007548	91	92	116	117	174	190	268	269	283	367	408	409	546	558	578	581	595	596	598	599	638	653	654	657	658	666	668	675	835	836	867	1051	1271	1299	1399	1495	1499	1515	1586	1588	1602	1761	2067	2069	2099	2175	2188	2189	2253	2254	2255	2288	2295	2296	2309	2316	2488	2491	2492	2516	2620	2623	2625	2626	2627	2661	2796	3020	3148	3157	3172	3205	3206	3207	3239	3293	3295	3309	3383	3417	3622	3623	3624	3625	3643	3815	3952	3955	3972	3973	3975	4036	4040	4089	4090	4142	4201	4254	4257	4323	4327	4436	4438	4521	4678	4762	4824	4846	4914	4920	5087	5156	5159	5241	5245	5310	5568	5781	5798	5806	5872	5914	5926	5927	5950	5972	6092	6240	6299	6382	6422	6423	6469	6586	6647	6662	6665	6714	6715	6716	6736	6770	6777	6874	6926	6932	6943	7022	7042	7046	7080	7098	7110	7301	7314	7422	7425	7474	7476	7482	7484	7490	7536	7543	7784	7812	8031	8195	8204	8322	8372	8433	8531	8626	8644	8743	8751	8879	8890	8892	8893	8894	8999	9125	9210	9289	9353	9468	9510	9667	9757	9985	10018	10046	10184	10265	10272	10370	10371	10388	10409	10461	10549	11144	22836	22862	23411	23414	23598	23626	23639	25836	25976	26471	30812	51665	51742	51804	54361	55366	55636	56159	56311	56729	56956	57122	57599	57728	58524	59338	63946	63951	64220	64591	80000	81930	83943	83990	84159	84733	89766	91181	91603	117154	122042	128637	130497	131118	132625	140947	152006	157506	192670	259266	317719	344758	378948	400629	431707	497189	642636	642658	728395	728403	100289087	101927581
GO:0007568	http://amigo.geneontology.org/amigo/term/GO:0007568	18	25	100	133	148	177	183	207	267	268	317	328	347	351	383	384	406	445	472	490	545	578	596	597	604	632	657	675	706	710	796	811	821	835	842	847	983	1021	1026	1028	1029	1030	1075	1111	1267	1268	1284	1311	1385	1410	1432	1490	1495	1515	1543	1605	1634	1644	1728	1738	1788	1906	1910	1938	1965	1984	2021	2022	2027	2055	2056	2067	2068	2290	2305	2309	2353	2475	2516	2692	2706	2729	2730	2775	2796	2879	2885	2915	2934	2937	2956	3014	3135	3156	3159	3265	3356	3383	3398	3416	3484	3485	3488	3586	3600	3611	3622	3635	3654	3658	3689	3725	3727	3779	3805	3845	3861	3868	3884	3889	3952	3987	4000	4017	4035	4215	4282	4303	4311	4316	4335	4353	4436	4508	4512	4521	4538	4726	4780	4791	4869	4887	4889	4914	4968	4976	5028	5037	5054	5074	5076	5079	5105	5144	5159	5176	5179	5309	5371	5423	5428	5449	5549	5580	5591	5604	5621	5663	5728	5743	5745	5933	5970	6185	6198	6376	6506	6531	6558	6622	6647	6648	6720	6722	6774	6787	6870	6909	6926	7014	7015	7040	7043	7048	7054	7076	7077	7133	7157	7225	7291	7298	7351	7352	7412	7471	7486	7799	7994	8091	8301	8438	8550	8564	8626	8678	8692	8893	8932	8942	9076	9093	9104	9212	9361	9365	9516	9521	9891	9992	10000	10135	10229	10269	10498	10533	10769	10783	10804	10891	11179	11200	11231	11277	22846	22925	22937	22943	23137	23268	23410	23411	23515	23636	25942	25989	26156	26271	26272	27230	27250	27429	29842	30001	50507	51022	51343	51384	51389	51761	53615	54708	55170	55532	55607	56729	57178	57817	63826	79677	80169	80317	83596	83719	84417	85289	85290	87178	115004	120892	131601	140679	140823	147183	222236	266740	286053	391723	493856	494470	728224	100132386	100996750
GO:0007585	http://amigo.geneontology.org/amigo/term/GO:0007585	128	134	401	477	669	1137	1329	1353	1355	1439	1602	1906	1909	2006	2324	2530	2548	2741	2744	2902	3176	3202	3340	3714	4124	4204	4692	4923	4929	5090	5864	6439	6440	6441	6939	7134	7352	7403	7763	8862	8929	9407	9427	9618	9935	10800	10905	22871	23178	26164	30012	50515	50832	54413	55967	57190	57555	57616	79068	83931	92170	170825	653509	729238
GO:0007586	http://amigo.geneontology.org/amigo/term/GO:0007586	12	48	150	248	279	335	336	358	362	885	887	948	949	1118	1128	1131	1133	1208	1314	1392	1504	1645	1646	1814	1890	2168	2169	2255	2693	2980	2981	2984	3274	3783	3784	3938	3949	3952	4585	4588	4760	4762	4883	4986	4987	5020	5021	5222	5225	5357	5406	5408	5644	5645	5646	5731	5733	5950	6343	6446	6476	6514	6518	6523	6584	6662	6718	6750	6779	6863	7031	7032	7033	7099	7349	7376	7421	7429	7430	7442	8435	8544	8972	9026	9245	9414	10062	10753	10874	10891	11171	27159	27347	29881	29887	50848	51302	51474	51738	54106	55765	56287	56667	57817	64081	64127	64240	64241	65010	65125	65266	65267	79924	80168	90226	91603	113235	114131	115111	116519	140947	170302	340204	340547	388743	389015	389383	440387	497189	643834	643847	100507055
GO:0007588	http://amigo.geneontology.org/amigo/term/GO:0007588	134	135	136	148	183	185	186	359	360	362	363	364	366	525	551	552	554	1136	1141	1143	1184	1187	1188	1312	1811	1813	1814	1906	1910	2771	2981	3162	3758	3778	4192	4302	4867	4868	4879	4881	5002	5020	5455	5660	6338	6340	6781	6863	6865	7369	7442	7827	8645	9368	9380	10686	10699	10725	23327	27131	50617	54577	55243	64240	64241	80763	81693
GO:0007606	http://amigo.geneontology.org/amigo/term/GO:0007606	40	41	109	563	582	585	728	765	948	1258	1260	1262	1469	1470	1472	1813	2535	2774	2779	2780	2782	3710	3933	4025	4685	4975	4991	4992	4993	4994	4995	5024	5141	5284	5304	5330	5726	6337	6338	6339	6340	6531	7442	7480	7932	8195	8383	8386	8387	8388	8390	8392	8590	8989	9033	9038	9311	10678	10798	10941	22953	23538	26188	26189	26211	26212	26219	26245	26246	26248	26333	26338	26339	26341	26476	26492	26493	26494	26496	26529	26531	26532	26533	26538	26539	26595	26648	26658	26659	26664	26682	26683	26687	26689	26692	26693	26696	26707	26716	26735	26737	26740	29850	29989	29991	50831	50832	50833	50834	50835	50836	50837	50838	50839	50840	51176	51308	51764	54429	54831	56656	64108	79290	79295	79296	79310	79317	79324	79334	79339	79345	79346	79470	79473	79501	79541	79544	79846	80834	80835	81050	81061	81099	81127	81168	81282	81285	81300	81309	81318	81327	81328	81341	81392	81442	81448	81466	81469	81470	81472	81696	81697	81797	83597	83756	89797	119678	119679	119682	119687	119692	119694	119695	119749	119764	119765	119772	119774	120065	120066	120586	120775	120776	120787	120793	120796	121129	121130	121275	121364	122740	122742	122748	123041	124538	125958	125962	125963	126370	126541	127059	127062	127064	127066	127068	127069	127074	127077	127385	127534	127623	128360	128366	128367	128368	128371	128372	130075	130507	132112	134083	135924	135941	135946	135948	138799	138802	138803	138804	138805	138881	138882	138883	143496	143502	143503	144124	144125	150681	158046	158131	162998	196335	219417	219428	219429	219431	219432	219436	219437	219438	219447	219453	219464	219469	219473	219477	219479	219482	219484	219487	219493	219858	219865	219869	219870	219873	219874	219875	219952	219954	219956	219957	219958	219959	219960	219965	219968	219981	219982	219983	219986	254783	254786	254879	254973	255022	255725	256144	256148	259285	259286	259287	259289	259290	259292	259293	259294	259295	259296	282763	282770	282775	283092	283093	283110	283111	283159	283160	283162	283189	283297	283365	284383	284433	284521	284532	285093	285659	286362	286365	338398	338557	338662	338674	338675	338751	338755	340980	341152	341276	341359	341416	341418	341568	341799	342372	343169	343171	343172	343173	343406	343563	344892	346517	346525	346528	346562	347168	347169	347468	387748	389090	390036	390037	390038	390054	390058	390059	390061	390063	390064	390066	390067	390072	390075	390077	390078	390079	390081	390083	390084	390093	390113	390142	390144	390148	390151	390152	390154	390155	390157	390162	390167	390168	390174	390181	390190	390191	390195	390197	390199	390201	390260	390261	390264	390265	390271	390275	390321	390323	390326	390327	390429	390431	390433	390436	390437	390439	390441	390442	390445	390538	390648	390649	390882	390883	390892	391107	391109	391112	391114	391189	391190	391191	391192	391194	391195	391196	391211	392138	392309	392376	392390	392391	392392	393046	401427	401663	401665	401666	401667	401992	401993	401994	402135	403239	403244	403253	403273	403274	403277	403278	403282	403284	440153	441308	441608	441639	441669	441670	441911	441932	441933	442184	442185	442186	442191	442194	442361	504190	100507003	102723532
GO:0007618	http://amigo.geneontology.org/amigo/term/GO:0007618	18	92	100	351	551	552	1268	1812	1816	1910	2902	3074	4543	4808	5020	5021	5023	5028	5266	5270	5728	6406	6532	6863	7054	7067	7068	7432	7932	8528	10876	23542	43847	55585	63951	84152	282969
GO:0007626	http://amigo.geneontology.org/amigo/term/GO:0007626	18	111	114	135	220	238	320	321	348	351	372	409	435	460	463	477	538	551	774	793	1136	1137	1141	1143	1267	1392	1476	1497	1600	1621	1803	1812	1813	1814	1815	1826	1949	1958	2019	2043	2055	2059	2119	2257	2395	2548	2571	2636	2668	2693	2695	2741	2743	2764	2775	2784	2788	2861	2902	2906	2911	2915	3074	3084	3170	3218	3235	3236	3251	3358	3398	3620	3751	3766	4009	4045	4159	4204	4211	4644	4669	4857	4864	4886	4887	4909	4923	4929	4985	4986	4987	4988	5048	5071	5090	5153	5179	5194	5309	5532	5538	5581	5660	5728	6323	6387	6414	6531	6571	6616	6622	6623	6647	6801	6886	6900	7054	7080	7111	7143	7200	7248	7345	7545	8029	8322	8704	8997	9099	9112	9293	9620	9698	9896	10269	10499	10752	10882	11315	22876	23230	23259	23284	23544	23551	25946	26058	26090	27306	27429	28996	29801	51168	51286	51704	53616	54112	54982	55074	55079	55084	55236	55283	55636	55737	56172	57144	57152	57282	57555	57561	57626	57679	57731	58524	64072	80208	80243	83464	83715	84152	84189	89797	93145	114781	120892	123803	124925	127343	129521	148523	163175	257194	340990	347148	347730	390259
GO:0007631	http://amigo.geneontology.org/amigo/term/GO:0007631	135	181	183	351	434	680	796	885	886	1141	1268	1271	1374	1602	1812	1813	2019	2353	2475	2534	2641	2693	2744	2784	2834	2847	2902	3060	3061	3062	3351	3358	3375	3630	3952	3953	4159	4160	4326	4852	4886	4887	4889	4915	4985	4986	4987	4988	5020	5021	5028	5194	5367	5457	5697	5972	6774	6870	6939	7054	7200	7345	7349	8013	8484	8811	8862	9464	9518	9607	10022	10716	10874	26058	29105	51009	51052	51083	51738	51761	55585	56729	56923	59272	64220	64854	79924	80010	84251	112609	127343	130507	166379	222236	257194	283869	339403	347148	389400	390259	391723	440275
GO:0008037	http://amigo.geneontology.org/amigo/term/GO:0008037	49	167	226	351	575	682	836	921	923	928	948	949	1047	1236	1268	1462	1739	1794	1826	1949	1951	1954	2042	2043	2047	2048	2049	2219	2220	2350	2352	2515	2525	2596	2683	2909	3010	3305	3543	3911	3958	4240	4478	4685	4692	4897	4978	5016	5047	5175	5551	6091	6092	6363	6366	6677	6900	6950	7203	7275	7287	7417	7455	7534	7783	7784	8440	8547	8747	8748	8829	8851	9037	9898	10332	10371	10574	10575	10576	10666	10694	11055	11085	11151	22917	22932	22948	23022	23210	23705	26047	26998	27020	27242	27255	30815	30835	50863	51294	53340	54538	54760	55079	55118	55790	56130	56141	56253	57142	57453	57463	57549	57828	57829	63923	64221	64581	79820	79937	81035	81704	83639	84329	84466	84665	84868	91624	117144	117155	124626	124912	128434	133418	136242	148229	152330	157855	246777	257062	259197	284359	347732	375033	378807	390243	431705	100423062
GO:0008202	http://amigo.geneontology.org/amigo/term/GO:0008202	19	30	31	32	33	37	39	47	133	174	183	185	190	231	319	335	336	338	341	348	351	412	476	570	650	653	654	706	847	866	949	1050	1066	1071	1080	1081	1109	1181	1312	1392	1543	1544	1545	1548	1555	1557	1558	1559	1565	1571	1576	1577	1581	1582	1583	1584	1585	1586	1588	1589	1591	1592	1593	1594	1595	1609	1645	1646	1717	1718	1727	1958	2053	2055	2099	2194	2222	2224	2230	2232	2246	2260	2264	2488	2494	2516	2538	2539	2638	2672	2784	3069	3156	3157	3158	3283	3284	3290	3291	3292	3293	3294	3295	3422	3458	3490	3553	3565	3638	3815	3837	3930	3931	3949	3952	3953	3972	3988	3990	3991	4036	4047	4204	4504	4597	4598	4779	4790	4800	4801	4802	4864	5007	5087	5156	5444	5447	5467	5469	5562	5563	5618	5629	5641	5901	5978	6095	6097	6256	6307	6309	6319	6342	6469	6591	6615	6646	6647	6653	6667	6696	6713	6715	6716	6718	6720	6721	6770	6777	6783	6799	6817	6820	6822	7108	7124	7364	7366	7367	7421	7436	7533	7536	7555	7923	8029	8074	8309	8431	8435	8542	8578	8630	8644	8647	8720	8856	8879	8912	9023	9256	9420	9453	9572	9619	9784	9885	9965	9971	10005	10170	10202	10273	10449	10577	10613	10654	10682	10720	10826	10858	10891	10901	10948	10998	11001	11160	11161	11218	22937	23411	23541	23600	23780	25830	25976	26031	26119	27120	27122	27284	27329	29842	29881	50700	50814	51083	51141	51144	51170	51171	51302	51360	51422	51474	51478	51588	51700	51706	51741	54361	54490	54576	54658	54982	55004	55809	55911	56603	57540	57678	57704	59338	64746	64788	64801	79071	79154	79644	80025	80270	83930	84649	84650	84681	91734	93517	112812	114876	114879	114880	114881	114883	116519	120227	134429	140856	145264	158219	255738	285440	340665	340895	403313	441282	445329	100861540
GO:0008213	http://amigo.geneontology.org/amigo/term/GO:0008213	546	635	672	1499	1786	1789	2091	2107	2122	2145	2146	2625	2641	2672	2935	3006	3007	3008	3009	3275	3276	3662	3720	4000	4089	4204	4221	4297	4302	4524	4602	5079	5081	5110	5252	5865	5870	5926	5929	6018	6304	6419	6598	6628	6634	6830	6839	7403	7468	7799	7832	7936	8085	8473	8726	9070	9545	9555	9646	9682	9739	9757	9836	9869	9971	10196	10419	10498	10664	10782	10919	11091	11105	11107	11108	11137	22823	22938	22976	23067	23081	23168	23411	23463	23476	23512	25895	25940	26038	26053	26097	26147	28989	29072	29104	30827	51111	51409	51451	51504	51742	54093	54496	54623	54790	54880	54904	55011	55170	55183	55251	55352	55471	55677	55693	55818	55870	55904	56254	56341	56950	56979	57343	57673	58508	59335	59336	63925	63946	63976	63978	64324	64754	79084	79091	79447	79609	79624	79723	79813	79823	79918	80204	80312	80335	80349	80854	83852	84193	84332	84444	84661	84787	90780	90826	93166	94104	115294	134145	140690	143241	149281	150572	151194	196483	196541	200424	221143	254013	283742	387893	399818	751071	110599564
GO:0008214	http://amigo.geneontology.org/amigo/term/GO:0008214	3299	3720	5253	5927	7320	7403	7404	8242	8284	9682	10765	22992	23028	23030	23081	23133	23135	23210	51400	51780	54784	55693	55806	55818	79697	79831	80853	84159	84678	84864	221037	221656	390245
GO:0008277	http://amigo.geneontology.org/amigo/term/GO:0008277	55	100	116	133	154	155	156	187	238	333	408	409	493	636	718	799	801	858	1113	1258	1259	1407	1609	1759	1785	1813	1814	1906	2147	2253	2535	2696	2771	2779	2786	2788	2850	2852	2868	2869	2870	2922	2931	2966	2978	2979	2986	3000	3351	3357	3576	3925	4233	4836	4842	4987	4988	5064	5082	5145	5148	5149	5158	5245	5341	5475	5578	5653	5996	5997	5998	5999	6001	6002	6003	6004	6010	6011	6093	6295	6352	6622	6754	6855	6900	6993	7289	7474	7529	8490	8601	8786	8787	8862	9397	9455	9475	9501	9626	9628	9737	9815	10266	10267	10268	10419	10636	10868	10988	11251	11343	22844	23032	23173	23236	23295	23322	23349	23746	25818	28964	29767	29978	43847	51196	54550	55188	55737	56246	57406	57528	57561	64407	79823	84062	84687	85397	112609	115727	120892	131890	386617	441925	100506013
GO:0008334	http://amigo.geneontology.org/amigo/term/GO:0008334	472	4686	5394	5976	6628	6634	6635	6636	6637	6741	7884	11044	22916	23318	25888	27257	51692	53981	54464	54512	55149	64282	64852	79670	84967	90459	134353	167153	167227
GO:0008356	http://amigo.geneontology.org/amigo/term/GO:0008356	2119	2258	2801	3622	5080	5460	6660	7005	7484	7704	9181	10096	10097	10636	10890	56288	85440	259266	346673	387755
GO:0008380	http://amigo.geneontology.org/amigo/term/GO:0008380	676	708	988	1153	1195	1196	1198	1207	1477	1478	1479	1653	1655	1659	1660	1665	1859	1993	1994	2081	2332	2334	2483	2521	2962	2963	3167	3178	3181	3183	3184	3185	3187	3188	3189	3190	3191	3192	3303	3312	3550	3958	4116	4154	4236	4654	4670	4686	4809	4841	4857	4858	4904	4928	5093	5094	5295	5356	5411	5430	5431	5432	5433	5434	5435	5436	5437	5438	5439	5440	5441	5511	5515	5518	5546	5725	5935	5936	5978	6100	6207	6231	6421	6426	6427	6428	6429	6430	6431	6432	6433	6434	6606	6625	6626	6627	6628	6629	6631	6632	6633	6634	6635	6636	6637	6638	6651	6732	6733	6830	6936	7009	7072	7375	7490	7536	7737	7919	8106	8175	8189	8220	8227	8233	8241	8449	8458	8487	8559	8563	8570	8621	8683	8882	8896	8899	8996	9092	9128	9129	9169	9295	9343	9360	9406	9410	9416	9444	9541	9584	9588	9589	9716	9733	9775	9785	9879	9904	9939	9967	9984	9991	10073	10081	10084	10147	10150	10179	10181	10189	10199	10212	10236	10250	10262	10283	10284	10285	10286	10291	10419	10421	10450	10465	10492	10521	10523	10569	10594	10625	10656	10657	10658	10659	10713	10772	10891	10898	10907	10914	10921	10922	10929	10946	10949	10978	10992	11017	11030	11051	11066	11100	11129	11157	11168	11171	11189	11193	11218	11319	11325	11338	22794	22826	22827	22828	22889	22913	22916	22927	22938	22985	23020	23028	23064	23076	23091	23210	23283	23350	23398	23435	23450	23451	23517	23524	23543	23658	24144	24148	25766	25804	25862	25929	25949	25962	25980	26121	26528	26576	26986	26993	27238	27257	27258	27288	27316	27332	27336	27339	28960	29890	29894	29896	50628	51163	51202	51319	51329	51340	51341	51362	51428	51493	51503	51585	51593	51631	51634	51637	51639	51645	51690	51691	51692	51729	51747	51755	51759	53938	53981	54033	54496	54715	54845	54883	54957	54960	55015	55094	55110	55119	55131	55234	55285	55339	55544	55596	55599	55660	55677	55692	55696	55702	55749	55796	55954	56259	56339	56853	56949	57187	57396	57703	57716	57721	57794	57805	57819	58155	58506	58509	58517	59286	60625	60677	60680	64121	64783	65109	79026	79042	79066	79171	79228	79622	79650	79665	79760	79833	79869	80004	80145	80746	81608	83443	83707	83759	83989	84081	84292	84321	84530	84687	84811	84844	84872	84950	84967	84991	85437	91603	91746	92906	96764	113146	116461	135295	139804	140432	140890	144983	146713	151987	153527	154007	159163	199746	202559	220988	221662	246744	282996	283375	283989	284695	285672	339487	348093	378948	378949	378950	392517	494115	100534012	100534599	102724594
GO:0008544	http://amigo.geneontology.org/amigo/term/GO:0008544	91	182	224	247	301	360	412	474	488	538	596	646	652	677	823	826	836	861	865	1001	1041	1294	1308	1382	1474	1475	1490	1499	1513	1514	1515	1594	1638	1775	1823	1824	1825	1828	1829	1830	1832	1834	1896	1956	1969	1999	2012	2068	2069	2071	2125	2146	2171	2252	2255	2260	2263	2296	2304	2312	2317	2319	2355	2709	2735	2810	3065	3066	3204	3229	3280	3488	3516	3624	3643	3664	3713	3714	3728	3846	3848	3849	3850	3852	3853	3854	3855	3856	3857	3858	3859	3860	3861	3866	3868	3872	3875	3880	3881	3882	3883	3884	3886	3887	3888	3889	3890	3891	3892	3909	3911	3914	3918	4014	4038	4089	4097	4488	4610	4644	4647	4664	4665	4763	4831	4851	4909	4926	5017	5045	5046	5048	5068	5080	5154	5266	5275	5308	5317	5318	5351	5453	5454	5459	5465	5467	5469	5493	5583	5604	5650	5652	5660	5727	5744	5948	5970	6093	6278	6304	6424	6431	6469	6608	6615	6647	6654	6662	6698	6699	6700	6701	6703	6704	6705	6706	6707	6768	6789	6820	7027	7042	7051	7053	7062	7124	7251	7357	7399	7401	7421	7454	7474	7480	7538	7976	8202	8323	8394	8456	8502	8549	8609	8626	8643	8644	8687	8688	8689	8717	8754	8796	8861	8985	9079	9113	9119	9314	9333	9355	9368	9475	9497	9555	9573	9620	9750	9817	10083	10269	10413	10427	10468	10481	10555	10626	10628	10855	10913	11005	11078	11166	11187	22943	23022	23086	23254	23493	23513	23581	23764	25818	25833	25861	25928	25932	25984	26085	26133	26154	26160	26239	27032	27121	27152	28514	29841	43847	43849	50604	50814	51057	51083	51350	51384	51535	51806	54206	54345	54474	54845	54888	55283	55366	55504	55506	55612	56603	57216	57822	57830	58495	60401	60485	60529	63036	64065	64434	64919	79152	79755	79955	79977	80173	80199	80326	80736	81850	81851	81858	81870	81871	83895	83896	83897	83899	83900	83901	83902	84189	84283	84518	84616	84648	85280	85285	85289	85290	85291	85293	92344	94234	112802	114803	117531	121391	125115	125981	126638	126695	130120	135228	140258	140807	144501	147183	147409	147495	149018	161497	162605	163778	192666	196374	199834	204219	220074	254910	254950	284827	286887	319101	337879	337880	337882	337959	337960	337963	337966	337967	337969	337970	337971	337972	337973	337974	337975	337976	337977	337978	337979	338785	340481	340654	342574	353131	353132	353133	353134	353135	353137	353139	353140	353141	353142	353143	353144	353145	353288	353323	353332	353333	374454	386674	386675	386676	386677	386678	386679	386681	386682	386683	386684	386685	387264	387266	387267	387273	388533	388585	388697	388818	389207	390792	404203	439915	440021	440023	440050	440051	448835	574414	643394	643414	643418	643803	643812	645027	653240	728224	728255	728279	728299	728318	730755	100129271	100131902	100132386	100288323	100505724	100505753	100507608	100533177	100653049	100996750
GO:0008637	http://amigo.geneontology.org/amigo/term/GO:0008637	207	291	292	409	487	551	572	578	581	596	598	637	638	664	665	666	815	841	885	1191	1386	1869	2066	2139	2395	2537	2729	2730	2810	2852	2876	2931	2932	3002	3082	3099	3303	3329	3433	3479	3725	4000	4318	4719	4836	4976	5071	5329	5366	5516	5599	5716	6648	7027	7029	7157	7159	7161	7529	7531	7532	7533	7534	7755	8326	8398	8626	8739	8743	8996	9026	9141	10018	10059	10105	10449	10962	10971	11040	23368	25994	26355	27113	27141	27166	28978	29108	51024	51025	51499	54978	55288	55737	56947	57539	57805	64112	64422	65018	79017	79594	79680	84334	84883	89941	90427	90529	92609	93974	117145	203245	255027	282991	284114	400916	100463289
GO:0008643	http://amigo.geneontology.org/amigo/term/GO:0008643	207	208	358	359	360	364	366	673	718	1389	1432	1812	1906	1909	2171	2542	2688	2695	2719	2887	2931	3099	3479	3553	3630	3643	3667	3952	4205	4780	5167	5295	5319	5357	5458	5467	5473	5579	5584	5741	5781	5906	6041	6198	6248	6253	6272	6506	6513	6514	6515	6517	6518	6523	6524	6527	6814	6927	7015	7124	7248	7355	7429	7430	7525	8013	8218	8660	8682	9370	9481	9847	9962	9963	9965	10237	10559	10580	10776	11046	11132	11182	23169	23433	23443	25999	26060	26291	26503	28999	29988	50651	51151	51422	51548	51763	53916	54020	55022	55032	55314	55343	55600	55829	55974	56606	57210	57761	65010	66035	79058	79602	81031	83667	84255	84879	84912	85414	89872	91749	91869	113829	114882	114898	115584	125206	126321	144195	148808	154091	155184	200010	219855	252983	282679	286753	338557	340146	344901	375611	388581	388931
GO:0009100	http://amigo.geneontology.org/amigo/term/GO:0009100	28	175	176	267	325	411	432	433	538	596	633	650	658	659	746	957	1236	1280	1301	1462	1463	1464	1471	1499	1603	1634	1650	1798	1839	1990	2131	2132	2134	2135	2137	2218	2300	2523	2524	2525	2526	2527	2528	2529	2530	2589	2590	2591	2623	2650	2651	2673	2683	2801	2817	3073	3074	3091	3340	3373	3423	3425	3479	3549	3600	3703	3718	3955	4121	4122	4124	4125	4126	4242	4245	4247	4248	4249	4321	4351	4504	4582	4584	4585	4586	4588	4589	4597	4864	5046	5074	5238	5351	5352	5372	5373	5467	5589	5663	5806	5861	5986	6048	6184	6185	6363	6366	6388	6400	6448	6480	6482	6483	6484	6487	6489	6569	6646	6934	7327	7415	7423	7841	7844	7903	7991	8128	8473	8509	8702	8703	8704	8705	8706	8707	8708	8813	8818	8869	8985	9215	9245	9321	9331	9334	9348	9394	9445	9452	9469	9514	9526	9528	9653	9695	9806	9945	9951	9953	10005	10071	10090	10164	10195	10206	10267	10299	10317	10318	10329	10331	10347	10402	10565	10585	10610	10675	10678	10690	10724	10855	10905	10956	11041	11061	11070	11093	11226	11227	11236	11253	11261	11277	11282	11285	11315	11320	22822	22845	22856	22906	23071	23169	23193	23213	23236	23275	23324	23333	23509	23553	25825	25834	26035	26229	26232	26270	26290	26301	26574	27087	27090	27230	29071	29880	29906	29929	29940	29954	30815	50515	50614	50859	51006	51009	51046	51146	51172	51301	51363	51465	51809	53947	54344	54360	54480	54550	54790	54928	55343	55454	55501	55568	55624	55741	55757	55768	55790	55808	55858	55959	56052	56548	56667	56886	56913	56983	56999	57134	57171	57216	57452	58505	63827	63917	63941	64083	64131	64132	64168	64377	64409	64579	64689	64772	64788	64840	66008	79053	79070	79087	79147	79158	79369	79586	79623	79625	79644	79690	79695	79796	79868	79947	80267	80312	81618	81792	81849	81876	83539	83548	84002	84061	84197	84447	84572	84620	84750	84752	84892	84920	85365	89792	90161	91319	91445	91949	92126	92370	93010	94025	113189	114805	116150	117248	118430	120071	123264	124583	124872	126792	129807	133584	135152	140453	140687	143662	143888	144245	145173	146664	147991	148789	152002	152586	166012	168391	170384	192134	199857	200185	200424	200810	200958	201595	222537	256281	256435	266722	283417	283463	283464	285203	286148	337876	338596	340485	374378	374907	387923	394263	440138	442117	644974	727897	727936	728819	729920	100128731	100528030
GO:0009112	http://amigo.geneontology.org/amigo/term/GO:0009112	55	100	316	353	790	978	1373	1503	1723	1806	1807	1890	2475	2618	2766	3251	4329	4522	5471	5594	5631	6240	6470	7298	7372	7498	8833	9615	10606	23028	25902	51292	51727	56474	56952	646625
GO:0009123	http://amigo.geneontology.org/amigo/term/GO:0009123	89	100	116	132	142	158	159	203	204	205	215	226	229	230	270	271	272	353	387	405	471	477	481	498	506	509	513	514	515	516	517	518	521	522	523	525	526	538	539	572	637	669	670	706	790	863	891	957	983	1327	1329	1337	1339	1346	1347	1350	1352	1355	1497	1537	1633	1635	1716	1723	1738	1739	1740	1841	1854	2023	2026	2027	2103	2203	2395	2584	2597	2618	2631	2645	2646	2819	2821	2987	3091	3098	3099	3101	3251	3303	3312	3356	3479	3614	3615	3630	3643	3692	3939	3948	4204	4354	4436	4508	4509	4512	4513	4514	4519	4535	4536	4537	4538	4539	4540	4621	4622	4624	4625	4626	4656	4694	4695	4696	4697	4698	4700	4701	4702	4704	4705	4706	4707	4708	4709	4710	4711	4712	4713	4714	4715	4716	4717	4718	4719	4720	4722	4723	4724	4725	4726	4728	4729	4731	4907	4967	5027	5167	5169	5198	5207	5208	5209	5210	5211	5213	5214	5223	5224	5230	5232	5236	5313	5315	5465	5471	5562	5563	5571	5631	5634	6389	6391	6392	6470	6472	6622	6774	6834	6901	7040	7083	7084	7114	7167	7298	7371	7372	7378	7381	7384	7385	7386	7388	7415	8473	8573	8604	8833	9167	9377	9414	9512	9551	9605	9611	9759	10059	10105	10111	10165	10229	10476	10591	10606	10632	10845	10891	11163	11164	11165	11277	11284	11315	11319	22978	26137	26289	26330	27089	27109	29103	29789	29796	30968	50808	51020	51085	51103	51292	51341	51422	51548	51727	53343	53632	54205	54541	54949	54963	54981	55022	55190	55312	55526	55753	55967	56952	56953	56975	57017	57103	57673	63979	64077	64802	65018	65220	79085	79736	80201	81602	83440	83549	84275	84277	84300	84433	84618	84701	93974	114789	122481	122622	129607	136332	139596	151531	158067	170685	195827	201163	201626	221264	221823	246269	260425	267020	283209	339123	374291	377841	387712	388753	400916	440567	441531	790955	100506422	100532726	102157402
GO:0009132	http://amigo.geneontology.org/amigo/term/GO:0009132	89	203	204	205	226	229	230	272	405	572	669	863	954	956	957	1739	1740	1841	2023	2026	2027	2103	2203	2584	2597	2645	2646	2819	2821	2987	3091	3098	3099	3101	3356	3479	3630	3643	3692	3939	4354	4656	4830	4831	4832	4833	4967	5027	5207	5208	5209	5210	5211	5213	5214	5223	5224	5230	5232	5236	5313	5315	5465	5562	5563	5571	6774	7167	8382	8473	8573	8604	8802	9414	9583	9611	9759	10201	10891	11164	11277	11319	26137	26289	26330	29922	50808	51085	51341	51422	51548	51727	53343	53632	54541	55526	55753	57103	79873	80201	83440	84433	122481	129607	131870	136332	158067	195827	221264	260425	283209	283927	339123	347736	377841	387712	441531
GO:0009141	http://amigo.geneontology.org/amigo/term/GO:0009141	89	100	116	132	142	203	204	205	215	226	229	230	272	387	405	477	481	498	506	509	513	514	515	516	517	518	521	522	523	525	526	538	539	572	637	669	670	706	790	863	891	956	957	983	1327	1329	1337	1339	1346	1347	1350	1352	1355	1497	1503	1537	1716	1738	1841	1854	2023	2026	2027	2103	2203	2395	2584	2597	2631	2645	2646	2773	2819	2821	2987	3091	3098	3099	3101	3303	3312	3356	3479	3614	3615	3630	3643	3692	3704	3939	3948	4204	4337	4338	4436	4508	4509	4512	4513	4514	4519	4521	4535	4536	4537	4538	4539	4540	4621	4622	4624	4625	4626	4656	4694	4695	4696	4697	4698	4700	4701	4702	4704	4705	4706	4707	4708	4709	4710	4711	4712	4713	4714	4715	4716	4717	4718	4719	4720	4722	4723	4724	4725	4726	4728	4729	4731	4830	4831	4832	4833	4967	4976	5027	5167	5169	5207	5208	5209	5210	5211	5213	5214	5223	5224	5230	5232	5236	5313	5315	5465	5562	5563	5571	5901	6389	6391	6392	6472	6622	6774	6834	6901	7040	7114	7167	7298	7371	7381	7384	7385	7386	7388	7415	8382	8473	8604	8802	9054	9167	9377	9512	9519	9551	9567	9605	9611	9759	10059	10105	10165	10201	10229	10243	10476	10632	10845	10891	10924	11164	11277	11315	11319	23433	25939	26137	26289	26330	27089	27109	27304	29103	29789	29796	29922	30968	50484	50808	51085	51103	51341	51422	51548	51562	51715	51727	53632	54205	54541	54949	54963	55022	55034	55270	55526	55669	55753	55967	56474	56975	57017	57103	57673	63979	64802	65018	65220	79077	79085	79631	79736	80201	83440	83549	84275	84277	84300	84701	93974	114789	120892	122481	129607	131870	158067	168537	195827	201163	201626	221264	246269	267020	283209	339123	347736	374291	387712	388753	400916	440567	441531	790955	100506422	100532726
GO:0009187	http://amigo.geneontology.org/amigo/term/GO:0009187	107	108	109	111	112	113	114	115	133	135	271	1267	1969	2977	2982	2983	2984	2986	3000	4878	4879	4880	4881	4882	5136	5138	5141	5142	5143	5144	5150	5151	5152	5741	5744	6095	8622	8654	10846	27115	55811	196883
GO:0009225	http://amigo.geneontology.org/amigo/term/GO:0009225	670	1798	2135	2530	2592	2673	2762	2931	2987	4245	4351	5238	5372	5373	5973	6675	7264	7358	7360	9945	10007	10020	23169	23443	29925	51005	54187	55577	55757	55790	56886	64841	80146	91373	124872	132789	197258
GO:0009259	http://amigo.geneontology.org/amigo/term/GO:0009259	31	32	38	47	89	107	108	109	111	112	113	114	115	116	132	133	135	142	158	159	203	204	205	215	226	229	230	270	271	272	353	387	405	471	477	481	498	506	509	513	514	515	516	517	518	521	522	523	525	526	538	539	570	572	637	669	670	706	790	863	891	957	983	1327	1329	1337	1339	1346	1347	1350	1352	1355	1497	1503	1537	1622	1723	1737	1738	1739	1740	1743	1836	1969	2023	2026	2027	2103	2180	2181	2182	2194	2203	2395	2584	2597	2618	2631	2639	2645	2646	2766	2773	2819	2821	2954	2977	2982	2983	2984	2986	2987	3000	3091	3094	3098	3099	3101	3155	3156	3157	3158	3251	3295	3303	3312	3356	3479	3614	3615	3630	3643	3692	3704	3939	3948	4204	4337	4338	4354	4436	4508	4509	4512	4513	4514	4519	4535	4536	4537	4538	4539	4540	4597	4598	4621	4622	4624	4625	4626	4656	4694	4695	4696	4697	4698	4700	4701	4702	4704	4705	4706	4707	4708	4709	4710	4711	4712	4713	4714	4715	4716	4717	4718	4719	4720	4722	4723	4724	4725	4726	4728	4729	4731	4830	4831	4832	4833	4878	4879	4880	4881	4882	4907	4967	4976	5027	5136	5138	5141	5142	5143	5144	5150	5151	5152	5160	5161	5162	5163	5164	5165	5166	5167	5169	5198	5207	5208	5209	5210	5211	5213	5214	5223	5224	5230	5232	5236	5313	5315	5465	5471	5538	5562	5563	5571	5634	5741	5744	5901	6095	6296	6319	6389	6391	6392	6472	6576	6622	6774	6783	6785	6799	6817	6819	6820	6822	6834	6901	6999	7040	7114	7167	7371	7372	7378	7381	7384	7385	7386	7388	7415	8050	8382	8459	8460	8473	8573	8604	8622	8654	8694	8801	8802	8803	8833	8942	9054	9060	9061	9167	9200	9374	9377	9414	9512	9524	9551	9567	9583	9605	9611	9759	10005	10059	10105	10157	10165	10201	10229	10243	10249	10380	10476	10606	10632	10654	10845	10846	10861	10891	10965	11163	11164	11165	11277	11315	11319	11332	22978	23205	23305	23417	23433	23597	25830	25874	26027	26137	26289	26330	27089	27109	27115	27233	27284	27304	29103	29789	29796	29922	30968	50808	51000	51085	51103	51144	51166	51268	51292	51341	51422	51548	51562	51660	51703	51715	51727	53343	53354	53632	54205	54541	54677	54704	54898	54928	54949	54963	54981	54988	54995	55022	55034	55066	55190	55229	55312	55526	55669	55711	55753	55811	55856	55902	55967	56474	56952	56975	57017	57103	57546	57673	57678	60481	60490	63979	64087	64802	64834	65018	65220	79071	79085	79621	79631	79646	79717	79736	79873	79877	79966	79993	80025	80201	80221	80347	81616	83401	83440	83549	84188	84275	84277	84300	84320	84433	84532	84649	84693	84701	84836	93974	114789	116285	117145	120892	122622	122970	123876	131870	134526	136332	137964	139596	142827	151531	168537	170685	195827	196883	197322	201163	201562	201626	221264	246269	260425	267020	283209	283927	284486	339123	341392	347734	347736	348158	374291	387712	388753	391365	400916	440567	441531	445329	641371	641372	790955	100532726	109703458
GO:0009262	http://amigo.geneontology.org/amigo/term/GO:0009262	100	132	1635	1716	1841	1854	2987	4521	4913	4968	6240	6241	6470	6996	7298	7374	8930	9519	23583	25939	26289	30833	50484	51020	51071	55270	56953	79077	79661	79873	81602	129607	131870	221264	252969	100506422
GO:0009266	http://amigo.geneontology.org/amigo/term/GO:0009266	37	133	134	153	154	207	409	472	488	490	545	573	796	841	844	929	947	1006	1026	1068	1153	1361	1387	1410	1616	1965	1967	2033	2047	2063	2246	2288	2308	2353	2475	2660	2729	2766	2932	3066	3162	3281	3297	3298	3299	3301	3303	3305	3306	3309	3310	3312	3313	3320	3326	3329	3337	3351	3356	3357	3479	3490	3552	3627	3654	4023	4067	4137	4277	4287	4513	4519	4763	4792	4842	4846	4914	4923	5024	5037	5313	5433	5468	5562	5566	5594	5595	5609	5611	5743	5931	5935	6117	6118	6119	6198	6387	6489	6548	6647	6750	6769	6782	7041	7057	7067	7175	7200	7226	7266	7341	7350	7351	7352	7415	7425	7442	7531	8531	8823	8890	8891	8892	8893	8989	9093	9261	9311	9451	9481	9529	9530	9531	9532	9658	10016	10049	10273	10294	10569	10728	10777	10808	10891	10893	11080	11168	22797	23411	26027	26353	26509	26973	27000	27344	27429	30001	49860	50801	51022	51182	51278	51316	51393	51501	55107	55466	56892	56925	57468	57521	57805	59335	59341	63982	64223	65084	79054	79752	80036	80196	81570	84335	84918	94241	113278	124535	158297	159119	162514	170506	284207	286133	376497	440275	440498	644139	644168	100130086	100507436	101928917
GO:0009268	http://amigo.geneontology.org/amigo/term/GO:0009268	40	41	411	760	1186	1520	2629	2695	2767	2822	2828	3373	3645	5066	5105	5176	5641	6548	6714	6750	6833	7274	7442	8111	8477	9033	9230	9311	10991	11261	26056	27035	50801	55364	57192	84329	125981	338567	342372
GO:0009299	http://amigo.geneontology.org/amigo/term/GO:0009299	405	468	728	1649	1655	2069	2301	2316	3091	3297	4005	4656	5460	5467	5469	6720	6722	6774	6830	7024	7157	10114	22890	54345	64321
GO:0009308	http://amigo.geneontology.org/amigo/term/GO:0009308	15	18	26	262	314	438	493	501	538	635	883	1119	1141	1312	1543	1621	1644	1725	1728	1757	1812	1815	2639	2861	3067	3176	3251	3350	3620	3630	3684	3689	4128	4129	4204	4929	4946	4947	4953	5037	5071	5153	6303	6531	6611	6622	6723	6799	6817	6819	6870	6999	7200	7412	8564	8639	8942	9056	9971	10394	11185	11315	23409	23446	23498	23657	25953	26002	27284	29958	51166	51573	51582	51686	54498	55349	55737	79814	85300	112483	113451	125061	130013	169355	196743	222236	284161	340562
GO:0009311	http://amigo.geneontology.org/amigo/term/GO:0009311	673	1486	2203	2525	2530	2548	2595	2683	2717	2760	3074	3425	3906	4123	4125	4126	4247	4668	4706	4758	4759	6483	6484	6513	7841	7903	8128	8706	8707	8708	8789	8972	9526	10317	10402	10825	11181	11253	23324	30815	51046	55808	57733	79690	80162	81849	84620	89792	129807	338596
GO:0009314	http://amigo.geneontology.org/amigo/term/GO:0009314	15	24	40	142	181	207	208	210	285	301	339	351	358	388	408	440	468	472	477	545	578	581	595	596	598	602	611	641	672	673	675	778	801	836	842	847	867	885	993	1020	1026	1032	1040	1111	1141	1153	1161	1196	1233	1258	1259	1263	1281	1385	1387	1396	1407	1408	1410	1432	1497	1535	1621	1642	1643	1647	1785	1788	1789	1812	1813	1814	1843	1894	1936	1956	1958	1965	1991	2002	2033	2063	2067	2068	2071	2072	2073	2074	2138	2140	2177	2189	2235	2237	2332	2353	2475	2515	2547	2625	2767	2776	2779	2780	2782	2792	2793	2868	2876	2885	2902	2903	2916	2956	2966	2978	2979	2986	3000	3014	3091	3150	3156	3157	3198	3265	3269	3274	3297	3309	3364	3373	3383	3398	3428	3592	3593	3627	3688	3713	3725	3726	3727	3735	3746	3747	3815	3845	3861	3981	4157	4193	4204	4212	4216	4221	4239	4255	4308	4311	4436	4537	4609	4734	4763	4776	4836	4867	4869	4914	4968	4986	4988	5111	5132	5145	5146	5148	5153	5158	5179	5187	5275	5295	5371	5422	5423	5424	5428	5429	5475	5481	5499	5500	5501	5562	5591	5599	5602	5603	5609	5743	5764	5788	5796	5810	5883	5888	5896	5936	5957	5970	5995	6010	6011	6101	6121	6154	6240	6247	6295	6354	6356	6387	6422	6423	6506	6507	6591	6738	6770	6785	6794	6833	6872	7040	7054	7056	7157	7158	7222	7287	7295	7299	7319	7320	7391	7398	7412	7439	7486	7507	7508	7516	7518	7520	7528	8091	8243	8372	8438	8450	8491	8493	8533	8553	8554	8692	8704	8792	8831	8863	8864	8930	9025	9094	9099	9112	9187	9212	9293	9397	9400	9575	9577	9600	9626	9683	9768	10002	10010	10135	10206	10269	10276	10277	10413	10522	10524	10635	10636	10692	10715	10856	10874	10974	10988	11011	11073	11200	11277	11284	11346	22890	22954	22976	23028	23173	23259	23373	23411	23514	23596	23621	23657	23746	25836	25896	26155	26224	26272	27020	27023	29086	50507	50848	51109	51149	51150	51426	51435	51455	51499	51514	51720	51761	51776	54107	54112	54413	54437	54617	54929	54962	55031	55159	55364	55693	55872	56160	56339	56852	57010	57103	57282	57646	57654	57805	57817	58473	58493	60626	63943	63979	64240	64326	64421	64710	64782	64859	65009	65123	79035	79073	79184	79823	79840	79913	81832	83658	83695	83759	83932	84083	84142	84152	84236	84328	84446	84694	85453	85456	85461	90313	90381	90410	90427	92815	92840	93589	94233	94241	112724	114769	120227	121457	123879	126006	131890	138162	143570	144715	150678	163859	164312	165918	167153	170506	201973	221391	221927	261734	285331	346007	348654	375757	388531	400410	404672	440275	594857	101060233	102724428
GO:0009410	http://amigo.geneontology.org/amigo/term/GO:0009410	9	10	13	18	26	30	41	95	100	114	135	186	196	199	218	314	358	383	405	445	570	590	670	779	790	801	842	845	874	890	1020	1036	1066	1141	1268	1269	1373	1392	1393	1429	1543	1544	1545	1548	1549	1553	1555	1557	1558	1559	1562	1564	1565	1571	1572	1573	1576	1577	1592	1621	1645	1723	1728	1785	1787	1788	1789	1800	1812	1813	1814	1815	1816	1834	1869	1906	1956	1958	1977	1978	2052	2053	2056	2155	2180	2185	2235	2308	2309	2326	2327	2328	2354	2475	2629	2660	2678	2690	2691	2693	2706	2729	2775	2806	2821	2876	2902	2903	2908	2937	2941	2944	2946	2947	2948	2950	3066	3172	3208	3251	3297	3309	3326	3329	3351	3356	3359	3383	4025	4176	4193	4257	4258	4259	4541	4835	4929	4986	4988	5020	5021	5105	5106	5111	5138	5153	5155	5176	5179	5244	5309	5446	5447	5468	5520	5530	5536	5562	5567	5577	5581	5582	5724	5742	5903	5925	5970	5997	5999	6001	6095	6097	6198	6261	6262	6263	6283	6529	6531	6546	6571	6609	6622	6647	6715	6716	6770	6776	6777	6799	6817	6863	6870	6999	7023	7040	7054	7074	7356	7366	8574	8620	8639	8682	8772	8787	8824	8837	8856	9049	9076	9101	9343	9446	9455	9456	9734	9915	10014	10249	10533	10720	10728	10858	10891	11200	22977	23284	23491	25807	25976	26050	26227	26575	27092	27284	29104	29785	51380	54206	54490	54541	54575	54576	54577	54578	54579	54600	54657	54658	54659	54905	56603	57103	57190	57412	57491	63826	64754	84152	84557	84687	91703	113612	114907	116285	119391	120227	120793	120796	134147	138805	196541	221935	246181	348158	387758	390084	390155	445329	100861540	100913187
GO:0009451	http://amigo.geneontology.org/amigo/term/GO:0009451	16	103	104	105	339	1736	1787	2091	3028	4234	4839	5073	6741	6894	8518	8731	8846	9582	9589	9836	10436	10785	10930	11062	22928	22929	23070	23091	23587	24140	25821	25917	25962	26610	26995	27037	27079	27292	27304	27350	29890	29960	29974	51002	51093	51106	51504	51531	51605	51654	54433	54482	54502	54517	54522	54802	54859	54888	54890	54901	54920	54931	54974	55006	55039	55140	55178	55226	55250	55505	55621	55623	55644	55651	55687	55695	55783	55798	56257	56339	56931	57379	57505	57570	57604	57721	60487	60489	63892	63899	64118	64172	64216	64783	79066	79068	79691	79828	79872	79922	79979	80324	80745	81605	81627	81890	83448	83480	83640	84267	84705	84881	90353	91801	91893	92345	93587	96764	113000	113802	114049	115708	115939	117246	123263	126789	127253	129450	130916	131870	131965	132612	134637	142940	144233	150962	152992	154743	158234	161931	164668	196074	200316	221078	221120	285367	285381	339175	348180	387338	100132911	100913187
GO:0009566	http://amigo.geneontology.org/amigo/term/GO:0009566	49	109	167	226	338	367	480	581	598	668	928	983	1047	1399	2054	2350	2352	2515	2683	2741	2743	3010	3020	3074	3205	3206	3207	3235	3236	3305	4033	4089	4179	4184	4240	4486	4809	4991	5016	5047	5104	5819	6674	6677	6690	6862	6895	6950	7026	7141	7142	7203	7222	7225	7417	7455	7543	7783	7784	7993	8086	8372	8531	8747	8748	8852	8912	9082	9898	9985	10007	10184	10343	10361	10388	10426	10566	10574	10575	10576	10694	10765	11022	11055	11057	11085	11315	22862	22917	22932	22948	23236	23627	25932	25945	26206	26476	26998	27120	43847	50506	51156	53340	54586	54760	55231	55521	55585	55726	55870	56159	57055	57113	57151	57599	57731	57828	57829	63978	64100	64753	79400	79820	79846	81623	81892	83639	84329	84750	84812	84944	85376	85413	89766	89869	90019	91646	93185	117144	117155	122258	122402	124626	124912	131375	132141	136242	147650	148229	148281	150159	150221	151056	152015	153218	157855	158062	164684	170370	246777	254528	256710	257062	284359	284680	317719	338879	347732	378807	390243	431705	440804	442867	494551	642636	100131137
GO:0009581	http://amigo.geneontology.org/amigo/term/GO:0009581	24	40	134	408	409	611	778	784	796	801	859	1040	1258	1259	1301	2047	2063	2294	2534	2767	2776	2779	2780	2782	2792	2793	2868	2916	2978	2979	2986	3000	3249	3356	3673	3728	3736	3815	4836	4914	4923	5132	5145	5146	5148	5158	5270	5310	5311	5475	5957	5995	6010	6011	6101	6121	6247	6295	6323	6387	6785	7222	7273	7287	7439	7442	8048	8195	8557	8989	9033	9094	9293	9311	9397	9600	9626	9780	10002	10343	10692	10893	10988	23173	23349	23596	23621	23746	25861	27039	50508	50801	51109	51761	54112	54437	55107	55584	56925	57010	57053	58473	59335	63895	63982	79054	79823	79955	80036	84059	84694	92840	93589	94233	114780	117531	117532	126006	131890	133060	161497	168507	221391	285331	342372	346007	388531	644168	101060233
GO:0009582	http://amigo.geneontology.org/amigo/term/GO:0009582	24	40	134	408	409	611	778	784	796	801	859	1040	1258	1259	1301	2047	2063	2534	2767	2776	2779	2780	2782	2792	2793	2868	2916	2978	2979	2986	3000	3249	3356	3673	3728	3736	3815	4836	4914	4923	5132	5145	5146	5148	5158	5270	5310	5311	5475	5957	5995	6010	6011	6101	6121	6247	6295	6323	6387	6785	6863	6869	7222	7273	7287	7439	7442	8048	8195	8557	8914	8989	9033	9094	9293	9311	9397	9600	9626	9780	10002	10343	10692	10886	10893	10988	23173	23349	23596	23621	23746	25861	27039	50508	50801	51109	51761	54112	54437	55107	55584	56925	57010	57053	58473	59335	63895	63982	79054	79823	79955	80036	84059	84694	92840	93589	94233	114780	117531	117532	126006	131890	133060	161497	168507	221391	285331	342372	346007	388531	644168	101060233
GO:0009593	http://amigo.geneontology.org/amigo/term/GO:0009593	563	765	801	845	846	949	1469	1470	1472	2645	2779	2780	3170	3651	3779	3929	4025	4825	4991	4992	4993	4994	4995	5284	5304	5726	6262	6786	6857	7043	7096	7097	7099	7442	7932	8383	8386	8387	8388	8390	8392	8590	8989	9033	9311	9619	10242	10333	10798	10941	22953	23538	23643	26188	26189	26211	26212	26219	26245	26246	26248	26333	26338	26339	26341	26476	26492	26493	26494	26496	26529	26531	26532	26533	26538	26539	26595	26648	26658	26659	26664	26682	26683	26687	26689	26692	26693	26696	26707	26716	26735	26737	26740	27094	27345	30819	50831	50832	50833	50834	50835	50836	50837	50838	50839	50840	51167	54209	54429	56656	64108	64127	79290	79295	79296	79310	79317	79324	79334	79339	79345	79346	79470	79473	79501	79541	79544	80834	80835	81050	81061	81099	81127	81168	81282	81285	81300	81309	81318	81327	81328	81341	81392	81442	81448	81466	81469	81470	81472	81696	81697	81797	83597	83756	119678	119679	119682	119687	119692	119694	119695	119749	119764	119765	119772	119774	120065	120066	120586	120775	120776	120787	120793	120796	121129	121130	121275	121364	122740	122742	122748	124538	125958	125962	125963	126370	126541	127059	127062	127064	127066	127068	127069	127074	127077	127385	127623	128360	128366	128367	128368	128371	128372	130075	132112	134083	135924	135941	135946	135948	138799	138802	138803	138804	138805	138881	138882	138883	143496	143502	143503	144124	144125	150681	158131	162998	196335	219417	219428	219429	219431	219432	219436	219437	219438	219447	219453	219464	219469	219473	219477	219479	219482	219484	219487	219493	219858	219865	219869	219870	219873	219874	219875	219952	219954	219956	219957	219958	219959	219960	219965	219968	219981	219982	219983	219986	254783	254786	254879	254973	255725	256144	256148	259285	259286	259287	259289	259290	259292	259293	259294	259295	259296	282763	282770	282775	283092	283093	283110	283111	283159	283160	283162	283189	283297	283365	284297	284383	284433	284521	284532	285093	285659	286362	286365	338398	338557	338662	338674	338675	338751	338755	340980	341152	341276	341416	341418	341568	341799	342372	343169	343171	343172	343173	343406	343563	344892	346517	346525	346528	346562	347168	347169	347468	387748	389090	390036	390037	390038	390054	390058	390059	390061	390063	390064	390066	390067	390072	390075	390077	390078	390079	390081	390083	390084	390093	390113	390142	390144	390148	390151	390152	390154	390155	390157	390162	390167	390168	390174	390181	390190	390191	390195	390197	390199	390201	390260	390261	390264	390265	390271	390275	390321	390323	390326	390327	390429	390431	390433	390436	390437	390439	390441	390442	390445	390538	390648	390649	390882	390883	390892	391107	391109	391112	391114	391189	391190	391191	391192	391194	391195	391196	391211	392138	392309	392376	392390	392391	392392	393046	401427	401663	401665	401666	401667	401992	401993	401994	402135	403239	403244	403253	403273	403274	403277	403278	403282	403284	440153	441308	441608	441639	441669	441670	441911	441932	441933	442184	442185	442186	442191	442194	442361	504190	644168	100293534	102723532
GO:0009595	http://amigo.geneontology.org/amigo/term/GO:0009595	912	949	3929	6608	7096	7097	7099	8993	10333	10392	11277	23643	54209	56253	57115	58484	64127	114548	114770	114771	284297	100293534
GO:0009612	http://amigo.geneontology.org/amigo/term/GO:0009612	40	58	183	207	285	355	358	387	440	476	477	572	578	623	632	654	664	784	834	835	838	841	859	891	943	958	1111	1116	1161	1185	1265	1277	1281	1301	1432	1535	1605	1634	1647	1756	1813	1834	1906	1956	2021	2022	2113	2115	2185	2353	2354	2534	2626	2729	2805	2821	3064	3249	3356	3371	3485	3549	3553	3596	3627	3659	3673	3725	3726	3727	3728	3736	3741	3746	3759	3776	3815	4055	4099	4212	4214	4316	4323	4353	4615	4762	4790	4792	4878	4914	5024	5027	5028	5138	5270	5310	5311	5468	5493	5595	5599	5601	5723	5727	5734	5743	5781	5879	5894	5970	6198	6262	6323	6387	6416	6507	6513	6546	6548	6610	6662	6714	6772	7040	7048	7057	7098	7099	7100	7132	7273	7349	7481	7507	7508	7832	8048	8061	8195	8200	8557	8738	8740	8772	8795	8796	8797	8915	8932	8989	9020	9033	9311	9378	9379	9531	9750	9759	9780	9994	10343	10628	10631	10746	22927	23349	23353	23621	25861	26047	26090	27039	27063	50801	50964	51284	51311	51761	54407	54532	55342	55584	56729	57053	59341	63895	63982	64220	79955	84059	84189	84918	85358	93986	114780	117531	117532	136319	140947	161497	168507	200539	342372	375611	441027	497189	642658
GO:0009615	http://amigo.geneontology.org/amigo/term/GO:0009615	59	103	104	329	330	338	339	375	566	572	596	598	602	661	664	665	684	708	958	1021	1072	1129	1130	1147	1174	1191	1432	1543	1653	1654	1660	1667	1668	1687	1755	1937	2023	2074	2150	2268	2316	2332	2537	2625	2633	2635	2962	3159	3315	3373	3428	3429	3433	3434	3437	3439	3440	3441	3442	3443	3444	3445	3446	3448	3449	3451	3452	3454	3455	3456	3458	3459	3460	3467	3551	3553	3559	3569	3588	3592	3593	3594	3600	3609	3627	3659	3660	3661	3663	3665	3669	3764	3925	3934	3964	3965	4277	4283	4321	4486	4599	4600	4938	4939	4940	4953	4986	5094	5179	5359	5366	5371	5495	5551	5600	5610	5611	5654	5683	5788	5970	6035	6036	6039	6041	6059	6210	6352	6355	6356	6363	6367	6375	6387	6397	6502	6714	6772	6773	6895	7098	7105	7124	7128	7178	7187	7292	7353	7706	7728	7852	8061	8091	8372	8517	8519	8547	8575	8638	8678	8692	8725	8729	8772	8780	8815	9020	9188	9201	9213	9255	9447	9582	9636	9641	9698	10018	10060	10077	10084	10269	10346	10379	10410	10417	10475	10521	10533	10542	10561	10577	10581	10621	10622	10623	10625	10758	10771	10859	10955	10964	11040	11100	11128	11213	11277	22948	23076	23369	23586	24138	25939	25942	26007	26057	26065	26146	27297	27350	29072	29108	29110	29883	29997	30009	50489	50506	50943	51191	51251	51284	51297	51311	51428	51561	51728	53840	54106	54476	54512	54541	54765	54941	55324	55337	55421	55509	55601	55666	55703	55718	55763	56829	56832	56915	57379	57506	57678	58487	58515	60489	60509	63901	63906	64108	64135	64170	79102	79132	79594	79671	80149	81559	81576	81622	81844	83666	83737	84166	84871	85363	89870	90865	91543	91607	114548	115004	117854	146857	148022	149233	151636	163702	164668	170506	171568	200316	201294	201626	220001	246778	255520	256987	282616	282617	282618	338321	338376	340061	345611	377630	388372	388419	439996	440275	100507436	100913187	101180976	107181291
GO:0009620	http://amigo.geneontology.org/amigo/term/GO:0009620	383	578	695	1113	1398	1511	1667	1668	1669	1670	1671	1991	2597	3273	3346	3347	4057	4353	5806	5919	6279	6280	6283	6850	7040	7099	8915	9474	10417	10578	10892	23406	23765	26525	57817	60343	64170	64806	84522	84659	84818	93978	117159	122665	245909	245928	338322	387695
GO:0009636	http://amigo.geneontology.org/amigo/term/GO:0009636	18	25	30	41	60	70	100	113	116	117	128	130	131	135	196	210	213	241	301	328	329	339	348	358	374	383	387	388	440	445	468	477	538	551	558	572	578	581	595	596	598	632	642	655	664	670	761	801	824	836	841	847	867	891	929	939	948	983	999	1019	1026	1036	1066	1119	1134	1136	1137	1138	1139	1140	1141	1142	1143	1144	1145	1146	1147	1193	1267	1268	1269	1277	1317	1365	1373	1385	1392	1393	1398	1410	1440	1536	1543	1545	1571	1572	1616	1621	1644	1663	1665	1719	1728	1785	1787	1788	1789	1812	1813	1814	1815	1816	1843	1894	1906	1933	1938	1958	2021	2052	2053	2059	2074	2098	2113	2146	2168	2176	2185	2235	2263	2281	2308	2309	2353	2395	2534	2539	2560	2625	2643	2660	2741	2742	2775	2796	2806	2861	2876	2877	2878	2879	2880	2882	2902	2903	2904	2934	2936	2938	2944	2946	2947	2950	2952	2954	2984	3039	3042	3043	3045	3046	3047	3048	3049	3050	3066	3082	3156	3162	3178	3208	3240	3248	3251	3297	3329	3351	3359	3371	3383	3558	3569	3586	3596	3709	3725	3741	3746	3747	3767	3775	3778	3779	3791	3840	3934	3939	3952	4025	4056	4067	4129	4151	4155	4193	4217	4233	4255	4257	4258	4259	4353	4357	4487	4489	4490	4493	4494	4495	4496	4499	4501	4502	4504	4519	4538	4540	4541	4602	4747	4780	4790	4825	4846	4880	4914	4916	4924	4929	4968	4985	4986	4988	5019	5020	5021	5037	5052	5071	5074	5076	5111	5151	5153	5155	5159	5179	5245	5423	5444	5445	5446	5465	5516	5530	5536	5562	5580	5581	5594	5595	5598	5603	5610	5617	5660	5728	5741	5742	5743	5831	5903	5914	5950	5970	5997	5999	6001	6188	6198	6279	6280	6324	6327	6335	6348	6352	6354	6382	6415	6517	6529	6531	6532	6546	6571	6647	6648	6649	6678	6688	6714	6715	6722	6770	6772	6774	6778	6915	7001	7054	7097	7124	7128	7173	7200	7225	7226	7274	7284	7295	7296	7298	7311	7412	7507	7703	7732	7779	7782	7837	8013	8061	8288	8303	8428	8678	8683	8737	8754	8787	8807	8836	8914	8973	8989	9076	9104	9131	9283	9314	9370	9376	9446	9588	9688	9734	9869	9963	9973	10013	10068	10097	10105	10131	10202	10213	10249	10276	10280	10287	10365	10399	10400	10494	10516	10549	10587	10628	10715	10765	10891	10935	10974	11093	11179	11185	11235	11254	11315	22977	23028	23063	23064	23095	23135	23256	23334	23411	23428	23530	23657	25824	25841	26034	26471	26575	27244	27429	29914	50506	51022	51024	51150	51157	51208	51714	51765	51780	53905	54464	54658	54840	54996	55139	55364	55607	55829	55929	55937	57165	57332	57539	57578	57657	57817	59338	64359	64757	64854	65018	65985	79813	79849	80149	80310	80854	83667	83990	84152	84203	84293	84557	84560	84817	89872	94241	114112	114757	115703	116372	116443	119391	120892	125336	127281	137902	140803	140809	140885	195827	257202	346562	373156	388372	389434	493869	645745
GO:0009743	http://amigo.geneontology.org/amigo/term/GO:0009743	93	111	114	150	177	285	336	338	387	408	572	677	836	846	847	1027	1080	1215	1285	1292	1361	1392	1490	1515	1535	1581	1834	1946	1958	1967	2021	2029	2030	2044	2067	2081	2185	2281	2309	2621	2626	2641	2645	2646	2692	2695	2696	2729	2730	2752	2805	2822	2850	2852	2901	2950	2998	3091	3156	3170	3172	3383	3553	3651	3673	3745	3767	3795	3799	3939	3952	3956	4023	4041	4067	4087	4199	4221	4704	4760	4821	4825	4830	4831	4976	4986	5019	5020	5024	5076	5105	5106	5127	5165	5176	5208	5211	5290	5313	5428	5467	5530	5532	5562	5563	5566	5579	5581	5603	5608	5728	5743	5798	5799	5894	5906	5908	6198	6416	6434	6518	6529	6546	6597	6598	6659	6678	6717	6720	6722	6770	6810	6844	6928	6934	7040	7048	7054	7057	7074	7200	7343	7351	7447	7494	7776	8111	8398	8431	8655	8660	8890	8891	8892	8893	8938	9024	9230	9324	9370	9448	9572	9854	9971	10135	10203	10399	10497	10533	10628	10804	10891	11143	22841	22953	23098	23394	25828	25874	25942	26056	26137	26291	29085	50507	51024	51052	51085	51092	51714	51738	54795	55011	55107	55638	55829	55937	56652	56943	57393	57539	57678	64581	65010	65220	65985	79727	80010	81035	81620	83667	84522	91355	91942	114131	125111	130399	133308	169026	222546	252983	387597	388581	389692	415116
GO:0009755	http://amigo.geneontology.org/amigo/term/GO:0009755	142	181	190	367	387	406	409	434	652	655	672	811	861	865	898	1022	1082	1392	1393	1395	1407	1408	1460	1499	1601	1616	1655	1667	1668	2033	2063	2099	2100	2101	2103	2104	2180	2274	2288	2488	2492	2494	2516	2642	2649	2692	2693	2852	2908	3065	3164	3169	3172	3174	3275	3301	3670	3717	3972	3973	4246	4306	4734	4824	4838	4848	4929	5058	5187	5241	5245	5458	5465	5467	5468	5469	5536	5547	5618	5741	5781	5901	5914	5915	5916	5925	5972	6047	6049	6095	6097	6256	6257	6258	6294	6422	6502	6597	6714	6750	6751	6752	6753	6754	6755	6872	6879	6943	7025	7026	7041	7067	7068	7101	7181	7182	7200	7252	7253	7329	7337	7376	7421	7533	8013	8031	8085	8202	8204	8284	8289	8312	8431	8549	8554	8611	8626	8648	8856	8896	8928	9063	9113	9125	9282	9325	9420	9440	9572	9575	9604	9611	9612	9667	9862	9967	9968	9969	9970	9971	9975	10002	10013	10025	10062	10413	10424	10474	10498	10521	10524	10891	11057	11214	11240	11315	11331	23019	23054	23376	23411	23426	23543	23558	23636	25959	26508	26524	27086	29079	29966	51094	51176	51341	51366	51389	51569	51738	55128	55325	55366	55818	55885	55915	56937	57658	57678	59350	65992	79039	79447	79602	79876	81285	81606	90226	90390	94027	112398	114131	114335	114336	122042	122876	133522	140880	153222	158800	161582	167465	196541	200845	285464	344901	376497	100526737	104909134
GO:0009791	http://amigo.geneontology.org/amigo/term/GO:0009791	25	48	93	338	435	546	578	581	596	639	652	1544	1717	1826	1990	2016	2067	2068	2200	2202	2263	2475	2566	2625	2778	3150	3482	3636	3658	3708	3975	4087	4204	4237	4594	4633	4643	4647	4692	4880	4929	5326	5663	5864	6335	6414	6571	6887	7046	7422	7543	7855	7915	8879	9314	10018	10512	10765	10848	22809	23334	23515	25976	26058	26108	27148	27161	27230	50515	54542	54928	55224	55553	55870	57003	57282	57493	59338	60529	64651	64919	80274	84159	90780	93986	113246	159296	202018	391723
GO:0009895	http://amigo.geneontology.org/amigo/term/GO:0009895	32	89	134	148	150	207	210	302	336	339	341	345	493	575	596	706	863	1149	1153	1268	1432	1457	1459	1471	1611	1660	1676	1736	1869	1942	1956	1977	1981	1982	1994	2043	2165	2203	2272	2316	2332	2475	2534	2626	2668	2801	2822	2903	2905	2931	3077	3082	3084	3162	3183	3184	3192	3240	3326	3357	3553	3586	3630	3834	3952	3953	4085	4088	4130	4170	4194	4233	4248	4504	4534	4615	4656	4745	4843	4864	4904	4983	5045	5073	5140	5207	5245	5270	5290	5294	5300	5317	5371	5465	5476	5562	5582	5663	5747	5768	5774	5970	6048	6093	6125	6135	6201	6341	6386	6449	6469	6556	6599	6622	6625	6774	6815	6872	6880	7076	7077	7078	7079	7124	7248	7249	7327	7432	7471	7538	7874	7917	8241	8291	8313	8473	8531	8604	8672	8678	8724	8898	8925	9097	9104	9261	9349	9491	9529	9554	9637	9638	9682	9683	9704	9711	9759	9827	9860	9967	10128	10135	10140	10193	10459	10492	10533	10605	10642	10670	10755	10869	10891	10949	10956	11011	11178	11180	11187	11213	11315	11345	22933	23077	23118	23256	23274	23367	23400	23429	23435	23450	25819	26073	26191	26580	26986	27074	27248	27429	28996	29082	29761	29843	29934	29997	51009	51025	51035	51322	51374	51377	51465	51520	51548	51582	51594	51684	54541	54855	54922	54971	55353	55432	55544	55737	55872	56658	56776	56893	57103	57533	57589	57602	57805	64784	64802	64844	65018	65992	66036	79031	79048	79142	80011	80279	80317	80772	81892	83547	84749	84861	89777	90427	90806	91319	92196	92345	113451	114609	116986	120892	128866	131377	135644	140775	153090	166863	167153	170506	221662	254013	257397	258010	284071	337867	338442	340371	440503	100287171	100996928	101927423
GO:0009896	http://amigo.geneontology.org/amigo/term/GO:0009896	13	89	101	134	150	154	207	208	215	225	324	336	344	348	405	472	572	580	581	664	665	677	678	722	725	754	857	859	863	957	975	1027	1050	1075	1191	1263	1374	1452	1453	1457	1601	1612	1634	1642	1797	1855	1950	2021	2103	2168	2185	2308	2332	2629	2719	2729	2773	2819	2822	2931	2932	3064	3091	3099	3146	3162	3184	3297	3300	3303	3320	3356	3416	3458	3479	3553	3565	3630	3643	3667	3791	3949	4035	4036	4092	4193	4210	4287	4343	4478	4734	4780	4898	4905	4946	4947	5027	5045	5049	5071	5207	5208	5209	5210	5261	5291	5305	5347	5436	5465	5562	5563	5580	5581	5587	5595	5601	5663	5700	5701	5702	5704	5705	5706	5716	5728	5747	5770	5886	5899	5962	5976	5988	6093	6449	6613	6622	6642	6653	6662	6737	6790	6794	6811	6829	6832	6872	6885	7124	7128	7133	7248	7249	7291	7336	7341	7405	7415	7430	7432	7474	7538	7832	7879	7917	7942	8078	8312	8396	8408	8450	8517	8554	8570	8660	8678	8754	8767	8975	9104	9337	9517	9528	9531	9532	9554	9567	9604	9655	9695	9698	9709	9781	9810	9817	9870	9927	9978	9992	10013	10018	10133	10134	10140	10193	10206	10221	10236	10241	10273	10297	10346	10392	10399	10425	10533	10558	10641	10645	10769	11040	11043	11059	11060	11124	11140	11236	11267	11315	22849	22930	22933	22954	23019	23072	23112	23163	23192	23274	23327	23367	23411	23530	23640	23677	25782	25793	25807	25820	25897	25898	25976	26058	26086	26088	26137	26234	26259	26263	26291	26330	26353	26986	27161	27244	27327	27329	27352	28951	28952	29110	29116	29763	29883	29978	29979	29997	51079	51085	51099	51100	51160	51322	51339	51343	51429	51441	51514	51667	51686	53373	54467	54543	54832	55070	55147	55187	55212	55294	55626	55737	55741	55743	55823	56339	56829	57104	57154	57520	57535	57690	57721	57761	58476	60592	64110	64115	64321	64326	64750	65018	65992	79066	79068	79156	79443	79589	79594	79837	79888	79899	80149	80279	80762	81603	83547	83667	83737	84069	84300	85407	85409	87178	90070	90637	90678	90865	91304	92140	93974	94241	112398	114881	116224	116519	120892	122011	122809	127540	127544	131377	131405	139285	140456	140458	140462	140775	143686	144165	148022	149041	149628	151636	152503	153090	153769	154214	160418	170506	195827	201163	201292	201475	203228	207063	220441	221662	246175	253943	255488	255738	257364	258010	283106	285180	285671	339345	340152	340719	342977	345611	399664	400410	407977	440275	440503	440730	641700	102800317
GO:0009914	http://amigo.geneontology.org/amigo/term/GO:0009914	18	93	111	114	116	133	134	135	150	151	152	183	185	186	291	292	293	301	308	402	406	408	572	640	654	668	695	773	775	776	777	818	846	886	952	1080	1113	1136	1268	1374	1385	1392	1393	1407	1428	1588	1803	1813	1906	1908	1946	1956	2029	2044	2243	2244	2260	2266	2281	2297	2587	2625	2641	2645	2661	2691	2692	2693	2695	2696	2740	2746	2752	2778	2822	2850	2852	2864	2865	2867	2922	3033	3077	3091	3156	3170	3172	3350	3358	3382	3458	3553	3557	3569	3589	3623	3624	3625	3630	3651	3667	3670	3708	3709	3710	3717	3741	3745	3747	3767	3790	3799	3814	3952	3976	4041	4067	4087	4089	4160	4544	4602	4644	4760	4824	4825	4826	4828	4843	4856	4878	4986	5008	5019	5028	5071	5127	5208	5211	5213	5443	5467	5530	5532	5578	5581	5715	5781	5798	5799	5861	5894	5906	5950	5972	5978	5991	6343	6352	6422	6447	6513	6514	6566	6567	6580	6616	6659	6664	6696	6717	6720	6755	6804	6810	6814	6833	6844	6845	6863	6865	6906	6926	6927	6928	6934	7021	7036	7074	7110	7124	7200	7276	7349	7351	7425	7432	7447	7849	8074	8111	8322	8398	8425	8431	8447	8600	8609	8620	8655	8660	8673	8723	8773	8862	8864	8874	8938	8997	9024	9066	9230	9254	9255	9324	9341	9370	9448	9515	9572	9575	9607	9699	9727	9854	9971	10411	10599	10765	10815	10874	11069	11132	11315	22841	23178	23409	23410	23435	23568	25874	25924	26056	26251	27230	27445	28231	29085	51083	51092	51167	51714	51738	51762	51768	53919	54097	54795	55107	55512	55585	55636	55638	56729	56943	57393	57555	57818	58533	59341	64111	64855	65220	65985	80024	80223	80736	84300	84522	90007	90550	91355	91608	91942	94121	114131	114571	114897	114899	117247	130399	131177	133308	139760	140606	143425	169026	222546	252983	283849	286676	338442	338557	353500	375704	387597	388581	389692	399979	415116	594855	104909134
GO:0010038	http://amigo.geneontology.org/amigo/term/GO:0010038	15	18	26	48	58	107	113	114	118	142	207	210	241	246	265	288	308	310	311	322	339	351	358	359	360	366	383	429	445	466	468	513	538	540	567	572	595	596	632	654	664	673	682	706	712	760	801	811	817	825	836	841	842	845	846	847	857	891	929	955	983	999	1019	1027	1050	1147	1261	1373	1385	1393	1396	1528	1536	1543	1544	1584	1585	1616	1728	1740	1742	1788	1800	1813	1841	1843	1894	1906	1956	1965	2021	2039	2067	2167	2185	2203	2235	2243	2244	2266	2353	2354	2395	2521	2539	2664	2691	2696	2729	2741	2742	2796	2805	2821	2822	2934	2937	2978	3077	3091	3162	3184	3208	3297	3309	3383	3398	3485	3552	3658	3707	3710	3725	3726	3727	3736	3746	3747	3756	3777	3778	3779	3795	3815	3861	3981	4017	4129	4137	4193	4205	4208	4318	4331	4489	4490	4493	4494	4495	4496	4499	4501	4502	4504	4512	4519	4520	4521	4656	4734	4761	4776	4864	4891	4968	4982	5009	5025	5027	5037	5066	5071	5111	5176	5179	5224	5311	5313	5350	5499	5515	5516	5530	5536	5562	5563	5594	5595	5599	5601	5621	5641	5728	5741	5743	5860	6261	6262	6263	6279	6284	6331	6382	6469	6529	6531	6569	6620	6622	6647	6649	6652	6678	6770	6786	6833	6857	6860	6861	6898	7015	7018	7020	7031	7036	7054	7057	7134	7139	7220	7222	7226	7252	7273	7341	7412	7474	7518	7779	7780	7781	7782	8074	8437	8604	8644	8678	8754	8826	8836	8893	8895	8904	8912	8913	9066	9076	9361	9362	9451	9456	9536	9633	10016	10105	10156	10165	10235	10242	10243	10272	10369	10397	10628	10768	10891	11093	11315	22871	22872	23208	23327	23400	23498	23621	25932	26149	27094	27132	27345	29904	29957	30061	30819	51596	51760	55503	55532	56670	57103	57192	57586	57699	57817	63928	64924	65125	79085	79800	79901	84059	84258	84329	84557	84560	85365	90019	91252	91683	120227	120892	121278	125981	127833	131034	140576	143425	144402	148281	151835	169026	200894	221184	254428	341359	342618	353134	353174	375611	387758	553115	645745	653361	728294	100271927	102724488
GO:0010171	http://amigo.geneontology.org/amigo/term/GO:0010171	444	673	1277	1605	1749	2719	2778	3549	4040	4313	4487	4621	5083	5156	5781	6237	6497	6899	7040	7043	7122	7473	8879	9241	10159	10586	22930	22943	23122	23187	23332	23528	23648	25836	25976	28982	29123	50937	51176	55764	59338	64220	64388	64651	80199	83690	83716	84159	90102	642658
GO:0010256	http://amigo.geneontology.org/amigo/term/GO:0010256	19	207	208	215	225	274	287	288	356	367	400	439	488	662	745	844	857	858	859	891	950	983	998	1130	1182	1191	1263	1289	1385	1452	1453	1639	1759	1760	1785	1861	2010	2013	2054	2149	2580	2647	2801	2804	2852	2934	3064	3267	3801	3998	4000	4628	4644	5027	5048	5071	5119	5205	5270	5289	5347	5359	5552	5578	5579	5580	5587	5594	5595	5604	5605	5660	5728	5788	5798	5819	5861	5862	5869	5873	5990	6449	6456	6647	6676	6683	6691	6708	6711	6811	6836	6855	6860	7042	7110	7251	7443	7485	7534	7852	7879	7917	8027	8266	8291	8436	8548	8615	8674	8675	8724	8729	8766	8815	8867	8874	8878	8934	8938	8943	8976	9002	9066	9101	9133	9144	9145	9146	9183	9217	9218	9321	9382	9451	9519	9525	9529	9631	9648	9688	9697	9712	9788	9798	9820	9919	9950	9980	10015	10059	10087	10133	10142	10211	10228	10254	10269	10313	10345	10397	10419	10458	10483	10484	10494	10564	10565	10783	10890	10959	10960	10972	11018	11113	11196	11235	11252	11267	22796	22878	22930	22931	23015	23023	23122	23136	23141	23149	23175	23204	23207	23208	23271	23317	23325	23332	23345	23353	23363	23399	23418	23423	23435	23592	23671	23682	25777	25782	25839	25923	25946	25978	26003	26092	26259	26276	26509	26993	27035	27183	27230	27243	27314	27348	29082	29763	29887	29911	29927	29993	30845	30846	50487	50636	50807	50999	51028	51062	51100	51112	51160	51308	51332	51361	51411	51429	51501	51510	51534	51608	53407	53947	54732	54808	54828	54874	54943	55004	55014	55048	55111	55113	55161	55204	55300	55353	55361	55654	55666	55823	55889	55968	55971	57003	57047	57048	57082	57088	57097	57132	57142	57198	57403	57531	57584	57617	57662	57679	57698	60561	60684	63982	64083	64145	64225	64398	64400	64689	64753	64801	65055	79102	79152	79156	79188	79628	79633	79643	79659	79720	79748	79895	80115	80124	80346	80856	81562	81565	81671	81833	83452	83547	83548	84062	84067	84251	84313	84376	84522	85377	85462	89866	91754	91782	91949	92154	92421	93099	93343	93643	113146	115548	118813	120892	121601	123720	124491	124626	128637	128866	128989	137492	137886	140732	143187	144717	146456	148229	149371	150368	155382	163590	165324	165679	168620	196527	221035	221496	222068	225689	255919	256979	257364	259173	282679	282991	338440	339122	342096	373509	375056	388552	389158	399687	399979	440270	493829	643699	646480	653073	653145	653513	653641	653643	653720	728047	728113	728498	100302736	100526767	101059918
GO:0010257	http://amigo.geneontology.org/amigo/term/GO:0010257	617	4535	4536	4537	4538	4540	4541	4694	4695	4696	4698	4700	4701	4702	4704	4705	4706	4707	4708	4709	4710	4711	4712	4713	4714	4715	4716	4717	4718	4719	4720	4722	4723	4724	4725	4726	4728	4729	4731	5018	6901	25915	28976	29078	29090	51079	51103	51295	51300	54539	55101	55471	55572	55744	55863	55967	79133	80224	90871	91942	126328	137682	284184	374291
GO:0010324	http://amigo.geneontology.org/amigo/term/GO:0010324	19	199	246	375	387	575	718	948	998	1793	2150	2207	2209	2213	2624	2934	3071	3543	3673	3684	3689	4240	4481	4627	5468	5881	6845	7057	8678	8724	9146	9212	9844	9886	9938	10347	11314	23208	23221	23616	26228	27243	29082	51411	51429	51454	54209	54784	54874	55113	56907	57154	84466	84501	94134	112574	115548	196527	257364	100423062
GO:0010463	http://amigo.geneontology.org/amigo/term/GO:0010463	650	652	655	657	1499	2249	2252	2254	2260	2263	2294	2719	3549	4000	4041	4487	4609	4781	5154	5396	5764	6468	6469	6474	6495	6608	6662	6772	6899	6935	7048	7422	7472	7474	7481	8642	8646	8660	9464	9678	10736	56998	79633	93986	130497
GO:0010498	http://amigo.geneontology.org/amigo/term/GO:0010498	207	210	267	329	348	369	406	408	409	550	701	857	863	891	899	983	991	996	997	1017	1050	1161	1191	1263	1452	1453	1601	1642	1649	1855	1861	2272	2332	2629	2729	2768	2876	2931	2932	3077	3093	3300	3303	3309	3326	3429	4085	4092	4130	4189	4193	4287	4534	4734	4780	4983	5071	5094	5310	5347	5366	5371	5516	5527	5566	5582	5601	5663	5682	5683	5684	5685	5686	5687	5688	5689	5690	5691	5692	5693	5694	5695	5696	5698	5699	5700	5701	5702	5704	5705	5706	5707	5708	5710	5713	5714	5716	5718	5720	5721	5886	5887	5988	6047	6048	6135	6233	6341	6386	6388	6396	6400	6449	6468	6469	6477	6478	6500	6502	6599	6613	6782	6790	6815	6872	6880	6907	7110	7126	7184	7311	7314	7316	7319	7320	7321	7323	7324	7326	7327	7328	7329	7336	7337	7341	7345	7353	7415	7466	7480	7706	7844	7874	7917	7993	8078	8405	8450	8451	8452	8454	8473	8507	8554	8697	8881	8924	8945	8975	9024	9097	9112	9147	9184	9212	9232	9306	9354	9373	9491	9529	9532	9572	9575	9604	9616	9655	9683	9695	9709	9781	9810	9817	9861	9870	9928	9978	9992	10134	10193	10197	10206	10210	10213	10221	10273	10277	10296	10299	10393	10399	10425	10475	10524	10612	10613	10616	10755	10769	10869	10952	10956	11011	11059	11060	11065	11101	11124	11146	11160	11236	11253	11315	11345	22933	23072	23190	23194	23197	23198	23274	23291	23304	23321	23327	23376	23392	23411	23429	23510	23607	23640	23753	25820	25827	25852	25897	25898	25906	25937	26046	26224	26231	26232	26233	26234	26235	26259	26263	26268	26270	26271	26272	27074	27248	27252	27338	27339	28951	29761	29843	29882	29945	29954	29978	29979	29997	30009	51009	51035	51185	51283	51322	51343	51377	51433	51434	51465	51528	51529	51608	51667	54431	54442	54461	54467	54476	54546	54557	54620	54788	54850	54926	55070	55101	55139	55212	55270	55284	55294	55298	55336	55432	55658	55666	55741	55743	55757	55829	55872	55968	56886	56893	57003	57092	57154	57162	57333	57520	57542	57761	57805	64285	64326	64682	64750	64777	64795	64839	64844	65018	65992	79016	79018	79089	79139	79176	79654	79718	79734	79791	80011	80020	80176	80196	80267	80311	80344	80700	81502	81858	83590	83737	83892	84101	84236	84417	84447	84727	84861	84893	84937	84961	85409	90637	90864	90865	91147	91304	91319	91445	91544	92305	92369	93611	114088	114881	116224	116988	117584	118424	119504	120892	122011	122706	122809	127544	130507	130617	131377	131405	137886	143471	144165	144699	146330	148581	149603	150684	153090	153769	154214	160418	161582	162517	165324	196394	197131	200933	201595	222235	246184	253980	254170	255488	258010	283514	283807	285533	285671	337867	339745	378884	387921	493829	554251	641700	101927423	102800317
GO:0010573	http://amigo.geneontology.org/amigo/term/GO:0010573	136	405	468	672	718	719	727	728	1545	2324	2626	3091	3552	3553	3569	3572	3670	4838	5743	6095	6301	7040	9289	9451	9508	10204	10855	23213	27035	55959	57447	147372	284340	729230
GO:0010586	http://amigo.geneontology.org/amigo/term/GO:0010586	3265	4790	5073	5901	5970	6895	8570	8575	10521	23318	23405	26523	27044	27161	29102	54542	57510	64282	79670	79727	80149	87178	129563	131405	144233	149041	167153	192670	389421
GO:0010608	http://amigo.geneontology.org/amigo/term/GO:0010608	16	48	103	207	208	283	326	328	339	351	387	468	602	652	677	678	708	811	857	940	1019	1153	1432	1612	1613	1617	1618	1636	1653	1654	1655	1660	1719	1734	1736	1797	1801	1802	1869	1938	1956	1965	1974	1975	1977	1978	1979	1981	1982	1983	1984	1994	2058	2064	2099	2107	2185	2309	2332	2475	2597	2651	2668	2733	2872	2886	2915	3020	3181	3183	3184	3191	3192	3303	3312	3315	3488	3569	3609	3646	3658	3673	3692	3842	4076	4086	4087	4088	4116	4343	4528	4613	4615	4670	4686	4690	4691	4848	4849	4855	4869	4904	5036	5073	5187	5393	5430	5431	5432	5433	5434	5435	5436	5437	5438	5439	5440	5441	5460	5468	5499	5511	5530	5578	5580	5594	5595	5604	5605	5610	5611	5724	5813	5901	5914	5935	5936	5976	5997	6041	6125	6134	6154	6169	6188	6191	6195	6197	6198	6199	6203	6208	6233	6256	6311	6352	6418	6470	6472	6556	6659	6726	6774	6895	6949	7015	7040	7057	7072	7124	7133	7157	7175	7248	7298	7311	7314	7316	7349	7356	7431	7432	7458	7514	7529	7534	7538	7832	7919	8021	8087	8125	8241	8313	8350	8440	8507	8531	8550	8569	8570	8575	8637	8662	8663	8664	8667	8672	8741	8761	8846	8864	8872	8890	8892	8893	8994	9125	9147	9148	9221	9238	9261	9271	9337	9444	9451	9470	9513	9611	9612	9617	9669	9698	9728	9775	9782	9811	9887	9931	9939	9967	10102	10128	10131	10140	10209	10236	10247	10269	10289	10394	10399	10492	10526	10600	10605	10642	10643	10644	10657	10658	10949	10978	10985	11051	11140	11187	11236	11340	22794	22849	22863	22868	22894	22916	22927	23016	23019	23034	23107	23112	23173	23178	23185	23191	23264	23293	23318	23367	23369	23381	23404	23405	23424	23435	23521	23589	23645	25819	25904	25929	25946	25983	26046	26058	26065	26135	26164	26272	26523	26986	26995	27102	27161	27230	27254	27303	27327	27335	28958	28998	29066	29102	29118	29883	50804	51010	51013	51065	51087	51091	51123	51204	51247	51334	51335	51441	51490	51593	51611	51654	51714	54456	54464	54487	54505	54512	54517	54542	54855	54890	54915	54931	54952	55005	55024	55037	55051	55095	55124	55147	55239	55245	55323	55364	55544	55571	55795	55802	56339	56478	56648	56853	56915	57054	57055	57060	57135	57409	57472	57510	57669	57690	57721	59284	60558	60678	63899	64215	64410	64506	65018	65080	65109	65110	65981	66037	79048	79066	79068	79072	79670	79675	79727	79753	79882	80149	80315	81554	83666	83667	83759	83939	84069	84271	84300	84305	84324	84541	84769	84872	84881	84944	84962	85451	89978	90806	90850	91746	92170	92345	92715	113251	113802	114609	115416	116496	118460	118672	120526	121504	126374	126961	127933	131405	132864	136319	143244	143689	144233	149041	149986	152789	163255	166863	167153	167227	170506	192669	192670	197135	201626	221662	246175	253314	253943	284071	285367	285381	317649	339345	340152	340719	342977	343472	353238	373863	387338	389421	399664	400961	440275	440822	100127983	100132911
GO:0010639	http://amigo.geneontology.org/amigo/term/GO:0010639	118	119	120	142	207	292	324	339	395	409	472	546	551	585	598	652	655	664	666	672	699	701	706	822	829	830	832	859	891	899	991	1063	1111	1191	1487	1761	1785	1786	1789	1843	1859	1901	2039	2059	2067	2072	2258	2288	2395	2648	2764	2876	2934	3005	3006	3007	3008	3009	3010	3020	3024	3082	3159	3178	3183	3192	3303	3375	3479	3550	3638	3720	3834	3925	3976	3980	3998	4000	4070	4085	4089	4117	4133	4134	4137	4171	4204	4233	4281	4302	4331	4342	4534	4591	4653	4682	4683	4751	4869	4976	5071	5079	5216	5217	5252	5253	5347	5394	5573	5580	5716	5756	5810	5885	5927	5962	6418	6419	6497	6598	6622	6688	6708	6709	6710	6711	6712	6714	6830	6860	6879	6904	7013	7014	7111	7114	7153	7175	7249	7272	7291	7320	7349	7429	7454	7515	7517	7520	7756	7879	8195	8260	8326	8379	8500	8558	8658	8678	8850	8971	8996	9026	9087	9168	9181	9183	9184	9212	9232	9319	9320	9353	9463	9474	9530	9531	9535	9554	9555	9637	9638	9682	9700	9738	9882	10013	10040	10059	10105	10111	10163	10193	10201	10297	10300	10382	10395	10403	10449	10459	10493	10519	10533	10565	10677	10744	10891	11013	11075	11078	11151	11344	22823	22919	23063	23075	23081	23122	23133	23189	23256	23271	23274	23293	23329	23332	23409	23411	23671	24139	25802	25842	25876	25906	25913	25942	25994	25999	26036	26155	26271	26277	26586	27085	27124	27166	27243	27429	28978	28984	29028	29082	29765	29766	29767	50810	50853	50943	50944	51025	51143	51332	51366	51451	51474	51499	51657	51750	51763	54386	54454	54464	54552	54880	54908	54978	54984	54998	55011	55170	55226	55604	55607	55611	55693	55755	55795	55818	56155	56203	56890	56984	57103	57159	57175	57379	57489	57551	57662	57731	58526	64282	65018	65057	79142	79594	79598	79929	79991	80119	80169	80206	80312	80351	81620	83715	84072	84079	84101	84260	84464	84749	84861	85358	85477	89795	89927	90102	90167	91147	91663	93661	112476	114088	115209	115704	116985	120892	128866	130271	132243	136319	140775	146057	146206	146691	157922	163782	167227	195814	197135	201163	253725	255027	256949	283514	286151	339345	341567	348110	348654	375189	377630	442721	548593	550643	100134934	100505385	100526737	100526783	107080638
GO:0010644	http://amigo.geneontology.org/amigo/term/GO:0010644	288	476	477	478	481	482	775	801	817	845	857	1627	2281	2697	2702	3270	3736	5144	5318	5566	6262	6546	6717	10052	10345	57165	125111	349149
GO:0010657	http://amigo.geneontology.org/amigo/term/GO:0010657	116	183	239	317	350	408	409	468	655	657	664	815	817	824	1029	1482	1760	1786	1871	1906	1984	2022	2185	2691	2782	2792	3156	3162	3297	3458	3479	3579	3592	3593	3611	3717	4040	4058	4217	4780	5136	5170	5458	5468	5514	5728	5863	6416	6423	6648	6789	7849	8241	8837	8996	9464	9531	9927	23408	23409	23411	23493	27250	55626	57103	80149	84334	93649	126393	205428
GO:0010721	http://amigo.geneontology.org/amigo/term/GO:0010721	81	112	116	182	348	351	382	387	393	396	429	430	567	596	655	657	706	811	859	952	1020	1270	1281	1400	1495	1499	1522	1600	1620	1630	1656	1716	1735	1745	1746	1809	1814	1840	1902	1903	1910	1942	1946	1948	1949	1977	2039	2043	2045	2048	2066	2147	2192	2200	2258	2288	2309	2487	2539	2580	2633	2664	2670	2672	2737	2796	2931	2932	3066	3084	3196	3199	3280	3397	3398	3399	3400	3418	3475	3479	3553	3569	3670	3949	3956	4009	4035	4038	4057	4070	4089	4099	4133	4168	4193	4211	4241	4504	4763	4776	4804	4821	4825	4838	4851	4854	4880	4882	4916	4974	5047	5048	5058	5080	5087	5108	5309	5376	5458	5465	5469	5530	5663	5728	5744	5747	5764	5780	5793	5800	5802	5978	5997	5999	6014	6049	6259	6376	6405	6469	6496	6497	6532	6653	6657	6658	6662	6663	6664	6695	6696	6774	6833	6860	6900	6911	6993	7015	7025	7040	7068	7070	7101	7124	7143	7161	7224	7225	7248	7274	7431	7442	7473	7474	7476	7533	7869	8482	8829	8831	8851	8929	8934	9037	9139	9150	9181	9241	9270	9283	9289	9353	9355	9423	9448	9529	9682	9693	9706	9723	9745	9856	9860	9921	10215	10220	10363	10371	10498	10500	10501	10505	10507	10509	10512	10519	10631	10660	10683	10718	10769	10859	11023	11075	11202	11221	22871	22876	22882	22891	22902	22933	23105	23108	23111	23189	23251	23258	23380	23405	23500	23557	23603	25791	25871	26052	26228	27124	27257	28514	29116	29956	30012	30812	50807	51083	51208	51265	53335	54328	54413	54437	54910	55079	55294	55435	55558	55755	55920	56478	56920	56963	57142	57534	57540	57556	57715	58190	59341	63923	64218	64689	64843	65078	66008	79191	79727	80031	80128	81559	81618	84376	84504	84894	85458	89780	89927	93650	112755	120892	146760	147040	152330	152559	157285	223117	259266	282969	283659	340533	344901	349667	359845	374946	388585	440275	494551	653464	100533183
GO:0010737	http://amigo.geneontology.org/amigo/term/GO:0010737	154	799	2492	2641	3375	3936	4157	4282	5141	5566	5872	5962	6954	7273	7430	8165	8736	9049	9370	9465	9472	9495	9590	9867	10268	10846	51083	56892	84059	120892	133558
GO:0010821	http://amigo.geneontology.org/amigo/term/GO:0010821	207	292	409	551	572	578	581	596	598	637	638	664	665	666	706	841	1191	1459	1634	1723	1869	2017	2395	2629	2810	2852	2876	2931	2932	3002	3064	3082	3091	3099	3303	3305	3375	3479	3791	3980	3998	4000	4137	4318	4836	4976	5071	5138	5329	5366	5562	5599	5716	5880	6720	6721	6773	7027	7029	7157	7159	7161	7249	7323	7332	7416	7529	7531	7532	7533	7534	7755	7855	8314	8326	8398	8626	8739	8743	8878	8996	9026	9141	9520	9530	9531	9776	9927	10013	10018	10055	10059	10075	10105	10133	10193	10425	10449	10456	10493	10533	10645	10891	10962	10971	11140	11315	22885	23259	23274	23368	23400	23409	25793	25994	26355	27113	27141	27166	27429	28978	29108	30968	51024	51025	51100	51499	54471	54543	54708	54741	54832	54978	55022	55072	55187	55288	55294	55486	55737	55823	56947	57103	57154	57539	57602	58480	59286	64083	64112	64423	65018	65084	79594	79778	80179	80821	84334	84709	84749	89781	89941	90427	93974	115209	118424	120892	125170	164153	201163	201164	219736	255027	283514	284114	400916
GO:0010876	http://amigo.geneontology.org/amigo/term/GO:0010876	19	20	21	24	31	32	123	183	185	186	207	208	215	225	301	302	319	335	336	338	341	344	345	346	347	348	350	366	624	634	654	706	718	738	788	857	948	949	950	1066	1071	1080	1109	1119	1149	1191	1374	1375	1376	1392	1401	1407	1579	1588	1636	1645	1813	1814	1815	1906	1950	2055	2058	2167	2168	2169	2170	2172	2180	2181	2182	2583	2587	2661	2760	2806	2867	2874	3069	3074	3190	3553	3569	3624	3685	3690	3783	3929	3931	3933	3949	3952	3990	4023	4035	4040	4232	4282	4363	4481	4547	4602	4790	4792	4824	4828	4833	4843	4864	4923	5007	5020	5025	5027	5071	5104	5167	5205	5243	5244	5306	5319	5320	5321	5322	5360	5406	5443	5444	5465	5467	5468	5580	5608	5660	5727	5771	5781	5825	5950	5972	6198	6256	6342	6469	6554	6555	6578	6579	6646	6653	6696	6721	6754	6770	6777	6845	6850	6863	7057	7069	7110	7124	7274	7349	7376	7436	8204	8291	8322	8398	8399	8435	8529	8542	8600	8647	8648	8660	8694	8714	8792	9066	9227	9370	9388	9399	9429	9525	9600	9611	9619	9641	9854	9885	9971	10062	10079	10087	10257	10280	10347	10349	10350	10351	10396	10478	10499	10577	10599	10650	10765	10809	10877	10938	10948	10998	10999	11000	11001	11309	22925	23120	23200	23250	23344	23411	23460	23461	23673	23760	23762	23780	26020	26031	26119	26154	26207	26279	26580	27166	27183	27329	28232	28234	28965	29881	29923	30814	30968	50487	50640	51012	51083	51099	51228	51454	51474	51499	51738	51761	53919	54677	54762	55004	55294	55754	55852	55911	55937	56729	56910	56923	57104	57194	57198	57205	57476	57488	57540	57605	57614	57655	58488	58526	64137	64220	64240	64241	64600	64801	65977	79068	79135	79895	80148	80149	80763	80765	80772	80830	80831	80832	80833	81575	81579	83394	83850	83985	84266	84647	84649	84725	84879	84947	91869	114571	114876	114879	114880	114881	114882	114883	114884	114885	114897	116150	116519	118987	123264	124976	126129	128486	130399	134429	140606	140856	147011	147323	148229	151176	153768	154664	158219	160728	161247	161291	200931	201305	201780	222008	255189	255738	286256	286410	338821	345274	374868	376497	388121	388931	440503	653509	729330	104909134
GO:0010927	http://amigo.geneontology.org/amigo/term/GO:0010927	58	70	71	88	287	825	844	845	859	928	1073	1482	1605	1906	2068	2817	3267	3549	3611	3688	3856	3880	4089	4205	4208	4604	4606	4607	4621	4624	4628	4629	4633	4703	4892	5048	5156	5159	5376	5573	5629	5819	5990	6691	6722	7097	7110	7111	7138	7139	7140	7168	7273	7368	8048	8443	8506	8557	8736	8837	8898	9172	9519	9896	9948	10324	10529	11155	11214	23114	23122	23136	23187	23332	23363	23405	25802	26011	27063	27302	29765	29766	29767	50487	51778	51804	56203	57082	58529	64398	64753	79933	80206	81833	84033	84665	90102	91807	124626	127294	128637	200576	283284	400746	442721	646480
GO:0010948	http://amigo.geneontology.org/amigo/term/GO:0010948	317	324	472	546	581	595	596	604	641	652	655	672	677	678	699	701	811	835	891	899	983	990	991	995	1017	1019	1025	1026	1027	1030	1032	1063	1111	1112	1263	1647	1761	1820	1843	1869	1874	1876	1911	2033	2124	2146	2255	2273	2301	2648	2765	2810	2852	2956	3135	3275	3276	3326	3364	3550	3834	3976	4085	4149	4193	4194	4221	4282	4303	4342	4361	4582	4591	4682	4683	4751	4848	4849	4850	4869	4998	5017	5111	5311	5325	5347	5371	5514	5526	5573	5591	5728	5810	5884	5885	5888	5925	5928	5931	5932	5933	5934	5988	6015	6045	6118	6154	6241	6347	6419	6500	6659	6790	7013	7014	7023	7027	7029	7157	7175	7272	7465	7517	7703	7756	7832	8091	8243	8260	8317	8326	8379	8409	8454	8555	8658	8726	8738	8812	8850	8883	8929	9125	9126	9183	9184	9212	9232	9314	9319	9337	9344	9349	9555	9577	9700	9978	10040	10106	10138	10201	10217	10263	10385	10403	10457	10459	10498	10735	10744	10769	10795	10919	11073	11170	11200	11335	22809	23019	23026	23063	23194	23269	23429	23468	23512	25793	25904	25906	25946	25949	25959	26058	26271	27085	27183	27243	28984	29086	29117	29883	29980	29997	51065	51085	51143	51149	51339	51343	51347	51451	51499	51512	51514	51720	54908	54984	54998	55031	55159	55294	55367	55571	55755	55795	56155	56241	56890	56984	57060	57165	57472	57551	58190	60561	60672	63967	79027	79184	79366	79577	79733	79791	79813	79960	80012	80279	80314	81620	83746	84072	84101	84108	84142	84446	84861	84936	85456	90381	91147	91603	91607	92421	123879	135458	138151	144455	146691	153090	246175	286151	339345	348654	387695	389493	100288687	100526737	100532731
GO:0010959	http://amigo.geneontology.org/amigo/term/GO:0010959	25	81	88	116	117	134	135	150	154	183	187	207	274	287	288	302	375	387	409	468	476	477	481	482	483	486	493	538	567	578	581	596	623	706	774	775	776	781	782	783	784	785	786	799	801	815	816	817	818	825	844	845	846	857	859	920	930	967	1193	1230	1272	1318	1392	1482	1499	1535	1729	1739	1756	1785	1804	1812	1813	1814	1815	1908	1950	2040	2056	2147	2149	2185	2257	2259	2273	2280	2281	2316	2332	2534	2539	2631	2641	2645	2669	2745	2771	2775	2847	2852	2859	2864	2902	2916	2946	3060	3064	3077	3200	3208	3270	3306	3356	3383	3596	3603	3627	3736	3741	3746	3747	3753	3755	3757	3759	3779	3781	3784	3787	3788	3792	3799	3958	4067	4283	4302	4544	4638	4644	4734	4842	4846	4878	4923	4985	4986	4987	5023	5024	5025	5026	5027	5031	5142	5144	5155	5159	5170	5187	5270	5294	5311	5318	5319	5335	5336	5348	5349	5350	5371	5566	5581	5621	5652	5728	5743	5774	5777	5957	5987	5999	6236	6262	6271	6324	6327	6330	6331	6347	6348	6352	6373	6375	6376	6387	6406	6546	6548	6588	6622	6640	6690	6717	6769	6781	6786	6833	6844	7009	7018	7040	7070	7220	7222	7225	7341	7349	7402	7432	7439	7466	7531	7533	7779	7871	7881	8291	8398	8514	8573	8614	8787	8811	8832	9001	9002	9104	9368	9446	9454	9455	9456	9472	9474	9722	9943	9992	10008	10142	10268	10345	10681	10768	10859	11027	11060	11151	11261	22953	23072	23171	23327	23566	23630	23704	27075	27347	28954	29098	29763	29979	30818	30819	30820	30845	51083	51297	51393	51669	51719	51763	53822	53826	53827	53828	54106	54800	54923	54997	55532	55636	55800	56704	57158	57165	57190	57214	57338	57463	57520	57620	57628	57731	57817	63892	64805	65125	65266	65267	65268	79026	79570	80024	80333	81831	81832	84502	84766	84876	84959	90070	91404	115352	116444	117531	117532	126306	126755	128414	130497	144245	150684	154043	154215	161253	162514	196527	196541	196996	201140	219527	246329	255057	255738	283229	283518	342667	353514	375346	387129	388372	388591	389816	440699	100507027	100526773	100533181	102723475	102724428	104909134
GO:0010975	http://amigo.geneontology.org/amigo/term/GO:0010975	25	27	102	112	116	160	183	207	322	348	375	382	387	393	396	411	466	567	577	627	653	655	659	673	816	950	952	991	1000	1002	1020	1072	1123	1136	1141	1268	1270	1272	1382	1398	1399	1400	1522	1523	1600	1627	1630	1716	1742	1785	1808	1809	1826	1855	1856	1857	1902	1942	1946	1948	1949	1954	2011	2017	2033	2042	2043	2045	2048	2049	2056	2146	2185	2242	2258	2260	2281	2288	2332	2335	2475	2534	2580	2625	2664	2670	2672	2803	2889	2895	2902	2909	2932	3066	3082	3196	3309	3397	3475	3558	3611	3675	3706	3792	3897	3956	3984	4035	4038	4058	4067	4076	4099	4131	4133	4135	4137	4139	4168	4193	4208	4343	4504	4690	4734	4747	4776	4780	4803	4804	4825	4830	4831	4897	4914	4915	4916	4974	4976	5048	5058	5063	5071	5176	5274	5361	5362	5364	5365	5376	5396	5454	5458	5526	5530	5584	5587	5597	5604	5649	5653	5663	5728	5747	5753	5754	5756	5764	5780	5789	5792	5793	5800	5802	5906	5911	5967	5979	5997	6014	6049	6091	6092	6259	6280	6324	6376	6383	6387	6405	6422	6423	6474	6498	6616	6695	6696	6722	6792	6794	6845	6857	6860	6900	6911	6993	7025	7070	7074	7101	7143	7224	7225	7248	7336	7422	7431	7436	7473	7474	7476	7504	7533	7804	7869	8153	8175	8321	8322	8428	8437	8482	8507	8536	8578	8724	8766	8826	8829	8831	8837	8851	8934	8997	9024	9037	9139	9148	9175	9231	9314	9353	9362	9373	9423	9448	9529	9693	9699	9706	9723	9762	9798	9820	9839	9856	9860	9863	9896	9897	9912	10059	10084	10090	10097	10154	10300	10371	10439	10458	10494	10498	10500	10501	10505	10507	10509	10512	10519	10611	10677	10716	10769	11075	11141	11202	11344	22849	22871	22876	22891	22902	22906	22941	22999	23011	23025	23028	23043	23053	23064	23072	23077	23098	23105	23108	23111	23129	23189	23191	23237	23242	23251	23258	23271	23303	23316	23327	23363	23373	23394	23413	23426	23499	23557	23566	23613	23654	25791	25793	26012	26037	26039	26052	26259	27020	27063	27124	29116	29882	29904	29956	29993	50618	50674	50807	50944	51188	51199	51265	51330	51393	51517	51657	51704	51760	51761	53335	54149	54413	54434	54437	54606	54664	54700	54910	54961	54986	55079	55558	55607	55704	55714	55754	56920	56963	56965	57118	57142	57154	57463	57498	57520	57554	57556	57580	57611	57643	57688	57689	57698	57699	57715	59284	59341	64175	64218	64284	64689	64764	65009	65078	65249	65981	66008	79006	79594	79625	79791	80031	80128	80725	80823	81532	81545	81565	81618	84079	84258	84298	84446	84816	84894	85358	85442	85464	89780	90167	91584	91752	93650	112755	114788	114798	115703	116983	118813	120892	124925	126520	127833	134430	140578	146760	150465	151835	152559	153090	157285	162427	163404	170506	221074	221935	223117	257194	285016	343472	344901	347733	349667	374946	389658	440730	653464
GO:0014074	http://amigo.geneontology.org/amigo/term/GO:0014074	15	135	159	189	196	328	329	343	351	358	366	374	445	610	673	677	682	779	790	845	1036	1080	1261	1277	1373	1393	1609	1723	1789	1791	1811	1843	2039	2185	2230	2353	2354	2819	2889	2946	3066	3157	3309	3329	3488	3553	3709	3725	3726	3727	3753	3767	3784	3939	4327	4435	4724	4830	5020	5023	5024	5025	5026	5027	5028	5029	5030	5031	5032	5037	5078	5105	5138	5139	5179	5187	5207	5294	5311	5313	5322	5468	5562	5724	5728	5743	5798	5906	5908	5970	5972	6261	6262	6263	6382	6402	6528	6529	6531	6532	6546	6547	6647	6678	6715	6720	6770	6772	6781	6872	7010	7056	7184	7222	7226	7299	7425	7430	7442	7480	7490	8061	9127	9370	9472	9693	10021	10142	10411	10498	10518	10891	22953	23028	24145	29904	50506	50507	51763	53905	54434	54464	54795	57026	57190	57657	64805	65010	65985	87178	133522	348980
GO:0014075	http://amigo.geneontology.org/amigo/term/GO:0014075	41	135	383	445	790	801	983	1269	1373	1621	1787	1812	1813	1814	1815	1816	2731	2902	2903	3066	3251	3383	3673	3746	3747	4830	4929	5020	5021	5153	5530	5903	5997	5999	6001	6571	6647	7054	8787	9734	11093	26575	50484	84152
GO:0014812	http://amigo.geneontology.org/amigo/term/GO:0014812	14	183	199	301	328	538	596	657	780	1398	1636	1902	2254	2660	2950	3037	3479	3486	3488	3611	3673	3690	4035	4193	4208	4303	4780	4856	5031	5054	5058	5154	5155	5159	5327	5328	5361	5467	5592	6093	6198	6352	6495	6608	6653	6714	7015	7060	7168	7448	8013	8826	8829	9270	9353	9370	9510	9732	9759	10092	10221	10276	10631	10891	50507	51177	51804	54434	55742	55909	57175	65009	79647	80005	80031	80310	84466	85440	93649
GO:0014823	http://amigo.geneontology.org/amigo/term/GO:0014823	158	183	210	285	632	654	825	847	867	983	1284	1385	1535	1789	1906	2475	2660	2729	2730	2806	3033	3091	3297	3329	3586	3658	3673	3952	4142	4656	4976	5019	5020	5037	5105	5467	5562	5563	5591	5728	5764	6262	6715	6770	7054	7352	7384	9370	9804	10014	10631	10891	23135	23371	26291	51024	51537	53632	57190	84808	114789	121278	122622	252995	284207
GO:0015695	http://amigo.geneontology.org/amigo/term/GO:0015695	135	788	1136	5002	5174	5663	6397	6535	6572	6580	6581	6582	6583	6584	6865	9389	9390	10478	10928	23428	23446	51686	54407	55244	57153	60386	60482	80736	85413	113451	123096	126969	153328	204962	283130	283600	284439
GO:0015696	http://amigo.geneontology.org/amigo/term/GO:0015696	18	100	116	135	358	695	788	1133	1136	1137	1141	1268	1392	1437	1812	1813	1814	1815	1861	1906	2207	2668	2824	3350	3351	3356	3737	4067	4129	4842	4878	4887	4986	5023	5071	5174	5663	5865	6005	6006	6007	6387	6397	6530	6531	6532	6535	6558	6570	6571	6572	6580	6581	6583	6584	6622	6623	6844	6845	6850	6857	6860	6861	6865	6879	8673	8723	8773	8973	9066	9341	10859	10928	11255	11315	23208	23446	26281	51458	51686	51760	54407	57127	57153	57586	58533	60482	65018	80736	84062	84258	85413	90019	91683	113451	120793	120796	123096	126969	127833	138805	143425	148281	153328	204962	225689	283130	283600	341359	390084	390155	102724488
GO:0015698	http://amigo.geneontology.org/amigo/term/GO:0015698	363	368	439	468	706	760	766	846	1051	1080	1179	1180	1181	1182	1183	1184	1185	1186	1187	1188	1192	1193	1207	1244	1364	1408	1468	1811	1836	2260	2475	2542	2554	2555	2556	2557	2558	2559	2560	2561	2562	2563	2564	2565	2566	2567	2568	2569	2570	2741	2742	2743	2915	4363	5030	5031	5167	5169	5172	5243	5250	5348	5349	5593	5621	5724	6098	6424	6505	6507	6508	6509	6521	6522	6528	6556	6557	6558	6559	6560	6561	6568	6569	6574	6575	7038	7416	7417	7419	7439	7809	8001	8074	8542	8671	8714	9016	9022	9213	9356	9376	9497	9498	9635	9990	10057	10060	10257	10316	10568	10723	10786	10861	11095	22802	23155	23507	25932	26266	26285	29127	50636	51447	51449	51463	53405	54020	54102	54831	55107	55129	55144	55367	55867	55879	56172	56262	56996	57030	57101	57282	57348	57468	57719	57835	65010	65012	65266	80131	80727	83697	83959	84230	84255	84561	84975	85320	89845	94015	115019	115111	116369	121601	142680	144453	150160	196527	200959	203859	219855	253512	266675	284129	338440	375611	441509	474354
GO:0015711	http://amigo.geneontology.org/amigo/term/GO:0015711	18	19	24	31	32	123	134	135	183	186	189	207	208	215	225	291	292	293	301	320	335	336	341	344	345	348	358	366	383	477	551	552	624	634	682	759	760	761	762	763	765	766	768	771	788	846	885	948	949	950	1071	1080	1109	1201	1244	1374	1375	1376	1468	1497	1579	1636	1645	1811	1813	1814	1815	1836	1906	2055	2058	2167	2168	2170	2180	2181	2182	2348	2350	2352	2538	2542	2744	2806	2912	2917	3039	3043	3553	3766	3783	3933	3949	3952	4036	4282	4363	4547	4763	4794	4828	4843	4889	4915	4923	4948	5020	5025	5027	5172	5205	5243	5244	5306	5319	5320	5321	5322	5360	5465	5467	5468	5580	5608	5660	5663	5825	5864	5997	5999	6005	6198	6256	6342	6505	6506	6507	6508	6509	6510	6511	6512	6513	6514	6515	6519	6520	6521	6522	6529	6533	6534	6535	6536	6538	6539	6540	6541	6542	6545	6554	6555	6556	6561	6566	6567	6568	6573	6576	6578	6579	6622	6754	6812	6844	6850	6857	6860	7057	7069	7200	7223	7355	7439	7442	7504	8140	8398	8399	8402	8501	8529	8564	8600	8604	8647	8648	8660	8671	8714	8792	8864	8884	9016	9056	9057	9058	9120	9121	9122	9123	9152	9194	9197	9311	9356	9368	9390	9497	9498	9600	9611	9619	9854	9900	9962	9963	9971	10050	10057	10079	10087	10165	10166	10227	10237	10246	10257	10347	10396	10478	10499	10550	10559	10560	10577	10599	10630	10650	10755	10786	10809	10861	10864	10955	10991	10998	10999	11000	11001	11136	11230	11238	11254	11255	11309	22925	22930	23120	23169	23200	23204	23250	23428	23443	23539	23632	23657	23677	23760	25874	26154	26207	26266	26279	26503	27165	27166	27347	28231	28232	28234	28965	29957	30814	50487	50640	51000	51006	51012	51167	51228	51499	51660	51700	51706	51761	53919	54020	54407	54677	54716	54896	54977	55032	55065	55089	55117	55144	55238	55754	55867	56262	56301	56606	56910	56923	57030	57084	57194	57198	57205	57282	57605	57709	57835	58488	58526	59272	60386	64220	64241	64600	64849	65010	65012	65977	79085	79581	79751	79895	80131	80148	80736	80763	80765	80772	81034	81539	81579	81796	83394	83447	83546	83697	83733	83884	83959	84230	84255	84647	84725	84879	84889	84912	85320	89874	92579	92745	94097	113235	113278	113829	114571	114789	114879	114882	114884	115019	115111	116085	116369	116519	117247	120103	121260	123096	123264	124565	124935	126129	130497	133418	133482	140679	140856	145389	146167	147011	148229	151176	151258	151473	153129	153201	153768	157724	159963	160728	161291	162515	200931	201232	201780	206358	219855	220963	246213	253512	255022	255189	256987	284111	284427	284439	285641	286256	286410	338821	340024	345274	347411	347734	348932	353189	374868	375611	376497	377677	387700	388121	388662	606495	729330
GO:0015748	http://amigo.geneontology.org/amigo/term/GO:0015748	19	24	215	291	292	293	335	336	341	344	345	348	949	950	1071	2538	2542	2705	3783	3949	4363	4547	5027	5205	5243	5244	5306	5360	5580	6342	8399	9197	9600	9619	9854	10079	10087	10347	10396	10478	10577	10650	10786	10809	23120	23200	23250	23760	26154	26207	27166	29957	51000	51012	51228	51499	51761	54020	55186	55754	56910	57194	57198	57205	57605	58488	60386	64241	65977	79085	79895	80148	80736	80772	81034	83394	83447	84255	84275	84725	84879	84912	85320	92579	114789	114879	114882	114884	116519	140856	148229	153768	161291	219855	255022	284427	284439	286410	347734	374868	388121
GO:0015837	http://amigo.geneontology.org/amigo/term/GO:0015837	18	134	135	150	151	152	156	183	186	366	383	477	551	552	885	1113	1136	1137	1141	1268	1392	1644	1812	1813	1814	1815	1861	2668	2693	2865	2917	3351	3356	3737	3745	3952	4887	4889	4923	4986	5020	5021	5027	5028	5071	5663	5865	5997	5999	6387	6529	6570	6571	6622	6623	6804	6812	6857	6860	6861	6865	7054	7200	7349	7432	8564	8864	8973	9066	9607	9900	10550	10991	11255	22930	23204	23208	26281	27347	51458	51760	57586	59272	64805	65018	84062	84258	85413	90019	91683	120793	120796	127833	130497	138805	143425	148281	341359	390084	390155	102724488
GO:0015844	http://amigo.geneontology.org/amigo/term/GO:0015844	18	60	135	150	151	152	156	183	186	1113	1133	1137	1141	1268	1392	1812	1813	1814	1815	1861	2207	2668	2693	2824	2865	3350	3351	3356	3737	3745	4129	4204	4842	4887	4986	5020	5021	5023	5028	5071	5865	6387	6530	6531	6532	6570	6571	6580	6581	6622	6623	6804	6850	6857	6860	6861	7349	7432	8973	9066	9463	9607	10859	11188	11255	11315	23208	26281	51760	57586	64805	65018	84062	84258	90019	91683	120793	120796	127833	138805	143425	148281	222962	225689	341359	390084	390155	102724488
GO:0015849	http://amigo.geneontology.org/amigo/term/GO:0015849	18	31	32	123	134	135	183	186	189	207	208	215	225	301	320	348	366	383	477	551	552	624	634	682	788	846	885	948	1109	1201	1244	1374	1375	1376	1468	1497	1579	1636	1645	1811	1813	1814	1815	1836	1906	2055	2058	2167	2168	2170	2180	2181	2182	2348	2350	2352	2744	2806	2912	2917	3553	3766	3933	3952	4036	4282	4763	4794	4828	4843	4889	4915	4923	4948	5020	5025	5027	5172	5205	5244	5319	5320	5321	5322	5465	5467	5468	5608	5660	5663	5825	5864	5997	5999	6198	6256	6505	6506	6507	6509	6510	6511	6512	6519	6520	6529	6533	6534	6535	6536	6538	6539	6540	6541	6542	6545	6554	6555	6556	6561	6566	6567	6568	6573	6576	6578	6579	6622	6754	6812	6844	6850	6857	6860	7057	7069	7200	7223	7442	7504	8140	8398	8399	8402	8501	8529	8564	8600	8604	8647	8648	8660	8714	8792	8864	8884	9016	9056	9057	9058	9120	9121	9122	9123	9152	9194	9356	9368	9390	9611	9900	9962	9963	9971	10050	10165	10166	10246	10257	10478	10499	10550	10559	10560	10599	10630	10755	10786	10809	10861	10955	10991	10998	10999	11000	11001	11136	11230	11254	11255	11309	22925	22930	23169	23204	23428	23539	23657	23677	25874	26266	26279	26503	27165	27347	28232	28234	28965	30814	50487	50640	51660	53919	54407	54677	54716	54896	54977	55032	55089	55117	55144	55238	56262	56301	56923	57030	57084	57709	58526	59272	64220	64600	64849	65010	65012	79751	80131	80763	80765	81034	81539	81579	83733	83884	84230	84647	84879	84889	89874	92745	94097	113235	113829	114571	115019	115111	116369	117247	120103	121260	123096	123264	124565	124935	126129	130497	133418	140679	145389	146167	147011	151176	151258	151473	153129	153201	157724	159963	160728	162515	200931	201232	201780	206358	220963	246213	253512	255189	256987	284111	285641	286256	338821	340024	345274	347411	348932	375611	376497	387700	388662	729330
GO:0015850	http://amigo.geneontology.org/amigo/term/GO:0015850	18	19	20	60	135	150	151	152	156	183	185	186	302	335	336	338	341	344	345	348	358	359	360	364	366	634	654	706	857	948	949	1066	1071	1080	1109	1113	1133	1137	1141	1191	1268	1392	1588	1645	1812	1813	1814	1815	1861	1950	2207	2587	2668	2693	2824	2865	2874	3350	3351	3356	3737	3745	3931	3949	3952	3990	4035	4040	4129	4204	4481	4602	4790	4792	4842	4864	4887	4986	5007	5020	5021	5023	5028	5071	5205	5244	5360	5406	5443	5444	5468	5727	5781	5865	5950	5972	6256	6342	6387	6469	6530	6531	6532	6554	6555	6566	6570	6571	6579	6580	6581	6622	6623	6646	6696	6721	6770	6804	6850	6857	6860	6861	6863	7110	7349	7376	7432	8399	8435	8647	8648	8714	8973	9066	9123	9194	9311	9370	9388	9429	9525	9607	9619	9885	9971	10062	10227	10347	10499	10577	10599	10765	10859	10928	10948	10998	11188	11255	11309	11315	23208	23411	23461	23539	23673	23762	26031	26119	26154	26281	27183	28234	29881	51083	51474	51738	51760	53919	54762	55004	55937	57476	57586	57614	57655	64137	64220	64240	64241	64801	64805	65010	65018	80055	80765	84062	84258	84947	89872	90019	91683	114134	114876	114879	114880	114881	114882	114883	114884	114885	114897	115584	116150	116519	120793	120796	123264	127833	133418	134429	138805	140606	140856	143425	148281	158219	159963	160728	200931	201780	225689	255738	282679	338821	341359	345274	390084	390155	102724488	104909134
GO:0015893	http://amigo.geneontology.org/amigo/term/GO:0015893	18	135	183	291	292	293	358	362	383	477	760	1133	1136	1137	1141	1268	1317	1392	1468	1812	1813	1814	1815	1861	1906	2055	2348	2350	2352	2587	2661	2668	2693	2694	3039	3042	3043	3045	3046	3047	3048	3049	3050	3351	3356	3624	3737	3766	4036	4151	4363	4609	4794	4887	4923	4986	5002	5071	5174	5205	5243	5663	5781	5865	5997	5999	6005	6387	6505	6506	6507	6510	6511	6512	6530	6531	6535	6536	6541	6542	6556	6561	6565	6570	6571	6572	6573	6576	6580	6581	6582	6584	6622	6623	6857	6860	6861	6865	6879	6947	6948	7349	8029	8322	8604	8856	8864	8884	8973	9016	9066	9076	9152	9390	9429	10165	10166	10227	10351	10478	10550	10560	10630	10682	10786	10928	10991	11230	11315	23204	23208	23657	26034	26266	26281	29957	51083	51293	51738	51760	54716	54896	54977	55065	55238	55244	55754	55788	56301	56729	56918	57030	57084	57586	58157	60386	64220	64240	64241	64849	65010	65018	79085	79581	79751	80704	80736	81034	81693	83447	83546	83733	83884	83959	84062	84258	84889	90019	91683	92745	94097	113235	113278	114757	114789	115286	120103	120793	120796	121260	123096	127833	138805	140679	143425	146802	148281	148641	153201	160728	206358	225689	246213	253512	255022	284111	284427	284439	285641	340273	341359	387700	388662	390084	390155	102724488
GO:0015931	http://amigo.geneontology.org/amigo/term/GO:0015931	134	215	291	292	293	677	1660	1977	1984	2030	2332	2705	2733	3087	3177	3178	3181	3192	3267	3297	3692	3800	3921	4116	4600	4641	4686	4869	4927	4928	5027	5036	5433	5813	5901	5903	5976	6059	6209	6311	6396	6421	6426	6427	6428	6429	6430	6431	6432	6741	6830	7014	7048	7175	7248	7263	7355	7514	7538	7884	7919	8021	8086	8106	8189	8480	8563	8570	8658	8683	8737	8888	9153	9154	9197	9295	9444	9631	9688	9775	9785	9793	9804	9818	9877	9883	9887	9908	9939	9961	9972	9984	10073	10128	10189	10204	10211	10212	10237	10250	10478	10482	10559	10569	10642	10643	10644	10657	10762	10898	10921	11046	11052	11097	11260	11269	11338	22794	22916	23039	23049	23144	23165	23169	23180	23212	23225	23237	23279	23293	23299	23381	23443	23511	23636	25909	26019	26097	26993	29072	29074	29107	29118	29890	29894	29957	51000	51006	51042	51068	51092	51213	51362	51634	51637	51692	51808	53371	53981	54439	54715	54847	54890	55032	55110	55153	55186	55308	55315	55339	55343	55421	55677	55706	55746	55781	55795	55916	55998	56000	56001	56647	56648	56943	57097	57122	57187	57510	59343	60386	64062	64078	64901	65083	65109	65110	79023	79085	79228	79902	80145	81034	81608	81929	83447	84248	84271	84275	84321	84324	84912	84946	85320	87178	91746	113829	114789	129401	130132	143244	144983	160419	199746	220988	222962	255022	284427	284439	347734	348995	387990	642799	102724594
GO:0015949	http://amigo.geneontology.org/amigo/term/GO:0015949	203	204	205	1503	1635	1841	1854	2745	2766	2936	2987	4830	4831	4832	4833	7296	7298	25961	26289	51292	51727	56474	122481	158067	221264	102157402
GO:0016042	http://amigo.geneontology.org/amigo/term/GO:0016042	13	30	32	33	34	35	37	38	39	51	134	150	207	208	215	224	225	313	335	336	338	341	344	345	348	412	549	747	949	1019	1066	1149	1208	1268	1373	1374	1375	1376	1381	1384	1544	1545	1576	1579	1581	1588	1591	1592	1594	1632	1666	1891	1892	1962	2108	2109	2110	2166	2167	2168	2169	2170	2171	2172	2173	2475	2517	2581	2629	2639	2717	2760	2822	3030	3032	3033	3074	3295	3417	3553	3630	3667	3712	3949	3952	3988	3990	3991	4023	4051	4258	4504	4668	4758	4759	5048	5049	5050	5051	5105	5106	5140	5168	5191	5194	5264	5294	5319	5320	5321	5322	5330	5331	5332	5333	5335	5336	5337	5338	5346	5406	5408	5465	5467	5538	5562	5580	5581	5660	5825	5828	5919	5920	6342	6609	6696	6715	6716	6718	6783	6822	7067	7124	7291	7533	7879	7920	7941	8074	8228	8309	8310	8398	8399	8513	8529	8578	8605	8630	8644	8660	8877	8879	9370	9388	9588	9651	9663	9784	10005	10449	10455	10478	10825	10858	10908	10924	10999	11001	11057	11145	11332	11343	22876	22933	23007	23175	23236	23259	23417	23491	23600	23646	23659	26061	26063	26090	26275	26279	26291	26580	27293	27329	27349	30814	50487	50640	51099	51102	51170	51171	51179	51196	51302	51365	51390	51573	53630	54363	54677	54979	55268	55289	55512	55627	55809	55825	55862	56261	56603	56624	56898	57016	57104	57110	57406	57552	57704	57733	60526	63874	64600	64784	64900	66002	79153	79644	79718	79887	80270	80339	80724	80821	81579	83667	83752	83875	84129	84647	84681	84693	84696	84812	84830	85329	89869	91452	113026	116519	119548	122618	123745	125981	126129	129807	133121	142910	149998	150379	151056	171586	196463	200879	201164	219743	219970	221223	221955	222236	254013	255189	257068	283748	283848	283927	285148	285848	338442	339221	340204	340654	340665	345557	374569	375775	389383	390916	440503	643414	643418	646480	646486	653308	729330	100137049	100507055	100996928	102724985
GO:0016049	http://amigo.geneontology.org/amigo/term/GO:0016049	25	91	94	102	148	183	185	186	207	214	322	323	348	351	387	393	551	552	596	604	623	627	634	659	668	684	694	734	780	817	859	952	978	984	998	1002	1020	1026	1027	1029	1031	1032	1154	1382	1399	1410	1457	1490	1499	1535	1594	1630	1654	1785	1808	1826	1839	1855	1906	1946	1954	1956	1981	1982	2016	2017	2023	2045	2064	2100	2137	2147	2185	2203	2258	2273	2335	2395	2475	2487	2539	2626	2658	2661	2664	2697	2786	2803	2810	2931	2932	3009	3020	3172	3249	3273	3275	3300	3303	3320	3326	3373	3475	3479	3484	3485	3486	3487	3488	3489	3490	3491	3558	3578	3611	3621	3624	3630	3676	3688	3897	3913	3984	4009	4088	4089	4099	4131	4133	4137	4241	4323	4487	4504	4633	4682	4686	4692	4722	4803	4825	4856	4878	4879	4881	4897	4916	5048	5058	5071	5167	5245	5270	5300	5361	5371	5393	5458	5459	5465	5467	5468	5515	5518	5532	5538	5588	5590	5607	5645	5654	5716	5795	5802	5916	5925	5931	5967	5997	5999	6049	6098	6195	6197	6259	6279	6280	6386	6387	6405	6416	6422	6423	6446	6456	6494	6548	6585	6586	6595	6597	6662	6695	6696	6722	6790	6792	6794	6832	6857	6860	6868	6880	7037	7040	7042	7046	7048	7074	7143	7157	7224	7251	7349	7414	7422	7473	7474	7481	7490	7869	7919	8085	8153	8239	8314	8408	8425	8437	8470	8482	8548	8692	8711	8725	8751	8766	8826	8828	8829	8835	8838	8839	8840	8851	8877	8904	8936	9037	9150	9166	9175	9201	9211	9344	9353	9355	9362	9373	9423	9472	9538	9564	9699	9706	9723	9746	9792	9798	9826	9839	9928	10013	10038	10071	10110	10201	10235	10276	10298	10371	10399	10425	10439	10459	10479	10500	10501	10505	10507	10509	10512	10516	10519	10591	10611	10631	10718	11007	11054	11082	11116	11170	11214	11344	22850	22883	22902	22954	22999	23011	23025	23105	23111	23136	23191	23242	23251	23327	23394	23404	23411	23499	23566	23677	23767	23769	26053	26153	26585	26999	27296	27302	27346	28956	29104	29882	29946	29948	50618	51009	51079	51083	51094	51176	51193	51196	51199	51232	51265	51320	51330	51379	51393	51447	51548	51616	51760	53335	54413	54437	54512	54617	54825	54879	54910	55004	55031	55210	55364	55540	55558	55602	55840	55909	56920	56981	56994	57142	57144	57154	57446	57521	57556	57611	57669	57698	57699	57715	57805	57817	58189	58191	59284	60676	64061	64218	64321	65059	65078	65981	66000	79159	79594	79602	79960	80031	80128	80208	80736	81501	81565	81621	83452	83667	83737	84162	84258	84260	84275	84298	84678	84687	84717	84722	84861	85004	89780	91584	92304	93649	94031	112398	116224	118813	123879	123904	127833	131566	134430	135644	136319	147138	147906	150465	151835	201163	203100	203228	203245	221927	223117	283106	340719	343472	344901	347252	374946	400410	440093	440275	728642	100533105
GO:0016050	http://amigo.geneontology.org/amigo/term/GO:0016050	19	164	208	301	302	356	357	374	375	434	596	811	857	858	947	950	966	1075	1130	1173	1182	1294	1385	1453	1522	1742	1759	1785	2054	2060	2149	2153	2157	2348	2647	2773	2801	2890	2901	3257	3267	3638	3799	3998	4033	4218	4647	4905	4935	5027	5048	5071	5119	5265	5270	5289	5537	5552	5584	5798	5819	5861	5864	5869	5873	5990	6272	6281	6382	6385	6386	6396	6399	6490	6517	6616	6691	6804	6809	6810	6811	6812	6843	6845	6855	6857	6860	6890	6891	6892	7039	7109	7110	7251	7306	7405	7879	8027	8291	8301	8406	8411	8417	8447	8452	8546	8615	8674	8675	8676	8677	8724	8729	8766	8773	8775	8867	8878	8907	8938	8943	8976	9002	9066	9101	9146	9217	9218	9341	9342	9392	9482	9519	9525	9527	9554	9570	9632	9765	9798	9839	9847	9871	9882	9919	10015	10016	10113	10175	10228	10254	10282	10342	10427	10451	10483	10484	10490	10497	10564	10802	10814	10815	10959	10972	10981	11151	11196	11267	22870	22872	23025	23176	23243	23256	23317	23325	23339	23355	23557	23607	23673	23682	25946	25956	25978	26052	26258	26271	26276	26286	27072	27095	27183	27243	29082	29091	29887	29911	29916	50487	51028	51128	51160	51361	51399	51479	51510	51534	51552	51693	51762	54732	54734	54809	54874	55004	55014	55048	55111	55204	55291	55300	55330	55353	55361	55647	55654	55823	56681	57030	57082	57132	57393	57403	57617	57679	58485	59349	63915	63971	64083	64400	64601	64689	64753	79090	79102	79156	79363	79643	79720	80208	81833	81876	83547	83696	83871	84062	84067	84079	84286	84313	84364	84376	85409	89781	89866	90411	91782	92421	93343	112476	112755	114088	116841	122553	124626	126003	128637	128866	137492	143187	143425	144717	149111	149371	150368	155382	158866	203062	219285	225689	254263	257364	259173	282679	282991	286753	338382	373509	375056	388552	399687	399979	415117	440279	553115	594855	646480	653145	728113	100526767
GO:0016051	http://amigo.geneontology.org/amigo/term/GO:0016051	117	160	178	207	208	226	229	230	231	467	468	1196	1213	1407	1468	1609	1950	2023	2026	2027	2103	2131	2132	2185	2203	2308	2475	2525	2530	2538	2539	2542	2597	2632	2641	2645	2648	2683	2805	2806	2819	2820	2821	2852	2931	2932	2992	2997	2998	3036	3037	3038	3269	3340	3479	3481	3612	3613	3630	3643	3667	3906	3952	3953	3973	4142	4190	4191	4247	4485	4706	4790	4923	5028	5031	5091	5105	5106	5155	5164	5167	5207	5223	5224	5226	5230	5232	5236	5239	5260	5261	5341	5449	5465	5499	5507	5509	5724	5741	5745	5771	5903	5950	6483	6484	6513	6576	6622	6652	6888	7040	7086	7167	7360	8402	8445	8473	8509	8604	8660	8706	8707	8708	8789	8850	8864	8908	9104	9334	9348	9370	9486	9526	9572	9653	9852	10165	10296	10317	10327	10331	10447	10580	10678	10776	10891	10993	11041	11091	23178	26330	27232	30815	50515	51363	51477	51744	51763	53632	54187	54928	55276	55454	55501	55578	55790	55808	55829	57001	57223	57486	57818	60343	64377	64579	79369	79660	81849	83539	83667	84002	84649	84752	84912	89801	90673	92579	93010	113189	114898	114899	140710	145264	166012	170067	192134	200186	283209	283871	338596	374907	378884	388581	648791	102724428
GO:0016052	http://amigo.geneontology.org/amigo/term/GO:0016052	89	178	216	226	229	230	279	313	405	572	669	863	950	957	1118	1486	2023	2026	2027	2103	2203	2523	2524	2526	2527	2528	2529	2530	2538	2548	2582	2584	2585	2592	2597	2645	2646	2710	2712	2720	2760	2819	2820	2821	2931	2990	3074	3091	3098	3099	3101	3146	3356	3479	3630	3643	3692	3795	3939	4041	4123	4125	4126	4656	4668	4758	4759	4967	5027	5207	5208	5209	5210	5211	5213	5214	5223	5224	5230	5232	5236	5239	5261	5313	5315	5465	5499	5509	5562	5563	5571	5834	5836	5837	6120	6652	6774	7167	8277	8473	8604	8972	8987	9611	9759	9821	9942	10327	10690	10825	10891	11164	11181	11277	11319	23324	26007	26137	26330	27159	27294	51071	51084	51085	51181	51341	51422	51548	53632	54541	55276	55347	55526	55556	55586	55753	57103	57733	64080	79660	80162	80201	83440	84750	129807	130589	132158	195827	256356	283209	339123	387712	414328	441531	729020
GO:0016053	http://amigo.geneontology.org/amigo/term/GO:0016053	18	31	32	33	37	47	89	160	189	215	220	225	226	229	230	239	240	241	242	246	247	301	341	344	345	405	435	440	443	445	471	493	551	552	570	586	587	633	634	635	669	672	790	863	873	883	957	972	1036	1109	1213	1373	1382	1462	1463	1464	1491	1543	1544	1558	1559	1565	1571	1576	1581	1582	1593	1634	1719	1806	1906	1907	1950	2023	2026	2027	2053	2103	2171	2181	2194	2203	2264	2346	2356	2571	2584	2593	2597	2618	2628	2643	2645	2646	2678	2686	2687	2695	2744	2746	2747	2752	2805	2806	2819	2821	2875	2879	2948	3036	3037	3038	3091	3098	3099	3101	3248	3295	3356	3373	3479	3553	3620	3630	3638	3643	3692	3939	3948	3990	3992	3995	4023	4048	4056	4257	4258	4259	4282	4507	4522	4524	4548	4552	4644	4656	4706	4790	4942	4967	5007	5009	5027	5053	5155	5166	5207	5208	5209	5210	5211	5213	5214	5223	5224	5230	5232	5236	5313	5315	5319	5321	5322	5351	5352	5354	5465	5562	5563	5564	5565	5571	5629	5723	5730	5740	5742	5743	5825	5831	5832	5947	6296	6319	6342	6470	6472	6507	6718	6770	6774	6785	6850	6916	7040	7167	7358	7360	7376	7390	7494	7923	8309	8473	8560	8564	8604	8644	8647	8803	8854	8864	8942	8985	9023	9104	9200	9370	9415	9420	9524	9536	9572	9611	9759	9885	9926	9965	9971	10003	10005	10057	10062	10090	10157	10170	10327	10394	10464	10588	10613	10675	10728	10858	10891	10955	10993	10998	11001	11019	11057	11160	11277	11315	11319	11332	11343	22928	22929	22937	23038	23169	23411	23417	23498	23600	23743	25902	26027	26031	26063	26137	26227	26330	27165	27306	27349	29920	29940	29968	50640	51074	51085	51094	51102	51141	51144	51302	51341	51380	51422	51495	51548	51557	51733	53632	54529	54541	54898	54988	54995	55256	55258	55301	55501	55526	55753	55825	55902	56624	57103	57214	57494	57571	57761	58478	58526	59344	60481	60496	63826	63827	64577	64834	64902	65263	79071	79152	79602	79966	79993	80142	80201	80270	83401	83440	84245	84532	84680	84696	84706	84869	85414	91227	92086	92126	112817	113189	114876	114880	114881	114883	116285	116519	123876	124975	127281	130013	134429	134526	137362	140838	142827	157506	162417	171586	195827	197322	200895	201562	219595	253017	255189	256987	283209	283985	284716	339123	339896	339983	340895	341392	348158	374569	387712	401494	441024	441531	653308	100528021	102724560
GO:0016072	http://amigo.geneontology.org/amigo/term/GO:0016072	283	705	1663	1736	2091	2475	2483	2971	2972	2975	2976	3669	3921	4137	4141	4691	4736	4809	4839	4931	5036	5393	5394	6041	6125	6129	6130	6135	6154	6155	6165	6187	6194	6201	6202	6203	6208	6209	6217	6218	6223	6227	6229	6232	6234	6597	6598	6839	8568	8602	8780	8945	9014	9045	9092	9136	9188	9221	9277	9326	9328	9329	9330	9555	9724	9775	9790	9875	10171	10199	10200	10360	10412	10436	10438	10521	10528	10595	10607	10775	10813	10849	10885	10927	10969	11056	11103	11137	11157	11224	11340	22803	22894	22984	23016	23076	23160	23195	23212	23246	23378	23404	23411	23481	23517	23560	25879	25926	25983	26156	26168	27042	27043	27079	27292	27340	27341	28987	29102	29777	29960	29997	50628	51010	51013	51018	51077	51093	51096	51106	51118	51119	51154	51202	51367	51504	51547	51575	51602	51729	53918	54059	54433	54464	54512	54555	54606	54663	54680	54853	54881	55006	55011	55035	55127	55164	55178	55226	55272	55505	55506	55623	55636	55646	55651	55661	55695	55720	55759	55781	55813	56915	57050	57109	57418	57602	57647	63899	64216	64282	64768	64963	64965	65008	65083	65095	79002	79033	79050	79066	79159	79707	79863	79922	79954	80135	81875	81887	83732	84128	84135	84154	84172	84294	84365	84916	85395	88745	90121	90459	91893	92345	92856	112495	114049	115752	115939	117246	118460	120379	129563	130916	131870	134430	146857	153443	154743	162989	196074	284119	285855	317781	342618	387338	404672	102724159
GO:0016073	http://amigo.geneontology.org/amigo/term/GO:0016073	904	905	1022	1025	1736	2957	2958	2959	2960	2961	2962	2963	4654	4686	5393	5430	5431	5432	5433	5434	5435	5436	5437	5438	5439	5440	5441	5451	5452	6617	6618	6619	6621	6667	6877	6878	6880	6882	6884	6908	7702	8178	8812	10208	10302	11340	22916	22936	23016	23248	23379	23404	25896	26173	26512	51010	51593	51808	54512	54973	55174	55197	55505	55511	55651	55656	55726	55756	56257	56915	57117	57508	58490	64852	64859	65123	79035	79066	79650	79664	79871	80237	80789	81556	84524	92105	114034	118460	129685	203522	441519	541466	101060211	102723631	102723680
GO:0016197	http://amigo.geneontology.org/amigo/term/GO:0016197	19	88	382	392	400	738	757	1130	1174	1203	1213	1639	2060	2647	3998	4218	4645	5071	5119	5870	5872	5987	6233	6272	6293	6642	6643	6653	6811	6836	7109	7251	7311	7314	7316	7415	7454	7813	7840	7879	8027	8218	8301	8411	8546	8674	8675	8677	8723	8729	8766	8878	8934	8938	8943	9043	9146	9182	9201	9230	9341	9367	9372	9525	9527	9559	9570	9648	9727	9765	9779	9784	9827	9897	9905	9907	9912	10043	10123	10139	10228	10254	10490	10652	10807	10890	10938	11021	11149	11267	22836	22853	22876	23085	23163	23258	23274	23325	23339	23426	23484	23513	23527	23585	25930	25938	25963	25978	26000	26088	27065	27131	27147	27183	27243	29082	29886	30844	30845	30846	50632	51028	51160	51209	51271	51272	51429	51479	51542	51552	51560	51617	51699	54497	54551	54732	54741	54918	55004	55048	55111	55275	55317	55353	55610	55658	55737	55745	55773	56850	57132	57182	57533	57554	57589	57679	57706	58533	63893	64129	64145	64284	64601	65009	79643	79720	79735	79778	79958	80148	80700	81609	83547	83874	84079	84084	84313	84440	84661	84910	85377	89853	91056	91782	92421	93343	112574	112936	120892	128866	137492	143187	144717	150368	150786	155382	160622	163486	169166	200576	253725	257364	282991	286753	338382	347517	374403	387680	653145	728113	100287171	100526767
GO:0016311	http://amigo.geneontology.org/amigo/term/GO:0016311	52	53	54	55	134	186	248	249	250	251	328	476	596	650	761	801	818	993	994	995	1033	1133	1408	1739	1740	1741	1760	1813	1827	1843	1844	1845	1846	1847	1848	1849	1850	1852	2029	2053	2070	2138	2139	2140	2203	2280	2281	2475	2538	2629	2771	2822	2932	3064	3071	3326	3458	3476	3486	3551	3612	3613	3628	3631	3632	3633	3635	3636	3672	3673	3705	3717	3932	3958	4088	4208	4249	4534	4621	4624	4626	4642	4659	4690	4907	4952	5159	5207	5208	5209	5210	5300	5341	5423	5444	5446	5470	5475	5494	5495	5496	5499	5500	5501	5502	5504	5507	5509	5510	5511	5514	5515	5516	5518	5519	5520	5521	5522	5523	5524	5525	5526	5527	5528	5529	5530	5531	5532	5533	5534	5536	5537	5580	5610	5723	5725	5728	5764	5770	5771	5774	5775	5777	5778	5780	5781	5782	5783	5784	5786	5787	5788	5789	5791	5792	5793	5794	5795	5796	5797	5798	5799	5800	5801	5802	5803	6093	6295	6305	6418	6609	6794	6815	6992	7040	7042	7124	7179	7184	7248	7529	7531	7803	8036	8073	8178	8189	8226	8446	8483	8493	8555	8556	8611	8612	8613	8725	8732	8776	8789	8821	8826	8867	8871	8897	8898	8945	9088	9104	9107	9108	9110	9150	9258	9472	9475	9530	9562	9647	9663	9665	9749	9787	9814	9829	9858	9863	9887	9890	9891	9896	9989	10076	10106	10160	10199	10217	10231	10380	10395	10421	10454	10507	10776	10842	11035	11072	11099	11122	11123	11156	11221	11261	11266	11284	11314	22843	22853	22870	22876	22908	22978	23035	23075	23076	23141	23175	23239	23261	23291	23293	23307	23371	23381	23399	23504	23523	23645	25930	26012	26051	26095	26191	26229	26469	26472	27068	27071	27124	27143	27328	28227	29085	29101	30833	51020	51205	51207	51231	51251	51400	51496	51559	51657	51763	53347	53349	54205	54434	54704	54840	54843	54866	54886	54928	54935	54949	54961	55012	55066	55105	55125	55197	55258	55291	55313	55529	55613	55844	55917	56623	56940	56953	57026	57082	57103	57181	57221	57223	57460	57546	57662	57709	57718	57818	58190	58478	58490	58497	58529	60385	63898	63904	63928	63935	64062	64077	64419	64748	64900	64943	65018	65125	65979	66036	78986	79178	79660	79871	79948	80034	80279	80824	80895	81537	81566	81706	83987	84064	84152	84240	84284	84513	84618	84687	84867	84930	84959	84988	85464	90673	90809	90853	91272	92235	92370	92579	92609	93492	93650	94274	114794	114971	115024	115352	116154	116224	116729	121256	121665	124997	128853	130367	131870	132160	133522	134510	138639	140838	142679	145376	145553	147699	148113	150290	151242	151649	151742	151987	152926	153769	157313	160760	161742	162466	163404	163882	192111	196051	201562	221294	221692	221908	255743	255919	261726	283871	284352	285193	286187	333926	338599	338661	339291	389207	390928	392617	403313	493911	100289187	100526794
GO:0016358	http://amigo.geneontology.org/amigo/term/GO:0016358	102	348	351	375	378	382	387	473	577	585	653	655	815	816	916	991	998	1020	1072	1136	1139	1141	1398	1399	1496	1501	1523	1600	1627	1630	1742	1826	1855	1902	1942	1952	2043	2047	2048	2049	2146	2182	2332	2475	2534	2902	2932	3066	3196	3251	3397	3558	3611	3688	3706	4038	4076	4130	4131	4133	4135	4139	4147	4168	4204	4205	4208	4734	4776	4891	4976	5048	5062	5063	5530	5592	5597	5649	5663	5728	5789	5802	5911	6383	6792	6794	6801	6845	6993	7074	7101	7224	7225	7287	7436	7476	7533	7804	7940	8301	8440	8536	8578	8609	8826	8829	8831	8851	8976	8997	9148	9201	9231	9344	9693	9762	9820	9856	9912	10006	10013	10059	10084	10097	10160	10298	10371	10458	10479	10498	10507	10611	10769	11141	22849	22871	22891	22903	22906	22941	23011	23043	23072	23098	23105	23191	23237	23242	23271	23316	23327	23363	23373	23380	23426	23542	23543	23613	23769	25791	26012	26037	26039	26050	26052	26259	29882	29904	29993	50488	50674	50807	50944	51188	51265	51399	51473	51738	53335	54149	54413	54664	54942	55079	55201	55236	55607	55619	56965	57118	57468	57498	57520	57549	57580	57626	64284	64689	65981	66008	79791	80243	80725	80823	84062	84079	84298	84816	85358	85442	114788	115703	116443	120892	124925	153090	170506	221935	653464
GO:0016458	http://amigo.geneontology.org/amigo/term/GO:0016458	103	339	652	1017	1655	1660	1786	1788	1956	1981	1994	2099	2332	3005	3006	3007	3008	3009	3010	3020	3024	3065	3066	3070	3146	3159	3181	3692	3784	4086	4087	4088	4152	4204	4343	4613	4686	4848	4849	4855	5119	5253	5430	5431	5432	5433	5434	5435	5436	5437	5438	5439	5440	5441	5460	5468	5511	5530	5604	5605	5901	5936	6774	6839	6895	7015	7040	7141	7157	7290	7320	7538	7703	8085	8087	8289	8318	8350	8467	8468	8493	8520	8575	8726	8932	8971	8994	9125	9271	9337	9555	9611	9612	9643	9698	9757	9869	9931	10014	10155	10269	10521	10526	10658	10847	10933	10943	10978	11022	11176	22916	22933	22955	23019	23112	23133	23264	23304	23318	23347	23369	23378	23405	23408	23409	23411	25842	25904	25942	26058	26523	26986	27044	27161	27327	29028	29066	29102	29883	51490	51548	51593	53615	54107	54454	54456	54487	54514	55051	55124	55183	55553	55571	56165	56339	57169	57343	57379	57472	57510	57673	57690	57708	65080	79670	79727	79753	79829	80149	80312	83989	84444	84759	84872	84944	84962	85509	90459	91646	113802	121504	122402	125997	126374	126961	131405	132243	136991	143689	144233	161829	192669	192670	246175	284428	341567	373863	389421	440822	653656	653657	100532731
GO:0016482	http://amigo.geneontology.org/amigo/term/GO:0016482	160	164	400	547	738	1066	1174	1203	1213	1601	1639	2013	2060	2580	3798	3799	3916	3998	4133	4478	4642	5071	5289	5594	5595	5604	5605	5868	5870	5962	5987	6272	6293	6642	6643	6653	6714	6811	6836	7109	7430	7813	7879	8218	8411	8675	8677	8678	8724	8729	8898	8934	8938	9043	9066	9179	9341	9367	9482	9527	9559	9570	9648	9779	9827	9905	9980	10097	10139	10228	10490	10652	10749	10772	11151	11267	22836	22853	23011	23033	23041	23085	23095	23230	23258	23317	25930	25938	25963	26000	26088	27131	27147	27252	29062	29886	29911	29934	30845	51209	51272	51361	51479	51542	51552	51560	51699	54497	54551	54732	54832	55062	55111	55275	55297	55435	55610	55614	55638	55658	55737	55773	55823	57533	57589	58533	63893	64089	64145	64400	79585	79735	80128	80148	83547	83874	84067	84079	84084	84376	84910	90196	112936	120892	124997	143187	144717	150368	150786	200576	253725	338382	347517	374403	387680	100287171	100526767
GO:0016569	http://amigo.geneontology.org/amigo/term/GO:0016569	86	322	339	408	472	546	604	672	675	817	890	891	983	1017	1020	1025	1105	1107	1108	1111	1386	1387	1487	1499	1642	1643	1786	1788	1789	1810	1812	1911	2005	2033	2070	2091	2122	2138	2139	2140	2145	2146	2332	2624	2625	2641	2648	2672	2959	3006	3007	3008	3009	3054	3065	3066	3070	3141	3275	3276	3299	3481	3553	3622	3662	3670	3717	3720	3976	4000	4089	4152	4204	4221	4287	4297	4302	4504	4524	4582	4591	4602	4654	4674	4842	5079	5081	5187	5245	5252	5253	5536	5562	5563	5578	5579	5580	5585	5587	5595	5599	5896	5926	5927	5928	5929	5931	5977	5978	6015	6018	6045	6299	6304	6314	6418	6419	6421	6497	6500	6591	6598	6622	6688	6720	6790	6795	6830	6839	6871	6872	6877	6879	6880	6881	6883	6885	6907	7040	7291	7319	7320	7324	7334	7349	7403	7404	7422	7443	7468	7703	7786	7799	7862	7874	7936	7994	8085	8089	8091	8110	8193	8202	8242	8284	8295	8314	8450	8464	8473	8520	8536	8607	8648	8726	8819	8841	8850	8861	8864	8932	8986	9025	9031	9070	9112	9212	9219	9252	9320	9329	9474	9555	9575	9643	9646	9647	9682	9730	9733	9734	9739	9757	9759	9767	9810	9869	9913	9958	9960	9971	10013	10014	10075	10155	10196	10269	10270	10284	10336	10362	10411	10419	10445	10467	10474	10498	10524	10600	10626	10629	10664	10765	10782	10847	10856	10891	10902	10919	10933	10943	11091	11105	11107	11108	11137	11143	11176	11177	11240	22823	22933	22938	22976	22992	23028	23030	23067	23081	23133	23135	23168	23186	23210	23304	23309	23326	23338	23410	23411	23429	23476	23512	23522	23558	23569	23741	23774	25836	25855	25862	25865	25942	26036	26038	26053	26097	26122	26147	26155	26993	27005	27097	27154	28989	29072	29117	29128	29943	30827	50943	51043	51111	51147	51176	51200	51230	51317	51322	51366	51547	51548	51562	51564	51616	51702	51720	51742	51773	51780	53615	54107	54496	54531	54556	54623	54790	54880	54904	54934	55011	55100	55124	55140	55167	55170	55183	55209	55257	55274	55352	55611	55677	55683	55689	55693	55806	55818	55869	55870	55904	55929	56254	56341	56655	56916	56943	56950	56970	56979	57325	57332	57343	57379	57504	57602	57634	57673	57708	58508	59335	59336	63925	63946	63976	63978	64324	64426	64754	64769	65018	79184	79447	79577	79685	79697	79718	79723	79813	79829	79831	79858	79885	79903	79918	79960	80218	80312	80314	80335	80349	80853	80854	83852	83903	83933	84108	84148	84159	84193	84289	84312	84332	84333	84444	84661	84678	84759	84787	84864	85509	90665	90780	90826	93166	93624	93649	94104	112869	114803	117143	120892	122953	123169	125997	138151	138474	140690	143241	147746	150572	151050	151636	158880	165918	166968	171023	195814	200186	200424	201163	203611	221037	221477	221656	253175	284058	284428	339287	353238	377630	387893	390245	653656	653657	100170841	100526737	100532731
GO:0016999	http://amigo.geneontology.org/amigo/term/GO:0016999	47	48	50	124	125	126	127	128	130	131	216	217	219	221	231	847	1109	1431	1497	1535	1536	1543	1544	1580	1645	1646	1737	1743	1800	1956	2098	2271	2534	2876	2878	3034	3039	3042	3043	3045	3046	3047	3048	3049	3050	3240	3417	3418	3419	3420	3421	3658	4025	4129	4190	4191	4200	4314	4353	4504	4513	4967	5052	5105	5106	5160	5161	5162	5879	5880	5973	6389	6390	6391	6392	6480	6482	6569	6622	6647	6716	6770	6774	6783	6799	6817	6822	7001	7173	7755	7837	7915	8288	8574	8644	8801	8802	8803	9588	10007	10013	10020	10549	10588	10811	10841	10873	10935	11315	23530	25824	25902	27035	27233	27284	50506	51005	53905	54658	54949	55526	55577	55753	55818	55902	55907	57016	65018	80896	81889	84532	84869	90527	116285	124056	130752	131669	132789	137902	140838	144193	255027	405753	445329	730249
GO:0017004	http://amigo.geneontology.org/amigo/term/GO:0017004	617	1352	1353	1355	1535	3052	4514	6341	6834	7381	9997	10063	28958	29090	29796	51241	51287	54902	55245	55744	79072	84275	84300	84987	90624	90639	116228	285521	388753	389203	493753	790955	100131801	100303755
GO:0017038	http://amigo.geneontology.org/amigo/term/GO:0017038	183	186	207	284	347	348	406	473	602	604	652	754	868	948	983	999	1191	1432	1434	1812	1894	2254	2316	2533	2621	2646	2737	3059	3308	3312	3320	3326	3329	3458	3479	3717	3728	3836	3837	3838	3839	3840	3841	3842	3843	3920	3952	4000	4088	4321	4504	4763	4792	4927	4928	4985	5138	5189	5190	5191	5192	5193	5194	5195	5295	5296	5371	5469	5514	5530	5569	5580	5594	5663	5743	5824	5828	5830	5901	5903	6469	6496	6608	6774	6850	7040	7124	7175	7227	7249	7295	7545	7984	8021	8029	8504	8644	8692	8720	8841	8882	9141	9221	9349	9409	9478	9531	9631	9670	9688	9702	9804	9818	9883	9972	10073	10155	10204	10245	10440	10452	10469	10526	10527	10628	10736	10762	10952	11142	11261	11331	23411	23435	23511	23534	23633	23636	23742	25813	26517	26519	26520	26953	29090	29103	29107	29928	29969	30000	51025	51079	51194	51366	51501	51517	51555	51684	51715	51762	53371	54543	55027	55374	55612	55670	55696	55705	55746	55750	55916	55929	56993	57122	57506	63928	64901	79711	79902	80149	80273	83752	84134	84268	84455	90580	92609	94026	116988	120892	129401	131118	131474	134266	137735	140823	144165	257364	285190	285877	338328	340061	387990	400966	402569	503542	653489	727851	728489	729540	729857	100287932
GO:0017145	http://amigo.geneontology.org/amigo/term/GO:0017145	678	1638	2103	2119	2124	2258	2260	2263	3214	3622	3815	4674	4851	5048	6423	6660	7005	7042	7073	7476	7704	8202	8324	8452	8650	9181	9253	10263	10890	25937	26354	51176	57216	63977	64321	81606	85440	89780	259266	346673
GO:0017156	http://amigo.geneontology.org/amigo/term/GO:0017156	107	135	136	148	150	320	321	375	488	673	776	783	801	815	1020	1129	1137	1138	1141	1142	1268	1488	1812	1813	1855	2054	2332	2771	2901	2932	3351	3356	3745	4851	5023	5027	5028	5030	5217	5413	5532	5579	5582	5663	5864	5868	5906	5908	5978	6616	6804	6809	6810	6812	6814	6843	6844	6845	6853	6855	6857	6860	6861	7476	7784	8372	8447	8448	8499	8541	8573	8618	8676	8773	8775	8867	8911	8912	8913	8938	8941	8973	9066	9162	9341	9342	9381	9501	9515	9581	9699	9751	9783	9900	10059	10497	10675	10755	10814	10815	11069	11261	22871	22930	22999	23025	23208	23396	23413	23513	23557	23621	26059	26258	27445	28964	51150	51760	54586	55114	55503	57393	57586	57617	57829	63908	80331	84062	84258	84961	85477	90019	91683	93664	112476	112755	114088	116443	116841	120892	127833	140730	143425	148281	192683	255057	339302	341359	415117	440279	594855	102724488
GO:0018126	http://amigo.geneontology.org/amigo/term/GO:0018126	444	5033	5034	5351	5352	8974	8985	10491	10536	10609	23210	26276	54583	54681	55214	55239	55662	57168	63894	64175	64714	112398	112399	121506	204474	253982	283208
GO:0018149	http://amigo.geneontology.org/amigo/term/GO:0018149	301	633	1281	1475	1634	1832	2038	2125	2162	2312	2335	3713	3848	3849	3858	4014	5266	6698	6699	6700	6701	6703	6704	6705	6707	7047	7051	7052	7053	7057	7737	9333	9806	10347	26239	50859	79625	84648	116179	133584	149018	163778	199834	254910	343641	353131	353132	353133	353134	353135	353137	353139	353140	353141	353142	353143	353144	353145	574414	100129271
GO:0018195	http://amigo.geneontology.org/amigo/term/GO:0018195	417	419	420	3275	3276	9971	10196	10419	10498	11108	11240	11315	23569	29943	51702	54496	55170	55352	55471	56341	63978	79084	79133	80204	90826	116969	200185	353238
GO:0018196	http://amigo.geneontology.org/amigo/term/GO:0018196	432	433	1603	1650	2530	3703	4245	4247	4249	6184	6185	6480	7327	7415	7991	29880	51465	55662	55757	56886	58505	84061	84447	91319	124872	201595	256281	100128731
GO:0018198	http://amigo.geneontology.org/amigo/term/GO:0018198	128	493	1636	1756	2597	3145	4842	4843	5865	5870	6279	6280	6640	9545	9722	10935	11315	25999	27304	29800	51114	51125	51201	51304	54495	55074	55146	55625	64429	79683	79844	79929	84243	84885	131474	131540	135112	158866	253832	254359	254887	283576	340481	401647
GO:0018200	http://amigo.geneontology.org/amigo/term/GO:0018200	2346	2677	8260	9654	23093	23287	24142	25809	25941	26140	29105	60509	79001	79739	79841	84779	84871	91978	95681	154807	158135	219595	254173	284076	340351	100526693
GO:0018205	http://amigo.geneontology.org/amigo/term/GO:0018205	86	322	405	408	538	546	672	675	825	1111	1386	1387	1487	1491	1499	1725	1786	1789	1810	1958	1959	2033	2122	2138	2145	2146	2624	2625	2641	2647	2648	2653	2672	2959	3006	3007	3008	3009	3054	3066	3553	3662	3670	3713	3720	3976	4000	4015	4016	4017	4089	4193	4204	4221	4297	4302	4582	4602	4654	4674	4706	4826	4842	5079	5187	5252	5351	5352	5371	5447	5562	5563	5595	5903	5926	5929	5970	5977	5987	6018	6418	6419	6591	6598	6612	6613	6622	6659	6688	6830	6839	6871	6872	6877	6879	6880	6881	6883	6885	7040	7052	7291	7329	7341	7403	7468	7703	7737	7799	7862	7917	7936	7994	8085	8089	8110	8193	8202	8295	8464	8473	8520	8535	8536	8554	8607	8648	8726	8850	8861	8985	8986	9027	9063	9070	9189	9252	9329	9474	9555	9575	9643	9646	9682	9734	9739	9757	9759	9767	9869	9913	10013	10014	10054	10055	10155	10208	10210	10269	10362	10363	10401	10411	10445	10474	10524	10536	10609	10626	10629	10664	10782	10847	10856	10891	10902	10919	10933	10943	11019	11091	11105	11107	11137	11143	11177	11315	22823	22933	22938	22976	23067	23081	23168	23210	23326	23338	23408	23409	23410	23411	23476	23512	23522	23551	23558	23741	23774	25895	25942	25950	26036	26038	26053	26054	26122	26147	26155	26168	26276	26354	27097	27154	28999	29072	29117	29843	30827	50943	51111	51147	51176	51200	51218	51230	51471	51562	51564	51588	51601	51616	51742	51773	53335	53615	54093	54107	54472	54552	54556	54790	54795	54880	54904	54934	55011	55124	55140	55167	55170	55183	55209	55257	55274	55677	55683	55689	55693	55818	55870	55904	55929	56655	56950	56979	57325	57337	57343	57634	57673	57691	58508	59335	59343	63894	63925	63946	63976	64135	64324	64754	64769	79091	79447	79594	79609	79723	79813	79823	79829	79903	79918	79960	79969	80218	80314	80335	80349	80854	83475	83852	84075	84148	84171	84193	84289	84332	84444	84661	84681	84695	84787	90780	93166	93624	93649	112869	114799	115426	117143	134145	138474	140690	143241	150572	151050	151194	195814	196483	196541	200186	200424	201163	203611	205564	221143	253175	254013	266740	284058	285498	286053	339287	387082	387787	387893	399818	751071	100507650	110599564
GO:0018208	http://amigo.geneontology.org/amigo/term/GO:0018208	2280	2281	2286	2287	2288	2289	4820	5033	5034	5300	5303	5478	5479	5480	5481	5524	5903	8468	8974	9360	10105	10283	10450	10465	10491	10536	11328	23398	23759	23770	28989	51303	51645	51661	53938	54583	54681	55033	55214	55239	60681	64175	64714	85313	112398	112399	121506	204474	283208	285755	644591	645142	653505	653598	728945	105371242
GO:0018209	http://amigo.geneontology.org/amigo/term/GO:0018209	142	156	207	208	284	351	369	408	409	472	493	545	551	578	581	596	624	633	673	799	814	815	817	857	891	960	983	1017	1020	1147	1195	1389	1432	1440	1452	1453	1455	1456	1457	1459	1609	1634	1756	1760	1812	1859	1956	1981	2011	2039	2056	2074	2081	2475	2589	2590	2591	2621	2641	2872	2932	3059	3082	3270	3320	3326	3439	3440	3441	3442	3443	3444	3445	3446	3448	3449	3451	3452	3456	3458	3467	3551	3569	3589	3611	3976	4092	4139	4140	4282	4294	4515	4690	4908	4915	4916	4985	5008	5058	5062	5144	5155	5165	5170	5217	5290	5310	5334	5347	5562	5563	5566	5578	5579	5580	5581	5582	5583	5584	5585	5586	5587	5588	5590	5591	5593	5594	5595	5598	5599	5601	5603	5605	5613	5743	5894	5979	6093	6197	6198	6300	6423	6446	6622	6714	6789	6790	6795	6850	6872	6997	7040	7046	7048	7124	7150	7272	7295	7349	7422	7443	7444	7474	7786	7867	8091	8115	8260	8312	8317	8408	8412	8440	8536	8550	8569	8658	8737	8767	8851	8986	9024	9113	9125	9175	9201	9212	9252	9261	9451	9475	9530	9623	9641	9647	9770	9806	10000	10013	10038	10044	10045	10110	10114	10142	10178	10253	10268	10399	10411	10456	10459	10769	10783	11009	11011	11137	11184	11200	11235	11315	11329	22853	22876	22943	22983	23012	23031	23049	23139	23171	23228	23515	23617	25865	26524	27124	27347	28989	28996	29110	29941	50859	51085	51231	51701	51719	51763	53944	54386	54541	54969	55351	56832	56983	57452	57521	57600	57731	63967	64324	64754	65018	65125	65981	79070	79109	79625	79893	83942	83983	84630	84779	84930	85440	85443	85456	89780	96459	114805	117854	120892	122011	127933	133584	143888	146057	146664	147746	152559	154043	166614	202374	219736	253260	282974	286430	338376	345611	375449	388228	619373	100528030	100533105	102800317
GO:0018210	http://amigo.geneontology.org/amigo/term/GO:0018210	90	91	156	207	351	566	596	655	790	801	815	817	983	1020	1111	1116	1195	1452	1453	1455	1456	1457	1460	1609	1859	1950	1981	2011	2039	2475	2589	2590	2591	2641	2931	2932	3093	4092	4294	5170	5347	5470	5528	5566	5578	5579	5580	5585	5587	5594	5599	5604	6872	7040	7046	7048	7224	7225	7272	7443	7444	7474	7786	8312	8317	8408	8558	8658	8767	8851	8877	9294	9475	9730	9943	10114	10253	22853	22933	25865	27347	28996	29110	51231	51422	51701	51719	51763	53944	54541	56288	57214	57452	57521	63917	65125	65267	83903	84630	85366	85456	114805	117854	120892	122011	146057	161742	200734	219736	345611	388228	442117	100528030	102800317
GO:0018212	http://amigo.geneontology.org/amigo/term/GO:0018212	25	27	134	148	150	183	238	284	351	374	409	558	613	627	640	660	683	685	695	780	857	867	868	885	916	920	941	948	958	960	972	975	1195	1196	1198	1270	1272	1436	1437	1438	1439	1440	1442	1444	1445	1464	1489	1523	1609	1636	1741	1742	1795	1839	1856	1859	1942	1946	1947	1948	1949	1950	1956	1969	2039	2041	2042	2043	2044	2045	2046	2047	2048	2049	2050	2051	2056	2064	2065	2066	2069	2074	2185	2202	2241	2242	2246	2247	2248	2249	2250	2251	2252	2253	2254	2255	2260	2261	2263	2264	2268	2321	2322	2324	2444	2475	2534	2621	2623	2688	2689	2690	2915	3055	3059	3066	3082	3084	3263	3273	3280	3297	3320	3356	3383	3440	3458	3479	3480	3481	3558	3562	3563	3565	3567	3568	3569	3570	3572	3574	3589	3592	3593	3595	3596	3600	3606	3643	3645	3670	3678	3689	3690	3702	3716	3717	3718	3791	3815	3932	3952	3976	4038	4058	4067	4145	4233	4254	4282	4486	4593	4739	4750	4771	4908	4914	4915	4916	4919	4920	4921	5008	5062	5154	5155	5156	5159	5168	5175	5515	5518	5526	5580	5581	5590	5595	5604	5605	5606	5607	5608	5609	5610	5618	5621	5649	5663	5747	5753	5756	5770	5771	5777	5788	5795	5912	5979	6098	6259	6352	6416	6422	6423	6464	6503	6690	6714	6725	6774	6776	6777	6850	6868	6886	6997	7006	7010	7016	7039	7040	7060	7070	7075	7124	7132	7157	7251	7272	7273	7294	7297	7301	7422	7448	7465	7525	7535	7750	7804	8074	8440	8444	8445	8459	8460	8576	8651	8692	8711	8764	8767	8784	8798	8805	8817	8822	8823	8826	8829	8995	9021	9031	9052	9094	9148	9149	9181	9244	9370	9467	9542	9655	9833	9961	10006	10152	10188	10399	10420	10456	10461	10464	10507	10645	11009	11064	11116	11140	11160	11314	22853	22876	23394	23529	23568	23624	25778	25998	26127	26228	26281	26585	27006	29883	30844	50507	50604	51225	51378	51561	51704	51738	54206	54209	54625	54892	55024	55294	55359	55620	56034	56940	57091	57396	57410	57732	57826	58533	59067	64092	64223	79031	79643	79705	79834	79893	80310	80725	80851	83666	84313	84619	84630	84632	85480	89780	90070	91461	116379	122809	133396	145957	149233	150465	253260	255324	282618	284114	284656	285016	285220	285489	353514	388585	389658	494551	653361	100133941	101180976
GO:0019058	http://amigo.geneontology.org/amigo/term/GO:0019058	103	104	156	290	302	325	348	558	596	684	857	858	920	940	941	942	949	950	972	975	983	998	1234	1378	1380	1487	1488	1508	1525	1604	1605	1642	1654	1655	1656	1803	1948	1949	1956	1969	2040	2060	2219	2332	2494	2621	2838	2934	2993	3303	3312	3326	3356	3373	3383	3416	3428	3429	3434	3440	3456	3576	3609	3669	3673	3678	3685	3688	3690	3693	3694	3695	3836	3837	3839	3916	3921	3949	3956	3965	4057	4179	4340	4360	4599	4684	4774	4851	4864	4938	4940	5034	5045	5071	5091	5093	5094	5119	5125	5288	5297	5359	5371	5478	5479	5481	5586	5610	5629	5806	5817	5818	5819	5861	5868	5886	5901	5987	6041	6233	6317	6347	6352	6404	6504	6510	6554	6575	6590	6598	6732	6733	6737	6780	6895	6993	7037	7113	7124	7153	7155	7251	7293	7301	7311	7314	7316	7342	7405	7415	7514	7706	7726	7852	7879	7913	8091	8372	8411	8468	8519	8547	8638	8673	8692	8724	8764	8812	8815	8934	9074	9076	9080	9126	9213	9217	9218	9397	9474	9475	9525	9636	9712	9798	9972	10015	10107	10155	10206	10318	10332	10410	10450	10465	10475	10542	10572	10581	10663	11043	11059	11060	11074	11267	22954	23087	23327	23367	23601	24138	25827	25978	26762	26986	27074	27183	27243	27336	27350	29082	29883	30835	50848	51160	51193	51271	51495	51510	51534	51763	55048	55054	55065	55223	55337	56829	57132	57379	57506	57617	59272	60489	63901	64710	64848	79581	79643	79720	80149	81559	81603	81607	81876	83737	84875	85363	89849	89853	89870	90678	91392	91543	91782	92421	93343	117854	128637	128866	129531	131578	137492	155382	164668	200316	201626	222256	222537	282617	286827	339122	339390	388419	440275	100526767	100913187
GO:0019080	http://amigo.geneontology.org/amigo/term/GO:0019080	904	905	1025	1105	1660	1939	2033	2959	3065	3249	3725	5045	5094	5702	5725	5978	5987	6348	6352	6597	6598	6667	6737	6741	6882	6895	7023	7391	7392	7538	8091	8562	8661	8662	8664	8665	8666	9150	9830	10206	10410	11043	11074	22879	22938	22954	23076	23435	25833	28985	29969	51176	51193	51386	51763	51773	55223	64710	81559	81603	388372	440275
GO:0019098	http://amigo.geneontology.org/amigo/term/GO:0019098	351	551	552	1620	1621	1812	1816	2902	3074	4543	4808	4861	4986	5020	5021	5270	5728	7054	7067	7068	7543	8932	8997	23542	55585	63951	84152	153222	282969
GO:0019216	http://amigo.geneontology.org/amigo/term/GO:0019216	12	13	19	31	32	33	34	37	51	123	134	150	183	185	207	208	211	215	225	301	335	336	338	339	341	344	345	347	348	375	476	551	552	585	634	650	653	654	672	706	718	824	857	887	948	949	975	1019	1081	1133	1149	1154	1181	1236	1268	1374	1376	1385	1387	1389	1543	1579	1581	1594	1595	1609	1717	1814	1917	1958	2046	2053	2147	2168	2170	2171	2180	2181	2185	2194	2222	2224	2246	2247	2261	2264	2268	2274	2321	2322	2358	2475	2488	2516	2672	2693	2695	2784	2822	2852	2874	2954	3156	3157	3158	3172	3356	3357	3358	3398	3417	3422	3458	3490	3491	3553	3630	3638	3667	3692	3815	3837	3949	3952	3992	4047	4067	4199	4597	4598	4790	4800	4801	4802	4862	5140	5154	5155	5156	5159	5163	5164	5165	5166	5244	5294	5295	5296	5447	5465	5467	5468	5469	5525	5562	5563	5565	5580	5581	5587	5629	5660	5743	5747	5901	5919	5925	5933	5934	5978	6095	6097	6256	6309	6319	6363	6366	6591	6604	6610	6615	6622	6647	6667	6713	6714	6720	6721	6770	6777	6822	6901	6907	7010	7040	7067	7069	7108	7124	7132	7291	7296	7376	7410	7421	7536	7784	8013	8398	8439	8503	8525	8611	8644	8648	8651	8660	8720	8721	8776	8800	8835	8841	8897	8898	9021	9104	9110	9306	9314	9370	9453	9555	9572	9611	9612	9619	9655	9711	9926	9965	9971	9975	10062	10269	10273	10399	10451	10464	10498	10499	10577	10580	10613	10654	10891	11010	11160	11218	11277	22863	22937	23038	23054	23179	23309	23399	23409	23411	23417	23533	23541	23682	25942	26119	26137	26230	26291	26580	27063	27120	27122	27242	27329	29062	29095	29103	29841	29982	30837	30849	30968	50486	51083	51085	51094	51099	51129	51141	51280	51360	51422	51599	53345	54361	54576	54600	54658	54704	55004	55066	55294	55512	55626	55908	57104	57223	57406	57540	57546	57678	57761	58526	60343	60481	64127	64784	64788	64801	64805	64919	66036	79071	79602	79718	79888	80025	80205	80207	83643	83752	84174	84649	85329	85414	85441	94101	94103	96764	113791	114294	114898	116519	116986	124997	125981	128486	134429	142891	145264	146850	151176	153090	157506	158219	219743	221395	254013	255919	338442	339559	340895	345275	375704	376497	388121	440503	768239	100287171	100996928	102724428	110117499
GO:0019233	http://amigo.geneontology.org/amigo/term/GO:0019233	55	116	134	152	409	623	784	796	885	1020	1137	1141	1268	1269	1312	1740	1906	1910	2047	2063	2149	2171	2475	2534	2695	2902	2903	2906	2911	3218	3231	3356	3375	3586	3593	3673	3736	3737	3751	4157	4204	4311	4692	4856	4886	4887	4914	4923	4985	4986	4987	4988	5020	5024	5025	5027	5028	5179	5594	5595	5724	5743	6323	6335	6336	6348	6387	6548	6863	7345	7432	7442	8508	8620	8989	9311	10874	10879	10893	11280	11343	23349	23621	26952	50801	54463	55107	55273	55800	56923	56925	57555	58503	59335	59344	60675	80763	84197	85446	117194	134145	151647	729230
GO:0019692	http://amigo.geneontology.org/amigo/term/GO:0019692	100	132	1635	1716	1841	1854	2987	4521	4913	4968	6470	6996	7298	7374	8930	9519	23583	25939	26289	30833	51020	51071	55270	55276	56953	79077	79661	79873	81602	129607	131870	221264	252969	100506422
GO:0019748	http://amigo.geneontology.org/amigo/term/GO:0019748	30	231	400	434	596	1001	1109	1491	1497	1543	1544	1545	1548	1549	1553	1565	1638	1644	1645	1646	1652	2326	2327	4157	4357	4435	4644	4780	4948	5066	5223	5446	6490	6667	6770	7054	7220	7299	7306	7474	8574	8644	9693	9839	22977	23474	23657	29104	51151	54576	54577	54905	56898	57016	57103	57412	58472	84869	283652	102724560
GO:0019835	http://amigo.geneontology.org/amigo/term/GO:0019835	213	727	729	730	731	732	733	735	1437	2147	2822	2999	3001	3002	3004	3078	3080	3273	3853	3929	4069	4277	5027	5076	5196	5551	8542	8993	10670	10859	23531	57115	57151	57824	79792	81494	114771	130120	140823	100507436
GO:0019882	http://amigo.geneontology.org/amigo/term/GO:0019882	160	161	162	163	164	375	567	811	821	829	830	832	909	910	911	912	913	925	948	972	1062	1147	1173	1174	1175	1211	1213	1236	1509	1510	1512	1514	1515	1520	1636	1639	1778	1780	1781	1783	1785	2207	2209	2210	2213	2923	3077	3109	3111	3112	3113	3115	3117	3118	3119	3120	3122	3123	3125	3126	3127	3133	3134	3135	3140	3383	3551	3685	3693	3796	3797	3798	3831	3832	3835	3902	4012	5641	5696	5720	5865	5867	5869	5870	5873	5971	6363	6366	6396	6456	6556	6712	6890	6891	6892	7057	7189	7454	7879	8284	8517	8546	8655	8673	8722	8773	8905	8907	8943	9341	9363	9371	9474	9493	9554	9632	9871	10053	10120	10121	10134	10332	10392	10427	10437	10484	10540	10671	10802	10890	10981	11004	11021	11127	11258	11277	22872	22920	23180	23457	24137	26153	29108	29127	30835	50489	50856	51128	51143	51164	51752	51762	54209	55016	55080	55860	56992	64127	64167	64837	81930	83547	83871	84516	84643	93661	114876	115827	130340	140735	285643
GO:0019932	http://amigo.geneontology.org/amigo/term/GO:0019932	19	89	100	107	108	109	111	112	113	114	115	116	117	133	135	136	146	147	148	150	151	152	153	154	155	183	185	186	187	196	287	333	348	358	477	481	488	493	552	566	575	576	577	643	683	695	775	796	797	799	801	810	817	844	845	916	920	933	948	976	997	1012	1068	1069	1070	1113	1193	1230	1232	1233	1234	1235	1236	1237	1238	1240	1392	1524	1609	1672	1756	1760	1812	1813	1814	1816	1827	1902	1906	1907	1908	1910	1956	1979	2015	2039	2044	2065	2185	2274	2280	2281	2357	2358	2475	2492	2494	2516	2587	2633	2641	2642	2691	2692	2695	2696	2740	2770	2771	2774	2776	2778	2782	2826	2827	2829	2833	2849	2852	2902	2903	2904	2905	2906	2915	2931	2932	2946	2977	2978	2981	2982	2983	2986	3064	3084	3094	3208	3269	3270	3357	3358	3361	3375	3479	3576	3577	3579	3627	3630	3632	3651	3708	3709	3710	3747	3791	3973	4137	4157	4158	4159	4160	4161	4283	4544	4644	4724	4760	4761	4772	4773	4775	4776	4831	4842	4843	4846	4878	4880	4881	4882	4887	4935	4987	4988	5024	5025	5026	5027	5031	5032	5037	5138	5139	5140	5141	5144	5152	5164	5170	5196	5311	5335	5336	5341	5350	5515	5518	5530	5532	5533	5534	5562	5566	5573	5575	5576	5577	5578	5592	5598	5621	5725	5729	5731	5732	5733	5734	5737	5739	5741	5744	5745	5788	5795	5997	6014	6262	6343	6348	6364	6373	6401	6403	6444	6546	6548	6662	6690	6717	6754	6850	6915	6954	7057	7124	7137	7226	7253	7320	7349	7412	7422	7432	7462	7535	7852	8445	8477	8527	8549	8600	8654	8698	8811	8844	8877	9001	9034	9104	9289	9368	9446	9451	9454	9455	9472	9693	9699	9722	9759	10134	10149	10203	10231	10266	10267	10268	10269	10316	10345	10411	10519	10523	10645	10663	10672	10725	10803	10846	10900	11069	11123	11163	11214	11251	11261	22859	22953	23261	23266	23284	23295	23394	23432	23551	23564	23576	27040	27201	27445	29995	30817	50852	50940	51024	51083	51196	51554	51555	51643	51655	51778	51806	54209	54331	54795	55273	55366	55607	55784	56246	56704	56923	57007	57158	57190	57192	57211	57338	57561	58515	58529	59350	63928	64123	64784	64805	79625	79772	79849	79924	83550	83873	83988	84174	84502	84658	84687	84873	90070	90141	90226	90550	91860	112609	114131	115004	118442	118461	120793	120796	120892	121665	122042	122876	126306	138805	139378	163688	168620	170589	196883	201191	219931	221188	222487	222545	266977	283383	283455	345611	374403	375346	388372	389692	390084	390155	445329	729230	100137049	104909134
GO:0021510	http://amigo.geneontology.org/amigo/term/GO:0021510	86	104	207	401	429	1600	1630	1639	2055	2068	2128	2475	2624	2636	2668	2736	2737	3110	3218	3226	3236	3670	3975	4357	4747	4763	4821	4825	4851	5080	5081	5090	5212	5310	5311	5629	5649	5727	5764	5802	5992	6092	6469	6608	6656	6659	6664	6666	6715	6886	7289	7436	7471	7545	8022	8543	8620	8646	8726	8882	9241	9531	9968	10215	10220	10660	23500	26058	26160	26227	27023	27152	28514	29777	50674	51412	51684	54567	55764	55906	57057	57125	58155	58524	64211	64843	79600	81544	84504	84695	89780	89884	120237	121643	151449	161357	167826	170825	219409	266727	340260	374946	387804	644168
GO:0021591	http://amigo.geneontology.org/amigo/term/GO:0021591	358	585	1021	1063	1767	4204	4331	4628	5079	8382	8650	9253	9693	10541	23322	23657	25911	25987	51377	54768	55130	55582	79143	79809	80031	84678	113246	158067
GO:0021675	http://amigo.geneontology.org/amigo/term/GO:0021675	104	401	627	1141	1499	1515	1605	1902	1959	2047	2048	2065	2558	2561	2562	2737	3198	3200	3211	3212	3213	3232	3280	3611	3670	3676	3737	4762	4803	4821	4884	4902	4908	4909	4914	5076	5270	5457	5459	5582	5979	6152	6299	6405	6495	6507	6899	7020	7412	8828	8829	8929	9860	9935	10371	10497	10939	23025	23213	23405	26018	51804	55558	55636	55959	84189	84233	84570	89797	91584	140947	200933	220202	390992	494470	497189	644168
GO:0021700	http://amigo.geneontology.org/amigo/term/GO:0021700	94	164	283	351	372	387	429	473	558	577	596	631	650	675	695	816	860	865	891	967	991	994	1001	1003	1026	1028	1050	1080	1182	1203	1235	1499	1605	1618	1649	1672	1738	1742	1811	1834	1901	1910	2034	2038	2046	2056	2068	2069	2185	2260	2261	2266	2309	2475	2539	2624	2625	2688	2692	2902	3050	3091	3169	3202	3280	3398	3479	3516	3549	3600	3952	4057	4066	4204	4313	4488	4644	4653	4747	4761	4763	4774	4776	4825	4880	4882	4897	4929	4976	5037	5047	5064	5076	5139	5216	5241	5364	5414	5452	5468	5518	5566	5649	5728	5741	5745	5798	5864	5881	5925	5972	5979	5991	6261	6363	6366	6376	6406	6407	6496	6663	6690	6790	6812	6855	6860	6886	6900	6911	6954	7042	7059	7298	7422	7471	7474	7480	7494	7534	7855	8301	8419	8434	8578	8642	8851	8854	8907	8938	8941	8943	9148	9175	9319	9378	9463	9855	9897	9928	9985	9991	10116	10220	10265	10296	10365	10481	10497	10507	10882	10981	11005	11057	11144	11334	22859	22883	22899	22933	23025	23028	23114	23294	23318	23544	23557	23682	23787	25858	25893	26047	26057	26133	26256	26258	26271	26468	26585	27289	28982	29842	29882	30812	30813	30819	50944	51083	51286	51341	51360	51441	53335	54345	54738	54760	54763	54888	55612	55638	55908	56975	57030	57731	59067	59277	63827	63915	64100	64131	64434	65010	79633	79670	80336	83853	84079	84283	84456	84966	116151	116369	117155	120892	122042	124925	132141	132320	137964	152015	153090	158866	162466	163175	163589	168620	196527	201164	257062	342035	342618	347688	347732	359845	375790	378807	388552	388585	399979	440279	440712	494551	100131137	100533183
GO:0021915	http://amigo.geneontology.org/amigo/term/GO:0021915	25	133	317	585	652	653	655	677	1072	1855	1856	1857	1969	2019	2253	2348	2535	2637	2648	2736	2737	2909	3091	3169	3280	3705	4036	4040	4522	4524	4763	4838	4851	5076	5080	5081	5216	5310	5311	5362	5566	5567	5629	5663	5727	5754	5898	5914	5916	6201	6297	6385	6422	6423	6469	6491	6497	6608	6659	6664	6692	6768	6788	6789	6862	6932	7040	7042	7189	7248	7249	7289	7291	7403	7408	7471	7474	7798	7976	8092	8289	8321	8323	8463	8543	8642	8646	8854	8915	8985	9241	9355	9585	9620	9742	9839	9968	10159	10395	10427	10512	10522	10653	10959	11019	11146	23242	23322	23432	23513	23648	23654	23770	25902	26005	26146	26160	26227	27023	27031	27152	27443	29072	51098	51339	51684	54903	54910	55081	55626	55746	55764	57167	57216	57534	57545	57619	57728	57822	58495	64321	65979	79600	79977	80199	84314	84678	89780	92344	115908	131405	140467	144165	145258	151449	200894	221322	222894	388585	389119	390992
GO:0021953	http://amigo.geneontology.org/amigo/term/GO:0021953	104	401	429	538	869	1009	1020	1141	1398	1399	1436	1453	1499	1630	1745	1746	1749	1812	1813	2016	2043	2047	2048	2049	2055	2066	2128	2253	2263	2560	2624	2636	2637	2736	2737	2895	2909	3110	3226	3236	3251	3280	3320	3326	3400	3624	3670	3952	3975	4009	4040	4133	4137	4781	4821	4825	4852	4915	4929	4967	4983	5048	5080	5081	5456	5457	5629	5663	5727	5728	5747	5881	6091	6092	6095	6259	6299	6324	6422	6423	6469	6585	6586	6608	6656	6659	6695	6886	6900	7080	7101	7289	7314	7471	7472	7473	7474	7476	7484	7832	8022	8320	8321	8543	8828	8829	8861	8925	8929	9201	9353	9693	9839	10215	10371	10660	10716	22809	22943	23017	23077	23287	23314	23334	23440	25987	26038	26058	26160	26468	27089	27164	29777	51199	51286	51684	54149	54567	55079	55558	55906	57057	57282	57704	57731	58524	63925	64211	64843	64919	79600	81544	81565	84504	85358	85442	89780	89884	91584	113246	120237	121643	136319	137970	151449	161357	166614	167826	170302	170825	200933	219409	266727	340260	340719	374946	388585	431707	102800317
GO:0022406	http://amigo.geneontology.org/amigo/term/GO:0022406	815	858	983	1069	1080	1453	1488	1639	1778	1781	2054	3320	3383	3745	4218	4478	4751	4867	4905	4957	5048	5108	5116	5341	5347	5518	5566	5577	5864	5865	5899	6093	6616	6804	6809	6810	6811	6812	6813	6814	6857	7277	7283	7412	7430	7531	7532	7840	7846	7879	8417	8481	8541	8615	8636	8655	8673	8675	8676	8677	8724	8766	9341	9342	9409	9482	9545	9657	9662	9702	9738	9751	9793	9814	10121	10142	10228	10244	10382	10383	10490	10497	10540	10640	10652	10733	10806	10814	10890	11064	11116	11149	11190	11258	11261	11311	22832	22863	22897	22919	22981	22994	22995	23025	23233	23256	23322	23332	23344	23354	23673	26005	26123	26258	26276	27077	51134	51259	51762	54536	54801	54806	54820	54843	54903	54930	55014	55125	55142	55559	55722	55755	55770	55823	55835	57488	57545	57617	57787	60412	65009	65082	79441	79598	79600	79867	79959	80184	80254	80321	80776	83850	84131	84902	85302	91147	93323	95681	112755	115106	115827	117177	118987	121441	132320	146057	149371	152579	196996	203062	203068	261734	347240	376267	415117	440279	102800317
GO:0022407	http://amigo.geneontology.org/amigo/term/GO:0022407	18	25	100	101	135	177	182	199	207	239	246	288	301	335	383	384	387	445	572	604	634	641	650	652	655	836	857	861	864	865	912	916	920	921	923	928	939	940	941	942	959	960	961	972	998	999	1041	1051	1236	1326	1432	1445	1493	1540	1604	1739	1803	1840	1845	1946	1947	1948	1949	1952	1960	1991	2039	2045	2049	2056	2064	2113	2213	2243	2244	2266	2302	2319	2534	2615	2625	2651	2736	2737	2796	2885	3037	3071	3077	3109	3113	3115	3133	3135	3142	3146	3169	3170	3280	3329	3383	3440	3456	3458	3479	3481	3485	3549	3553	3557	3558	3559	3565	3566	3569	3570	3572	3574	3575	3586	3592	3593	3594	3600	3606	3620	3654	3655	3659	3676	3707	3717	3718	3902	3932	3952	3956	3958	3965	4067	4072	4092	4155	4179	4301	4602	4651	4680	4690	4771	4838	4860	5058	5062	5063	5074	5100	5133	5170	5270	5290	5295	5340	5345	5420	5465	5573	5578	5580	5588	5590	5592	5598	5607	5621	5724	5747	5771	5777	5781	5788	5793	5801	5879	5896	5914	5962	5970	6188	6347	6352	6363	6366	6370	6375	6376	6385	6387	6441	6469	6591	6657	6693	6708	6714	6777	6850	7037	7040	7048	7070	7124	7143	7189	7292	7356	7409	7412	7471	7474	7494	7525	7535	7704	7784	8013	8379	8440	8546	8600	8613	8631	8651	8654	8728	8740	8744	8764	8767	8772	8808	8876	8915	8943	9092	9093	9231	9306	9308	9314	9370	9402	9647	9655	9750	9780	9840	10076	10125	10148	10211	10272	10326	10370	10385	10457	10459	10563	10630	10653	10673	10725	10808	10859	10892	11006	11146	11148	11151	11221	11314	11326	22890	22920	23075	23240	23560	25930	26191	26279	27242	28984	29108	29126	29851	30009	30835	50488	50943	51043	51176	51441	51561	51571	53827	53833	54361	54440	54542	54900	55083	55423	55714	55824	56339	56477	56940	57045	57162	57178	57669	57678	57829	58515	59067	59341	64115	64127	64332	64600	64844	64926	65125	79414	79576	79626	79679	80139	80149	80380	80381	80762	81704	83706	83737	84433	84524	84695	84807	84830	84868	84959	89780	91663	114548	114897	115650	124872	126259	140706	140885	146850	149041	149233	151888	160365	170692	201627	201633	266727	282618	283234	338879	339390	340533	375056	394263	441478	441864	729230	100133941	100528032	102723996
GO:0022412	http://amigo.geneontology.org/amigo/term/GO:0022412	90	167	207	268	283	285	408	409	581	583	585	596	598	639	652	658	668	675	676	891	928	994	1080	1235	1499	1525	1617	1618	1656	1672	1730	1738	1761	1788	1811	2067	2069	2119	2120	2175	2176	2185	2189	2296	2309	2350	2352	2475	2488	2492	2515	2661	3020	3074	3148	3267	3297	3306	3479	3549	3622	3624	3625	3688	3815	4090	4292	4436	4603	4867	4880	4882	4948	4957	5037	5047	5048	5104	5139	5347	5414	5518	5566	5573	5620	5806	5819	5889	5901	5914	5990	6045	6092	6194	6198	6406	6407	6422	6586	6595	6654	6677	6690	6691	6714	6732	6790	6795	6847	6875	6895	6954	7040	7046	7073	7110	7141	7142	7153	7272	7314	7320	7490	7543	7704	7784	8061	8085	8195	8322	8382	8468	8549	8611	8613	8654	8655	8900	9025	9148	9271	9319	9353	9425	9463	9519	9576	9665	9702	9757	9897	9985	10361	10388	10519	10522	10658	11022	11040	11057	11144	11218	22862	22873	22932	22933	23139	23198	23304	23318	23397	23617	23626	23762	25809	25858	25945	25981	26038	26108	26256	26271	27030	27125	27136	29118	29781	29947	29988	29999	50487	50511	51087	51361	51441	51465	54361	54456	54496	54514	54586	54760	54763	54852	54888	55124	55342	55779	55818	56155	56159	56163	56165	56603	56729	56776	56853	56907	57054	57055	57082	57135	57151	57178	57820	63946	63978	63979	64100	64180	64753	64848	65010	66037	79400	79582	79670	79727	79989	80025	80217	80336	81833	81892	81930	83700	83853	83942	83983	83990	84072	84223	84225	84236	84501	84930	84944	85315	85376	89765	90780	91181	91603	91646	91978	93661	116369	117155	122042	122402	124626	124912	128637	130026	130951	132141	132612	135138	135935	136991	138474	140690	140732	143689	146849	147650	147872	147912	150221	150365	152015	157777	160762	163589	164091	168391	171482	171483	171484	192670	201164	203523	204474	221656	245711	246777	254528	255626	257062	259266	283417	284071	284359	284680	286207	317719	317761	338773	339834	341567	342977	344018	344758	346673	347688	347732	373863	374308	374768	375337	378807	390243	400629	402381	440804	494551	643376	646480	728637	728695	100125288	100131137	100526761	101928601	107983988
GO:0022604	http://amigo.geneontology.org/amigo/term/GO:0022604	25	81	102	226	301	310	335	348	387	388	389	390	391	393	396	399	577	627	659	673	708	752	755	811	816	832	960	989	998	1000	1002	1020	1072	1123	1136	1141	1382	1398	1399	1436	1523	1600	1605	1613	1627	1630	1690	1729	1739	1742	1785	1793	1808	1826	1855	1856	1857	1902	1942	1946	1949	1954	2011	2017	2035	2038	2039	2043	2045	2048	2049	2059	2147	2185	2192	2242	2243	2244	2245	2258	2266	2268	2316	2332	2335	2534	2620	2633	2664	2768	2803	2902	2909	2932	3037	3055	3074	3196	3249	3383	3397	3475	3611	3679	3689	3706	3791	3792	3815	3897	3984	3987	4038	4070	4076	4099	4131	4133	4135	4137	4168	4241	4289	4343	4352	4478	4504	4627	4628	4651	4653	4734	4739	4747	4776	4803	4804	4825	4897	4915	4916	4974	4976	5028	5048	5058	5063	5064	5071	5168	5361	5362	5364	5365	5454	5458	5530	5604	5649	5663	5728	5747	5764	5789	5800	5802	5879	5881	5911	5921	5962	5967	5979	6049	6091	6092	6239	6259	6281	6284	6285	6347	6348	6354	6356	6357	6369	6383	6387	6405	6474	6498	6678	6696	6708	6714	6722	6792	6794	6845	6857	6860	6900	7070	7074	7101	7143	7168	7224	7225	7422	7429	7430	7473	7474	7476	7504	7533	7694	7750	7804	7869	7940	8153	8322	8437	8482	8766	8829	8831	8851	8874	8994	8997	9024	9037	9175	9202	9203	9204	9205	9270	9344	9353	9362	9368	9373	9423	9693	9699	9706	9723	9762	9798	9820	9839	9912	9948	10059	10084	10090	10097	10109	10117	10154	10269	10371	10395	10428	10435	10439	10458	10483	10484	10494	10500	10501	10505	10507	10509	10512	10519	10562	10602	10611	10630	10631	10672	10716	10810	10979	11078	11135	11141	11149	11151	11344	22836	22871	22902	22906	22999	23011	23025	23043	23053	23072	23077	23098	23105	23111	23129	23136	23189	23191	23237	23303	23316	23327	23363	23370	23394	23426	23433	23499	23566	23580	23603	23654	25791	25805	26012	26037	26039	26052	26259	27289	29780	29882	29904	29984	30011	50618	50674	51057	51177	51188	51199	51265	51330	51393	51760	53335	54014	54413	54434	54437	54509	54751	54764	54870	54873	54910	54961	55023	55079	55171	55435	55558	55604	55607	55660	55742	55785	55843	55920	56882	56920	56965	56990	57091	57142	57154	57175	57194	57381	57463	57464	57471	57520	57556	57580	57611	57619	57643	57688	57689	57698	57699	57715	58480	59284	64218	64411	64689	65078	65249	65981	66008	79006	79594	79784	79791	79830	80005	80031	80128	80725	80823	81565	84079	84258	84446	84894	85358	85369	85442	85464	89780	89846	91010	91584	91663	93663	103910	113251	114299	114793	114798	115703	116985	118813	118987	120892	121512	126374	127833	128486	134430	148170	150465	151835	152273	152503	157285	157922	161176	170506	171177	192670	201294	221472	223117	253725	254065	283149	343472	344901	347733	348110	374946	375611	643338
GO:0022613	http://amigo.geneontology.org/amigo/term/GO:0022613	14	103	472	545	636	705	708	1153	1207	1653	1654	1656	1660	1736	1778	1939	1965	1968	1975	1983	2091	2483	2886	2971	3320	3326	3646	3669	3692	3921	4137	4686	4736	4809	4839	4848	4869	4927	4931	5036	5393	5394	5433	5562	5563	5728	5901	6041	6059	6122	6123	6125	6128	6129	6130	6134	6135	6136	6147	6152	6154	6155	6165	6169	6175	6187	6193	6194	6201	6202	6203	6204	6208	6209	6217	6218	6223	6227	6228	6229	6232	6234	6311	6426	6430	6431	6433	6606	6628	6631	6632	6633	6634	6635	6636	6637	6732	6733	6838	6839	6880	6895	6936	7248	7375	7458	7514	7536	7919	8175	8233	8487	8559	8562	8568	8602	8607	8661	8662	8663	8664	8665	8666	8667	8668	8669	8683	8780	8945	8994	8996	9045	9092	9129	9136	9169	9188	9221	9277	9326	9416	9724	9733	9775	9790	9816	9875	9908	9924	10073	10146	10153	10171	10181	10199	10200	10291	10360	10412	10419	10421	10436	10438	10480	10514	10521	10528	10569	10594	10607	10658	10659	10713	10728	10772	10775	10813	10856	10885	10907	10946	10969	10978	11051	11052	11056	11103	11137	11157	11168	11171	11189	11218	11224	11273	11340	22803	22868	22889	22894	22907	22984	23016	23019	23020	23064	23076	23160	23195	23212	23246	23369	23378	23404	23405	23411	23451	23481	23517	23521	23560	24148	25804	25819	25879	25926	25929	25980	25983	26065	26121	26149	26155	26156	26164	26168	26284	26523	26574	26576	26609	26747	27042	27043	27079	27161	27258	27292	27316	27335	27339	27340	27341	28985	28987	29093	29102	29777	29883	29889	29960	29997	50628	51001	51010	51013	51018	51042	51065	51068	51077	51081	51093	51096	51106	51116	51118	51119	51121	51154	51187	51202	51340	51367	51386	51388	51491	51504	51575	51602	51631	51657	51729	51747	54059	54433	54475	54496	54512	54552	54555	54606	54663	54680	54700	54853	54881	54960	55003	55006	55011	55015	55027	55035	55052	55127	55153	55164	55178	55226	55239	55272	55299	55505	55623	55636	55646	55651	55661	55692	55695	55696	55720	55759	55781	55794	55813	56342	56647	56853	56915	56949	57002	57050	57109	57418	57472	57495	57602	57647	58155	60677	60680	63899	64216	64282	64434	64794	64963	64965	65003	65008	65083	65095	79033	79050	79066	79159	79577	79631	79707	79760	79833	79863	79869	79922	79954	80135	80153	81875	81887	83640	83732	83939	84128	84135	84154	84231	84294	84769	84864	84916	84946	85395	85865	88745	90121	90381	90441	90459	91746	91893	92345	92856	96764	114049	115416	115752	115939	117246	118460	120379	124995	129563	130916	131870	134430	135295	140801	149041	153443	154743	192669	192670	196074	197135	203228	219988	220064	246175	255967	285855	317781	387338	404672	550643	692312	728689	100534599	102724159
GO:0022616	http://amigo.geneontology.org/amigo/term/GO:0022616	1763	2237	3978	3980	4361	4683	5111	5422	5425	5426	5983	5984	7015	9837	10111	10535	25913	51659	56897	64710	64785	64858	84296	246243
GO:0023019	http://amigo.geneontology.org/amigo/term/GO:0023019	142	2250	2253	3172	4072	4087	4088	4487	4488	4760	5028	5080	5156	6862	6911	9350	55897	64321	145258	199699
GO:0023058	http://amigo.geneontology.org/amigo/term/GO:0023058	133	154	155	156	187	408	409	1759	1785	1813	1814	2696	2868	2966	3351	3357	6247	8862	29978	51109	54550	100506013
GO:0023061	http://amigo.geneontology.org/amigo/term/GO:0023061	18	41	93	107	111	114	116	133	134	135	136	148	150	151	152	183	185	186	291	292	293	301	308	320	321	402	406	408	488	572	640	654	668	673	695	773	774	775	776	777	783	801	815	818	846	886	952	1020	1080	1103	1113	1129	1136	1137	1138	1141	1142	1143	1268	1374	1385	1392	1393	1407	1488	1588	1803	1812	1813	1855	1906	1908	1946	1956	2029	2044	2054	2243	2244	2260	2266	2281	2297	2332	2587	2625	2641	2645	2661	2691	2692	2693	2695	2696	2740	2746	2752	2778	2822	2850	2852	2864	2865	2867	2901	2914	2922	2932	3033	3060	3077	3091	3156	3170	3172	3350	3351	3356	3358	3382	3458	3553	3557	3569	3589	3623	3624	3625	3630	3651	3667	3670	3708	3709	3710	3717	3741	3745	3747	3749	3767	3790	3799	3814	3952	3976	4041	4067	4087	4089	4160	4208	4544	4602	4644	4760	4763	4824	4825	4826	4828	4843	4856	4878	4986	4988	5008	5019	5023	5027	5028	5030	5071	5127	5208	5211	5213	5217	5413	5443	5467	5530	5532	5538	5578	5579	5581	5582	5663	5715	5781	5798	5799	5861	5864	5868	5894	5906	5908	5950	5972	5978	5991	6343	6352	6422	6447	6513	6514	6536	6566	6571	6572	6582	6616	6622	6623	6659	6664	6696	6717	6720	6755	6804	6809	6810	6812	6814	6833	6843	6844	6845	6853	6854	6855	6857	6860	6861	6863	6865	6926	6927	6928	6934	7021	7036	7074	7110	7124	7200	7349	7351	7425	7432	7447	7476	7779	7849	8074	8111	8224	8322	8398	8425	8431	8447	8448	8499	8541	8564	8573	8600	8609	8618	8620	8655	8660	8673	8676	8723	8773	8775	8825	8862	8864	8867	8874	8938	8973	8997	9024	9066	9162	9230	9254	9255	9324	9341	9342	9370	9378	9379	9381	9448	9515	9572	9575	9581	9607	9627	9699	9727	9751	9783	9854	9900	9971	10059	10411	10497	10675	10755	10765	10814	10815	10874	11069	11132	11255	11315	22841	22871	22930	22999	23025	23178	23208	23396	23409	23410	23413	23435	23513	23557	23568	23621	25874	25924	25930	25953	26056	26059	26251	26258	27163	27230	27345	27445	28964	29085	51083	51092	51167	51248	51714	51738	51760	51762	51768	54097	54795	55107	55288	55327	55512	55585	55607	55636	55638	55737	56729	56943	57393	57555	57586	57617	57818	58533	59341	60482	63908	64111	64130	64855	65220	65985	79772	79971	80024	80223	80331	80736	84062	84258	84300	84446	84522	84961	90007	90019	90550	91355	91608	91683	91942	93664	94121	112476	112755	114088	114131	114897	114899	116443	116841	120892	127833	130399	131177	133308	139760	140606	140679	140730	143425	148281	169026	222546	252983	283849	286676	338442	338557	339302	341359	353500	375704	387597	388581	389692	399979	415116	415117	440279	594855	104909134
GO:0030048	http://amigo.geneontology.org/amigo/term/GO:0030048	58	70	81	88	89	134	274	287	476	477	775	776	781	783	817	857	859	1674	1739	1756	1824	1829	1832	2013	2257	2316	2626	2697	2702	3728	3741	3752	3753	3757	3759	3760	3762	3764	3781	3784	4430	4604	4606	4607	4620	4621	4622	4624	4625	4626	4627	4628	4632	4633	4634	4635	4637	4641	4643	4644	4646	4647	4650	4703	5142	5144	5318	5350	6093	6262	6323	6324	6327	6330	6331	6444	6548	6640	6717	6781	7111	7125	7134	7135	7136	7137	7138	7139	7140	7168	7169	7170	7171	7273	7341	7429	7431	7454	7456	8557	8913	8976	9631	9722	9992	10008	10052	10163	10630	23171	23224	23327	23630	23704	25777	29119	54795	54874	55742	55800	57669	57698	79784	80179	84948	85366	122786	140465	147179	388591	644150	102723475
GO:0030099	http://amigo.geneontology.org/amigo/term/GO:0030099	87	91	92	118	142	182	212	302	325	351	405	537	567	604	632	634	652	669	677	714	760	814	836	841	842	861	863	865	920	972	998	1021	1028	1030	1050	1051	1053	1054	1230	1236	1385	1387	1432	1435	1436	1437	1440	1441	1499	1777	1880	1943	1945	1969	2033	2034	2038	2039	2056	2068	2101	2113	2116	2124	2150	2185	2194	2200	2207	2242	2309	2313	2353	2475	2488	2539	2551	2623	2624	2625	2719	2739	2778	2811	3020	3050	3059	3065	3071	3091	3146	3148	3202	3204	3205	3217	3218	3276	3303	3313	3394	3398	3428	3458	3516	3565	3567	3589	3593	3605	3623	3624	3635	3658	3662	3665	3674	3692	3707	3717	3718	3725	3726	3815	3958	3965	3976	4055	4057	4067	4090	4151	4208	4211	4212	4254	4286	4297	4318	4343	4352	4495	4609	4627	4763	4778	4779	4792	4830	4831	4850	4853	4891	4920	5048	5153	5196	5293	5295	5305	5316	5371	5457	5458	5468	5469	5578	5579	5588	5600	5613	5657	5663	5771	5777	5781	5814	5914	5916	5925	5926	5929	5971	6005	6194	6208	6223	6348	6363	6422	6670	6688	6714	6722	6772	6774	6777	6886	6988	7030	7037	7040	7048	7049	7057	7066	7067	7071	7097	7098	7099	7124	7189	7305	7422	7538	7564	7704	7994	8013	8085	8111	8350	8444	8451	8544	8563	8600	8737	8761	8772	8792	8850	8861	9070	9258	9290	9370	9398	9607	9636	9644	9646	9739	9757	9770	9846	9855	9935	9948	9991	10006	10100	10107	10163	10193	10202	10221	10234	10272	10296	10320	10365	10398	10401	10456	10519	10537	10538	10661	10766	10859	10935	11006	11091	22904	22985	23054	23112	23210	23218	23411	23543	23601	25893	25942	25946	25979	26013	26523	27086	27102	27327	28514	28962	28982	28996	29766	29843	29887	29909	50604	51176	51208	51266	51327	51341	51522	51561	51621	54209	54623	54681	54790	54861	54892	54977	54997	55170	55294	55509	55553	55646	55904	56975	56998	57690	58508	60682	64783	64806	65082	79576	79577	79705	80349	80739	80762	81501	84148	84293	84456	84522	84661	84959	85477	93974	94081	114609	115727	116071	116151	121504	123169	126014	126961	128506	129138	130733	133308	133396	133522	135228	139716	140685	146433	149233	159296	161882	169200	171392	192669	192670	221395	284266	338382	375387	440712	102725035
GO:0030101	http://amigo.geneontology.org/amigo/term/GO:0030101	164	558	639	841	914	2000	2323	2621	3077	3133	3398	3439	3440	3441	3442	3443	3444	3445	3446	3448	3449	3451	3452	3456	3467	3558	3570	3592	3593	3600	3606	3689	3813	3916	3952	4277	5052	5293	5788	5873	6670	6777	6844	6845	6927	7301	7917	8809	8993	9437	9760	10125	10461	10464	11151	11334	22890	25807	26191	50615	51561	51744	56832	57115	57823	79465	80328	80329	81609	84868	114770	114771	135250	148022	149233	154064	201294	257101	259197	338376	353091	388552	100431172	100507436	100528032
GO:0030104	http://amigo.geneontology.org/amigo/term/GO:0030104	107	108	109	111	112	113	114	115	231	239	242	310	358	359	360	361	366	551	554	1080	1364	1579	1585	2312	2629	2692	2810	3037	3848	3868	3925	4233	4645	5566	5567	5568	5573	5575	5576	5577	6337	6338	6340	6722	7021	7466	8529	8626	8692	8766	9076	22841	23327	26154	29841	51297	51763	56603	57822	59341	59344	66002	79152	84283	126695	196883	388697	388698
GO:0030258	http://amigo.geneontology.org/amigo/term/GO:0030258	28	30	32	33	34	35	37	38	39	51	131	183	185	207	208	215	224	225	239	335	336	341	347	348	391	549	685	930	940	941	942	1133	1154	1268	1374	1375	1376	1384	1432	1543	1558	1576	1577	1606	1607	1608	1609	1632	1666	1839	1891	1892	1950	1956	1962	2053	2064	2065	2066	2069	2099	2108	2109	2110	2168	2170	2246	2247	2248	2249	2250	2251	2252	2253	2254	2255	2260	2261	2263	2264	2475	2534	2549	2583	2639	2885	3030	3032	3033	3082	3084	3295	3612	3613	3628	3632	3633	3635	3636	3667	3712	3815	3931	3932	3952	4233	4254	4534	4952	5154	5155	5156	5159	5166	5191	5194	5264	5286	5287	5288	5289	5290	5291	5293	5294	5295	5296	5297	5298	5305	5447	5465	5467	5468	5562	5728	5781	5825	5828	5879	5880	6342	6483	6484	6646	6714	7291	7409	7941	8013	8074	8309	8310	8394	8395	8396	8435	8503	8525	8526	8527	8611	8612	8613	8651	8660	8708	8776	8817	8822	8823	8835	8867	8871	8877	8897	8898	9021	9107	9108	9110	9162	9306	9365	9370	9542	9619	9655	9807	9890	9965	10005	10380	10449	10455	10478	10818	10891	11001	22876	22908	22979	23049	23167	23396	23409	23417	23533	23600	26061	26063	26275	26281	26301	27006	27124	27349	29851	30837	50852	51094	51102	51179	51422	51447	51763	54363	54677	54886	54928	55004	55268	55289	55300	55343	55361	55529	55613	55750	55825	55862	56623	56848	56898	57217	64748	64781	66036	79152	79602	79837	79948	80724	83667	83752	84129	84174	84513	84649	84668	90809	114757	114898	116285	116519	118788	124872	126129	127550	129303	134429	138429	139189	145567	145957	146850	152831	160851	163404	196051	200576	219743	254013	284541	285172	285440	360203	403313	440503	100861540	110117499
GO:0030323	http://amigo.geneontology.org/amigo/term/GO:0030323	93	100	383	429	538	652	657	659	1050	1116	1385	1392	1490	1499	1512	1522	1544	1605	1717	1907	1956	1977	2033	2034	2246	2252	2253	2254	2255	2260	2263	2294	2302	2324	2627	2719	2735	2736	2737	3146	3169	3202	3280	3290	3371	3397	3488	3516	3596	3675	3845	3911	3976	3988	4015	4087	4124	4323	4781	4838	4846	4851	5125	5154	5156	5159	5241	5251	5310	5499	5594	5595	5604	5629	5754	5764	5864	5950	6310	6431	6441	6469	6493	6662	6664	6670	6678	6720	6722	6910	6943	7043	7048	7067	7068	7080	7124	7289	7422	7472	7474	7477	7481	7482	7547	7917	7965	8022	8817	8854	8914	8985	9231	9241	9394	9496	9509	9618	9620	9678	9719	9963	10247	10252	10253	10272	10365	10413	10427	10454	10551	10630	10905	23152	23210	23414	23657	25803	26154	26257	27031	51501	51668	51696	54206	54542	55036	55294	57190	57216	57333	57493	60485	64220	64399	64759	79977	80004	83716	83931	84695	91461	93649	93986	123872	157506	171023	284217	339829	340419	342371	441376
GO:0030431	http://amigo.geneontology.org/amigo/term/GO:0030431	100	134	135	1141	1392	1437	1737	1813	1814	2030	2353	2691	2692	2903	3356	3606	3737	4544	4887	5020	5021	5729	5730	6715	6770	8863	8911	10874	51738	114781	117194
GO:0030522	http://amigo.geneontology.org/amigo/term/GO:0030522	81	142	190	196	246	247	329	330	331	367	387	406	409	672	708	811	841	861	865	898	1022	1382	1390	1399	1407	1408	1488	1499	1540	1591	1592	1594	1601	1616	1655	1667	1668	2033	2063	2099	2100	2101	2103	2104	2146	2171	2274	2288	2494	2516	2649	2692	2852	2874	2908	3065	3164	3169	3172	3174	3275	3301	3303	3654	3656	3661	3665	3670	3717	3952	4246	4734	4792	4824	4838	4848	4929	5058	5165	5187	5241	5245	5292	5371	5458	5465	5467	5468	5469	5536	5547	5608	5740	5901	5914	5915	5916	5925	5970	6047	6049	6095	6097	6233	6256	6257	6258	6294	6397	6422	6502	6591	6597	6714	6720	6774	6872	6879	6885	6899	6943	7025	7026	7041	7067	7068	7099	7105	7128	7181	7189	7291	7311	7314	7316	7329	7334	7337	7353	7376	7421	7533	8013	8031	8085	8202	8204	8284	8289	8312	8517	8554	8611	8626	8644	8648	8767	8780	8805	8854	8856	8896	8928	9063	9113	9125	9249	9282	9325	9420	9440	9572	9575	9604	9611	9612	9667	9698	9745	9862	9967	9968	9969	9970	9971	9975	10002	10013	10025	10062	10370	10392	10413	10454	10474	10498	10521	10524	10626	10809	10891	10902	11240	11315	11331	22938	23019	23054	23118	23369	23376	23411	23426	23532	23543	23558	23586	25959	26007	26057	26065	26191	26508	27086	29079	29966	29997	51341	51366	51389	51569	54941	55128	55252	55325	55601	55666	55765	55818	55885	55914	56603	56937	57658	57678	59344	63906	64127	64135	65992	79039	79132	79447	79671	79876	80196	80216	81606	83737	84174	84498	89870	90268	90390	92610	112398	122876	131566	133522	140880	158800	161582	167465	171023	200845	256297	257397	285464	340665	345611	377630	387522	440503	100526737
GO:0030534	http://amigo.geneontology.org/amigo/term/GO:0030534	18	181	238	351	372	409	434	477	583	585	680	1020	1136	1137	1138	1140	1141	1143	1267	1393	1476	1497	1600	1621	1812	1813	1814	1815	1949	2019	2043	2055	2059	2257	2395	2515	2566	2636	2668	2693	2695	2741	2743	2902	2906	3066	3170	3218	3235	3236	3356	3398	3766	3952	4097	4204	4852	4864	4909	4923	4929	4985	4986	4988	5048	5071	5079	5090	5465	5538	5728	6323	6387	6506	6622	6623	6712	6900	7111	7200	7248	7345	7545	8013	8029	8772	8997	9369	9378	9379	9455	9456	9607	9698	10269	10752	11315	22876	22941	23544	23657	26047	26050	26058	26090	27253	27429	28996	50944	51286	51738	53616	54413	55074	55636	57502	57578	57626	57731	58524	64854	80243	84152	84189	85358	85446	91978	114781	114798	120793	120796	123803	124925	127343	138805	163175	221935	285671	340990	390084	390155
GO:0030705	http://amigo.geneontology.org/amigo/term/GO:0030705	81	320	351	403	547	636	667	998	1176	1201	1639	1740	1778	1780	2319	2332	2647	3064	3091	3192	3312	3315	3797	3798	3799	3800	3842	3916	4117	4130	4131	4133	4135	4137	4641	4644	4651	4744	4747	4976	5048	5108	5195	5590	5813	5861	5870	5874	6103	6421	6647	6683	6687	6845	7014	7314	7345	7846	8100	8120	8409	8546	8636	8655	8936	8943	8976	9001	9321	9371	9493	9531	9742	10125	10128	10239	10376	10749	10947	11020	11127	11158	22820	22858	22906	22920	22994	23011	23059	23095	23162	23224	23299	23353	23557	24137	25777	25893	26146	26160	26258	26958	26985	28981	29911	51098	51361	51626	51668	54820	54874	55081	55112	55201	55288	55330	55638	55686	55704	55764	56912	57539	57560	57576	57584	57662	57728	63915	63971	64792	66000	66008	79443	79659	79809	79929	79989	80128	80173	80179	80208	81565	83657	83658	84062	84376	84709	84790	89891	89941	90410	92104	112752	117178	118426	140735	147700	150082	150737	166379	167691	199223	199953	203068	254263	255758	282991	283234	388552	440193
GO:0030856	http://amigo.geneontology.org/amigo/term/GO:0030856	94	118	182	247	360	406	429	474	572	595	634	652	654	677	694	857	861	865	1003	1027	1028	1041	1051	1499	1513	1514	1515	1594	1834	1903	2116	2146	2296	2301	2302	2487	2625	2658	2668	2810	2931	2932	3204	3280	3397	3458	3551	3553	3596	3890	3975	3976	4097	4435	4488	4610	4659	4825	4831	4838	4851	4855	4926	5054	5068	5076	5080	5275	5469	5583	5613	5624	5727	5991	6009	6093	6424	6431	6608	6662	6772	6777	6820	6926	6935	7122	7124	7132	7421	7480	7484	7498	7538	7716	7849	8202	8456	8609	8626	8643	8689	8842	9294	9370	9475	9555	9573	9575	9817	9839	10413	10626	23493	23764	25937	28514	29841	50604	54206	54806	54845	55273	55506	55810	55897	55966	58495	79633	79977	81575	84162	84913	126695	130120	130497	135228	388585	100133941
GO:0030865	http://amigo.geneontology.org/amigo/term/GO:0030865	382	752	811	1020	1739	1894	2035	2036	2037	3071	3551	3993	3996	5048	5341	5357	5872	6093	6242	7094	7124	7429	7430	7454	7456	8976	9475	9493	9948	10015	10787	22871	23136	23433	27183	29127	30846	54443	55012	59341	84948	85369	112464	114793	147179	644150
GO:0030900	http://amigo.geneontology.org/amigo/term/GO:0030900	116	190	220	238	306	317	351	358	387	429	471	474	493	538	546	547	552	554	558	572	581	583	585	597	650	652	657	664	836	886	999	1000	1020	1021	1141	1267	1281	1385	1392	1398	1399	1436	1459	1499	1600	1638	1745	1746	1749	1767	1812	1813	1869	1902	1943	1956	2016	2018	2044	2048	2049	2066	2113	2131	2145	2146	2173	2253	2255	2258	2260	2263	2316	2534	2618	2624	2637	2648	2691	2692	2735	2736	2737	2775	2902	2909	2932	3014	3065	3084	3091	3251	3280	3283	3284	3337	3340	3361	3362	3398	3400	3516	3624	3670	3736	3746	3747	3799	3845	3912	3975	4009	4035	4036	4040	4142	4192	4487	4628	4642	4747	4760	4763	4771	4781	4830	4851	4852	4854	4900	4915	4929	4967	4983	5013	5015	5021	5037	5048	5079	5080	5108	5194	5307	5308	5449	5453	5454	5455	5456	5457	5592	5626	5629	5649	5663	5728	5764	5802	5881	5901	5914	5915	5992	6091	6092	6240	6259	6299	6331	6387	6434	6469	6491	6496	6497	6506	6513	6531	6546	6547	6585	6586	6608	6656	6657	6658	6714	6715	6716	6722	6751	6752	6753	6754	6867	6887	6900	6926	7026	7054	7080	7101	7143	7155	7248	7301	7314	7471	7474	7476	7477	7482	7515	7804	7832	8013	8022	8195	8289	8320	8482	8646	8650	8820	8828	8829	8851	8854	8891	8893	8941	9001	9037	9095	9201	9241	9253	9289	9353	9355	9693	9839	9928	10092	10215	10371	10395	10460	10579	10642	10716	10718	10818	10891	22803	22809	22903	22930	22943	23028	23035	23135	23224	23236	23287	23314	23322	23334	23353	23380	23440	23657	25777	25806	25911	25987	26038	26047	26050	26468	27023	27089	27164	27429	29072	30062	30837	50506	50674	50937	51176	51199	51377	54149	54361	54407	54820	55079	55118	55236	55558	55636	55970	56339	56949	57045	57142	57282	57721	63827	63925	63950	63974	64211	64805	64919	65078	66000	79048	79143	79600	79633	79648	79809	79969	80055	81544	81565	81853	83696	84287	84376	84623	84678	84750	84879	85358	85440	85458	89780	89839	89927	91584	93986	113246	114327	120892	137814	139411	140679	145258	146760	151449	152789	153090	153241	166614	167153	170302	170825	200894	200933	219409	259266	284403	317762	340260	349667	374946	388585	389549	431707	653464	100996717
GO:0030901	http://amigo.geneontology.org/amigo/term/GO:0030901	60	387	401	515	522	801	838	998	1152	1215	1267	1340	1453	1499	2019	2020	2254	2260	2263	2539	2648	2746	3280	3309	3340	3579	4009	4040	4086	4129	4155	4487	4722	4929	5013	5015	5309	5354	5810	6259	6271	6422	6423	6469	6654	6872	6887	7471	7472	7473	7474	7484	7531	7533	7707	7976	8321	8323	8655	9118	9143	9231	9919	10409	10971	11240	22933	22943	27023	27089	51377	56751	57447	59345	64426	64770	79109	79971	80264	80853	83741	84630	84678	89780	151449	284612	390992	445582	102724334	102800317
GO:0030902	http://amigo.geneontology.org/amigo/term/GO:0030902	16	18	25	186	199	372	401	429	471	473	538	596	653	655	728	869	916	1020	1152	1272	1398	1399	1496	1499	1600	1902	1950	1959	2019	2020	2146	2213	2296	2316	2618	2624	2637	2648	2735	2736	2895	2902	3184	3199	3211	3212	3213	3280	3309	3688	3746	3975	4009	4040	4086	4192	4204	4512	4538	4628	4669	4760	4761	4781	4967	4983	5013	5058	5270	5362	5457	5604	5629	5764	5781	5802	6095	6331	6469	6532	6608	6712	6751	6752	6753	6928	7471	7476	7515	8322	8443	8455	8624	8704	8851	8854	8861	8925	8929	8941	9001	9241	9283	9928	9935	10395	10427	10716	10891	10978	22809	22891	23017	23026	23287	23322	23513	23543	23544	25861	27089	28514	30837	50674	51150	51176	51286	54806	54910	57502	57626	58155	64211	65250	79934	79971	80184	84678	85442	93986	124925	136319	146057	170825	200894	256297	340719	388610	390992
GO:0031016	http://amigo.geneontology.org/amigo/term/GO:0031016	93	207	301	406	572	578	579	652	653	654	1021	1499	1990	2255	2294	2308	2494	2627	2695	2696	2931	2932	3110	3170	3172	3175	3280	3481	3549	3569	3570	3642	3643	3651	3670	4087	4212	4221	4760	4821	4825	5078	5080	5170	5629	5991	6009	6469	6608	6659	6662	6927	6928	6934	7466	7474	7494	7547	8854	9451	9480	9575	10220	10232	27031	28514	50674	51092	51714	55036	79971	84504	123872	222546	256297	339829	387597
GO:0031023	http://amigo.geneontology.org/amigo/term/GO:0031023	402	585	672	675	810	899	983	1017	1068	1069	1070	1107	1111	1499	1639	1647	1874	2242	2648	2801	3832	3834	4591	4659	4682	4751	4869	4957	5048	5108	5119	5311	5314	5347	6491	6566	6790	7405	7514	7516	7517	8409	8481	8850	9371	9475	9525	9639	9648	9662	9696	9738	9768	9793	9851	10015	10733	10769	10806	11127	11190	22809	22994	22995	23032	23122	23177	23224	23332	23354	23636	25886	25914	25978	26005	26973	27243	50855	51175	51199	51510	51806	54461	54801	54820	54828	54875	54930	55125	55142	55559	55722	55755	55835	55968	56890	57132	57787	64793	79441	79648	79864	79884	79959	80254	81565	84084	84446	84552	84612	85459	90141	91147	91860	92421	93323	115106	116840	117178	124093	128866	137886	151648	152185	153241	159989	163688	163786	253012	284403	345643	348654	100526737	100526767
GO:0031032	http://amigo.geneontology.org/amigo/term/GO:0031032	25	58	70	71	88	335	387	389	395	408	585	673	825	844	845	859	961	998	1073	1264	1265	1266	1482	1490	1894	1901	1902	1906	2035	2036	2037	2041	2185	2475	3688	3693	3856	3880	3925	3984	4070	4088	4089	4205	4208	4233	4604	4606	4607	4621	4624	4627	4628	4629	4633	4653	4703	4771	4892	5058	5156	5159	5216	5217	5295	5345	5573	5629	5734	5829	5879	6093	6242	6281	6385	6422	6548	6714	6722	6863	7016	7043	7046	7111	7126	7138	7139	7140	7168	7248	7273	7454	7481	7791	7840	7984	8048	8195	8452	8476	8477	8500	8557	8736	8829	8837	9172	9270	9475	9493	9530	9578	9639	9647	9948	10015	10163	10174	10324	10395	10411	10529	10580	11155	11214	11235	22843	22899	22998	23122	23136	23332	23363	23671	25802	27063	27183	27302	28984	29109	29127	29765	29766	29767	50507	50848	51466	51763	51778	51804	54361	54443	54566	54784	54822	55160	55604	55607	55616	56203	57669	58529	64097	79784	79933	80206	84033	84665	84978	85462	90102	90167	91807	116985	122786	127294	221692	253980	257019	283284	285590	399687	442721	541468
GO:0031050	http://amigo.geneontology.org/amigo/term/GO:0031050	103	652	1655	1956	2099	3181	4086	4087	4088	4613	4686	5511	5530	5604	5605	6895	7015	7040	7157	8575	9611	9612	9698	10269	23264	23318	23369	23405	26523	27161	29066	29102	51490	51593	54487	56339	65080	79670	79727	79753	80149	84872	113802	131405	144233	192669	192670	389421
GO:0031098	http://amigo.geneontology.org/amigo/term/GO:0031098	136	177	183	207	231	259	351	355	387	650	677	846	859	939	959	998	1147	1236	1326	1399	1410	1432	1490	1540	1616	1647	1739	1843	1845	1852	1856	1857	1906	1956	2043	2047	2074	2081	2122	2150	2185	2213	2218	2305	2308	2324	2873	2874	2889	2898	2950	3082	3146	3156	3265	3276	3301	3476	3480	3551	3553	3557	3654	3656	3735	3952	3965	4055	4067	4077	4214	4215	4216	4217	4221	4281	4293	4294	4296	4317	4609	4616	4750	4790	4868	4920	4986	5048	5052	5058	5062	5063	5071	5187	5345	5470	5585	5594	5595	5599	5600	5601	5602	5603	5604	5605	5606	5607	5608	5609	5610	5734	5770	5859	5871	5911	6188	6233	6317	6363	6366	6386	6416	6422	6423	6500	6504	6787	6788	6789	6793	6850	6885	7042	7049	7074	7098	7099	7124	7164	7186	7189	7311	7314	7316	7334	7422	7430	7474	7476	7477	7498	7538	7786	7855	7984	8312	8322	8324	8325	8428	8454	8491	8517	8600	8737	8767	8792	8841	8945	9020	9043	9064	9175	9258	9261	9344	9448	9459	9464	9479	9611	9618	9748	9770	9821	9839	9867	9943	9965	10044	10045	10114	10125	10221	10269	10298	10333	10371	10392	10454	10494	10550	10595	10746	10771	10912	10913	10987	11143	11183	11184	11211	11221	11235	22943	23008	23043	23118	23162	23236	23239	23291	23328	23542	26191	26525	26585	27035	27177	27178	27179	27250	27347	28988	28996	29108	29969	50488	51135	51339	51347	51384	51495	51765	51776	54106	54910	54986	55437	55504	55765	55801	55872	56300	56940	57144	57216	57551	57630	59341	60401	64127	64170	64853	65018	79155	79444	79594	80122	80149	83605	83737	84062	84451	84639	90441	91862	92335	114609	128853	140885	142679	148170	153090	153769	171392	197259	203447	221472	222643	257397	260425	284361	285613	344558	387522	389400	389432	392255	440193	646643	653361	768211	106821730
GO:0031099	http://amigo.geneontology.org/amigo/term/GO:0031099	133	285	301	306	335	336	347	471	558	570	578	595	596	607	673	706	728	790	825	890	891	983	1019	1026	1027	1051	1270	1361	1459	1460	1495	1605	1719	1956	2027	2043	2066	2146	2155	2255	2281	2322	2348	2356	2596	2621	2660	2670	2735	2737	2876	2934	2950	3077	3082	3162	3371	3475	3479	3482	3484	3549	3586	3670	3717	3725	3913	3936	4099	4147	4519	4548	4618	4654	4656	4747	4814	4815	4837	4851	4856	4916	4974	5081	5111	5207	5228	5245	5315	5396	5467	5468	5469	5471	5530	5604	5634	5653	5727	5728	5774	5782	5792	5802	5906	5967	6143	6217	6387	6426	6430	6442	6657	6665	6696	6790	6895	7006	7040	7048	7049	7070	7104	7143	7298	7351	7448	7471	7476	7480	8013	8291	8324	8326	8408	8428	8431	8578	8751	8837	9076	9104	9215	9314	9315	9448	9860	10076	10404	10413	10419	10631	11202	11221	22876	23162	23175	26019	29956	54658	55909	55959	56963	57190	57539	57817	58529	59352	65078	79647	81565	83481	83700	87178	116519	136319	146760	158376	219770	346007	349667	389125	389827	100526772
GO:0031109	http://amigo.geneontology.org/amigo/term/GO:0031109	25	324	402	859	1027	1070	1410	1453	1639	1859	2242	2258	2288	2801	3303	3796	3925	4133	4137	4204	4233	4281	4926	5058	5300	5879	6188	6249	6622	6683	6904	7283	7756	8851	9181	9793	9928	10013	10048	10142	10297	10300	10382	10426	10519	10844	10982	11004	11075	11076	22919	22924	23116	23122	23271	23332	24139	25876	25999	26271	26586	27124	27175	27229	29098	50810	50861	51199	51673	54820	55125	55755	55835	57159	57551	57606	57662	57701	58497	58526	59341	79649	79929	79998	81551	81565	81930	84643	84722	85378	89795	89927	90141	114791	122664	124602	126731	146057	146909	157922	220134	221074	221150	344148	347240	348235	401236	440145
GO:0031122	http://amigo.geneontology.org/amigo/term/GO:0031122	667	859	1263	1739	1778	1855	3837	4137	4926	5048	5108	6683	7283	7430	8766	9419	9748	10345	10426	10519	10844	11104	11261	23271	23332	26160	27175	27229	29911	50861	51361	54627	55137	55704	57562	57606	57662	59341	63979	79187	83473	84056	84376	84942	85378	114791	124602	152206	153241	157922	283234	401720	440193
GO:0031123	http://amigo.geneontology.org/amigo/term/GO:0031123	351	580	677	891	904	1025	1477	1478	1479	1736	2091	2926	3028	3297	3921	4116	4686	5073	5393	5433	6227	6426	6427	6428	6429	6430	6431	6432	6626	6741	6829	6832	7884	7919	7936	8106	8189	8563	8683	9295	9646	9775	9785	9810	9877	9939	9984	10189	10212	10250	10569	10768	10898	10914	10921	10978	11044	11051	11052	11338	11340	22794	22828	22849	22916	23016	23144	23283	23318	23404	25888	25896	25962	26024	26097	26173	26512	26986	29101	29894	51010	51095	51362	51585	51692	51728	53981	54512	54623	54931	54973	55110	55149	55339	55511	55520	55656	56254	56903	56915	57187	57508	60528	64282	64506	64852	64895	65109	79033	79228	79577	79650	79670	79727	79869	79882	80145	80336	81556	81608	84271	84321	84324	87178	90459	114034	118460	123169	134353	170506	199746	203522	389421	441519	541466	642843	100526740	101060211	102723631	102723680	102724594
GO:0031128	http://amigo.geneontology.org/amigo/term/GO:0031128	367	650	652	1499	2246	2253	2255	2260	2668	3207	3227	6091	6092	6299	6495	6496	6662	7080	7471	7472	7473	7482	7855	10252	10818	22943	28996	30812	54361	55897	89780	140628	204851
GO:0031163	http://amigo.geneontology.org/amigo/term/GO:0031163	2395	3313	4682	9054	9391	10101	10539	23479	27158	27247	51647	57019	64210	64428	80224	81689	84191	122961	150274	200205	552900
GO:0031214	http://amigo.geneontology.org/amigo/term/GO:0031214	90	92	93	154	197	246	249	258	265	266	302	309	433	468	632	650	652	654	655	657	658	659	1051	1230	1277	1311	1594	1758	1834	1893	1901	2068	2185	2201	2261	2263	2308	2621	2623	2719	2824	3091	3200	3346	3347	3381	3479	3491	3952	4057	4077	4088	4146	4208	4256	4322	4488	4745	4846	4851	4920	4921	4958	5027	5167	5251	5465	5552	5741	5743	5744	5745	5764	5818	6093	6348	6546	6574	6662	6696	6779	6786	6899	7020	7040	7043	7071	7123	7286	7291	7475	7480	7481	8074	8313	8326	9270	9313	9350	9365	9451	9475	9562	9622	9636	9923	10117	10269	10457	22904	24144	26271	26504	26585	29887	50506	51119	51374	54361	54757	54795	54829	54880	54959	55366	55589	55787	56172	56955	56975	79176	84059	91461	116039	130497	131149	133060	152816	162466	196527	256764	286077	338773	340419	359845	387733	401138	729330	752014	100533183
GO:0031279	http://amigo.geneontology.org/amigo/term/GO:0031279	136	775	776	1432	1816	1910	2492	2550	2587	2771	2773	2788	2912	2913	2917	2978	2979	2980	2981	3208	3973	4763	4842	4843	4846	4883	4988	5064	5595	5599	5957	6786	7077	7253	8484	8811	9495	9568	9626	10142	10486	10487	10886	53829	53836	56413	79849	84059	84876	729230	104909134
GO:0031345	http://amigo.geneontology.org/amigo/term/GO:0031345	112	348	382	387	393	396	567	832	952	1020	1400	1522	1600	1630	1716	1785	1809	1902	1942	1948	1949	2043	2045	2048	2258	2288	2534	2580	2664	2670	2672	2904	3066	3196	3273	3397	3475	3675	3956	4035	4038	4070	4099	4117	4133	4134	4168	4193	4504	4776	4804	4974	5048	5217	5365	5376	5530	5580	5621	5663	5728	5747	5780	5793	5800	5802	5909	6014	6049	6259	6366	6405	6695	6696	6911	7025	7070	7143	7224	7225	7248	7431	7473	7474	7533	7869	8482	8558	8829	8831	8851	8934	9037	9139	9353	9423	9448	9529	9693	9706	9723	9738	9856	9860	10253	10371	10498	10500	10501	10505	10507	10509	10512	10519	10769	11075	11202	22871	22876	22891	22902	23105	23108	23111	23189	23251	23258	23329	23557	25791	26052	26228	27124	29116	29956	50807	51265	51466	53335	54413	54437	54910	55558	56920	56963	57142	57489	57556	57715	59341	64218	64689	65078	66008	79598	80031	80128	81618	84260	84894	89780	93650	112755	115704	120892	146760	152559	157285	223117	344901	348110	349667	374946	653464	107080638
GO:0031346	http://amigo.geneontology.org/amigo/term/GO:0031346	27	116	160	183	322	324	348	375	387	396	411	466	538	585	627	653	655	659	673	816	950	989	998	1002	1236	1268	1270	1272	1382	1523	1627	1742	1785	1809	1826	1855	1856	1857	1902	1946	1954	2011	2033	2042	2043	2056	2059	2146	2150	2185	2242	2260	2281	2332	2335	2475	2534	2648	2660	2664	2803	2823	2889	2909	3064	3082	3265	3309	3558	3611	3630	3673	3675	3706	3815	3897	3934	3984	4058	4067	4076	4131	4135	4137	4690	4747	4780	4803	4804	4830	4831	4914	4915	4916	4976	5027	5048	5058	5063	5064	5071	5168	5176	5216	5274	5361	5362	5364	5365	5458	5526	5584	5587	5597	5604	5649	5663	5753	5754	5756	5764	5789	5879	5880	5898	5906	5967	5979	5997	6014	6091	6092	6101	6239	6280	6324	6363	6366	6376	6387	6474	6498	6624	6714	6722	6792	6794	6845	6857	6860	6993	7043	7046	7074	7224	7336	7401	7422	7429	7436	7471	7473	7474	7804	8153	8175	8321	8322	8437	8482	8507	8536	8578	8655	8724	8766	8826	8829	8837	8874	8976	8997	9001	9037	9139	9148	9175	9231	9353	9362	9373	9423	9662	9693	9696	9699	9738	9750	9759	9798	9820	9839	9842	9863	9896	9897	10059	10097	10109	10154	10163	10178	10300	10435	10458	10494	10507	10602	10677	10787	10801	10807	11075	11135	11141	11344	22849	22871	22873	22902	22906	22941	22999	23011	23025	23028	23064	23129	23191	23242	23300	23316	23327	23363	23373	23394	23426	23433	23499	23566	23580	23603	23613	23654	25940	26039	26052	26053	26259	26499	27020	27063	29882	29904	29993	49856	50618	50944	51188	51199	51265	51330	51364	51393	51517	51657	51704	51760	51761	51762	54149	54443	54606	54664	54700	54828	54849	54869	54874	55329	55558	55604	55607	55704	55714	55754	55835	55845	56965	57118	57154	57175	57451	57463	57498	57554	57611	57698	57699	57787	59284	64175	64764	64787	64805	65009	65981	79006	79574	79594	79625	79647	79734	79791	80199	80823	81532	81545	81565	83715	84079	84258	84298	84299	85358	89780	89795	90167	91584	91752	114798	116985	118813	126520	127833	139818	146206	148170	150696	151835	153090	153241	158297	162427	163404	170506	202018	257194	285016	347733	375790	389658	440730	643338	100287171
GO:0031348	http://amigo.geneontology.org/amigo/term/GO:0031348	2	29	54	100	113	116	134	135	177	215	225	325	335	347	348	383	384	409	613	634	708	710	885	1003	1269	1378	1398	1588	1813	1991	2113	2147	2213	2294	2625	2629	2693	2840	2852	2874	2876	2950	3082	3133	3135	3428	3434	3558	3559	3586	3593	3630	3670	3805	3848	3949	3965	4088	4210	4277	4321	4345	4598	4790	4856	4889	4907	5094	5169	5176	5272	5322	5465	5467	5468	5495	5580	5598	5624	5654	5692	5734	5740	5771	5788	5925	6095	6223	6288	6318	6376	6397	6895	7010	7105	7128	7130	7132	7133	7301	7353	7376	7850	8780	8993	9021	9111	9258	9314	9370	9655	9971	10062	10203	10225	10475	10859	10906	11005	11213	11221	11277	22933	23005	23513	25939	26007	26146	27250	27293	29108	29883	50943	51738	53833	54625	54941	55527	55666	55737	55829	55870	55872	56547	56833	58189	58509	60343	63906	64838	66005	79004	79102	79132	79594	79626	79671	80149	80762	81858	83737	84166	84868	89790	90268	90355	91662	114132	114548	114899	116379	131450	133060	140885	149095	152138	171389	197358	199713	284207	284340	284467	338557	387837	388581	730249	100507436
GO:0031349	http://amigo.geneontology.org/amigo/term/GO:0031349	101	136	164	177	183	185	293	329	330	331	338	351	383	409	661	695	708	718	841	857	885	912	923	929	940	948	961	1050	1051	1147	1236	1268	1387	1392	1520	1535	1540	1652	1660	1690	1755	1956	2033	2069	2099	2113	2150	2161	2167	2207	2219	2243	2244	2266	2319	2534	2547	2672	2865	2867	2874	3055	3077	3093	3133	3135	3146	3148	3149	3263	3265	3303	3329	3384	3385	3428	3456	3551	3553	3558	3569	3572	3592	3593	3600	3606	3620	3654	3656	3659	3661	3662	3665	3673	3684	3689	3717	3735	3805	3818	3845	3902	3916	3929	3949	3965	4023	4049	4057	4067	4068	4208	4214	4258	4277	4317	4321	4332	4582	4584	4585	4586	4588	4589	4615	4790	4792	4795	4841	4878	4889	4893	5008	5054	5058	5062	5063	5138	5170	5179	5225	5289	5294	5320	5336	5359	5469	5566	5567	5568	5580	5581	5591	5595	5603	5608	5650	5733	5734	5743	5802	5817	5819	5894	5970	5971	6197	6223	6233	6271	6279	6280	6283	6346	6348	6352	6358	6362	6369	6376	6397	6421	6441	6622	6714	6777	6845	6850	6863	6885	7052	7096	7097	7098	7099	7100	7105	7124	7128	7132	7184	7187	7189	7292	7294	7301	7311	7314	7316	7334	7349	7353	7409	7474	7520	7784	7867	7941	8517	8600	8673	8685	8692	8717	8723	8737	8767	8772	8780	8792	8807	8915	8993	9173	9180	9252	9258	9261	9447	9572	9575	9641	9684	9698	9782	9865	9867	9971	10010	10062	10071	10084	10125	10133	10211	10318	10333	10392	10454	10462	10497	10614	10621	10622	10623	10666	10695	10892	11027	11213	11314	11315	23097	23098	23118	23180	23369	23547	23586	23643	23705	23765	25818	25942	26007	26057	26065	26191	26228	26253	27190	27250	27293	29108	29110	29979	29997	30835	30849	50856	51135	51284	51311	51435	51561	51704	53342	54106	54726	54941	55269	55366	55540	55601	55666	55703	55765	55914	56253	56667	56670	56832	57115	57162	57402	57506	57590	58484	58509	59067	59341	63906	63940	64127	64135	64170	64332	64581	79132	79155	79465	79671	79931	80216	80328	80329	81030	81035	81622	81793	83666	83737	84166	84433	84630	84699	84818	84868	85363	85480	89870	90268	90678	90865	91543	91662	92610	92747	93978	94025	112744	114609	114770	114771	114836	115004	115352	115362	117157	117854	118430	118788	120892	127540	130120	135250	140453	143662	145741	146722	148022	149628	153090	154064	170482	171389	200958	222236	245928	257397	259197	283463	284467	285852	286430	338322	338339	338382	340061	345611	353091	353514	377630	387522	388125	394263	414062	653509	727897	729230	729238	730249	100302736	100507436	100526737	100528032	107181291
GO:0031365	http://amigo.geneontology.org/amigo/term/GO:0031365	15	1387	2033	4836	5494	5495	6659	8260	8850	9397	10988	23173	24142	28989	51126	57467	60560	64146	79612	79829	79903	79929	80018	80155	80218	84779	122830	149281	254042
GO:0031503	http://amigo.geneontology.org/amigo/term/GO:0031503	102	163	332	403	472	545	1605	1627	1739	1740	1741	1742	1759	1785	1814	1815	1948	1977	1984	2060	2239	2288	2693	2733	3087	3092	3181	3192	3208	3265	3267	3690	3692	3797	3798	3800	3842	3921	4092	4116	4117	4218	4686	4869	4927	4928	4983	5036	5108	5433	5590	5649	5813	5899	5901	5903	5906	5976	6059	6103	6209	6396	6421	6426	6427	6428	6429	6430	6431	6432	6444	6616	6741	6809	6830	7013	7014	7127	7175	7248	7430	7514	7884	7919	8021	8086	8100	8106	8189	8417	8480	8563	8636	8650	8655	8683	8766	8867	8943	8976	9211	9295	9321	9371	9631	9688	9742	9775	9785	9818	9877	9883	9887	9903	9912	9939	9972	9984	10082	10189	10212	10243	10250	10368	10369	10482	10569	10762	10815	10898	10921	11020	11097	11127	11158	11260	11269	11336	11338	22794	22858	22871	22883	22916	22920	22994	23049	23059	23096	23144	23165	23212	23225	23237	23279	23293	23381	23426	23511	23513	23557	23636	26019	26052	26097	26146	26160	26993	27020	27065	27091	27092	28981	29072	29091	29107	29118	29890	29894	50632	51042	51068	51098	51362	51626	51634	51668	51692	53371	53981	54468	54890	55081	55110	55112	55153	55333	55339	55677	55706	55722	55737	55746	55763	55764	55781	55795	55920	55998	56000	56001	56647	56850	56899	56912	56943	57122	57187	57539	57554	57560	57576	57728	59283	59284	64792	64854	65083	65109	79023	79228	79659	79809	79902	79989	80145	80173	81608	81832	81929	83657	83658	83903	84248	84271	84321	84324	84896	84946	89891	90332	90410	91746	91828	92104	112752	112755	116841	117178	129401	138151	140735	146395	149371	150082	150737	160419	160622	166379	167691	199223	199746	201134	254263	255758	283849	348995	388336	440145	102724594
GO:0031529	http://amigo.geneontology.org/amigo/term/GO:0031529	199	382	391	857	1236	1436	2059	2475	3265	3383	3636	4070	5025	5216	5217	5341	5879	5962	6366	7168	8394	9530	9842	22871	23189	23191	23242	23603	23616	23647	25940	26084	26228	26751	28988	29887	51057	51466	51474	51763	54849	54869	55604	55920	57175	59338	64787	64805	79574	81565	83543	92154	146206	377630
GO:0031532	http://amigo.geneontology.org/amigo/term/GO:0031532	25	27	301	387	396	397	998	1020	1436	1440	1525	1613	1901	2017	2039	2059	2185	2241	2242	2252	2255	2316	2549	2934	3055	3059	3265	3645	3815	4289	4627	4739	4908	4916	5058	5156	5341	5754	5770	5881	5898	5911	6464	7010	7040	7226	7430	7827	8394	8476	8477	8572	8829	9024	9294	9535	9564	9578	9723	9855	9886	10278	10411	10456	10458	11132	23043	23221	23607	26037	26053	26228	26499	27032	29085	29780	29984	50488	50848	54828	54857	55561	55742	55971	57091	59341	64098	79778	80115	84062	84168	116985	123720	203447	221692	253260
GO:0031579	http://amigo.geneontology.org/amigo/term/GO:0031579	302	857	858	859	914	1739	1794	2013	2319	2934	4118	4864	5538	5788	6281	10211	11252	23180	79152	91663
GO:0031589	http://amigo.geneontology.org/amigo/term/GO:0031589	25	81	87	88	89	94	182	246	284	285	335	347	387	395	402	558	596	604	673	683	708	780	811	916	947	948	960	967	998	1012	1020	1021	1029	1236	1277	1281	1295	1305	1307	1308	1398	1399	1435	1490	1499	1605	1613	1758	1785	1793	1842	1845	1896	1942	1946	2013	2017	2039	2041	2042	2047	2049	2185	2192	2196	2199	2241	2243	2244	2266	2294	2316	2335	2621	2633	2651	2824	2932	3037	3175	3204	3232	3273	3397	3491	3611	3655	3672	3673	3674	3675	3676	3678	3679	3683	3685	3688	3689	3690	3691	3693	3694	3695	3696	3717	3728	3791	3897	3911	3912	3915	3956	3987	4059	4070	4088	4091	4221	4241	4287	4289	4321	4323	4585	4617	4653	4680	4739	4763	4771	4811	4814	4851	4887	5054	5170	5175	5212	5291	5295	5310	5328	5340	5467	5581	5590	5613	5728	5747	5764	5795	5796	5800	5829	5861	5879	5880	5881	5921	6093	6239	6251	6281	6366	6370	6376	6385	6422	6548	6614	6695	6714	6722	6904	7007	7010	7057	7059	7070	7074	7205	7248	7301	7402	7412	7414	7422	7448	7450	7471	7791	8174	8322	8324	8394	8499	8500	8515	8516	8573	8631	8751	8754	8826	8829	8861	8874	8910	9270	9341	9344	9358	9448	9475	9480	9647	9723	9748	9806	9928	10018	10085	10109	10174	10225	10232	10395	10420	10461	10516	10519	10551	10562	10580	10630	10631	10855	10894	10979	11078	11093	11117	11149	11151	11170	22795	22801	22915	22998	23122	23189	23332	23380	23499	23603	25890	25975	25992	26515	26585	27076	27329	29780	29984	50488	50509	50624	51057	51144	51330	51754	53834	54361	54749	54822	54828	55435	55604	55612	55698	55742	55920	55966	56477	56672	56940	56999	57091	57348	57580	57662	57669	59339	63923	64005	64094	64098	79625	79778	79812	79834	80005	80725	81792	83700	83706	84034	84168	84962	90102	90187	91663	117285	123720	129080	133584	136227	146183	151887	158326	161497	201294	253725	255743	284348	285613	340485	340533	340706	342184	349633	375567
GO:0031644	http://amigo.geneontology.org/amigo/term/GO:0031644	18	55	134	152	154	183	351	551	552	745	784	869	885	1139	1143	1312	1605	1742	1855	1890	1906	1910	2149	2171	2185	2257	2332	2475	2629	2693	2741	2859	2902	2903	2906	2911	3060	3082	3358	3586	3673	4099	4544	4856	4884	4885	4887	4923	4985	4986	4987	4988	5020	5024	5590	5649	5724	5728	5999	6285	6348	6455	6548	6663	6714	6804	7143	7432	7476	8604	8620	8898	9294	9378	9451	9456	9607	9699	9775	9896	9921	10142	10458	10497	10810	10874	10879	11202	11280	11343	22871	22941	22997	22999	23316	23405	23467	23613	26011	26952	27091	27092	27242	50944	51738	54413	54434	55273	56288	56853	56923	57502	57555	58503	66000	80763	81832	85358	85446	112755	120892	134145	151647	254263	388336	400746	729956	729993
GO:0031647	http://amigo.geneontology.org/amigo/term/GO:0031647	173	287	335	336	433	444	481	482	483	596	650	811	825	836	902	908	975	1022	1026	1191	1370	1385	1387	1389	1410	1448	1512	1828	1855	1857	1942	2033	2043	2316	2319	2597	2648	2776	2934	3009	3054	3064	3092	3303	3312	3320	3326	3329	3397	3479	3845	3916	3920	4000	4047	4088	4092	4193	4194	4487	4504	4771	5071	5190	5216	5217	5245	5295	5300	5347	5476	5479	5580	5587	5591	5594	5621	5728	5824	5828	5886	6048	6125	6135	6201	6400	6477	6608	6622	6659	6714	6720	6737	6788	6789	6790	6812	6872	6880	6907	6950	7015	7018	7175	7203	7248	7320	7341	7375	7428	7466	7480	7494	7756	7874	7917	8239	8452	8575	8613	8774	8805	8818	8841	8863	8945	8975	9026	9099	9101	9349	9529	9531	9532	9736	9770	9894	9919	9960	10013	10103	10211	10273	10408	10474	10491	10574	10575	10576	10657	10694	10728	10755	10869	10891	10910	11040	11140	11170	11200	11235	11236	11261	11274	11277	11315	11331	22848	22948	23032	23163	23252	23291	23327	23411	23515	23560	23673	25764	25793	26224	26272	27042	29108	29116	29761	29974	29997	51100	51125	51327	51339	51512	51548	51608	51616	51701	54344	54543	54552	54765	54840	54918	54984	54997	55031	55230	55278	55294	55602	55664	55737	55743	55823	55869	56912	56926	57142	57602	57646	57733	57805	58525	59343	60485	63943	64175	64321	64844	65018	66036	79139	79155	79577	79589	79594	79612	79763	80155	83548	84059	84327	84447	84515	84897	89781	91949	92162	118611	123264	124997	125150	126074	149628	158297	252983	283514	284996	338328	345611	387755	389856	440193	728489	730094	101927423	102724652
GO:0031667	http://amigo.geneontology.org/amigo/term/GO:0031667	19	26	32	38	100	116	133	153	154	158	178	191	207	210	213	249	265	317	335	348	355	360	383	411	429	440	445	462	467	468	490	583	585	590	594	595	596	632	655	659	706	717	784	790	846	847	867	885	916	920	958	1026	1030	1032	1208	1268	1277	1312	1327	1373	1385	1442	1444	1515	1535	1536	1543	1591	1592	1594	1603	1609	1611	1649	1723	1728	1788	1789	1791	1824	1938	1956	1965	1981	2029	2056	2067	2155	2180	2181	2182	2281	2308	2309	2348	2350	2475	2520	2534	2538	2539	2621	2626	2629	2642	2648	2688	2689	2691	2693	2695	2696	2729	2730	2752	2771	2902	2934	2937	2950	3077	3141	3155	3156	3157	3162	3170	3171	3178	3191	3208	3291	3297	3309	3312	3329	3358	3360	3371	3383	3428	3485	3553	3600	3625	3627	3658	3673	3725	3745	3767	3920	3934	3939	3949	3952	3992	4049	4141	4149	4160	4193	4217	4255	4303	4316	4353	4504	4519	4524	4654	4780	4852	4914	4925	4968	4976	4982	4988	5009	5019	5020	5023	5024	5025	5026	5027	5028	5029	5030	5032	5076	5105	5106	5111	5164	5166	5179	5207	5251	5287	5289	5292	5313	5315	5366	5443	5444	5447	5465	5467	5468	5469	5562	5563	5582	5587	5594	5595	5599	5610	5617	5629	5723	5728	5741	5743	5764	5899	5914	5967	5970	6198	6263	6402	6422	6423	6513	6532	6546	6566	6569	6581	6591	6647	6652	6678	6696	6714	6715	6716	6720	6721	6722	6750	6751	6752	6753	6770	6772	6781	6872	6915	7009	7040	7048	7054	7071	7157	7184	7222	7248	7252	7274	7298	7299	7349	7350	7351	7352	7378	7391	7392	7412	7421	7425	7442	7481	7482	7484	7486	7494	7538	7706	8029	8074	8131	8195	8408	8428	8443	8473	8493	8520	8614	8620	8644	8648	8658	8678	8735	8805	8854	8897	8915	8932	8942	9127	9131	9227	9370	9388	9451	9463	9474	9518	9573	9607	9681	9682	9706	9779	9869	9971	10059	10135	10325	10400	10458	10514	10518	10533	10631	10634	10641	10670	10891	10919	10985	10991	10999	11133	11152	11167	11170	11337	11345	22856	22863	22933	22938	22953	23032	23235	23274	23334	23367	23376	23378	23408	23411	23530	23710	24145	25828	25959	25994	26100	26263	26291	26608	27102	27244	27327	27344	29103	29937	30849	51024	51052	51100	51520	51548	51738	51765	53335	53349	53615	54332	54361	54407	54434	54468	54474	54658	54795	54828	55062	55364	55626	55630	55846	56270	56477	56603	56923	57026	57521	57535	57817	58528	59341	64121	64127	64240	64241	64805	65084	65985	79567	79602	79718	79726	80010	80149	80315	80763	81631	81788	81929	83667	83939	83990	84219	84251	84557	84918	85569	90226	92196	93664	96459	114131	114789	115209	120892	121278	122622	130399	143686	144577	154743	167359	168620	219931	220441	255738	283375	340024	340204	352954	353500	389383	389400	389493	440275	440738	441925	643246	652968	729438	100507055	102724428
GO:0031929	http://amigo.geneontology.org/amigo/term/GO:0031929	207	369	406	472	1411	1609	1978	1979	2475	2621	2625	2768	2931	3091	3362	3952	4534	5290	5314	5562	5563	5649	6009	6098	6194	6198	6396	6794	7248	7249	8131	8444	8550	8649	8841	9675	9681	9894	10000	10016	10269	10325	10542	10641	10670	11133	23235	23251	23274	23304	23334	23367	23411	23677	26268	27244	28956	51520	54468	54541	55004	55011	55615	55654	55704	55846	57521	57600	58528	64083	64121	64223	64798	65018	79109	79726	79727	79899	81610	81929	83667	84219	84335	84433	84803	84861	93627	94056	96459	117584	121268	126282	140775	143686	144577	153129	154743	158376	167359	197131	201163	203228	220441	253260	261726	352954	389541	652968	729438	102724428	107080638
GO:0032069	http://amigo.geneontology.org/amigo/term/GO:0032069	207	1663	1676	3001	3146	3148	3303	4869	4938	4939	4940	5111	5580	6059	6188	6917	7009	7013	7014	8638	23411	79661
GO:0032102	http://amigo.geneontology.org/amigo/term/GO:0032102	18	29	54	100	113	116	134	135	177	199	215	225	239	285	302	308	325	335	347	348	350	384	583	585	613	634	708	710	727	784	885	928	947	1003	1026	1027	1269	1361	1398	1496	1588	1652	1812	1813	1814	1843	1845	1855	1906	1991	2043	2113	2147	2160	2161	2173	2191	2213	2243	2244	2247	2266	2294	2625	2629	2693	2811	2840	2841	2852	2874	2876	2895	2902	2950	3082	3156	3273	3434	3558	3559	3586	3593	3630	3670	3818	3827	3848	3949	3952	4057	4088	4210	4277	4282	4345	4598	4790	4795	4846	4851	4856	4889	4907	4925	5054	5055	5094	5154	5155	5156	5169	5176	5270	5322	5327	5328	5329	5340	5345	5465	5467	5468	5495	5580	5592	5598	5624	5627	5654	5692	5728	5734	5740	5771	5788	5800	5802	5925	6091	6092	6095	6223	6259	6288	6347	6376	6397	6405	6531	6591	6696	6833	6895	7010	7035	7056	7057	7103	7105	7128	7130	7132	7133	7143	7301	7349	7353	7391	7448	7473	7474	7850	7869	8195	8482	8573	8620	8780	8829	8993	9021	9037	9258	9314	9353	9370	9378	9607	9655	9723	9860	9971	10062	10203	10221	10371	10475	10500	10501	10505	10507	10509	10512	10563	11005	11027	11202	11221	11240	22876	22900	22933	23005	23122	23332	23621	25959	26007	26146	26228	26585	27202	27250	27293	29108	29937	29956	50943	51738	53833	54361	54437	54910	54941	55527	55558	55666	55737	55829	55870	55872	55966	56547	56833	56920	56963	57175	57556	57680	57715	58189	58509	58529	59307	60343	63906	64218	64838	65078	66005	79004	79102	79132	79148	79594	79626	79671	80031	80149	80762	80763	81858	83481	83737	84830	84868	84959	89780	89790	90070	90102	90268	90355	91662	114132	114548	114769	114897	114899	116379	116443	131450	135228	140885	146760	152138	164656	170692	171389	197358	199713	223117	245928	284207	284340	284467	338557	388581	730249	100528032	100532736
GO:0032103	http://amigo.geneontology.org/amigo/term/GO:0032103	101	102	136	177	183	185	199	350	351	383	566	654	659	673	695	708	718	719	728	811	846	923	940	961	972	1012	1050	1051	1230	1233	1235	1236	1240	1268	1270	1361	1432	1435	1535	1594	1652	1660	1826	1901	1902	1906	1907	1908	1954	1956	2113	2147	2150	2152	2155	2161	2167	2185	2207	2247	2255	2260	2277	2281	2358	2621	2660	2693	2865	2867	3071	3133	3146	3273	3315	3329	3553	3558	3569	3570	3572	3576	3579	3592	3593	3600	3603	3606	3620	3627	3673	3684	3689	3717	3735	3791	3818	3929	3949	3965	4023	4049	4064	4088	4233	4258	4282	4317	4615	4792	4852	4878	4889	4908	4916	4988	5008	5025	5054	5138	5155	5159	5225	5228	5294	5320	5340	5345	5578	5587	5595	5603	5641	5650	5733	5734	5743	5879	5880	5919	6223	6278	6279	6280	6283	6346	6348	6352	6354	6358	6362	6363	6366	6369	6375	6376	6387	6622	6777	6809	6810	6845	6846	6863	6868	7040	7052	7056	7057	7060	7074	7097	7098	7099	7114	7124	7132	7189	7292	7391	7422	7423	7424	7474	7784	7857	7941	8291	8578	8600	8673	8692	8717	8723	8740	8767	8792	8817	8823	8829	9037	9048	9173	9180	9353	9450	9547	9575	9647	9698	9750	9943	10133	10318	10333	10344	10392	10488	10497	10563	11315	22938	23075	23097	23328	23369	23604	23643	23765	25818	25865	26057	26228	27190	27250	27347	29110	51157	51284	51561	51704	51738	53342	54106	55540	55601	56670	57118	57402	59067	59341	63940	64094	64127	64332	64805	65125	79132	79647	80310	81565	81793	84630	84699	84818	84868	85480	89870	90678	90865	91662	112744	114609	115362	120892	145741	148022	158747	196527	222236	245928	284114	284340	284467	338322	347733	353514	377630	388125	388372	414062	729230	730249
GO:0032104	http://amigo.geneontology.org/amigo/term/GO:0032104	583	585	885	1594	2475	2693	3952	4504	4852	4925	4988	5465	5469	5582	6591	7349	8195	8620	8805	9607	22938	25959	29937	51738	80763
GO:0032147	http://amigo.geneontology.org/amigo/term/GO:0032147	25	93	114	134	136	150	151	152	154	183	207	238	283	284	408	650	652	673	727	728	796	959	972	975	983	1116	1136	1139	1326	1398	1399	1432	1464	1609	1616	1647	1739	1813	1815	1847	1848	1849	1852	1894	1902	1946	1950	1956	2011	2013	2056	2074	2081	2149	2185	2246	2247	2255	2258	2357	2475	2621	2688	2690	2785	2889	2911	2914	3071	3082	3084	3146	3479	3553	3565	3570	3593	3606	3630	3643	3654	3656	3672	3690	3717	3735	3815	3952	4142	4214	4215	4216	4217	4293	4294	4296	4342	4504	4616	4750	4803	4908	4914	4916	5027	5058	5062	5063	5148	5149	5155	5170	5290	5291	5319	5562	5566	5567	5568	5573	5575	5576	5577	5580	5585	5590	5594	5595	5600	5602	5604	5605	5606	5607	5608	5609	5610	5618	5621	5663	5770	5781	5788	5871	5894	5979	6176	6233	6288	6352	6363	6416	6464	6556	6647	6714	6787	6788	6789	6793	6794	6850	6885	6997	7039	7042	7043	7046	7048	7057	7098	7099	7124	7161	7186	7189	7295	7311	7314	7316	7334	7349	7422	7474	7477	7481	7786	7852	7867	8312	8428	8491	8517	8550	8567	8600	8649	8651	8682	8737	8754	8767	8795	8797	9020	9043	9052	9064	9175	9261	9270	9294	9344	9448	9518	9607	9618	9748	9776	9928	9943	9966	10040	10298	10333	10392	10454	10464	10494	10595	10718	10746	10818	10892	10912	10920	10961	11035	11183	11184	11314	11315	22974	23043	23118	23162	23394	23566	25759	26585	27347	28956	28984	28988	29775	29969	29990	50488	51196	51347	51378	51422	51495	51561	51704	51719	51738	51765	51776	55012	55437	55507	55615	55704	55765	55890	56034	57144	57498	57521	57551	60370	60675	63967	64127	64223	65018	65125	79092	79109	79444	79594	80122	80174	80829	84231	84432	84451	92335	114609	114882	114898	120892	128239	142679	149233	153090	197259	200958	203447	245711	253260	255324	257397	284254	284340	387522	389400	389840	646643	106821730
GO:0032196	http://amigo.geneontology.org/amigo/term/GO:0032196	2071	4343	4603	7644	9271	9582	11277	23304	23318	27136	27350	54514	54596	55124	55237	57379	60489	79605	79670	79725	81931	122402	143689	164668	200316	400629	643376	100913187
GO:0032200	http://amigo.geneontology.org/amigo/term/GO:0032200	142	328	472	545	546	641	675	898	908	1499	1736	1763	2067	2072	2237	2547	3020	3104	3178	3181	3183	3184	3192	3320	3326	3364	4216	4361	4609	4683	4751	5073	5111	5371	5394	5422	5424	5425	5514	5557	5558	5570	5588	5591	5594	5595	5609	5888	5889	5892	5976	5981	5982	5983	5984	5985	6117	6118	6119	6672	6714	6950	7011	7013	7014	7015	7203	7486	7515	7517	7520	7874	8290	8350	8550	8658	9134	9156	9212	9401	9887	9894	9937	10039	10111	10574	10575	10576	10694	10714	10728	11284	22891	22948	23049	23137	23293	23381	23649	24144	25913	26272	26277	26354	29935	50485	51548	51750	54386	54433	54464	54552	54984	55135	55183	55226	55505	55651	55869	57804	64282	64421	64858	65057	79035	79618	79677	79991	80119	80169	80351	84444	84464	85456	92345	121504	135458	140609	167227	170506	201516	220064	225689	286053	548593	100134934
GO:0032259	http://amigo.geneontology.org/amigo/term/GO:0032259	142	191	275	438	546	635	639	672	1312	1499	1544	1786	1787	1788	1789	2091	2107	2122	2145	2146	2353	2593	2625	2641	2653	2672	2778	2935	3006	3007	3008	3009	3028	3176	3275	3276	3662	3720	4000	4089	4143	4204	4221	4234	4255	4297	4302	4524	4548	4552	4602	4609	4837	4839	5079	5081	5110	5252	5290	5409	5865	5870	5926	5929	6018	6304	6419	6598	6628	6634	6688	6830	6839	6894	7172	7298	7403	7468	7490	7799	7832	7936	8085	8468	8473	8493	8623	8726	8731	8932	9070	9219	9446	9463	9545	9555	9589	9646	9682	9739	9757	9836	9869	9971	10155	10196	10269	10322	10400	10419	10436	10498	10664	10782	10785	10919	11022	11091	11105	11107	11108	11137	11176	11185	22823	22938	22976	23067	23070	23081	23091	23168	23378	23411	23463	23476	23512	23743	24140	25821	25840	25895	25917	25940	25962	26038	26053	26097	26147	27037	27136	27232	27292	28989	29063	29072	29081	29104	29890	29947	29960	30827	51093	51106	51111	51409	51451	51490	51504	51531	51603	51605	51611	51742	51805	53615	54069	54093	54456	54482	54496	54514	54623	54737	54790	54815	54880	54888	54904	54931	55006	55011	55039	55124	55170	55178	55183	55199	55251	55352	55471	55621	55677	55693	55695	55729	55783	55798	55818	55870	55904	55929	56165	56254	56257	56339	56341	56950	56978	56979	56980	56981	57019	57343	57412	57570	57604	57673	57721	58508	59335	59336	60487	63892	63899	63925	63946	63976	63977	63978	64216	64324	64745	64754	64783	64855	64863	65990	79066	79084	79091	79133	79447	79609	79624	79723	79730	79813	79823	79828	79872	79918	79922	79977	79979	80204	80312	80335	80349	80745	80854	81627	83640	83852	84190	84193	84274	84332	84444	84661	84705	84787	84944	85002	90780	90826	91646	91801	91893	92342	93166	93587	94104	96764	113802	114049	114826	115294	115708	117246	118881	122402	124512	127253	130916	131965	132243	133383	134145	136991	138199	140690	143241	143689	144233	149281	150572	151194	152992	154743	158234	163589	196074	196410	196483	196541	200424	201164	220074	221078	221143	221656	254013	283742	285051	339175	346171	359787	387338	387893	399818	653333	728464	751071	110599564	110599583
GO:0032355	http://amigo.geneontology.org/amigo/term/GO:0032355	117	183	301	338	374	445	572	595	655	811	836	841	842	847	890	920	952	1027	1277	1393	1410	1446	1490	1499	1544	1728	1788	1789	1843	1938	1956	2021	2099	2101	2113	2146	2155	2255	2678	2688	2693	2706	2821	2852	2879	2950	3015	3169	3184	3248	3297	3361	3485	3549	3586	3673	3767	3952	4324	4488	4654	4656	4968	4987	5020	5021	5066	5111	5159	5179	5457	5458	5617	5727	5728	5737	5743	5764	5914	5932	6422	6529	6532	6569	6715	6751	6752	6753	6774	6777	6812	6870	7026	7035	7040	7054	7349	7476	7479	8202	8204	8787	8835	8837	8854	8886	8930	8932	9131	9915	10095	10266	10268	10524	10628	10631	10856	10891	29966	53615	54658	58189	80139	81930	84660	116151
GO:0032386	http://amigo.geneontology.org/amigo/term/GO:0032386	20	88	107	135	136	148	186	208	284	288	302	320	321	347	375	392	488	580	652	665	673	776	783	784	801	815	948	983	998	999	1001	1020	1128	1129	1137	1138	1141	1142	1263	1268	1410	1432	1459	1601	1660	1778	1812	1813	1855	1894	2010	2039	2040	2064	2207	2241	2242	2268	2294	2316	2332	2534	2619	2621	2624	2664	2737	2810	2901	2931	2932	3059	3162	3208	3265	3305	3326	3351	3356	3429	3458	3479	3553	3566	3596	3598	3638	3684	3689	3717	3728	3745	3753	3799	3843	3916	3936	3952	3965	3998	4067	4088	4131	4133	4193	4478	4600	4607	4641	4659	4734	4744	4763	4878	4924	4926	4935	4946	4947	5023	5028	5030	5058	5071	5108	5116	5138	5170	5174	5217	5295	5296	5350	5413	5469	5494	5501	5562	5566	5569	5579	5580	5582	5594	5595	5604	5605	5621	5663	5743	5770	5781	5784	5864	5868	5880	5905	5906	5908	5936	5962	6342	6469	6517	6608	6653	6672	6714	6720	6721	6804	6812	6813	6830	6843	6844	6845	6850	6853	6855	6857	6860	6934	7040	7134	7139	7157	7175	7295	7323	7327	7332	7430	7476	7514	7531	7545	7855	8021	8086	8314	8499	8536	8573	8673	8692	8723	8724	8775	8832	8841	8851	8882	8898	8934	8973	9001	9024	9066	9141	9162	9221	9230	9270	9341	9370	9478	9515	9520	9530	9531	9581	9585	9648	9695	9699	9747	9776	9777	9783	9818	9846	9847	9912	9919	9972	10055	10059	10075	10113	10134	10155	10178	10204	10411	10425	10427	10456	10483	10484	10497	10519	10541	10615	10657	10675	10755	10814	10815	10938	10956	11052	11132	11142	11149	11235	11236	11261	11314	11315	22871	22876	22885	22902	22916	22930	22994	22999	23011	23144	23209	23255	23256	23286	23317	23379	23400	23409	23411	23413	23435	23557	23621	23636	25893	25930	26119	26229	26993	27248	27429	28964	29072	29934	29969	30817	30846	51009	51024	51100	51128	51277	51308	51366	51465	51496	51512	51684	51715	51763	53371	53407	54439	54471	54543	54741	54828	55072	55288	55294	55432	55486	55612	55677	55696	55741	55754	55781	55823	55929	56681	56850	56947	57102	57214	57506	57510	57602	57617	58480	58533	59286	60561	63908	63928	64062	64328	64801	65009	65018	65055	79567	79628	79752	79778	79899	80128	80149	80184	81555	81565	84062	84277	84455	84961	85366	89781	89866	91319	92840	93974	112755	116150	116443	118424	120892	123264	125170	127933	128637	140730	140856	143425	160622	161291	164153	201294	225689	254263	255738	255758	258010	283514	285966	337867	340061	340146	377630	594855	100507027	100526767	102724652
GO:0032409	http://amigo.geneontology.org/amigo/term/GO:0032409	60	81	88	150	154	287	288	306	336	351	477	481	482	483	486	538	596	776	781	782	783	784	785	801	817	823	844	845	857	859	1080	1193	1392	1393	1520	1612	1739	1742	1756	1785	1813	1814	1815	2040	2048	2056	2185	2257	2259	2273	2280	2281	2332	2631	2669	2745	2859	2915	2946	3064	3208	3270	3306	3359	3630	3736	3746	3747	3753	3755	3767	3787	3788	3799	4208	4297	4318	4544	4644	4734	4842	4878	4923	4987	4988	5031	5142	5144	5174	5243	5311	5336	5348	5349	5350	5444	5468	5566	5580	5581	5621	5649	5724	5728	5774	5923	6236	6262	6271	6324	6327	6330	6446	6548	6588	6622	6717	6769	6786	6833	6844	7114	7225	7291	7341	7402	7531	7533	7871	7881	8291	8398	8737	8787	8811	9001	9104	9143	9368	9446	9456	9472	9722	9747	9943	9992	10008	10063	10105	10110	10142	10345	10368	10369	10681	10768	10891	11060	11261	11315	22871	22941	23072	23171	23237	23327	23542	23630	23704	27091	27092	27347	28954	29098	29979	30819	30845	50488	50944	51083	51719	53822	53826	53827	53828	54106	54413	54602	54800	54997	55800	55917	56704	57120	57158	57190	57338	57520	57555	57620	59283	59284	63892	65018	65125	65266	65267	65268	79026	80762	81831	81832	84502	84766	85358	126306	126755	130497	144245	146395	148811	149111	154043	154881	161253	219527	246329	254263	255057	255738	283518	285966	338440	342667	375346	388336	388591	389816	400916	440699	440829	644139	729956	729993	100533181	102723475	104909134
GO:0032418	http://amigo.geneontology.org/amigo/term/GO:0032418	136	695	867	1113	2207	2241	2242	2268	2294	2624	2647	3162	3566	3596	3598	3815	3965	4067	4135	4878	5170	5293	5294	5880	6284	6812	6813	6844	6845	6850	7462	8013	8673	8723	8773	8832	9341	9842	9846	10013	10125	10814	11314	23095	23207	23557	25940	26276	27040	30817	50487	54664	54785	54849	55004	55207	57102	58533	65082	79036	79803	81565	83871	117194	118426	201294	282991	284021
GO:0032527	http://amigo.geneontology.org/amigo/term/GO:0032527	550	3638	3998	4253	6396	6400	6653	6836	7184	7327	7353	7415	9024	9648	9695	9709	9777	9919	10113	10134	10952	10956	23197	27248	29098	51009	51128	51465	54732	55432	55666	55741	55754	55829	56681	79139	81502	84236	84447	89866	91319	92305	123264	161291	258010	337867	340146
GO:0032528	http://amigo.geneontology.org/amigo/term/GO:0032528	688	4640	5205	5337	5357	5420	5781	5906	5908	5909	5911	5912	5962	6624	7429	7430	9368	9448	9693	10083	11344	23043	50488	51735	51765	53827	53841	54825	57826	342035
GO:0032602	http://amigo.geneontology.org/amigo/term/GO:0032602	116	136	177	247	326	347	384	566	727	972	1436	1654	1958	1969	1991	2150	2532	2865	2867	2950	3091	3146	3162	3553	3566	3569	3570	3574	3586	3606	3929	3965	4023	4155	4210	4282	5607	5610	6279	6280	6372	6591	6868	7097	7098	7099	7124	7291	7292	7474	8767	9173	9314	9370	9655	9971	10631	11334	22954	27086	27159	29108	51284	54106	55914	57506	58515	59307	59341	79594	84868	85480	90865	114609	114899	140885	148022	161882	255231
GO:0032606	http://amigo.geneontology.org/amigo/term/GO:0032606	661	929	1147	1387	1499	1540	1654	1660	2033	2547	3146	3148	3329	3428	3586	3654	3659	3661	3663	3665	4321	4361	4615	4790	4791	5094	5300	5336	5495	5591	5781	5802	5966	5970	5971	6737	6772	6778	6850	7097	7098	7099	7128	7187	7318	7353	7520	7528	7706	8767	8780	8887	9111	9208	9246	9636	9641	10084	10211	10293	10475	10621	10622	10623	10859	11128	11277	22954	23220	23547	23586	26137	26146	26191	29072	29108	29110	51191	51284	51311	51428	54106	54476	54941	55593	55666	55703	56919	57506	58509	63906	64135	64343	79102	79132	79671	81030	81844	83737	84166	84282	84868	89870	114609	115004	127540	140885	147945	148022	170506	197358	340061	730249
GO:0032609	http://amigo.geneontology.org/amigo/term/GO:0032609	25	554	558	602	708	914	916	929	961	1054	1236	2150	2621	2625	3113	3115	3146	3265	3329	3394	3553	3554	3558	3570	3586	3592	3593	3594	3595	3606	3623	3624	3670	3702	3965	4049	5142	5144	5621	5914	5987	6375	6556	6693	7098	7099	7124	7292	7294	7356	7474	7784	7855	8320	8767	8772	8807	8809	8993	9173	9466	9636	9971	10125	10148	10225	10666	10859	11035	11118	11119	26191	26525	29108	29126	50943	51284	51311	51561	51571	51744	53833	54106	54440	57115	57824	59067	64115	64343	79679	80149	80380	80381	84868	90865	114770	114771	114836	115650	140885	149233	161882	246778	282618	729230	100528032
GO:0032612	http://amigo.geneontology.org/amigo/term/GO:0032612	19	54	301	335	384	409	566	634	834	948	1215	1236	1524	1903	1958	2149	2150	2621	2693	2950	3066	3098	3140	3146	3315	3428	3553	3586	3670	3717	3965	4088	4210	5004	5005	5027	5371	6284	6288	6348	6363	6376	7099	7128	7474	7850	7855	8767	8877	9447	9971	10333	10392	10626	11027	22861	22900	24145	27086	29108	51311	51738	54206	55655	55765	56666	56670	58484	59082	64127	79792	80149	80772	84868	91662	114548	114769	115362	116337	127540	140885	152138	199713	260434	286430	338322	353514	373509	440068
GO:0032613	http://amigo.geneontology.org/amigo/term/GO:0032613	177	602	940	947	959	961	2150	2207	2213	3082	3146	3329	3593	3620	3662	3718	3965	4179	4317	5580	5590	6375	7097	7099	7292	8288	9308	10464	10859	11334	27242	28514	28951	29108	29126	50943	51561	53833	54106	54440	55765	64115	64127	80380	85480	149233	201633	353514
GO:0032615	http://amigo.geneontology.org/amigo/term/GO:0032615	54	177	409	708	948	958	959	961	1236	1240	1432	3135	3146	3329	3394	3458	3586	3593	3620	3659	3663	3670	3718	3952	3965	4050	4210	4790	5580	5600	5970	6363	6504	7057	7097	7098	7099	7189	7292	8767	10464	10859	11213	23139	23236	27086	51311	51561	54106	114609	149233	201633	353514
GO:0032616	http://amigo.geneontology.org/amigo/term/GO:0032616	384	2625	3133	3440	3556	3565	3606	3662	3965	5047	5590	5914	7292	7356	23765	27242	51176	55540	64806	85480	90865	114548	282618	353514
GO:0032620	http://amigo.geneontology.org/amigo/term/GO:0032620	384	3071	3140	3458	3558	3592	3593	3600	3606	4063	4615	5008	5588	5621	6346	7040	7099	7292	9971	11334	23180	26525	50943	51043	51561	59067	64115	64127	114836	149233
GO:0032623	http://amigo.geneontology.org/amigo/term/GO:0032623	25	301	861	916	919	920	940	941	942	947	2207	2625	2633	3552	3553	3556	3606	3662	3902	4860	5074	5142	5144	5588	5621	5788	5987	6188	6375	6441	6556	6711	6777	6885	7128	7186	7189	7430	7538	8767	9308	9454	9455	9971	10524	10892	11146	11326	25865	30009	30968	50943	51564	53833	54440	57678	64170	79679	84433	84868	89795	112744	729230
GO:0032633	http://amigo.geneontology.org/amigo/term/GO:0032633	916	940	942	959	1051	2207	2625	3133	3516	3556	3662	3702	3965	4851	5588	5590	5914	6850	7292	7356	7784	8288	9308	50943	51176	53833	54440	79679	80762	84868	90865	114548	160365	161882
GO:0032634	http://amigo.geneontology.org/amigo/term/GO:0032634	2625	3440	3556	3568	3578	3965	5144	5590	5914	7356	8288	9173	23765	27242	50943	51176	55540	64109	64806	85480	90865	114548	282618
GO:0032635	http://amigo.geneontology.org/amigo/term/GO:0032635	116	136	408	409	671	824	948	961	1051	1445	1535	1660	2069	2149	2150	2207	2302	2621	2629	2693	3071	3082	3146	3329	3553	3556	3557	3569	3570	3586	3606	3635	3670	3929	3952	3965	4155	4317	4345	4615	4843	5004	5027	5047	5603	5724	5777	5781	6376	6504	6774	7096	7097	7098	7099	7124	7128	7189	7291	7292	7349	7474	7494	8692	8767	8807	8808	8915	9181	9261	9655	9971	10333	10365	10392	10417	11027	11213	23208	23586	26137	26191	26525	27177	27178	27179	27202	29108	29949	50943	51284	51311	51738	53342	54106	55024	55122	55765	55773	55829	55870	56300	57506	58515	59341	64127	64135	64170	64343	79671	80149	84632	84639	84818	84868	85480	90865	91662	112744	114609	114899	114900	127540	131450	140885	148022	197358	338322	338382	353514
GO:0032637	http://amigo.geneontology.org/amigo/term/GO:0032637	301	307	336	408	602	671	914	929	965	1116	1401	1649	1991	2149	2150	2219	2658	2867	3303	3553	3586	3929	3952	3965	4615	4843	5054	5319	5607	5788	5861	7096	7097	7098	7099	7100	7114	7124	7474	8692	8737	8772	8915	9314	9370	10333	10392	10394	11027	11315	23005	23586	25865	26191	27202	29108	51157	51284	51311	51744	53342	54106	56957	57506	58509	64127	84632	112744	114609	284297	338322
GO:0032886	http://amigo.geneontology.org/amigo/term/GO:0032886	25	324	387	402	583	585	636	672	859	899	1027	1068	1069	1111	1213	1499	1540	1639	1729	1778	1859	1946	2011	2042	2064	2242	2258	2288	2648	2770	2932	3192	3303	3476	3832	3834	3916	3925	4133	4135	4137	4204	4233	4281	4591	4682	4744	4751	4869	4926	5048	5058	5119	5310	5314	5347	5562	5563	5879	6047	6188	6249	6491	6622	6683	6790	6904	7175	7514	7517	8045	8195	8243	8480	8701	8850	8851	9001	9126	9181	9475	9525	10013	10015	10039	10142	10263	10274	10297	10300	10382	10460	10519	10615	10733	10735	10769	10982	11075	11170	11186	11190	22809	22919	22924	22974	22994	23116	23122	23187	23271	23299	23332	23499	23636	24139	25876	25886	25893	25978	25999	26054	26146	26586	26973	27124	27243	29098	29105	29899	50810	50861	51072	51199	51510	54461	54627	55036	55130	55288	55521	55755	55835	55968	56683	56890	57132	57159	57542	57551	57606	57662	57787	58497	58526	59341	64793	79187	79598	79648	79866	79884	79929	79959	79969	79998	80128	80321	81551	81930	84084	84722	85458	85459	85478	89780	89795	89927	90102	91147	92421	92749	117144	123872	126731	128866	137886	146057	152185	153241	157922	220134	221074	221150	225689	254263	255758	284076	339829	348235	348654	401236	100526737	100526767
GO:0032941	http://amigo.geneontology.org/amigo/term/GO:0032941	100	134	242	358	362	1128	1131	1314	1535	2255	3783	4762	4883	4986	5029	5581	6343	6779	6844	6863	7349	7376	8673	9341	9474	10062	10551	27347	54843	57835	65125	65266	65267	79864	90070	140947	171389	497189
GO:0032963	http://amigo.geneontology.org/amigo/term/GO:0032963	265	383	409	652	871	1277	1289	1305	1306	1310	1471	1490	1508	1509	1513	1514	1520	2022	2147	2149	2191	2805	3066	3091	3397	3549	3569	3673	3688	4239	4261	4312	4313	4314	4316	4317	4318	4319	4320	4321	4322	4323	4324	4325	4327	4602	4880	5027	5045	5159	5184	5345	5351	5352	5467	5468	5645	5653	5657	5906	7040	7043	7148	7349	7431	8710	8751	8985	9313	9508	9509	9697	9902	10536	10609	11117	23371	26276	28984	51430	54206	54361	55214	55323	56547	57332	57333	63894	64066	64115	64175	85007	90993	114757	140766	164656	642658
[truncated: 455,300 more chars]
