# Supplementary material for: Comprehensive analysis of the prognosis and immune infiltrates for the BET protein family reveals the significance of BRD4 in glioblastoma multiforme
Source: Front Cell Dev Biol. 2023 Jan 12;11:1042490. doi: 10.3389/fcell.2023.1042490 (PMC9878708; doi:10.3389/fcell.2023.1042490)
Supplement: Supplementary file 2 [file DataSheet1.ZIP › Data Sheet/Metascape data/Enrichment_QC/GO_DisGeNET.csv]

_MEMBER_MyList	_LogP_MyList	GO	_PATTERN_	_RANK_	GiniIndex	Category	CategoryID	Description	PARENT_GO	LogP	Enrichment	Z-score	#TotalGeneInLibrary	#GeneInGO	#GeneInHitList	#GeneInGOAndHitList	%InGO	STDV %InGO	GeneID	Hits	Log(q-value)	EvidenceCutoff
1	-7.6	C0205833	M1	1	0	DisGeNET	35	Medullomyoblastoma		-7.6	4.2e+02	35	30198	43	5	3	60	22	6046|8019|23476	BRD2|BRD3|BRD4	-3.4	0
1	-7.6	C1275668	M1	1	0	DisGeNET	35	Melanotic medulloblastoma		-7.6	4.2e+02	35	30198	43	5	3	60	22	6046|8019|23476	BRD2|BRD3|BRD4	-3.4	0
1	-7.3	C0751291	M1	1	0	DisGeNET	35	Desmoplastic Medulloblastoma		-7.3	3.4e+02	32	30198	54	5	3	60	22	6046|8019|23476	BRD2|BRD3|BRD4	-3.2	0
1	-4.5	C0278701	M1	1	0	DisGeNET	35	Gastric Adenocarcinoma		-4.5	40	11	30198	453	5	3	60	22	676|6046|8019	BRDT|BRD2|BRD3	-0.57	0
1	-3.8	C0278876	M1	1	0	DisGeNET	35	Adult Medulloblastoma		-3.8	24	8.2	30198	762	5	3	60	22	6046|8019|23476	BRD2|BRD3|BRD4	-0.057	0
1	-3.8	C0278510	M1	1	0	DisGeNET	35	Childhood Medulloblastoma		-3.8	24	8.1	30198	771	5	3	60	22	6046|8019|23476	BRD2|BRD3|BRD4	-0.057	0
