# Supplementary material for: Comprehensive analysis of the prognosis and immune infiltrates for the BET protein family reveals the significance of BRD4 in glioblastoma multiforme
Source: Front Cell Dev Biol. 2023 Jan 12;11:1042490. doi: 10.3389/fcell.2023.1042490 (PMC9878708; doi:10.3389/fcell.2023.1042490)
Supplement: Supplementary file 2 [file DataSheet1.ZIP › Data Sheet/Metascape data/_FINAL_GO.csv]

_MEMBER_MyList	_LogP_MyList	GO	_PATTERN_	_RANK_	GiniIndex	Category	CategoryID	Description	PARENT_GO	LogP	Enrichment	Z-score	#TotalGeneInLibrary	#GeneInGO	#GeneInHitList	#GeneInGOAndHitList	%InGO	STDV %InGO	GeneID	Hits	Log(q-value)	EvidenceCutoff	GROUP_ID	FirstInGroupByEnrichment	FirstInGroupByLogP	BestLogPInGroup	BestEnrichmentInGroup	URL
1	-8.473103741823664	GO:0006325	M1	1	0	GO Biological Processes	19	chromatin organization	19_GO:0009987 cellular process	-8.473103741823664	49.34313725490196	15.548238132331448	30198	612	5	5	100.0	17.888543819998315	676|6046|8019|23476|23774	BRDT|BRD2|BRD3|BRD4|BRD1	-4.132897661783642	0	1	1	1	-8.473103741823664	49.34313725490196
1	-7.342023559384422	GO:0006338	M1	1	0	GO Biological Processes	19	chromatin remodeling	19_GO:0009987 cellular process	-7.342023559384422	81.34141414141415	17.905588855315788	30198	297	5	4	80.0	17.888543819998315	676|6046|8019|23476	BRDT|BRD2|BRD3|BRD4	-3.3028474750083805	0	2	1	1	-7.342023559384422	81.34141414141415
