# Supplementary material for: Comprehensive analysis of the prognosis and immune infiltrates for the BET protein family reveals the significance of BRD4 in glioblastoma multiforme
Source: Front Cell Dev Biol. 2023 Jan 12;11:1042490. doi: 10.3389/fcell.2023.1042490 (PMC9878708; doi:10.3389/fcell.2023.1042490)
Supplement: Supplementary file 2 [file DataSheet1.ZIP › Data Sheet/Metascape data/metascape_result.xlsx]

## Sheet: Annotation
MyList	Gene ID	Type	Tax ID	Homologene Gene ID	Homologene Gene Tax ID	Gene Symbol	Description	Biological Process (GO)	Protein Function (Protein Atlas)	Subcellular Location (Protein Atlas)	Canonical Pathways	Hallmark Gene Sets	GO:0006325 chromatin organization	GO:0006338 chromatin remodeling
BRD1	23774	symbol	H. sapiens	23774	H. sapiens	BRD1	bromodomain containing 1	GO:0043249 erythrocyte maturation;GO:0044154 histone H3-K14 acetylation;GO:0035902 response to immobilization stress	Predicted intracellular proteins	Nuclear speckles (Supported)			1	0
BRD2	6046	symbol	H. sapiens	6046	H. sapiens	BRD2	bromodomain containing 2	GO:0001843 neural tube closure;GO:0060606 tube closure;GO:0014020 primary neural tube formation	Predicted intracellular proteins	Nuclear speckles (Enhanced)	(M279)PID RB 1PATHWAY		1	1
BRD3	8019	symbol	H. sapiens	8019	H. sapiens	BRD3	bromodomain containing 3	GO:0006338 chromatin remodeling;GO:0006325 chromatin organization;GO:0051276 chromosome organization	Disease related genes; Cancer-related genes; Predicted intracellular proteins	Nuclear bodies (Approved)			1	1
BRD4	23476	symbol	H. sapiens	23476	H. sapiens	BRD4	bromodomain containing 4	GO:2001255 positive regulation of histone H3-K36 trimethylation;GO:0000416 positive regulation of histone H3-K36 methylation;GO:2001253 regulation of histone H3-K36 trimethylation	Disease related genes; Cancer-related genes; Predicted intracellular proteins	Nucleoplasm (Enhanced)	(M7955)SIG INSULIN RECEPTOR PATHWAY IN CARDIAC MYOCYTES		1	1
BRDT	676	symbol	H. sapiens	676	H. sapiens	BRDT	bromodomain testis associated	GO:0051037 regulation of transcription involved in meiotic cell cycle;GO:0051039 positive regulation of transcription involved in meiotic cell cycle;GO:0035093 spermatogenesis, exchange of chromosomal proteins	Disease related genes; Human disease related genes:Reproductive system diseases:Reproductive system diseases; Predicted intracellular proteins			(M5956)HALLMARK KRAS SIGNALING DN	1	1

## Sheet: Enrichment
GroupID	Category	Term	Description	LogP	Log(q-value)	InTerm_InList	Genes	Symbols
1_Summary	GO Biological Processes	GO:0006325	chromatin organization	-8.4731	-4.1329	5/612	676,6046,8019,23476,23774	BRDT,BRD2,BRD3,BRD4,BRD1
1_Member	GO Biological Processes	GO:0006325	chromatin organization	-8.4731	-4.1329	5/612	676,6046,8019,23476,23774	BRDT,BRD2,BRD3,BRD4,BRD1
2_Summary	GO Biological Processes	GO:0006338	chromatin remodeling	-7.34202	-3.30285	4/297	676,6046,8019,23476	BRDT,BRD2,BRD3,BRD4
2_Member	GO Biological Processes	GO:0006338	chromatin remodeling	-7.34202	-3.30285	4/297	676,6046,8019,23476	BRDT,BRD2,BRD3,BRD4
