# Supplementary material for: Comprehensive analysis of the prognosis and immune infiltrates for the BET protein family reveals the significance of BRD4 in glioblastoma multiforme
Source: Front Cell Dev Biol. 2023 Jan 12;11:1042490. doi: 10.3389/fcell.2023.1042490 (PMC9878708; doi:10.3389/fcell.2023.1042490)
Supplement: Supplementary file 2 [file DataSheet1.ZIP › Data Sheet/String data/PPI enrichment pathway in STRING.tsv]

#term ID	term description	observed gene count	background gene count	strength	false discovery rate	matching proteins in your network (IDs)	matching proteins in your network (labels)
HSA-3247509	Chromatin modifying enzymes	8	237	1.64	6.94e-09	9606.ENSP00000216267,9606.ENSP00000259021,9606.ENSP00000287239,9606.ENSP00000313983,9606.ENSP00000322142,9606.ENSP00000380136,9606.ENSP00000384273,9606.ENSP00000394085	BRD1,KAT7,KAT6B,WHSC1L1,ING5,KAT6A,RELA,JMJD6
HSA-3214847	HATs acetylate histones	5	107	1.78	1.16e-05	9606.ENSP00000216267,9606.ENSP00000259021,9606.ENSP00000287239,9606.ENSP00000322142,9606.ENSP00000380136	BRD1,KAT7,KAT6B,ING5,KAT6A
HSA-6804758	Regulation of TP53 Activity through Acetylation	3	30	2.12	0.0011	9606.ENSP00000216267,9606.ENSP00000322142,9606.ENSP00000380136	BRD1,ING5,KAT6A
HSA-176034	Interactions of Tat with host cellular proteins	2	2	3.12	0.0014	9606.ENSP00000261900,9606.ENSP00000362361	CCNT1,CDK9
HSA-3700989	Transcriptional Regulation by TP53	5	363	1.25	0.0021	9606.ENSP00000216267,9606.ENSP00000261900,9606.ENSP00000322142,9606.ENSP00000362361,9606.ENSP00000380136	BRD1,CCNT1,ING5,CDK9,KAT6A
HSA-212436	Generic Transcription Pathway	7	1197	0.88	0.0042	9606.ENSP00000216267,9606.ENSP00000261900,9606.ENSP00000322142,9606.ENSP00000362361,9606.ENSP00000378704,9606.ENSP00000380136,9606.ENSP00000384273	BRD1,CCNT1,ING5,CDK9,BRD2,KAT6A,RELA
