# Supplementary material for: Comprehensive analysis of the prognosis and immune infiltrates for the BET protein family reveals the significance of BRD4 in glioblastoma multiforme
Source: Front Cell Dev Biol. 2023 Jan 12;11:1042490. doi: 10.3389/fcell.2023.1042490 (PMC9878708; doi:10.3389/fcell.2023.1042490)
Supplement: Supplementary file 2 [file DataSheet1.ZIP › Data Sheet/String data/string_interactions.tsv]

#node1	node2	node1_string_id	node2_string_id	neighborhood_on_chromosome	gene_fusion	phylogenetic_cooccurrence	homology	coexpression	experimentally_determined_interaction	database_annotated	automated_textmining	combined_score
BRD1	BRD2	9606.ENSP00000216267	9606.ENSP00000378704	0	0	0	0.545	0.182	0.144	0	0.635	0.475
BRD1	BRDT	9606.ENSP00000216267	9606.ENSP00000387822	0	0	0	0.541	0.182	0.144	0	0.660	0.486
BRD1	BRD3	9606.ENSP00000216267	9606.ENSP00000305918	0	0	0	0.546	0.182	0.144	0	0.675	0.489
BRD1	HIST1H4F	9606.ENSP00000216267	9606.ENSP00000244537	0	0	0	0	0	0.231	0	0.365	0.491
BRD1	BRD4	9606.ENSP00000216267	9606.ENSP00000263377	0	0	0	0.542	0.182	0.144	0	0.785	0.530
BRD1	KAT6B	9606.ENSP00000216267	9606.ENSP00000287239	0	0	0	0	0.064	0.746	0.900	0.888	0.997
BRD1	ING5	9606.ENSP00000216267	9606.ENSP00000322142	0	0	0	0	0.065	0.792	0.900	0.877	0.997
BRD1	KAT6A	9606.ENSP00000216267	9606.ENSP00000380136	0	0	0	0	0.083	0.446	0.900	0.985	0.999
BRD1	KAT7	9606.ENSP00000216267	9606.ENSP00000259021	0	0	0	0	0.097	0.973	0.900	0.988	0.999
BRD2	BRD1	9606.ENSP00000378704	9606.ENSP00000216267	0	0	0	0.545	0.182	0.144	0	0.635	0.475
BRD2	HIST1H4F	9606.ENSP00000378704	9606.ENSP00000244537	0	0	0	0	0	0.978	0	0.965	0.999
BRD2	KAT7	9606.ENSP00000378704	9606.ENSP00000259021	0	0	0	0	0.064	0.185	0	0.393	0.497
BRD2	CCNT1	9606.ENSP00000378704	9606.ENSP00000261900	0	0	0	0	0.109	0.102	0	0.731	0.766
BRD2	BRD4	9606.ENSP00000378704	9606.ENSP00000263377	0	0	0	0.924	0.062	0.479	0	0.960	0.528
BRD2	BRD3	9606.ENSP00000378704	9606.ENSP00000305918	0	0	0	0.959	0	0.824	0	0.943	0.830
BRD2	WHSC1L1	9606.ENSP00000378704	9606.ENSP00000313983	0	0	0	0	0.095	0.393	0	0.480	0.689
BRD2	CDK9	9606.ENSP00000378704	9606.ENSP00000362361	0	0	0	0	0.062	0.077	0	0.821	0.831
BRD2	KAT6A	9606.ENSP00000378704	9606.ENSP00000380136	0	0	0	0	0.064	0.185	0	0.337	0.450
BRD2	JMJD6	9606.ENSP00000378704	9606.ENSP00000394085	0	0	0	0	0	0.129	0	0.641	0.675
BRD3	BRD1	9606.ENSP00000305918	9606.ENSP00000216267	0	0	0	0.546	0.182	0.144	0	0.675	0.489
BRD3	HIST1H4F	9606.ENSP00000305918	9606.ENSP00000244537	0	0	0	0	0	0.595	0	0.544	0.807
BRD3	CCNT1	9606.ENSP00000305918	9606.ENSP00000261900	0	0	0	0	0.160	0.102	0	0.497	0.587
BRD3	BRD4	9606.ENSP00000305918	9606.ENSP00000263377	0	0	0	0.947	0.105	0.811	0	0.882	0.831
BRD3	JMJD6	9606.ENSP00000305918	9606.ENSP00000394085	0	0	0	0	0	0	0	0.424	0.424
BRD3	KAT6A	9606.ENSP00000305918	9606.ENSP00000380136	0	0	0	0	0.065	0.185	0	0.340	0.453
BRD3	CDK9	9606.ENSP00000305918	9606.ENSP00000362361	0	0	0	0	0.088	0.077	0	0.566	0.603
BRD3	WHSC1L1	9606.ENSP00000305918	9606.ENSP00000313983	0	0	0	0	0.095	0.207	0	0.660	0.735
BRD3	BRD2	9606.ENSP00000305918	9606.ENSP00000378704	0	0	0	0.959	0	0.824	0	0.943	0.830
BRD4	BRD1	9606.ENSP00000263377	9606.ENSP00000216267	0	0	0	0.542	0.182	0.144	0	0.785	0.530
BRD4	HIST1H4F	9606.ENSP00000263377	9606.ENSP00000244537	0	0	0	0	0	0.855	0	0.981	0.997
BRD4	KAT7	9606.ENSP00000263377	9606.ENSP00000259021	0	0	0	0	0.078	0.185	0	0.267	0.402
BRD4	CCNT1	9606.ENSP00000263377	9606.ENSP00000261900	0	0	0	0	0.138	0.879	0	0.989	0.998
BRD4	KAT6B	9606.ENSP00000263377	9606.ENSP00000287239	0	0	0	0	0.084	0.185	0	0.311	0.440
BRD4	BRD2	9606.ENSP00000263377	9606.ENSP00000378704	0	0	0	0.924	0.062	0.479	0	0.960	0.528
BRD4	KAT6A	9606.ENSP00000263377	9606.ENSP00000380136	0	0	0	0	0.122	0.185	0	0.414	0.544
BRD4	BRD3	9606.ENSP00000263377	9606.ENSP00000305918	0	0	0	0.947	0.105	0.811	0	0.882	0.831
BRD4	CDK9	9606.ENSP00000263377	9606.ENSP00000362361	0	0	0	0	0.081	0.893	0	0.989	0.998
BRD4	WHSC1L1	9606.ENSP00000263377	9606.ENSP00000313983	0	0	0	0	0.095	0.974	0	0.988	0.999
BRD4	RELA	9606.ENSP00000263377	9606.ENSP00000384273	0	0	0	0	0.083	0.956	0	0.989	0.999
BRD4	JMJD6	9606.ENSP00000263377	9606.ENSP00000394085	0	0	0	0	0	0.973	0	0.985	0.999
BRDT	BRD1	9606.ENSP00000387822	9606.ENSP00000216267	0	0	0	0.541	0.182	0.144	0	0.660	0.486
BRDT	HIST1H4F	9606.ENSP00000387822	9606.ENSP00000244537	0	0	0	0	0	0.380	0	0.955	0.971
BRDT	CCNT1	9606.ENSP00000387822	9606.ENSP00000261900	0	0	0	0	0.094	0.345	0	0.664	0.784
BRDT	WHSC1L1	9606.ENSP00000387822	9606.ENSP00000313983	0	0	0	0	0.095	0.102	0	0.469	0.531
BRDT	CDK9	9606.ENSP00000387822	9606.ENSP00000362361	0	0	0	0	0	0.495	0	0.730	0.858
BRDT	KAT6A	9606.ENSP00000387822	9606.ENSP00000380136	0	0	0	0	0.064	0.185	0	0.310	0.427
BRDT	JMJD6	9606.ENSP00000387822	9606.ENSP00000394085	0	0	0	0	0	0	0	0.408	0.408
CCNT1	RELA	9606.ENSP00000261900	9606.ENSP00000384273	0	0	0	0	0.154	0	0	0.470	0.533
CCNT1	WHSC1L1	9606.ENSP00000261900	9606.ENSP00000313983	0	0	0	0	0.066	0.270	0	0.373	0.535
CCNT1	JMJD6	9606.ENSP00000261900	9606.ENSP00000394085	0	0	0	0	0	0.270	0	0.391	0.536
CCNT1	BRD3	9606.ENSP00000261900	9606.ENSP00000305918	0	0	0	0	0.160	0.102	0	0.497	0.587
CCNT1	BRD2	9606.ENSP00000261900	9606.ENSP00000378704	0	0	0	0	0.109	0.102	0	0.731	0.766
CCNT1	BRDT	9606.ENSP00000261900	9606.ENSP00000387822	0	0	0	0	0.094	0.345	0	0.664	0.784
CCNT1	BRD4	9606.ENSP00000261900	9606.ENSP00000263377	0	0	0	0	0.138	0.879	0	0.989	0.998
CCNT1	CDK9	9606.ENSP00000261900	9606.ENSP00000362361	0	0	0	0	0.139	0.999	0.900	0.995	0.999
CDK9	HIST1H4F	9606.ENSP00000362361	9606.ENSP00000244537	0	0	0	0	0	0.270	0	0.345	0.502
CDK9	CCNT1	9606.ENSP00000362361	9606.ENSP00000261900	0	0	0	0	0.139	0.999	0.900	0.995	0.999
CDK9	BRD4	9606.ENSP00000362361	9606.ENSP00000263377	0	0	0	0	0.081	0.893	0	0.989	0.998
CDK9	BRD3	9606.ENSP00000362361	9606.ENSP00000305918	0	0	0	0	0.088	0.077	0	0.566	0.603
CDK9	JMJD6	9606.ENSP00000362361	9606.ENSP00000394085	0	0	0	0	0.063	0.270	0	0.698	0.775
CDK9	BRD2	9606.ENSP00000362361	9606.ENSP00000378704	0	0	0	0	0.062	0.077	0	0.821	0.831
CDK9	BRDT	9606.ENSP00000362361	9606.ENSP00000387822	0	0	0	0	0	0.495	0	0.730	0.858
CDK9	RELA	9606.ENSP00000362361	9606.ENSP00000384273	0	0	0	0	0.109	0.270	0	0.829	0.879
HIST1H4F	BRD1	9606.ENSP00000244537	9606.ENSP00000216267	0	0	0	0	0	0.231	0	0.365	0.491
HIST1H4F	CDK9	9606.ENSP00000244537	9606.ENSP00000362361	0	0	0	0	0	0.270	0	0.345	0.502
HIST1H4F	KAT6B	9606.ENSP00000244537	9606.ENSP00000287239	0	0	0	0	0.062	0.248	0	0.473	0.596
HIST1H4F	JMJD6	9606.ENSP00000244537	9606.ENSP00000394085	0	0	0	0	0	0.429	0	0.401	0.643
HIST1H4F	ING5	9606.ENSP00000244537	9606.ENSP00000322142	0	0	0	0	0.062	0.368	0	0.448	0.644
HIST1H4F	BRD3	9606.ENSP00000244537	9606.ENSP00000305918	0	0	0	0	0	0.595	0	0.544	0.807
HIST1H4F	KAT6A	9606.ENSP00000244537	9606.ENSP00000380136	0	0	0	0	0.062	0.598	0	0.606	0.838
HIST1H4F	WHSC1L1	9606.ENSP00000244537	9606.ENSP00000313983	0	0	0	0	0.049	0.907	0	0.325	0.935
HIST1H4F	KAT7	9606.ENSP00000244537	9606.ENSP00000259021	0	0	0	0	0.062	0.898	0	0.690	0.968
HIST1H4F	BRDT	9606.ENSP00000244537	9606.ENSP00000387822	0	0	0	0	0	0.380	0	0.955	0.971
HIST1H4F	BRD4	9606.ENSP00000244537	9606.ENSP00000263377	0	0	0	0	0	0.855	0	0.981	0.997
HIST1H4F	BRD2	9606.ENSP00000244537	9606.ENSP00000378704	0	0	0	0	0	0.978	0	0.965	0.999
ING5	BRD1	9606.ENSP00000322142	9606.ENSP00000216267	0	0	0	0	0.065	0.792	0.900	0.877	0.997
ING5	HIST1H4F	9606.ENSP00000322142	9606.ENSP00000244537	0	0	0	0	0.062	0.368	0	0.448	0.644
ING5	KAT7	9606.ENSP00000322142	9606.ENSP00000259021	0	0	0	0	0.077	0.936	0.900	0.988	0.999
ING5	KAT6B	9606.ENSP00000322142	9606.ENSP00000287239	0	0	0	0	0.077	0.824	0.900	0.965	0.999
ING5	KAT6A	9606.ENSP00000322142	9606.ENSP00000380136	0	0	0	0	0.077	0.847	0.900	0.983	0.999
JMJD6	HIST1H4F	9606.ENSP00000394085	9606.ENSP00000244537	0	0	0	0	0	0.429	0	0.401	0.643
JMJD6	CCNT1	9606.ENSP00000394085	9606.ENSP00000261900	0	0	0	0	0	0.270	0	0.391	0.536
JMJD6	BRD4	9606.ENSP00000394085	9606.ENSP00000263377	0	0	0	0	0	0.973	0	0.985	0.999
JMJD6	BRD3	9606.ENSP00000394085	9606.ENSP00000305918	0	0	0	0	0	0	0	0.424	0.424
JMJD6	WHSC1L1	9606.ENSP00000394085	9606.ENSP00000313983	0	0	0	0	0.062	0	0	0.645	0.653
JMJD6	CDK9	9606.ENSP00000394085	9606.ENSP00000362361	0	0	0	0	0.063	0.270	0	0.698	0.775
JMJD6	BRD2	9606.ENSP00000394085	9606.ENSP00000378704	0	0	0	0	0	0.129	0	0.641	0.675
JMJD6	BRDT	9606.ENSP00000394085	9606.ENSP00000387822	0	0	0	0	0	0	0	0.408	0.408
KAT6A	BRD1	9606.ENSP00000380136	9606.ENSP00000216267	0	0	0	0	0.083	0.446	0.900	0.985	0.999
KAT6A	HIST1H4F	9606.ENSP00000380136	9606.ENSP00000244537	0	0	0	0	0.062	0.598	0	0.606	0.838
KAT6A	KAT7	9606.ENSP00000380136	9606.ENSP00000259021	0	0	0	0.857	0.062	0	0.900	0.829	0.913
KAT6A	BRD4	9606.ENSP00000380136	9606.ENSP00000263377	0	0	0	0	0.122	0.185	0	0.414	0.544
KAT6A	KAT6B	9606.ENSP00000380136	9606.ENSP00000287239	0	0	0	0.939	0.122	0.152	0.900	0.988	0.923
KAT6A	BRD3	9606.ENSP00000380136	9606.ENSP00000305918	0	0	0	0	0.065	0.185	0	0.340	0.453
KAT6A	WHSC1L1	9606.ENSP00000380136	9606.ENSP00000313983	0	0	0	0	0.139	0.139	0	0.407	0.522
KAT6A	ING5	9606.ENSP00000380136	9606.ENSP00000322142	0	0	0	0	0.077	0.847	0.900	0.983	0.999
KAT6A	BRD2	9606.ENSP00000380136	9606.ENSP00000378704	0	0	0	0	0.064	0.185	0	0.337	0.450
KAT6A	BRDT	9606.ENSP00000380136	9606.ENSP00000387822	0	0	0	0	0.064	0.185	0	0.310	0.427
KAT6B	BRD1	9606.ENSP00000287239	9606.ENSP00000216267	0	0	0	0	0.064	0.746	0.900	0.888	0.997
KAT6B	HIST1H4F	9606.ENSP00000287239	9606.ENSP00000244537	0	0	0	0	0.062	0.248	0	0.473	0.596
KAT6B	KAT7	9606.ENSP00000287239	9606.ENSP00000259021	0	0	0	0.856	0.062	0	0.900	0.842	0.913
KAT6B	BRD4	9606.ENSP00000287239	9606.ENSP00000263377	0	0	0	0	0.084	0.185	0	0.311	0.440
KAT6B	KAT6A	9606.ENSP00000287239	9606.ENSP00000380136	0	0	0	0.939	0.122	0.152	0.900	0.988	0.923
KAT6B	ING5	9606.ENSP00000287239	9606.ENSP00000322142	0	0	0	0	0.077	0.824	0.900	0.965	0.999
KAT7	BRD1	9606.ENSP00000259021	9606.ENSP00000216267	0	0	0	0	0.097	0.973	0.900	0.988	0.999
KAT7	HIST1H4F	9606.ENSP00000259021	9606.ENSP00000244537	0	0	0	0	0.062	0.898	0	0.690	0.968
KAT7	BRD4	9606.ENSP00000259021	9606.ENSP00000263377	0	0	0	0	0.078	0.185	0	0.267	0.402
KAT7	BRD2	9606.ENSP00000259021	9606.ENSP00000378704	0	0	0	0	0.064	0.185	0	0.393	0.497
KAT7	KAT6A	9606.ENSP00000259021	9606.ENSP00000380136	0	0	0	0.857	0.062	0	0.900	0.829	0.913
KAT7	KAT6B	9606.ENSP00000259021	9606.ENSP00000287239	0	0	0	0.856	0.062	0	0.900	0.842	0.913
KAT7	ING5	9606.ENSP00000259021	9606.ENSP00000322142	0	0	0	0	0.077	0.936	0.900	0.988	0.999
RELA	CCNT1	9606.ENSP00000384273	9606.ENSP00000261900	0	0	0	0	0.154	0	0	0.470	0.533
RELA	BRD4	9606.ENSP00000384273	9606.ENSP00000263377	0	0	0	0	0.083	0.956	0	0.989	0.999
RELA	CDK9	9606.ENSP00000384273	9606.ENSP00000362361	0	0	0	0	0.109	0.270	0	0.829	0.879
WHSC1L1	HIST1H4F	9606.ENSP00000313983	9606.ENSP00000244537	0	0	0	0	0.049	0.907	0	0.325	0.935
WHSC1L1	CCNT1	9606.ENSP00000313983	9606.ENSP00000261900	0	0	0	0	0.066	0.270	0	0.373	0.535
WHSC1L1	BRD4	9606.ENSP00000313983	9606.ENSP00000263377	0	0	0	0	0.095	0.974	0	0.988	0.999
WHSC1L1	BRD3	9606.ENSP00000313983	9606.ENSP00000305918	0	0	0	0	0.095	0.207	0	0.660	0.735
WHSC1L1	KAT6A	9606.ENSP00000313983	9606.ENSP00000380136	0	0	0	0	0.139	0.139	0	0.407	0.522
WHSC1L1	BRDT	9606.ENSP00000313983	9606.ENSP00000387822	0	0	0	0	0.095	0.102	0	0.469	0.531
WHSC1L1	JMJD6	9606.ENSP00000313983	9606.ENSP00000394085	0	0	0	0	0.062	0	0	0.645	0.653
WHSC1L1	BRD2	9606.ENSP00000313983	9606.ENSP00000378704	0	0	0	0	0.095	0.393	0	0.480	0.689
