# Supplementary material for: Comprehensive analysis of the prognosis and immune infiltrates for the BET protein family reveals the significance of BRD4 in glioblastoma multiforme
Source: Front Cell Dev Biol. 2023 Jan 12;11:1042490. doi: 10.3389/fcell.2023.1042490 (PMC9878708; doi:10.3389/fcell.2023.1042490)
Supplement: Supplementary file 2 [file DataSheet1.ZIP › Data Sheet/String data/string_interactions.xlsx]

## Sheet: network coordinates
#node	identifier	x_position	y_position	color	annotation
BRD1	9606.ENSP00000216267	0.385077	0.195885	rgb(178,171,0)	Bromodomain-containing protein 1; Component of the MOZ/MORF complex which has a histone H3 acetyltransferase activity; Bromodomain containing
BRD2	9606.ENSP00000378704	0.552154	0.202618	rgb(255,0,0)	Bromodomain-containing protein 2; May play a role in spermatogenesis or folliculogenesis (By similarity). Binds hyperacetylated chromatin and plays a role in the regulation of transcription, probably by chromatin remodeling. Regulates transcription of the CCND1 gene. Plays a role in nucleosome assembly; Bromodomain containing, BET
BRD3	9606.ENSP00000305918	0.630615	0.162219	rgb(14,178,0)	Bromodomain-containing protein 3; Chromatin reader that recognizes and binds hyperacetylated chromatin and plays a role in the regulation of transcription, probably by chromatin remodeling and interaction with transcription factors. Regulates transcription by promoting the binding of the transcription factor GATA1 to its targets (By similarity); Bromodomain containing, BET
BRD4	9606.ENSP00000263377	0.542923	0.599875	rgb(187,255,101)	Bromodomain-containing protein 4; Chromatin reader protein that recognizes and binds acetylated histones and plays a key role in transmission of epigenetic memory across cell divisions and transcription regulation. Remains associated with acetylated chromatin throughout the entire cell cycle and provides epigenetic memory for postmitotic G1 gene transcription by preserving acetylated chromatin st…
BRDT	9606.ENSP00000387822	0.448769	0.849002	rgb(255,175,101)	Bromodomain testis-specific protein; Testis-specific chromatin protein that specifically binds histone H4 acetylated at 'Lys-5' and 'Lys-8' (H4K5ac and H4K8ac, respectively) and plays a key role in spermatogenesis. Required in late pachytene spermatocytes: plays a role in meiotic and post-meiotic cells by binding to acetylated histones at the promoter of specific meiotic and post-meiotic genes, f…
CCNT1	9606.ENSP00000261900	0.711846	0.471945	rgb(239,156,117)	Cyclin-T1; Regulatory subunit of the cyclin-dependent kinase pair (CDK9/cyclin-T1) complex, also called positive transcription elongation factor B (P-TEFb), which is proposed to facilitate the transition from abortive to productive elongation by phosphorylating the CTD (carboxy-terminal domain) of the large subunit of RNA polymerase II (RNA Pol II); Cyclins
CDK9	9606.ENSP00000362361	0.636154	0.516833	rgb(239,195,117)	Cyclin-dependent kinase 9; Protein kinase involved in the regulation of transcription. Member of the cyclin-dependent kinase pair (CDK9/cyclin-T) complex, also called positive transcription elongation factor b (P-TEFb), which facilitates the transition from abortive to productive elongation by phosphorylating the CTD (C-terminal domain) of the large subunit of RNA polymerase II (RNAP II) POLR2A, …
HIST1H4F	9606.ENSP00000244537	0.444154	0.653741	rgb(101,255,163)	Histone cluster 1 H4 family member f; Core component of nucleosome. Nucleosomes wrap and compact DNA into chromatin, limiting DNA accessibility to the cellular machineries which require DNA as a template. Histones thereby play a central role in transcription regulation, DNA repair, DNA replication and chromosomal stability. DNA accessibility is regulated via a complex set of post-translational mo…
ING5	9606.ENSP00000322142	0.253077	0.507855	rgb(205,239,117)	Inhibitor of growth protein 5; Component of the HBO1 complex which has a histone H4- specific acetyltransferase activity, a reduced activity toward histone H3 and is responsible for the bulk of histone H4 acetylation in vivo. Component of the MOZ/MORF complex which has a histone H3 acetyltransferase activity. Through chromatin acetylation it may regulate DNA replication and may function as a tran…
JMJD6	9606.ENSP00000394085	0.634308	0.721072	rgb(239,117,117)	Bifunctional arginine demethylase and lysyl-hydroxylase JMJD6; Dioxygenase that can both act as a histone arginine demethylase and a lysyl-hydroxylase. Acts as a lysyl-hydroxylase that catalyzes 5-hydroxylation on specific lysine residues of target proteins such as U2AF2/U2AF65 and LUC7L2. Acts as a regulator of RNA splicing by mediating 5-hydroxylation of U2AF2/U2AF65, affecting the pre-mRNA spl…
KAT6A	9606.ENSP00000380136	0.413692	0.406858	rgb(0,28,178)	Histone acetyltransferase KAT6A; Histone acetyltransferase that acetylates lysine residues in histone H3 and histone H4 (in vitro). Component of the MOZ/MORF complex which has a histone H3 acetyltransferase activity. May act as a transcriptional coactivator for RUNX1 and RUNX2. Acetylates p53/TP53 at 'Lys-120' and 'Lys-382' and controls its transcriptional activity via association with PML; MYST …
KAT6B	9606.ENSP00000287239	0.325077	0.721072	rgb(239,234,117)	Histone acetyltransferase KAT6B; Histone acetyltransferase which may be involved in both positive and negative regulation of transcription. Required for RUNX2-dependent transcriptional activation. May be involved in cerebral cortex development. Component of the MOZ/MORF complex which has a histone H3 acetyltransferase activity; Belongs to the MYST (SAS/MOZ) family
KAT7	9606.ENSP00000259021	0.324154	0.373192	rgb(0,178,157)	Histone acetyltransferase KAT7; Component of the HBO1 complex which has a histone H4- specific acetyltransferase activity, a reduced activity toward histone H3 and is responsible for the bulk of histone H4 acetylation in vivo. Involved in H3K14 (histone H3 lysine 14) acetylation and cell proliferation (By similarity). Through chromatin acetylation it may regulate DNA replication and act as a coac…
RELA	9606.ENSP00000384273	0.740462	0.840025	rgb(150,101,255)	Rela proto-oncogene, nf-kb subunit; Transcription factor p65; NF-kappa-B is a pleiotropic transcription factor present in almost all cell types and is the endpoint of a series of signal transduction events that are initiated by a vast array of stimuli related to many biological processes such as inflammation, immunity, differentiation, cell growth, tumorigenesis and apoptosis. NF-kappa-B is a hom…
WHSC1L1	9606.ENSP00000313983	0.558615	0.429302	rgb(101,199,255)	[histone h3]-lysine36 n-dimethyltransferase nsd3; Histone-lysine N-methyltransferase NSD3; Histone methyltransferase. Preferentially methylates 'Lys-4' and 'Lys-27' of histone H3. H3 'Lys-4' methylation represents a specific tag for epigenetic transcriptional activation, while 'Lys-27' is a mark for transcriptional repression

## Sheet: coexpression
#node1	node2	node1_string_id	node2_string_id	neighborhood_on_chromosome	gene_fusion	phylogenetic_cooccurrence	homology	coexpression	experimentally_determined_interaction	database_annotated	automated_textmining	combined_score
BRD1	BRD2	9606.ENSP00000216267	9606.ENSP00000378704	0	0	0	0.545	0.182	0.144	0	0.635	0.475
BRD1	BRDT	9606.ENSP00000216267	9606.ENSP00000387822	0	0	0	0.541	0.182	0.144	0	0.66	0.486
BRD1	BRD3	9606.ENSP00000216267	9606.ENSP00000305918	0	0	0	0.546	0.182	0.144	0	0.675	0.489
BRD1	HIST1H4F	9606.ENSP00000216267	9606.ENSP00000244537	0	0	0	0	0	0.231	0	0.365	0.491
BRD1	BRD4	9606.ENSP00000216267	9606.ENSP00000263377	0	0	0	0.542	0.182	0.144	0	0.785	0.53
BRD1	KAT6B	9606.ENSP00000216267	9606.ENSP00000287239	0	0	0	0	0.064	0.746	0.9	0.888	0.997
BRD1	ING5	9606.ENSP00000216267	9606.ENSP00000322142	0	0	0	0	0.065	0.792	0.9	0.877	0.997
BRD1	KAT6A	9606.ENSP00000216267	9606.ENSP00000380136	0	0	0	0	0.083	0.446	0.9	0.985	0.999
BRD1	KAT7	9606.ENSP00000216267	9606.ENSP00000259021	0	0	0	0	0.097	0.973	0.9	0.988	0.999
BRD2	BRD1	9606.ENSP00000378704	9606.ENSP00000216267	0	0	0	0.545	0.182	0.144	0	0.635	0.475
BRD2	HIST1H4F	9606.ENSP00000378704	9606.ENSP00000244537	0	0	0	0	0	0.978	0	0.965	0.999
BRD2	KAT7	9606.ENSP00000378704	9606.ENSP00000259021	0	0	0	0	0.064	0.185	0	0.393	0.497
BRD2	CCNT1	9606.ENSP00000378704	9606.ENSP00000261900	0	0	0	0	0.109	0.102	0	0.731	0.766
BRD2	BRD4	9606.ENSP00000378704	9606.ENSP00000263377	0	0	0	0.924	0.062	0.479	0	0.96	0.528
BRD2	BRD3	9606.ENSP00000378704	9606.ENSP00000305918	0	0	0	0.959	0	0.824	0	0.943	0.83
BRD2	WHSC1L1	9606.ENSP00000378704	9606.ENSP00000313983	0	0	0	0	0.095	0.393	0	0.48	0.689
BRD2	CDK9	9606.ENSP00000378704	9606.ENSP00000362361	0	0	0	0	0.062	0.077	0	0.821	0.831
BRD2	KAT6A	9606.ENSP00000378704	9606.ENSP00000380136	0	0	0	0	0.064	0.185	0	0.337	0.45
BRD2	JMJD6	9606.ENSP00000378704	9606.ENSP00000394085	0	0	0	0	0	0.129	0	0.641	0.675
BRD3	BRD1	9606.ENSP00000305918	9606.ENSP00000216267	0	0	0	0.546	0.182	0.144	0	0.675	0.489
BRD3	HIST1H4F	9606.ENSP00000305918	9606.ENSP00000244537	0	0	0	0	0	0.595	0	0.544	0.807
BRD3	CCNT1	9606.ENSP00000305918	9606.ENSP00000261900	0	0	0	0	0.16	0.102	0	0.497	0.587
BRD3	BRD4	9606.ENSP00000305918	9606.ENSP00000263377	0	0	0	0.947	0.105	0.811	0	0.882	0.831
BRD3	JMJD6	9606.ENSP00000305918	9606.ENSP00000394085	0	0	0	0	0	0	0	0.424	0.424
BRD3	KAT6A	9606.ENSP00000305918	9606.ENSP00000380136	0	0	0	0	0.065	0.185	0	0.34	0.453
BRD3	CDK9	9606.ENSP00000305918	9606.ENSP00000362361	0	0	0	0	0.088	0.077	0	0.566	0.603
BRD3	WHSC1L1	9606.ENSP00000305918	9606.ENSP00000313983	0	0	0	0	0.095	0.207	0	0.66	0.735
BRD3	BRD2	9606.ENSP00000305918	9606.ENSP00000378704	0	0	0	0.959	0	0.824	0	0.943	0.83
BRD4	BRD1	9606.ENSP00000263377	9606.ENSP00000216267	0	0	0	0.542	0.182	0.144	0	0.785	0.53
BRD4	HIST1H4F	9606.ENSP00000263377	9606.ENSP00000244537	0	0	0	0	0	0.855	0	0.981	0.997
BRD4	KAT7	9606.ENSP00000263377	9606.ENSP00000259021	0	0	0	0	0.078	0.185	0	0.267	0.402
BRD4	CCNT1	9606.ENSP00000263377	9606.ENSP00000261900	0	0	0	0	0.138	0.879	0	0.989	0.998
BRD4	KAT6B	9606.ENSP00000263377	9606.ENSP00000287239	0	0	0	0	0.084	0.185	0	0.311	0.44
BRD4	BRD2	9606.ENSP00000263377	9606.ENSP00000378704	0	0	0	0.924	0.062	0.479	0	0.96	0.528
BRD4	KAT6A	9606.ENSP00000263377	9606.ENSP00000380136	0	0	0	0	0.122	0.185	0	0.414	0.544
BRD4	BRD3	9606.ENSP00000263377	9606.ENSP00000305918	0	0	0	0.947	0.105	0.811	0	0.882	0.831
BRD4	CDK9	9606.ENSP00000263377	9606.ENSP00000362361	0	0	0	0	0.081	0.893	0	0.989	0.998
BRD4	WHSC1L1	9606.ENSP00000263377	9606.ENSP00000313983	0	0	0	0	0.095	0.974	0	0.988	0.999
BRD4	RELA	9606.ENSP00000263377	9606.ENSP00000384273	0	0	0	0	0.083	0.956	0	0.989	0.999
BRD4	JMJD6	9606.ENSP00000263377	9606.ENSP00000394085	0	0	0	0	0	0.973	0	0.985	0.999
BRDT	BRD1	9606.ENSP00000387822	9606.ENSP00000216267	0	0	0	0.541	0.182	0.144	0	0.66	0.486
BRDT	HIST1H4F	9606.ENSP00000387822	9606.ENSP00000244537	0	0	0	0	0	0.38	0	0.955	0.971
BRDT	CCNT1	9606.ENSP00000387822	9606.ENSP00000261900	0	0	0	0	0.094	0.345	0	0.664	0.784
BRDT	WHSC1L1	9606.ENSP00000387822	9606.ENSP00000313983	0	0	0	0	0.095	0.102	0	0.469	0.531
BRDT	CDK9	9606.ENSP00000387822	9606.ENSP00000362361	0	0	0	0	0	0.495	0	0.73	0.858
BRDT	KAT6A	9606.ENSP00000387822	9606.ENSP00000380136	0	0	0	0	0.064	0.185	0	0.31	0.427
BRDT	JMJD6	9606.ENSP00000387822	9606.ENSP00000394085	0	0	0	0	0	0	0	0.408	0.408
CCNT1	RELA	9606.ENSP00000261900	9606.ENSP00000384273	0	0	0	0	0.154	0	0	0.47	0.533
CCNT1	WHSC1L1	9606.ENSP00000261900	9606.ENSP00000313983	0	0	0	0	0.066	0.27	0	0.373	0.535
CCNT1	JMJD6	9606.ENSP00000261900	9606.ENSP00000394085	0	0	0	0	0	0.27	0	0.391	0.536
CCNT1	BRD3	9606.ENSP00000261900	9606.ENSP00000305918	0	0	0	0	0.16	0.102	0	0.497	0.587
CCNT1	BRD2	9606.ENSP00000261900	9606.ENSP00000378704	0	0	0	0	0.109	0.102	0	0.731	0.766
CCNT1	BRDT	9606.ENSP00000261900	9606.ENSP00000387822	0	0	0	0	0.094	0.345	0	0.664	0.784
CCNT1	BRD4	9606.ENSP00000261900	9606.ENSP00000263377	0	0	0	0	0.138	0.879	0	0.989	0.998
CCNT1	CDK9	9606.ENSP00000261900	9606.ENSP00000362361	0	0	0	0	0.139	0.999	0.9	0.995	0.999
CDK9	HIST1H4F	9606.ENSP00000362361	9606.ENSP00000244537	0	0	0	0	0	0.27	0	0.345	0.502
CDK9	CCNT1	9606.ENSP00000362361	9606.ENSP00000261900	0	0	0	0	0.139	0.999	0.9	0.995	0.999
CDK9	BRD4	9606.ENSP00000362361	9606.ENSP00000263377	0	0	0	0	0.081	0.893	0	0.989	0.998
CDK9	BRD3	9606.ENSP00000362361	9606.ENSP00000305918	0	0	0	0	0.088	0.077	0	0.566	0.603
CDK9	JMJD6	9606.ENSP00000362361	9606.ENSP00000394085	0	0	0	0	0.063	0.27	0	0.698	0.775
CDK9	BRD2	9606.ENSP00000362361	9606.ENSP00000378704	0	0	0	0	0.062	0.077	0	0.821	0.831
CDK9	BRDT	9606.ENSP00000362361	9606.ENSP00000387822	0	0	0	0	0	0.495	0	0.73	0.858
CDK9	RELA	9606.ENSP00000362361	9606.ENSP00000384273	0	0	0	0	0.109	0.27	0	0.829	0.879
HIST1H4F	BRD1	9606.ENSP00000244537	9606.ENSP00000216267	0	0	0	0	0	0.231	0	0.365	0.491
HIST1H4F	CDK9	9606.ENSP00000244537	9606.ENSP00000362361	0	0	0	0	0	0.27	0	0.345	0.502
HIST1H4F	KAT6B	9606.ENSP00000244537	9606.ENSP00000287239	0	0	0	0	0.062	0.248	0	0.473	0.596
HIST1H4F	JMJD6	9606.ENSP00000244537	9606.ENSP00000394085	0	0	0	0	0	0.429	0	0.401	0.643
HIST1H4F	ING5	9606.ENSP00000244537	9606.ENSP00000322142	0	0	0	0	0.062	0.368	0	0.448	0.644
HIST1H4F	BRD3	9606.ENSP00000244537	9606.ENSP00000305918	0	0	0	0	0	0.595	0	0.544	0.807
HIST1H4F	KAT6A	9606.ENSP00000244537	9606.ENSP00000380136	0	0	0	0	0.062	0.598	0	0.606	0.838
HIST1H4F	WHSC1L1	9606.ENSP00000244537	9606.ENSP00000313983	0	0	0	0	0.049	0.907	0	0.325	0.935
HIST1H4F	KAT7	9606.ENSP00000244537	9606.ENSP00000259021	0	0	0	0	0.062	0.898	0	0.69	0.968
HIST1H4F	BRDT	9606.ENSP00000244537	9606.ENSP00000387822	0	0	0	0	0	0.38	0	0.955	0.971
HIST1H4F	BRD4	9606.ENSP00000244537	9606.ENSP00000263377	0	0	0	0	0	0.855	0	0.981	0.997
HIST1H4F	BRD2	9606.ENSP00000244537	9606.ENSP00000378704	0	0	0	0	0	0.978	0	0.965	0.999
ING5	BRD1	9606.ENSP00000322142	9606.ENSP00000216267	0	0	0	0	0.065	0.792	0.9	0.877	0.997
ING5	HIST1H4F	9606.ENSP00000322142	9606.ENSP00000244537	0	0	0	0	0.062	0.368	0	0.448	0.644
ING5	KAT7	9606.ENSP00000322142	9606.ENSP00000259021	0	0	0	0	0.077	0.936	0.9	0.988	0.999
ING5	KAT6B	9606.ENSP00000322142	9606.ENSP00000287239	0	0	0	0	0.077	0.824	0.9	0.965	0.999
ING5	KAT6A	9606.ENSP00000322142	9606.ENSP00000380136	0	0	0	0	0.077	0.847	0.9	0.983	0.999
JMJD6	HIST1H4F	9606.ENSP00000394085	9606.ENSP00000244537	0	0	0	0	0	0.429	0	0.401	0.643
JMJD6	CCNT1	9606.ENSP00000394085	9606.ENSP00000261900	0	0	0	0	0	0.27	0	0.391	0.536
JMJD6	BRD4	9606.ENSP00000394085	9606.ENSP00000263377	0	0	0	0	0	0.973	0	0.985	0.999
JMJD6	BRD3	9606.ENSP00000394085	9606.ENSP00000305918	0	0	0	0	0	0	0	0.424	0.424
JMJD6	WHSC1L1	9606.ENSP00000394085	9606.ENSP00000313983	0	0	0	0	0.062	0	0	0.645	0.653
JMJD6	CDK9	9606.ENSP00000394085	9606.ENSP00000362361	0	0	0	0	0.063	0.27	0	0.698	0.775
JMJD6	BRD2	9606.ENSP00000394085	9606.ENSP00000378704	0	0	0	0	0	0.129	0	0.641	0.675
JMJD6	BRDT	9606.ENSP00000394085	9606.ENSP00000387822	0	0	0	0	0	0	0	0.408	0.408
KAT6A	BRD1	9606.ENSP00000380136	9606.ENSP00000216267	0	0	0	0	0.083	0.446	0.9	0.985	0.999
KAT6A	HIST1H4F	9606.ENSP00000380136	9606.ENSP00000244537	0	0	0	0	0.062	0.598	0	0.606	0.838
KAT6A	KAT7	9606.ENSP00000380136	9606.ENSP00000259021	0	0	0	0.857	0.062	0	0.9	0.829	0.913
KAT6A	BRD4	9606.ENSP00000380136	9606.ENSP00000263377	0	0	0	0	0.122	0.185	0	0.414	0.544
KAT6A	KAT6B	9606.ENSP00000380136	9606.ENSP00000287239	0	0	0	0.939	0.122	0.152	0.9	0.988	0.923
KAT6A	BRD3	9606.ENSP00000380136	9606.ENSP00000305918	0	0	0	0	0.065	0.185	0	0.34	0.453
KAT6A	WHSC1L1	9606.ENSP00000380136	9606.ENSP00000313983	0	0	0	0	0.139	0.139	0	0.407	0.522
KAT6A	ING5	9606.ENSP00000380136	9606.ENSP00000322142	0	0	0	0	0.077	0.847	0.9	0.983	0.999
KAT6A	BRD2	9606.ENSP00000380136	9606.ENSP00000378704	0	0	0	0	0.064	0.185	0	0.337	0.45
KAT6A	BRDT	9606.ENSP00000380136	9606.ENSP00000387822	0	0	0	0	0.064	0.185	0	0.31	0.427
KAT6B	BRD1	9606.ENSP00000287239	9606.ENSP00000216267	0	0	0	0	0.064	0.746	0.9	0.888	0.997
KAT6B	HIST1H4F	9606.ENSP00000287239	9606.ENSP00000244537	0	0	0	0	0.062	0.248	0	0.473	0.596
KAT6B	KAT7	9606.ENSP00000287239	9606.ENSP00000259021	0	0	0	0.856	0.062	0	0.9	0.842	0.913
KAT6B	BRD4	9606.ENSP00000287239	9606.ENSP00000263377	0	0	0	0	0.084	0.185	0	0.311	0.44
KAT6B	KAT6A	9606.ENSP00000287239	9606.ENSP00000380136	0	0	0	0.939	0.122	0.152	0.9	0.988	0.923
KAT6B	ING5	9606.ENSP00000287239	9606.ENSP00000322142	0	0	0	0	0.077	0.824	0.9	0.965	0.999
KAT7	BRD1	9606.ENSP00000259021	9606.ENSP00000216267	0	0	0	0	0.097	0.973	0.9	0.988	0.999
KAT7	HIST1H4F	9606.ENSP00000259021	9606.ENSP00000244537	0	0	0	0	0.062	0.898	0	0.69	0.968
KAT7	BRD4	9606.ENSP00000259021	9606.ENSP00000263377	0	0	0	0	0.078	0.185	0	0.267	0.402
KAT7	BRD2	9606.ENSP00000259021	9606.ENSP00000378704	0	0	0	0	0.064	0.185	0	0.393	0.497
KAT7	KAT6A	9606.ENSP00000259021	9606.ENSP00000380136	0	0	0	0.857	0.062	0	0.9	0.829	0.913
KAT7	KAT6B	9606.ENSP00000259021	9606.ENSP00000287239	0	0	0	0.856	0.062	0	0.9	0.842	0.913
KAT7	ING5	9606.ENSP00000259021	9606.ENSP00000322142	0	0	0	0	0.077	0.936	0.9	0.988	0.999
RELA	CCNT1	9606.ENSP00000384273	9606.ENSP00000261900	0	0	0	0	0.154	0	0	0.47	0.533
RELA	BRD4	9606.ENSP00000384273	9606.ENSP00000263377	0	0	0	0	0.083	0.956	0	0.989	0.999
RELA	CDK9	9606.ENSP00000384273	9606.ENSP00000362361	0	0	0	0	0.109	0.27	0	0.829	0.879
WHSC1L1	HIST1H4F	9606.ENSP00000313983	9606.ENSP00000244537	0	0	0	0	0.049	0.907	0	0.325	0.935
WHSC1L1	CCNT1	9606.ENSP00000313983	9606.ENSP00000261900	0	0	0	0	0.066	0.27	0	0.373	0.535
WHSC1L1	BRD4	9606.ENSP00000313983	9606.ENSP00000263377	0	0	0	0	0.095	0.974	0	0.988	0.999
WHSC1L1	BRD3	9606.ENSP00000313983	9606.ENSP00000305918	0	0	0	0	0.095	0.207	0	0.66	0.735
WHSC1L1	KAT6A	9606.ENSP00000313983	9606.ENSP00000380136	0	0	0	0	0.139	0.139	0	0.407	0.522
WHSC1L1	BRDT	9606.ENSP00000313983	9606.ENSP00000387822	0	0	0	0	0.095	0.102	0	0.469	0.531
WHSC1L1	JMJD6	9606.ENSP00000313983	9606.ENSP00000394085	0	0	0	0	0.062	0	0	0.645	0.653
WHSC1L1	BRD2	9606.ENSP00000313983	9606.ENSP00000378704	0	0	0	0	0.095	0.393	0	0.48	0.689
