# Supplementary material for: Comprehensive analysis of the prognosis and immune infiltrates for the BET protein family reveals the significance of BRD4 in glioblastoma multiforme
Source: Front Cell Dev Biol. 2023 Jan 12;11:1042490. doi: 10.3389/fcell.2023.1042490 (PMC9878708; doi:10.3389/fcell.2023.1042490)
Supplement: Supplementary file 2 [file DataSheet1.ZIP › Data Sheet/String data/string_interactions_psimi.xml]

<?xml version="1.0" encoding="utf-8" ?>
<entrySet level="2" version="5" xmlns="net:sf:psidev:mi" xmlns:xsi="http://www.w3.org/2001/XMLSchema-instance" xsi:schemaLocation="net:sf:psidev:mi http://psidev.sourceforge.net/mi/rel25/src/MIF25.xsd">
  <entry>
    <experimentList>
      <experimentDescription id="7">
        <names>
          <shortLabel>automated_textmining</shortLabel>
          <fullName>Unsupervised, automated mining of biomedical texts: analysis of protein-protein co-mentioning</fullName>
        </names>
        <bibref>
          <xref>
            <primaryRef db="pubmed" id="15808823"/>
            <secondaryRef db="pubmed" id="16046493"/>
          </xref>
        </bibref>
        <hostOrganismList>
          <hostOrganism ncbiTaxId="0">
            <names>
              <shortLabel>other/not applicable</shortLabel>
            </names>
          </hostOrganism>
        </hostOrganismList>
        <interactionDetectionMethod>
          <names>
            <shortLabel>predictive text mining</shortLabel>
          </names>
          <xref>
            <primaryRef db="PSI-MI" id="MI:0087"/>
          </xref>
        </interactionDetectionMethod>
        <participantIdentificationMethod>
          <names>
            <shortLabel>other/not applicable</shortLabel>
          </names>
          <xref>
            <primaryRef db="PSI-MI" id="MI:0686"/>
          </xref>
        </participantIdentificationMethod>
      </experimentDescription>
      <experimentDescription id="6">
        <names>
          <shortLabel>knowledge datamining</shortLabel>
          <fullName>Import of protein-protein association information from curated knowledge databases</fullName>
        </names>
        <bibref>
          <xref>
            <primaryRef db="pubmed" id="14681412"/>
            <secondaryRef db="pubmed" id="15608231"/>
          </xref>
        </bibref>
        <hostOrganismList>
          <hostOrganism ncbiTaxId="0">
            <names>
              <shortLabel>other/not applicable</shortLabel>
            </names>
          </hostOrganism>
        </hostOrganismList>
        <interactionDetectionMethod>
          <names>
            <shortLabel>experimental knowledge based</shortLabel>
          </names>
          <xref>
            <primaryRef db="PSI-MI" id="MI:0046"/>
          </xref>
        </interactionDetectionMethod>
        <participantIdentificationMethod>
          <names>
            <shortLabel>other/not applicable</shortLabel>
          </names>
          <xref>
            <primaryRef db="PSI-MI" id="MI:0686"/>
          </xref>
        </participantIdentificationMethod>
      </experimentDescription>
      <experimentDescription id="5">
        <names>
          <shortLabel>experimental_interaction_data</shortLabel>
          <fullName>Global analysis of protein-protein interaction data, obtained from the literature and from large-scale datasets (BIND database)</fullName>
        </names>
        <bibref>
          <xref>
            <primaryRef db="pubmed" id="15608229"/>
            <secondaryRef db="pubmed" id="15193308"/>
          </xref>
        </bibref>
        <hostOrganismList>
          <hostOrganism ncbiTaxId="0">
            <names>
              <shortLabel>other/not applicable</shortLabel>
            </names>
          </hostOrganism>
        </hostOrganismList>
        <interactionDetectionMethod>
          <names>
            <shortLabel>experimental knowledge based</shortLabel>
          </names>
          <xref>
            <primaryRef db="PSI-MI" id="MI:0046"/>
          </xref>
        </interactionDetectionMethod>
        <participantIdentificationMethod>
          <names>
            <shortLabel>other/not applicable</shortLabel>
          </names>
          <xref>
            <primaryRef db="PSI-MI" id="MI:0686"/>
          </xref>
        </participantIdentificationMethod>
      </experimentDescription>
      <experimentDescription id="4">
        <names>
          <shortLabel>gene_coexpression</shortLabel>
          <fullName>Combined analysis of available microarray data, co-expression analysis</fullName>
        </names>
        <bibref>
          <xref>
            <primaryRef db="pubmed" id="9843981"/>
            <secondaryRef db="pubmed" id="12934013"/>
          </xref>
        </bibref>
        <hostOrganismList>
          <hostOrganism ncbiTaxId="0">
            <names>
              <shortLabel>other/not applicable</shortLabel>
            </names>
          </hostOrganism>
        </hostOrganismList>
        <interactionDetectionMethod>
          <names>
            <shortLabel>coexpression</shortLabel>
          </names>
          <xref>
            <primaryRef db="PSI-MI" id="MI:2231"/>
          </xref>
        </interactionDetectionMethod>
        <participantIdentificationMethod>
          <names>
            <shortLabel>other/not applicable</shortLabel>
          </names>
          <xref>
            <primaryRef db="PSI-MI" id="MI:0686"/>
          </xref>
        </participantIdentificationMethod>
      </experimentDescription>
      <experimentDescription id="3">
        <names>
          <shortLabel>gene_cooccurence</shortLabel>
          <fullName>Analysis of presence/absence patterns of genes in genomes: functional partners co-occur</fullName>
        </names>
        <bibref>
          <xref>
            <primaryRef db="pubmed" id="10200254"/>
            <secondaryRef db="pubmed" id="12519996"/>
          </xref>
        </bibref>
        <hostOrganismList>
          <hostOrganism ncbiTaxId="0">
            <names>
              <shortLabel>other/not applicable</shortLabel>
            </names>
          </hostOrganism>
        </hostOrganismList>
        <interactionDetectionMethod>
          <names>
            <shortLabel>sequence based phylogenetic profile</shortLabel>
          </names>
          <xref>
            <primaryRef db="PSI-MI" id="MI:0100"/>
          </xref>
        </interactionDetectionMethod>
        <participantIdentificationMethod>
          <names>
            <shortLabel>other/not applicable</shortLabel>
          </names>
          <xref>
            <primaryRef db="PSI-MI" id="MI:0686"/>
          </xref>
        </participantIdentificationMethod>
      </experimentDescription>
      <experimentDescription id="2">
        <names>
          <shortLabel>gene_fusion_events</shortLabel>
          <fullName>Detection of gene fusion events: functional linkage inferred for the separate components in other genomes</fullName>
        </names>
        <bibref>
          <xref>
            <primaryRef db="pubmed" id="10427000"/>
            <secondaryRef db="pubmed" id="12519996"/>
            <secondaryRef db="pubmed" id="10573422"/>
          </xref>
        </bibref>
        <hostOrganismList>
          <hostOrganism ncbiTaxId="0">
            <names>
              <shortLabel>other/not applicable</shortLabel>
            </names>
          </hostOrganism>
        </hostOrganismList>
        <interactionDetectionMethod>
          <names>
            <shortLabel>domain fusion</shortLabel>
          </names>
          <xref>
            <primaryRef db="PSI-MI" id="MI:0036"/>
          </xref>
        </interactionDetectionMethod>
        <participantIdentificationMethod>
          <names>
            <shortLabel>other/not applicable</shortLabel>
          </names>
          <xref>
            <primaryRef db="PSI-MI" id="MI:0686"/>
          </xref>
        </participantIdentificationMethod>
      </experimentDescription>
      <experimentDescription id="1">
        <bibref>
          <xref>
            <primaryRef db="pubmed" id="10077608"/>
            <secondaryRef db="pubmed" id="12519996"/>
            <secondaryRef db="pubmed" id="9787636"/>
          </xref>
        </bibref>
        <hostOrganismList>
          <hostOrganism ncbiTaxId="0">
            <names>
              <shortLabel>other/not applicable</shortLabel>
            </names>
          </hostOrganism>
        </hostOrganismList>
        <interactionDetectionMethod>
          <names>
            <shortLabel>gene neighborhoods</shortLabel>
          </names>
          <xref>
            <primaryRef db="PSI-MI" id="MI:0057"/>
          </xref>
        </interactionDetectionMethod>
        <participantIdentificationMethod>
          <names>
            <shortLabel>other/not applicable</shortLabel>
          </names>
          <xref>
            <primaryRef db="PSI-MI" id="MI:0686"/>
          </xref>
        </participantIdentificationMethod>
      </experimentDescription>
      <experimentDescription id="0">
        <names>
          <shortLabel>combined_confidence</shortLabel>
          <fullName>Probabilistic, benchmarked integration of all evidence types: combined confidence score of predicted functional association (range 0.0 to 1.0)</fullName>
        </names>
        <bibref>
          <xref>
            <primaryRef db="pubmed" id="15608232"/>
            <secondaryRef db="pubmed" id="12519996"/>
          </xref>
        </bibref>
        <hostOrganismList>
          <hostOrganism ncbiTaxId="0">
            <names>
              <shortLabel>other/not applicable</shortLabel>
            </names>
          </hostOrganism>
        </hostOrganismList>
        <interactionDetectionMethod>
          <names>
            <shortLabel>other/not applicable</shortLabel>
          </names>
          <xref>
            <primaryRef db="PSI-MI" id="MI:0686"/>
          </xref>
        </interactionDetectionMethod>
        <participantIdentificationMethod>
          <names>
            <shortLabel>other/not applicable</shortLabel>
          </names>
          <xref>
            <primaryRef db="PSI-MI" id="MI:0686"/>
          </xref>
        </participantIdentificationMethod>
      </experimentDescription>
    </experimentList>
    <interactorList>      <interactor id="101">
        <names>
          <shortLabel>BRD2</shortLabel>
          <fullName>Bromodomain-containing protein 2; May play a role in spermatogenesis or folliculogenesis (By similarity). Binds hyperacetylated chromatin and plays a role in the regulation of transcription, probably by chromatin remodeling. Regulates transcription of the CCND1 gene. Plays a role in nucleosome assembly; Bromodomain containing, BET</fullName>
        </names>
        <xref>
        <primaryRef db="refseq" dbAc="MI:0481" id="ENSP00000378704" refType="identity" refTypeAc="MI:0356"/>
          <secondaryRef db="uniprotkb" dbAc="MI:0486" id="1X0J" refType="identity" refTypeAc="MI:0356"/>
          <secondaryRef db="uniprotkb" dbAc="MI:0486" id="1X0J" refType="identity" refTypeAc="MI:0356"/>
          <secondaryRef db="ensembl" dbAc="MI:0476" id="1X0J" refType="identity" refTypeAc="MI:0356"/>
          <secondaryRef db="uniprotkb" dbAc="MI:0486" id="2DVQ" refType="identity" refTypeAc="MI:0356"/>
          <secondaryRef db="uniprotkb" dbAc="MI:0486" id="2DVQ" refType="identity" refTypeAc="MI:0356"/>
          <secondaryRef db="ensembl" dbAc="MI:0476" id="2DVQ" refType="identity" refTypeAc="MI:0356"/>
          <secondaryRef db="uniprotkb" dbAc="MI:0486" id="2DVR" refType="identity" refTypeAc="MI:0356"/>
          <secondaryRef db="uniprotkb" dbAc="MI:0486" id="2DVR" refType="identity" refTypeAc="MI:0356"/>
          <secondaryRef db="ensembl" dbAc="MI:0476" id="2DVR" refType="identity" refTypeAc="MI:0356"/>
          <secondaryRef db="uniprotkb" dbAc="MI:0486" id="2DVS" refType="identity" refTypeAc="MI:0356"/>
          <secondaryRef db="uniprotkb" dbAc="MI:0486" id="2DVS" refType="identity" refTypeAc="MI:0356"/>
          <secondaryRef db="ensembl" dbAc="MI:0476" id="2DVS" refType="identity" refTypeAc="MI:0356"/>
          <secondaryRef db="uniprotkb" dbAc="MI:0486" id="2DVV" refType="identity" refTypeAc="MI:0356"/>
          <secondaryRef db="uniprotkb" dbAc="MI:0486" id="2DVV" refType="identity" refTypeAc="MI:0356"/>
          <secondaryRef db="ensembl" dbAc="MI:0476" id="2DVV" refType="identity" refTypeAc="MI:0356"/>
          <secondaryRef db="uniprotkb" dbAc="MI:0486" id="2E3K" refType="identity" refTypeAc="MI:0356"/>
          <secondaryRef db="uniprotkb" dbAc="MI:0486" id="2E3K" refType="identity" refTypeAc="MI:0356"/>
          <secondaryRef db="ensembl" dbAc="MI:0476" id="2E3K" refType="identity" refTypeAc="MI:0356"/>
          <secondaryRef db="uniprotkb" dbAc="MI:0486" id="2G4A" refType="identity" refTypeAc="MI:0356"/>
          <secondaryRef db="uniprotkb" dbAc="MI:0486" id="2G4A" refType="identity" refTypeAc="MI:0356"/>
          <secondaryRef db="ensembl" dbAc="MI:0476" id="2G4A" refType="identity" refTypeAc="MI:0356"/>
          <secondaryRef db="uniprotkb" dbAc="MI:0486" id="2YDW" refType="identity" refTypeAc="MI:0356"/>
          <secondaryRef db="uniprotkb" dbAc="MI:0486" id="2YDW" refType="identity" refTypeAc="MI:0356"/>
          <secondaryRef db="ensembl" dbAc="MI:0476" id="2YDW" refType="identity" refTypeAc="MI:0356"/>
          <secondaryRef db="uniprotkb" dbAc="MI:0486" id="2YEK" refType="identity" refTypeAc="MI:0356"/>
          <secondaryRef db="uniprotkb" dbAc="MI:0486" id="2YEK" refType="identity" refTypeAc="MI:0356"/>
          <secondaryRef db="ensembl" dbAc="MI:0476" id="2YEK" refType="identity" refTypeAc="MI:0356"/>
          <secondaryRef db="uniprotkb" dbAc="MI:0486" id="3AQA" refType="identity" refTypeAc="MI:0356"/>
          <secondaryRef db="uniprotkb" dbAc="MI:0486" id="3AQA" refType="identity" refTypeAc="MI:0356"/>
          <secondaryRef db="ensembl" dbAc="MI:0476" id="3AQA" refType="identity" refTypeAc="MI:0356"/>
          <secondaryRef db="uniprotkb" dbAc="MI:0486" id="3ONI" refType="identity" refTypeAc="MI:0356"/>
          <secondaryRef db="uniprotkb" dbAc="MI:0486" id="3ONI" refType="identity" refTypeAc="MI:0356"/>
          <secondaryRef db="ensembl" dbAc="MI:0476" id="3ONI" refType="identity" refTypeAc="MI:0356"/>
          <secondaryRef db="uniprotkb" dbAc="MI:0486" id="4A9E" refType="identity" refTypeAc="MI:0356"/>
          <secondaryRef db="uniprotkb" dbAc="MI:0486" id="4A9E" refType="identity" refTypeAc="MI:0356"/>
          <secondaryRef db="ensembl" dbAc="MI:0476" id="4A9E" refType="identity" refTypeAc="MI:0356"/>
          <secondaryRef db="uniprotkb" dbAc="MI:0486" id="4A9F" refType="identity" refTypeAc="MI:0356"/>
          <secondaryRef db="uniprotkb" dbAc="MI:0486" id="4A9F" refType="identity" refTypeAc="MI:0356"/>
          <secondaryRef db="ensembl" dbAc="MI:0476" id="4A9F" refType="identity" refTypeAc="MI:0356"/>
          <secondaryRef db="uniprotkb" dbAc="MI:0486" id="4A9H" refType="identity" refTypeAc="MI:0356"/>
          <secondaryRef db="uniprotkb" dbAc="MI:0486" id="4A9H" refType="identity" refTypeAc="MI:0356"/>
          <secondaryRef db="ensembl" dbAc="MI:0476" id="4A9H" refType="identity" refTypeAc="MI:0356"/>
          <secondaryRef db="uniprotkb" dbAc="MI:0486" id="4A9I" refType="identity" refTypeAc="MI:0356"/>
          <secondaryRef db="uniprotkb" dbAc="MI:0486" id="4A9I" refType="identity" refTypeAc="MI:0356"/>
          <secondaryRef db="ensembl" dbAc="MI:0476" id="4A9I" refType="identity" refTypeAc="MI:0356"/>
          <secondaryRef db="uniprotkb" dbAc="MI:0486" id="4A9J" refType="identity" refTypeAc="MI:0356"/>
          <secondaryRef db="uniprotkb" dbAc="MI:0486" id="4A9J" refType="identity" refTypeAc="MI:0356"/>
          <secondaryRef db="ensembl" dbAc="MI:0476" id="4A9J" refType="identity" refTypeAc="MI:0356"/>
          <secondaryRef db="uniprotkb" dbAc="MI:0486" id="4A9M" refType="identity" refTypeAc="MI:0356"/>
          <secondaryRef db="uniprotkb" dbAc="MI:0486" id="4A9M" refType="identity" refTypeAc="MI:0356"/>
          <secondaryRef db="ensembl" dbAc="MI:0476" id="4A9M" refType="identity" refTypeAc="MI:0356"/>
          <secondaryRef db="uniprotkb" dbAc="MI:0486" id="4A9N" refType="identity" refTypeAc="MI:0356"/>
          <secondaryRef db="uniprotkb" dbAc="MI:0486" id="4A9N" refType="identity" refTypeAc="MI:0356"/>
          <secondaryRef db="ensembl" dbAc="MI:0476" id="4A9N" refType="identity" refTypeAc="MI:0356"/>
          <secondaryRef db="uniprotkb" dbAc="MI:0486" id="4A9O" refType="identity" refTypeAc="MI:0356"/>
          <secondaryRef db="uniprotkb" dbAc="MI:0486" id="4A9O" refType="identity" refTypeAc="MI:0356"/>
          <secondaryRef db="ensembl" dbAc="MI:0476" id="4A9O" refType="identity" refTypeAc="MI:0356"/>
          <secondaryRef db="uniprotkb" dbAc="MI:0486" id="4AKN" refType="identity" refTypeAc="MI:0356"/>
          <secondaryRef db="uniprotkb" dbAc="MI:0486" id="4AKN" refType="identity" refTypeAc="MI:0356"/>
          <secondaryRef db="ensembl" dbAc="MI:0476" id="4AKN" refType="identity" refTypeAc="MI:0356"/>
          <secondaryRef db="uniprotkb" dbAc="MI:0486" id="4ALG" refType="identity" refTypeAc="MI:0356"/>
          <secondaryRef db="uniprotkb" dbAc="MI:0486" id="4ALG" refType="identity" refTypeAc="MI:0356"/>
          <secondaryRef db="ensembl" dbAc="MI:0476" id="4ALG" refType="identity" refTypeAc="MI:0356"/>
          <secondaryRef db="uniprotkb" dbAc="MI:0486" id="4ALH" refType="identity" refTypeAc="MI:0356"/>
          <secondaryRef db="uniprotkb" dbAc="MI:0486" id="4ALH" refType="identity" refTypeAc="MI:0356"/>
          <secondaryRef db="ensembl" dbAc="MI:0476" id="4ALH" refType="identity" refTypeAc="MI:0356"/>
          <secondaryRef db="uniprotkb" dbAc="MI:0486" id="4J1P" refType="identity" refTypeAc="MI:0356"/>
          <secondaryRef db="uniprotkb" dbAc="MI:0486" id="4J1P" refType="identity" refTypeAc="MI:0356"/>
          <secondaryRef db="ensembl" dbAc="MI:0476" id="4J1P" refType="identity" refTypeAc="MI:0356"/>
          <secondaryRef db="uniprotkb" dbAc="MI:0486" id="4MR5" refType="identity" refTypeAc="MI:0356"/>
          <secondaryRef db="uniprotkb" dbAc="MI:0486" id="4MR5" refType="identity" refTypeAc="MI:0356"/>
          <secondaryRef db="ensembl" dbAc="MI:0476" id="4MR5" refType="identity" refTypeAc="MI:0356"/>
          <secondaryRef db="uniprotkb" dbAc="MI:0486" id="4MR6" refType="identity" refTypeAc="MI:0356"/>
          <secondaryRef db="uniprotkb" dbAc="MI:0486" id="4MR6" refType="identity" refTypeAc="MI:0356"/>
          <secondaryRef db="ensembl" dbAc="MI:0476" id="4MR6" refType="identity" refTypeAc="MI:0356"/>
          <secondaryRef db="uniprotkb" dbAc="MI:0486" id="4QEU" refType="identity" refTypeAc="MI:0356"/>
          <secondaryRef db="uniprotkb" dbAc="MI:0486" id="4QEU" refType="identity" refTypeAc="MI:0356"/>
          <secondaryRef db="uniprotkb" dbAc="MI:0486" id="4QEV" refType="identity" refTypeAc="MI:0356"/>
          <secondaryRef db="uniprotkb" dbAc="MI:0486" id="4QEV" refType="identity" refTypeAc="MI:0356"/>
          <secondaryRef db="uniprotkb" dbAc="MI:0486" id="4QEW" refType="identity" refTypeAc="MI:0356"/>
          <secondaryRef db="uniprotkb" dbAc="MI:0486" id="4QEW" refType="identity" refTypeAc="MI:0356"/>
          <secondaryRef db="uniprotkb" dbAc="MI:0486" id="4UYF" refType="identity" refTypeAc="MI:0356"/>
          <secondaryRef db="uniprotkb" dbAc="MI:0486" id="4UYF" refType="identity" refTypeAc="MI:0356"/>
          <secondaryRef db="uniprotkb" dbAc="MI:0486" id="4UYG" refType="identity" refTypeAc="MI:0356"/>
          <secondaryRef db="uniprotkb" dbAc="MI:0486" id="4UYG" refType="identity" refTypeAc="MI:0356"/>
          <secondaryRef db="uniprotkb" dbAc="MI:0486" id="4UYH" refType="identity" refTypeAc="MI:0356"/>
          <secondaryRef db="uniprotkb" dbAc="MI:0486" id="4UYH" refType="identity" refTypeAc="MI:0356"/>
          <secondaryRef db="uniprotkb" dbAc="MI:0486" id="5BT5" refType="identity" refTypeAc="MI:0356"/>
          <secondaryRef db="uniprotkb" dbAc="MI:0486" id="5BT5" refType="identity" refTypeAc="MI:0356"/>
          <secondaryRef db="uniprotkb" dbAc="MI:0486" id="5DFB" refType="identity" refTypeAc="MI:0356"/>
          <secondaryRef db="uniprotkb" dbAc="MI:0486" id="5DFB" refType="identity" refTypeAc="MI:0356"/>
          <secondaryRef db="uniprotkb" dbAc="MI:0486" id="5DFC" refType="identity" refTypeAc="MI:0356"/>
          <secondaryRef db="uniprotkb" dbAc="MI:0486" id="5DFC" refType="identity" refTypeAc="MI:0356"/>
          <secondaryRef db="uniprotkb" dbAc="MI:0486" id="5DFD" refType="identity" refTypeAc="MI:0356"/>
          <secondaryRef db="uniprotkb" dbAc="MI:0486" id="5DFD" refType="identity" refTypeAc="MI:0356"/>
          <secondaryRef db="uniprotkb" dbAc="MI:0486" id="5DW1" refType="identity" refTypeAc="MI:0356"/>
          <secondaryRef db="uniprotkb" dbAc="MI:0486" id="5DW1" refType="identity" refTypeAc="MI:0356"/>
          <secondaryRef db="uniprotkb" dbAc="MI:0486" id="5EK9" refType="identity" refTypeAc="MI:0356"/>
          <secondaryRef db="uniprotkb" dbAc="MI:0486" id="5EK9" refType="identity" refTypeAc="MI:0356"/>
          <secondaryRef db="uniprotkb" dbAc="MI:0486" id="5HEL" refType="identity" refTypeAc="MI:0356"/>
          <secondaryRef db="uniprotkb" dbAc="MI:0486" id="5HEL" refType="identity" refTypeAc="MI:0356"/>
          <secondaryRef db="uniprotkb" dbAc="MI:0486" id="5HEM" refType="identity" refTypeAc="MI:0356"/>
          <secondaryRef db="uniprotkb" dbAc="MI:0486" id="5HEM" refType="identity" refTypeAc="MI:0356"/>
          <secondaryRef db="uniprotkb" dbAc="MI:0486" id="5HEN" refType="identity" refTypeAc="MI:0356"/>
          <secondaryRef db="uniprotkb" dbAc="MI:0486" id="5HEN" refType="identity" refTypeAc="MI:0356"/>
          <secondaryRef db="uniprotkb" dbAc="MI:0486" id="5HFQ" refType="identity" refTypeAc="MI:0356"/>
          <secondaryRef db="uniprotkb" dbAc="MI:0486" id="5HFQ" refType="identity" refTypeAc="MI:0356"/>
          <secondaryRef db="uniprotkb" dbAc="MI:0486" id="5IBN" refType="identity" refTypeAc="MI:0356"/>
          <secondaryRef db="uniprotkb" dbAc="MI:0486" id="5IBN" refType="identity" refTypeAc="MI:0356"/>
          <secondaryRef db="uniprotkb" dbAc="MI:0486" id="5IG6" refType="identity" refTypeAc="MI:0356"/>
          <secondaryRef db="uniprotkb" dbAc="MI:0486" id="5IG6" refType="identity" refTypeAc="MI:0356"/>
          <secondaryRef db="uniprotkb" dbAc="MI:0486" id="5N2L" refType="identity" refTypeAc="MI:0356"/>
          <secondaryRef db="uniprotkb" dbAc="MI:0486" id="5O38" refType="identity" refTypeAc="MI:0356"/>
          <secondaryRef db="uniprotkb" dbAc="MI:0486" id="5O39" refType="identity" refTypeAc="MI:0356"/>
          <secondaryRef db="uniprotkb" dbAc="MI:0486" id="5O3A" refType="identity" refTypeAc="MI:0356"/>
          <secondaryRef db="uniprotkb" dbAc="MI:0486" id="5O3B" refType="identity" refTypeAc="MI:0356"/>
          <secondaryRef db="uniprotkb" dbAc="MI:0486" id="5O3C" refType="identity" refTypeAc="MI:0356"/>
          <secondaryRef db="uniprotkb" dbAc="MI:0486" id="5O3D" refType="identity" refTypeAc="MI:0356"/>
          <secondaryRef db="uniprotkb" dbAc="MI:0486" id="5O3E" refType="identity" refTypeAc="MI:0356"/>
          <secondaryRef db="uniprotkb" dbAc="MI:0486" id="5O3F" refType="identity" refTypeAc="MI:0356"/>
          <secondaryRef db="uniprotkb" dbAc="MI:0486" id="5O3G" refType="identity" refTypeAc="MI:0356"/>
          <secondaryRef db="uniprotkb" dbAc="MI:0486" id="5O3H" refType="identity" refTypeAc="MI:0356"/>
          <secondaryRef db="uniprotkb" dbAc="MI:0486" id="5O3I" refType="identity" refTypeAc="MI:0356"/>
          <secondaryRef db="uniprotkb" dbAc="MI:0486" id="5U5S" refType="identity" refTypeAc="MI:0356"/>
          <secondaryRef db="uniprotkb" dbAc="MI:0486" id="5U5S" refType="identity" refTypeAc="MI:0356"/>
          <secondaryRef db="uniprotkb" dbAc="MI:0486" id="5U6V" refType="identity" refTypeAc="MI:0356"/>
          <secondaryRef db="uniprotkb" dbAc="MI:0486" id="5UEW" refType="identity" refTypeAc="MI:0356"/>
          <secondaryRef db="uniprotkb" dbAc="MI:0486" id="5UEW" refType="identity" refTypeAc="MI:0356"/>
          <secondaryRef db="uniprotkb" dbAc="MI:0486" id="5XHE" refType="identity" refTypeAc="MI:0356"/>
          <secondaryRef db="uniprotkb" dbAc="MI:0486" id="5XHE" refType="identity" refTypeAc="MI:0356"/>
          <secondaryRef db="uniprotkb" dbAc="MI:0486" id="5XHK" refType="identity" refTypeAc="MI:0356"/>
          <secondaryRef db="uniprotkb" dbAc="MI:0486" id="5XHK" refType="identity" refTypeAc="MI:0356"/>
          <secondaryRef db="uniprotkb" dbAc="MI:0486" id="6046" refType="identity" refTypeAc="MI:0356"/>
          <secondaryRef db="ensembl" dbAc="MI:0476" id="6046" refType="identity" refTypeAc="MI:0356"/>
          <secondaryRef db="ensembl" dbAc="MI:0476" id="6046" refType="identity" refTypeAc="MI:0356"/>
          <secondaryRef db="uniprotkb" dbAc="MI:0486" id="6046" refType="identity" refTypeAc="MI:0356"/>
          <secondaryRef db="uniprotkb" dbAc="MI:0486" id="6CUI" refType="identity" refTypeAc="MI:0356"/>
          <secondaryRef db="uniprotkb" dbAc="MI:0486" id="6DB0" refType="identity" refTypeAc="MI:0356"/>
          <secondaryRef db="uniprotkb" dbAc="MI:0486" id="6DBC" refType="identity" refTypeAc="MI:0356"/>
          <secondaryRef db="uniprotkb" dbAc="MI:0486" id="6DDI" refType="identity" refTypeAc="MI:0356"/>
          <secondaryRef db="uniprotkb" dbAc="MI:0486" id="6DDJ" refType="identity" refTypeAc="MI:0356"/>
          <secondaryRef db="uniprotkb" dbAc="MI:0486" id="6E6J" refType="identity" refTypeAc="MI:0356"/>
          <secondaryRef db="uniprotkb" dbAc="MI:0486" id="6FFE" refType="identity" refTypeAc="MI:0356"/>
          <secondaryRef db="uniprotkb" dbAc="MI:0486" id="6FFF" refType="identity" refTypeAc="MI:0356"/>
          <secondaryRef db="uniprotkb" dbAc="MI:0486" id="6FFG" refType="identity" refTypeAc="MI:0356"/>
          <secondaryRef db="uniprotkb" dbAc="MI:0486" id="6I80" refType="identity" refTypeAc="MI:0356"/>
          <secondaryRef db="uniprotkb" dbAc="MI:0486" id="6I81" refType="identity" refTypeAc="MI:0356"/>
          <secondaryRef db="uniprotkb" dbAc="MI:0486" id="6K04" refType="identity" refTypeAc="MI:0356"/>
          <secondaryRef db="uniprotkb" dbAc="MI:0486" id="6K05" refType="identity" refTypeAc="MI:0356"/>
          <secondaryRef db="uniprotkb" dbAc="MI:0486" id="6MO7" refType="identity" refTypeAc="MI:0356"/>
          <secondaryRef db="uniprotkb" dbAc="MI:0486" id="6MO8" refType="identity" refTypeAc="MI:0356"/>
          <secondaryRef db="uniprotkb" dbAc="MI:0486" id="6MO9" refType="identity" refTypeAc="MI:0356"/>
          <secondaryRef db="uniprotkb" dbAc="MI:0486" id="6MOA" refType="identity" refTypeAc="MI:0356"/>
          <secondaryRef db="uniprotkb" dbAc="MI:0486" id="A2AAU0" refType="identity" refTypeAc="MI:0356"/>
          <secondaryRef db="uniprotkb" dbAc="MI:0486" id="A2AAU0" refType="identity" refTypeAc="MI:0356"/>
          <secondaryRef db="ensembl" dbAc="MI:0476" id="AAA68890.1" refType="identity" refTypeAc="MI:0356"/>
          <secondaryRef db="ensembl" dbAc="MI:0476" id="AAH63840.1" refType="identity" refTypeAc="MI:0356"/>
          <secondaryRef db="ensembl" dbAc="MI:0476" id="AHW47930.1" refType="identity" refTypeAc="MI:0356"/>
          <secondaryRef db="ensembl" dbAc="MI:0476" id="AHW47947.1" refType="identity" refTypeAc="MI:0356"/>
          <secondaryRef db="ensembl" dbAc="MI:0476" id="AHW47964.1" refType="identity" refTypeAc="MI:0356"/>
          <secondaryRef db="ensembl" dbAc="MI:0476" id="AHW47981.1" refType="identity" refTypeAc="MI:0356"/>
          <secondaryRef db="ensembl" dbAc="MI:0476" id="AL832722" refType="identity" refTypeAc="MI:0356"/>
          <secondaryRef db="uniprotkb" dbAc="MI:0486" id="B0S7P0" refType="identity" refTypeAc="MI:0356"/>
          <secondaryRef db="uniprotkb" dbAc="MI:0486" id="B0S7P0" refType="identity" refTypeAc="MI:0356"/>
          <secondaryRef db="uniprotkb" dbAc="MI:0486" id="B1AZT1" refType="identity" refTypeAc="MI:0356"/>
          <secondaryRef db="uniprotkb" dbAc="MI:0486" id="B1AZT1" refType="identity" refTypeAc="MI:0356"/>
          <secondaryRef db="ensembl" dbAc="MI:0476" id="BAA07641.1" refType="identity" refTypeAc="MI:0356"/>
          <secondaryRef db="ensembl" dbAc="MI:0476" id="BC063840" refType="identity" refTypeAc="MI:0356"/>
          <secondaryRef db="uniprotkb" dbAc="MI:0486" id="BRD2" refType="identity" refTypeAc="MI:0356"/>
          <secondaryRef db="BioMart_HUGO" dbAc="MI:9999" id="BRD2" refType="identity" refTypeAc="MI:0356"/>
          <secondaryRef db="ensembl" dbAc="MI:0476" id="BRD2" refType="identity" refTypeAc="MI:0356"/>
          <secondaryRef db="ensembl" dbAc="MI:0476" id="BRD2" refType="identity" refTypeAc="MI:0356"/>
          <secondaryRef db="uniprotkb" dbAc="MI:0486" id="BRD2" refType="identity" refTypeAc="MI:0356"/>
          <secondaryRef db="uniprotkb" dbAc="MI:0486" id="BRD2" refType="identity" refTypeAc="MI:0356"/>
          <secondaryRef db="ensembl" dbAc="MI:0476" id="BRD2" refType="identity" refTypeAc="MI:0356"/>
          <secondaryRef db="ensembl" dbAc="MI:0476" id="BRD2" refType="identity" refTypeAc="MI:0356"/>
          <secondaryRef db="ensembl" dbAc="MI:0476" id="BRD2 intronic transcript 1" refType="identity" refTypeAc="MI:0356"/>
          <secondaryRef db="ensembl" dbAc="MI:0476" id="BRD2-001" refType="identity" refTypeAc="MI:0356"/>
          <secondaryRef db="ensembl" dbAc="MI:0476" id="BRD2-001" refType="identity" refTypeAc="MI:0356"/>
          <secondaryRef db="ensembl" dbAc="MI:0476" id="BRD2-002" refType="identity" refTypeAc="MI:0356"/>
          <secondaryRef db="ensembl" dbAc="MI:0476" id="BRD2-002" refType="identity" refTypeAc="MI:0356"/>
          <secondaryRef db="ensembl" dbAc="MI:0476" id="BRD2-003" refType="identity" refTypeAc="MI:0356"/>
          <secondaryRef db="ensembl" dbAc="MI:0476" id="BRD2-003" refType="identity" refTypeAc="MI:0356"/>
          <secondaryRef db="ensembl" dbAc="MI:0476" id="BRD2-004" refType="identity" refTypeAc="MI:0356"/>
          <secondaryRef db="ensembl" dbAc="MI:0476" id="BRD2-004" refType="identity" refTypeAc="MI:0356"/>
          <secondaryRef db="ensembl" dbAc="MI:0476" id="BRD2-005" refType="identity" refTypeAc="MI:0356"/>
          <secondaryRef db="ensembl" dbAc="MI:0476" id="BRD2-005" refType="identity" refTypeAc="MI:0356"/>
          <secondaryRef db="ensembl" dbAc="MI:0476" id="BRD2-006" refType="identity" refTypeAc="MI:0356"/>
          <secondaryRef db="ensembl" dbAc="MI:0476" id="BRD2-006" refType="identity" refTypeAc="MI:0356"/>
          <secondaryRef db="ensembl" dbAc="MI:0476" id="BRD2-007" refType="identity" refTypeAc="MI:0356"/>
          <secondaryRef db="ensembl" dbAc="MI:0476" id="BRD2-007" refType="identity" refTypeAc="MI:0356"/>
          <secondaryRef db="ensembl" dbAc="MI:0476" id="BRD2-008" refType="identity" refTypeAc="MI:0356"/>
          <secondaryRef db="ensembl" dbAc="MI:0476" id="BRD2-008" refType="identity" refTypeAc="MI:0356"/>
          <secondaryRef db="ensembl" dbAc="MI:0476" id="BRD2-009" refType="identity" refTypeAc="MI:0356"/>
          <secondaryRef db="ensembl" dbAc="MI:0476" id="BRD2-009" refType="identity" refTypeAc="MI:0356"/>
          <secondaryRef db="ensembl" dbAc="MI:0476" id="BRD2-011" refType="identity" refTypeAc="MI:0356"/>
          <secondaryRef db="ensembl" dbAc="MI:0476" id="BRD2-011" refType="identity" refTypeAc="MI:0356"/>
          <secondaryRef db="ensembl" dbAc="MI:0476" id="BRD2-012" refType="identity" refTypeAc="MI:0356"/>
          <secondaryRef db="ensembl" dbAc="MI:0476" id="BRD2-012" refType="identity" refTypeAc="MI:0356"/>
          <secondaryRef db="ensembl" dbAc="MI:0476" id="BRD2-013" refType="identity" refTypeAc="MI:0356"/>
          <secondaryRef db="ensembl" dbAc="MI:0476" id="BRD2-013" refType="identity" refTypeAc="MI:0356"/>
          <secondaryRef db="ensembl" dbAc="MI:0476" id="BRD2-014" refType="identity" refTypeAc="MI:0356"/>
          <secondaryRef db="ensembl" dbAc="MI:0476" id="BRD2-014" refType="identity" refTypeAc="MI:0356"/>
          <secondaryRef db="ensembl" dbAc="MI:0476" id="BRD2-018" refType="identity" refTypeAc="MI:0356"/>
          <secondaryRef db="ensembl" dbAc="MI:0476" id="BRD2-018" refType="identity" refTypeAc="MI:0356"/>
          <secondaryRef db="ensembl" dbAc="MI:0476" id="BRD2-019" refType="identity" refTypeAc="MI:0356"/>
          <secondaryRef db="ensembl" dbAc="MI:0476" id="BRD2-019" refType="identity" refTypeAc="MI:0356"/>
          <secondaryRef db="ensembl" dbAc="MI:0476" id="BRD2-020" refType="identity" refTypeAc="MI:0356"/>
          <secondaryRef db="ensembl" dbAc="MI:0476" id="BRD2-020" refType="identity" refTypeAc="MI:0356"/>
          <secondaryRef db="ensembl" dbAc="MI:0476" id="BRD2-023" refType="identity" refTypeAc="MI:0356"/>
          <secondaryRef db="ensembl" dbAc="MI:0476" id="BRD2-023" refType="identity" refTypeAc="MI:0356"/>
          <secondaryRef db="ensembl" dbAc="MI:0476" id="BRD2-026" refType="identity" refTypeAc="MI:0356"/>
          <secondaryRef db="ensembl" dbAc="MI:0476" id="BRD2-026" refType="identity" refTypeAc="MI:0356"/>
          <secondaryRef db="ensembl" dbAc="MI:0476" id="BRD2-201" refType="identity" refTypeAc="MI:0356"/>
          <secondaryRef db="ensembl" dbAc="MI:0476" id="BRD2-202" refType="identity" refTypeAc="MI:0356"/>
          <secondaryRef db="ensembl" dbAc="MI:0476" id="BRD2-IT1" refType="identity" refTypeAc="MI:0356"/>
          <secondaryRef db="uniprotkb" dbAc="MI:0486" id="BRD2_HUMAN" refType="identity" refTypeAc="MI:0356"/>
          <secondaryRef db="uniprotkb" dbAc="MI:0486" id="BRD2_HUMAN" refType="identity" refTypeAc="MI:0356"/>
          <secondaryRef db="ensembl" dbAc="MI:0476" id="BX647233" refType="identity" refTypeAc="MI:0356"/>
          <secondaryRef db="ensembl" dbAc="MI:0476" id="BX648109" refType="identity" refTypeAc="MI:0356"/>
          <secondaryRef db="ensembl" dbAc="MI:0476" id="BX908719" refType="identity" refTypeAc="MI:0356"/>
          <secondaryRef db="ensembl" dbAc="MI:0476" id="Bromodomain containing 2" refType="identity" refTypeAc="MI:0356"/>
          <secondaryRef db="ensembl" dbAc="MI:0476" id="Bromodomain containing, BET" refType="identity" refTypeAc="MI:0356"/>
          <secondaryRef db="uniprotkb" dbAc="MI:0486" id="Bromodomain-containing protein 2" refType="identity" refTypeAc="MI:0356"/>
          <secondaryRef db="uniprotkb" dbAc="MI:0486" id="Bromodomain-containing protein 2" refType="identity" refTypeAc="MI:0356"/>
          <secondaryRef db="ensembl" dbAc="MI:0476" id="CAA43996.1" refType="identity" refTypeAc="MI:0356"/>
          <secondaryRef db="ensembl" dbAc="MI:0476" id="CAA65450.1" refType="identity" refTypeAc="MI:0356"/>
          <secondaryRef db="ensembl" dbAc="MI:0476" id="CAC69989.1" refType="identity" refTypeAc="MI:0356"/>
          <secondaryRef db="ensembl" dbAc="MI:0476" id="CAH56171.1" refType="identity" refTypeAc="MI:0356"/>
          <secondaryRef db="ensembl" dbAc="MI:0476" id="CAH56179.1" refType="identity" refTypeAc="MI:0356"/>
          <secondaryRef db="ensembl" dbAc="MI:0476" id="CAH56208.1" refType="identity" refTypeAc="MI:0356"/>
          <secondaryRef db="ensembl" dbAc="MI:0476" id="CCDS4762" refType="identity" refTypeAc="MI:0356"/>
          <secondaryRef db="ensembl" dbAc="MI:0476" id="CCDS4762.1" refType="identity" refTypeAc="MI:0356"/>
          <secondaryRef db="ensembl" dbAc="MI:0476" id="CCDS56420" refType="identity" refTypeAc="MI:0356"/>
          <secondaryRef db="ensembl" dbAc="MI:0476" id="CCDS56420.1" refType="identity" refTypeAc="MI:0356"/>
          <secondaryRef db="ensembl" dbAc="MI:0476" id="CCDS56421" refType="identity" refTypeAc="MI:0356"/>
          <secondaryRef db="ensembl" dbAc="MI:0476" id="CCDS56421.1" refType="identity" refTypeAc="MI:0356"/>
          <secondaryRef db="ensembl" dbAc="MI:0476" id="CHEMBL1293289" refType="identity" refTypeAc="MI:0356"/>
          <secondaryRef db="ensembl" dbAc="MI:0476" id="D42040" refType="identity" refTypeAc="MI:0356"/>
          <secondaryRef db="ensembl" dbAc="MI:0476" id="D6S113E" refType="identity" refTypeAc="MI:0356"/>
          <secondaryRef db="ensembl" dbAc="MI:0476" id="D6S113E" refType="identity" refTypeAc="MI:0356"/>
          <secondaryRef db="ensembl" dbAc="MI:0476" id="D6S113E" refType="identity" refTypeAc="MI:0356"/>
          <secondaryRef db="ensembl" dbAc="MI:0476" id="EAX03662.1" refType="identity" refTypeAc="MI:0356"/>
          <secondaryRef db="ensembl" dbAc="MI:0476" id="EAX03663.1" refType="identity" refTypeAc="MI:0356"/>
          <secondaryRef db="ensembl" dbAc="MI:0476" id="EAX03664.1" refType="identity" refTypeAc="MI:0356"/>
          <secondaryRef db="ensembl" dbAc="MI:0476" id="EAX03666.1" refType="identity" refTypeAc="MI:0356"/>
          <secondaryRef db="ensembl" dbAc="MI:0476" id="ENSG00000204256" refType="identity" refTypeAc="MI:0356"/>
          <secondaryRef db="ensembl" dbAc="MI:0476" id="ENSG00000204256" refType="identity" refTypeAc="MI:0356"/>
          <secondaryRef db="ensembl" dbAc="MI:0476" id="ENSG00000204256" refType="identity" refTypeAc="MI:0356"/>
          <secondaryRef db="ensembl" dbAc="MI:0476" id="ENSG00000204256" refType="identity" refTypeAc="MI:0356"/>
          <secondaryRef db="ensembl" dbAc="MI:0476" id="ENSP00000363957" refType="identity" refTypeAc="MI:0356"/>
          <secondaryRef db="ensembl" dbAc="MI:0476" id="ENSP00000363958" refType="identity" refTypeAc="MI:0356"/>
          <secondaryRef db="ensembl" dbAc="MI:0476" id="ENSP00000363958" refType="identity" refTypeAc="MI:0356"/>
          <secondaryRef db="ensembl" dbAc="MI:0476" id="ENSP00000363964" refType="identity" refTypeAc="MI:0356"/>
          <secondaryRef db="ensembl" dbAc="MI:0476" id="ENSP00000363964" refType="identity" refTypeAc="MI:0356"/>
          <secondaryRef db="ensembl" dbAc="MI:0476" id="ENSP00000378702" refType="identity" refTypeAc="MI:0356"/>
          <secondaryRef db="ensembl" dbAc="MI:0476" id="ENSP00000378702" refType="identity" refTypeAc="MI:0356"/>
          <secondaryRef db="ensembl" dbAc="MI:0476" id="ENSP00000378704" refType="identity" refTypeAc="MI:0356"/>
          <secondaryRef db="ensembl" dbAc="MI:0476" id="ENSP00000378704" refType="identity" refTypeAc="MI:0356"/>
          <secondaryRef db="ensembl" dbAc="MI:0476" id="ENSP00000378704" refType="identity" refTypeAc="MI:0356"/>
          <secondaryRef db="ensembl" dbAc="MI:0476" id="ENSP00000390309" refType="identity" refTypeAc="MI:0356"/>
          <secondaryRef db="ensembl" dbAc="MI:0476" id="ENSP00000409145" refType="identity" refTypeAc="MI:0356"/>
          <secondaryRef db="ensembl" dbAc="MI:0476" id="ENSP00000409145" refType="identity" refTypeAc="MI:0356"/>
          <secondaryRef db="ensembl" dbAc="MI:0476" id="ENSP00000409613" refType="identity" refTypeAc="MI:0356"/>
          <secondaryRef db="ensembl" dbAc="MI:0476" id="ENSP00000409613" refType="identity" refTypeAc="MI:0356"/>
          <secondaryRef db="ensembl" dbAc="MI:0476" id="ENSP00000411195" refType="identity" refTypeAc="MI:0356"/>
          <secondaryRef db="ensembl" dbAc="MI:0476" id="ENSP00000411195" refType="identity" refTypeAc="MI:0356"/>
          <secondaryRef db="ensembl" dbAc="MI:0476" id="ENSP00000413495" refType="identity" refTypeAc="MI:0356"/>
          <secondaryRef db="ensembl" dbAc="MI:0476" id="ENSP00000431514" refType="identity" refTypeAc="MI:0356"/>
          <secondaryRef db="ensembl" dbAc="MI:0476" id="ENSP00000431514" refType="identity" refTypeAc="MI:0356"/>
          <secondaryRef db="ensembl" dbAc="MI:0476" id="ENSP00000433751" refType="identity" refTypeAc="MI:0356"/>
          <secondaryRef db="ensembl" dbAc="MI:0476" id="ENSP00000436322" refType="identity" refTypeAc="MI:0356"/>
          <secondaryRef db="ensembl" dbAc="MI:0476" id="ENSP00000436322" refType="identity" refTypeAc="MI:0356"/>
          <secondaryRef db="ensembl" dbAc="MI:0476" id="ENSP00000464077" refType="identity" refTypeAc="MI:0356"/>
          <secondaryRef db="ensembl" dbAc="MI:0476" id="ENSP00000475288" refType="identity" refTypeAc="MI:0356"/>
          <secondaryRef db="ensembl" dbAc="MI:0476" id="ENSP00000475691" refType="identity" refTypeAc="MI:0356"/>
          <secondaryRef db="ensembl" dbAc="MI:0476" id="ENSP00000475691" refType="identity" refTypeAc="MI:0356"/>
          <secondaryRef db="ensembl" dbAc="MI:0476" id="ENST00000374824" refType="identity" refTypeAc="MI:0356"/>
          <secondaryRef db="ensembl" dbAc="MI:0476" id="ENST00000374825" refType="identity" refTypeAc="MI:0356"/>
          <secondaryRef db="ensembl" dbAc="MI:0476" id="ENST00000374825" refType="identity" refTypeAc="MI:0356"/>
          <secondaryRef db="ensembl" dbAc="MI:0476" id="ENST00000374831" refType="identity" refTypeAc="MI:0356"/>
          <secondaryRef db="ensembl" dbAc="MI:0476" id="ENST00000374831" refType="identity" refTypeAc="MI:0356"/>
          <secondaryRef db="ensembl" dbAc="MI:0476" id="ENST00000395287" refType="identity" refTypeAc="MI:0356"/>
          <secondaryRef db="ensembl" dbAc="MI:0476" id="ENST00000395287" refType="identity" refTypeAc="MI:0356"/>
          <secondaryRef db="ensembl" dbAc="MI:0476" id="ENST00000395289" refType="identity" refTypeAc="MI:0356"/>
          <secondaryRef db="ensembl" dbAc="MI:0476" id="ENST00000395289" refType="identity" refTypeAc="MI:0356"/>
          <secondaryRef db="ensembl" dbAc="MI:0476" id="ENST00000395289" refType="identity" refTypeAc="MI:0356"/>
          <secondaryRef db="ensembl" dbAc="MI:0476" id="ENST00000443797" refType="identity" refTypeAc="MI:0356"/>
          <secondaryRef db="ensembl" dbAc="MI:0476" id="ENST00000449025" refType="identity" refTypeAc="MI:0356"/>
          <secondaryRef db="ensembl" dbAc="MI:0476" id="ENST00000449025" refType="identity" refTypeAc="MI:0356"/>
          <secondaryRef db="ensembl" dbAc="MI:0476" id="ENST00000449085" refType="identity" refTypeAc="MI:0356"/>
          <secondaryRef db="ensembl" dbAc="MI:0476" id="ENST00000449085" refType="identity" refTypeAc="MI:0356"/>
          <secondaryRef db="ensembl" dbAc="MI:0476" id="ENST00000456339" refType="identity" refTypeAc="MI:0356"/>
          <secondaryRef db="ensembl" dbAc="MI:0476" id="ENST00000456339" refType="identity" refTypeAc="MI:0356"/>
          <secondaryRef db="ensembl" dbAc="MI:0476" id="ENST00000456838" refType="identity" refTypeAc="MI:0356"/>
          <secondaryRef db="ensembl" dbAc="MI:0476" id="ENST00000463639" refType="identity" refTypeAc="MI:0356"/>
          <secondaryRef db="ensembl" dbAc="MI:0476" id="ENST00000464592" refType="identity" refTypeAc="MI:0356"/>
          <secondaryRef db="ensembl" dbAc="MI:0476" id="ENST00000464592" refType="identity" refTypeAc="MI:0356"/>
          <secondaryRef db="ensembl" dbAc="MI:0476" id="ENST00000469132" refType="identity" refTypeAc="MI:0356"/>
          <secondaryRef db="ensembl" dbAc="MI:0476" id="ENST00000481259" refType="identity" refTypeAc="MI:0356"/>
          <secondaryRef db="ensembl" dbAc="MI:0476" id="ENST00000482838" refType="identity" refTypeAc="MI:0356"/>
          <secondaryRef db="ensembl" dbAc="MI:0476" id="ENST00000482914" refType="identity" refTypeAc="MI:0356"/>
          <secondaryRef db="ensembl" dbAc="MI:0476" id="ENST00000482914" refType="identity" refTypeAc="MI:0356"/>
          <secondaryRef db="ensembl" dbAc="MI:0476" id="ENST00000495733" refType="identity" refTypeAc="MI:0356"/>
          <secondaryRef db="ensembl" dbAc="MI:0476" id="ENST00000495733" refType="identity" refTypeAc="MI:0356"/>
          <secondaryRef db="ensembl" dbAc="MI:0476" id="ENST00000496118" refType="identity" refTypeAc="MI:0356"/>
          <secondaryRef db="ensembl" dbAc="MI:0476" id="ENST00000580234" refType="identity" refTypeAc="MI:0356"/>
          <secondaryRef db="ensembl" dbAc="MI:0476" id="ENST00000581002" refType="identity" refTypeAc="MI:0356"/>
          <secondaryRef db="ensembl" dbAc="MI:0476" id="ENST00000584808" refType="identity" refTypeAc="MI:0356"/>
          <secondaryRef db="ensembl" dbAc="MI:0476" id="ENST00000606059" refType="identity" refTypeAc="MI:0356"/>
          <secondaryRef db="ensembl" dbAc="MI:0476" id="ENST00000607833" refType="identity" refTypeAc="MI:0356"/>
          <secondaryRef db="ensembl" dbAc="MI:0476" id="ENST00000607833" refType="identity" refTypeAc="MI:0356"/>
          <secondaryRef db="ensembl" dbAc="MI:0476" id="FSH" refType="identity" refTypeAc="MI:0356"/>
          <secondaryRef db="ensembl" dbAc="MI:0476" id="FSRG1" refType="identity" refTypeAc="MI:0356"/>
          <secondaryRef db="ensembl" dbAc="MI:0476" id="FSRG1" refType="identity" refTypeAc="MI:0356"/>
          <secondaryRef db="ensembl" dbAc="MI:0476" id="FSRG1" refType="identity" refTypeAc="MI:0356"/>
          <secondaryRef db="ensembl" dbAc="MI:0476" id="HGNC:1103" refType="identity" refTypeAc="MI:0356"/>
          <secondaryRef db="ensembl" dbAc="MI:0476" id="HPA042816" refType="identity" refTypeAc="MI:0356"/>
          <secondaryRef db="ensembl" dbAc="MI:0476" id="Hs.617550" refType="identity" refTypeAc="MI:0356"/>
          <secondaryRef db="ensembl" dbAc="MI:0476" id="Hs.707904" refType="identity" refTypeAc="MI:0356"/>
          <secondaryRef db="ensembl" dbAc="MI:0476" id="Hs.739219" refType="identity" refTypeAc="MI:0356"/>
          <secondaryRef db="ensembl" dbAc="MI:0476" id="Hs.75243" refType="identity" refTypeAc="MI:0356"/>
          <secondaryRef db="uniprotkb" dbAc="MI:0486" id="J3QR72" refType="identity" refTypeAc="MI:0356"/>
          <secondaryRef db="uniprotkb" dbAc="MI:0486" id="KIAA9001" refType="identity" refTypeAc="MI:0356"/>
          <secondaryRef db="ensembl" dbAc="MI:0476" id="KIAA9001" refType="identity" refTypeAc="MI:0356"/>
          <secondaryRef db="uniprotkb" dbAc="MI:0486" id="KIAA9001" refType="identity" refTypeAc="MI:0356"/>
          <secondaryRef db="ensembl" dbAc="MI:0476" id="KIAA9001" refType="identity" refTypeAc="MI:0356"/>
          <secondaryRef db="uniprotkb" dbAc="MI:0486" id="KIAA9001" refType="identity" refTypeAc="MI:0356"/>
          <secondaryRef db="ensembl" dbAc="MI:0476" id="M80613" refType="identity" refTypeAc="MI:0356"/>
          <secondaryRef db="ensembl" dbAc="MI:0476" id="NAT" refType="identity" refTypeAc="MI:0356"/>
          <secondaryRef db="ensembl" dbAc="MI:0476" id="NAT" refType="identity" refTypeAc="MI:0356"/>
          <secondaryRef db="ensembl" dbAc="MI:0476" id="NAT" refType="identity" refTypeAc="MI:0356"/>
          <secondaryRef db="refseq" dbAc="MI:0481" id="NM_001113182" refType="identity" refTypeAc="MI:0356"/>
          <secondaryRef db="refseq" dbAc="MI:0481" id="NM_001113182" refType="identity" refTypeAc="MI:0356"/>
          <secondaryRef db="refseq" dbAc="MI:0481" id="NM_001113182.2" refType="identity" refTypeAc="MI:0356"/>
          <secondaryRef db="refseq" dbAc="MI:0481" id="NM_001113182.2" refType="identity" refTypeAc="MI:0356"/>
          <secondaryRef db="refseq" dbAc="MI:0481" id="NM_001199455" refType="identity" refTypeAc="MI:0356"/>
          <secondaryRef db="refseq" dbAc="MI:0481" id="NM_001199455.1" refType="identity" refTypeAc="MI:0356"/>
          <secondaryRef db="refseq" dbAc="MI:0481" id="NM_001199455.1" refType="identity" refTypeAc="MI:0356"/>
          <secondaryRef db="refseq" dbAc="MI:0481" id="NM_001199456" refType="identity" refTypeAc="MI:0356"/>
          <secondaryRef db="refseq" dbAc="MI:0481" id="NM_001199456.1" refType="identity" refTypeAc="MI:0356"/>
          <secondaryRef db="refseq" dbAc="MI:0481" id="NM_001199456.1" refType="identity" refTypeAc="MI:0356"/>
          <secondaryRef db="refseq" dbAc="MI:0481" id="NM_001291986" refType="identity" refTypeAc="MI:0356"/>
          <secondaryRef db="refseq" dbAc="MI:0481" id="NM_001291986.1" refType="identity" refTypeAc="MI:0356"/>
          <secondaryRef db="refseq" dbAc="MI:0481" id="NM_001291986.1" refType="identity" refTypeAc="MI:0356"/>
          <secondaryRef db="refseq" dbAc="MI:0481" id="NM_005104" refType="identity" refTypeAc="MI:0356"/>
          <secondaryRef db="refseq" dbAc="MI:0481" id="NM_005104.3" refType="identity" refTypeAc="MI:0356"/>
          <secondaryRef db="refseq" dbAc="MI:0481" id="NM_005104.3" refType="identity" refTypeAc="MI:0356"/>
          <secondaryRef db="refseq" dbAc="MI:0481" id="NP_001106653" refType="identity" refTypeAc="MI:0356"/>
          <secondaryRef db="refseq" dbAc="MI:0481" id="NP_001106653.1" refType="identity" refTypeAc="MI:0356"/>
          <secondaryRef db="refseq" dbAc="MI:0481" id="NP_001106653.1" refType="identity" refTypeAc="MI:0356"/>
          <secondaryRef db="refseq" dbAc="MI:0481" id="NP_001106653.1" refType="identity" refTypeAc="MI:0356"/>
          <secondaryRef db="refseq" dbAc="MI:0481" id="NP_001186384" refType="identity" refTypeAc="MI:0356"/>
          <secondaryRef db="refseq" dbAc="MI:0481" id="NP_001186384.1" refType="identity" refTypeAc="MI:0356"/>
          <secondaryRef db="refseq" dbAc="MI:0481" id="NP_001186384.1" refType="identity" refTypeAc="MI:0356"/>
          <secondaryRef db="refseq" dbAc="MI:0481" id="NP_001186384.1" refType="identity" refTypeAc="MI:0356"/>
          <secondaryRef db="refseq" dbAc="MI:0481" id="NP_001186385" refType="identity" refTypeAc="MI:0356"/>
          <secondaryRef db="refseq" dbAc="MI:0481" id="NP_001186385.1" refType="identity" refTypeAc="MI:0356"/>
          <secondaryRef db="refseq" dbAc="MI:0481" id="NP_001186385.1" refType="identity" refTypeAc="MI:0356"/>
          <secondaryRef db="refseq" dbAc="MI:0481" id="NP_001186385.1" refType="identity" refTypeAc="MI:0356"/>
          <secondaryRef db="refseq" dbAc="MI:0481" id="NP_001278915" refType="identity" refTypeAc="MI:0356"/>
          <secondaryRef db="refseq" dbAc="MI:0481" id="NP_001278915.1" refType="identity" refTypeAc="MI:0356"/>
          <secondaryRef db="refseq" dbAc="MI:0481" id="NP_001278915.1" refType="identity" refTypeAc="MI:0356"/>
          <secondaryRef db="refseq" dbAc="MI:0481" id="NP_001278915.1" refType="identity" refTypeAc="MI:0356"/>
          <secondaryRef db="refseq" dbAc="MI:0481" id="NP_005095" refType="identity" refTypeAc="MI:0356"/>
          <secondaryRef db="refseq" dbAc="MI:0481" id="NP_005095.1" refType="identity" refTypeAc="MI:0356"/>
          <secondaryRef db="refseq" dbAc="MI:0481" id="NP_005095.1" refType="identity" refTypeAc="MI:0356"/>
          <secondaryRef db="refseq" dbAc="MI:0481" id="NP_005095.1" refType="identity" refTypeAc="MI:0356"/>
          <secondaryRef db="uniprotkb" dbAc="MI:0486" id="NX_P25440" refType="identity" refTypeAc="MI:0356"/>
          <secondaryRef db="uniprotkb" dbAc="MI:0486" id="NX_P25440" refType="identity" refTypeAc="MI:0356"/>
          <secondaryRef db="uniprotkb" dbAc="MI:0486" id="O00699" refType="identity" refTypeAc="MI:0356"/>
          <secondaryRef db="uniprotkb" dbAc="MI:0486" id="O00699" refType="identity" refTypeAc="MI:0356"/>
          <secondaryRef db="uniprotkb" dbAc="MI:0486" id="O00700" refType="identity" refTypeAc="MI:0356"/>
          <secondaryRef db="uniprotkb" dbAc="MI:0486" id="O00700" refType="identity" refTypeAc="MI:0356"/>
          <secondaryRef db="uniprotkb" dbAc="MI:0486" id="O27.1.1" refType="identity" refTypeAc="MI:0356"/>
          <secondaryRef db="uniprotkb" dbAc="MI:0486" id="O27.1.1" refType="identity" refTypeAc="MI:0356"/>
          <secondaryRef db="ensembl" dbAc="MI:0476" id="OMIM:601540" refType="identity" refTypeAc="MI:0356"/>
          <secondaryRef db="ensembl" dbAc="MI:0476" id="OTTHUMG00000031241" refType="identity" refTypeAc="MI:0356"/>
          <secondaryRef db="ensembl" dbAc="MI:0476" id="OTTHUMG00000031241" refType="identity" refTypeAc="MI:0356"/>
          <secondaryRef db="ensembl" dbAc="MI:0476" id="OTTHUMG00000031241" refType="identity" refTypeAc="MI:0356"/>
          <secondaryRef db="ensembl" dbAc="MI:0476" id="OTTHUMG00000031241" refType="identity" refTypeAc="MI:0356"/>
          <secondaryRef db="ensembl" dbAc="MI:0476" id="OTTHUMP00000029350" refType="identity" refTypeAc="MI:0356"/>
          <secondaryRef db="ensembl" dbAc="MI:0476" id="OTTHUMP00000178757" refType="identity" refTypeAc="MI:0356"/>
          <secondaryRef db="ensembl" dbAc="MI:0476" id="OTTHUMP00000178758" refType="identity" refTypeAc="MI:0356"/>
          <secondaryRef db="ensembl" dbAc="MI:0476" id="OTTHUMP00000178759" refType="identity" refTypeAc="MI:0356"/>
          <secondaryRef db="ensembl" dbAc="MI:0476" id="OTTHUMP00000178760" refType="identity" refTypeAc="MI:0356"/>
          <secondaryRef db="ensembl" dbAc="MI:0476" id="OTTHUMP00000233826" refType="identity" refTypeAc="MI:0356"/>
          <secondaryRef db="ensembl" dbAc="MI:0476" id="OTTHUMP00000233827" refType="identity" refTypeAc="MI:0356"/>
          <secondaryRef db="ensembl" dbAc="MI:0476" id="OTTHUMP00000233828" refType="identity" refTypeAc="MI:0356"/>
          <secondaryRef db="ensembl" dbAc="MI:0476" id="OTTHUMP00000259632" refType="identity" refTypeAc="MI:0356"/>
          <secondaryRef db="ensembl" dbAc="MI:0476" id="OTTHUMP00000273485" refType="identity" refTypeAc="MI:0356"/>
          <secondaryRef db="ensembl" dbAc="MI:0476" id="OTTHUMP00000273488" refType="identity" refTypeAc="MI:0356"/>
          <secondaryRef db="ensembl" dbAc="MI:0476" id="OTTHUMT00000076503" refType="identity" refTypeAc="MI:0356"/>
          <secondaryRef db="ensembl" dbAc="MI:0476" id="OTTHUMT00000076503" refType="identity" refTypeAc="MI:0356"/>
          <secondaryRef db="ensembl" dbAc="MI:0476" id="OTTHUMT00000076504" refType="identity" refTypeAc="MI:0356"/>
          <secondaryRef db="ensembl" dbAc="MI:0476" id="OTTHUMT00000076504" refType="identity" refTypeAc="MI:0356"/>
          <secondaryRef db="ensembl" dbAc="MI:0476" id="OTTHUMT00000076505" refType="identity" refTypeAc="MI:0356"/>
          <secondaryRef db="ensembl" dbAc="MI:0476" id="OTTHUMT00000076505" refType="identity" refTypeAc="MI:0356"/>
          <secondaryRef db="ensembl" dbAc="MI:0476" id="OTTHUMT00000276544" refType="identity" refTypeAc="MI:0356"/>
          <secondaryRef db="ensembl" dbAc="MI:0476" id="OTTHUMT00000276544" refType="identity" refTypeAc="MI:0356"/>
          <secondaryRef db="ensembl" dbAc="MI:0476" id="OTTHUMT00000276545" refType="identity" refTypeAc="MI:0356"/>
          <secondaryRef db="ensembl" dbAc="MI:0476" id="OTTHUMT00000276545" refType="identity" refTypeAc="MI:0356"/>
          <secondaryRef db="ensembl" dbAc="MI:0476" id="OTTHUMT00000276546" refType="identity" refTypeAc="MI:0356"/>
          <secondaryRef db="ensembl" dbAc="MI:0476" id="OTTHUMT00000276546" refType="identity" refTypeAc="MI:0356"/>
          <secondaryRef db="ensembl" dbAc="MI:0476" id="OTTHUMT00000276547" refType="identity" refTypeAc="MI:0356"/>
          <secondaryRef db="ensembl" dbAc="MI:0476" id="OTTHUMT00000276547" refType="identity" refTypeAc="MI:0356"/>
          <secondaryRef db="ensembl" dbAc="MI:0476" id="OTTHUMT00000276548" refType="identity" refTypeAc="MI:0356"/>
          <secondaryRef db="ensembl" dbAc="MI:0476" id="OTTHUMT00000276548" refType="identity" refTypeAc="MI:0356"/>
          <secondaryRef db="ensembl" dbAc="MI:0476" id="OTTHUMT00000276549" refType="identity" refTypeAc="MI:0356"/>
          <secondaryRef db="ensembl" dbAc="MI:0476" id="OTTHUMT00000276549" refType="identity" refTypeAc="MI:0356"/>
          <secondaryRef db="ensembl" dbAc="MI:0476" id="OTTHUMT00000276551" refType="identity" refTypeAc="MI:0356"/>
          <secondaryRef db="ensembl" dbAc="MI:0476" id="OTTHUMT00000276551" refType="identity" refTypeAc="MI:0356"/>
          <secondaryRef db="ensembl" dbAc="MI:0476" id="OTTHUMT00000276552" refType="identity" refTypeAc="MI:0356"/>
          <secondaryRef db="ensembl" dbAc="MI:0476" id="OTTHUMT00000276552" refType="identity" refTypeAc="MI:0356"/>
          <secondaryRef db="ensembl" dbAc="MI:0476" id="OTTHUMT00000276553" refType="identity" refTypeAc="MI:0356"/>
          <secondaryRef db="ensembl" dbAc="MI:0476" id="OTTHUMT00000276553" refType="identity" refTypeAc="MI:0356"/>
          <secondaryRef db="ensembl" dbAc="MI:0476" id="OTTHUMT00000276554" refType="identity" refTypeAc="MI:0356"/>
          <secondaryRef db="ensembl" dbAc="MI:0476" id="OTTHUMT00000276554" refType="identity" refTypeAc="MI:0356"/>
          <secondaryRef db="ensembl" dbAc="MI:0476" id="OTTHUMT00000442376" refType="identity" refTypeAc="MI:0356"/>
          <secondaryRef db="ensembl" dbAc="MI:0476" id="OTTHUMT00000442376" refType="identity" refTypeAc="MI:0356"/>
          <secondaryRef db="ensembl" dbAc="MI:0476" id="OTTHUMT00000442377" refType="identity" refTypeAc="MI:0356"/>
          <secondaryRef db="ensembl" dbAc="MI:0476" id="OTTHUMT00000442377" refType="identity" refTypeAc="MI:0356"/>
          <secondaryRef db="ensembl" dbAc="MI:0476" id="OTTHUMT00000442378" refType="identity" refTypeAc="MI:0356"/>
          <secondaryRef db="ensembl" dbAc="MI:0476" id="OTTHUMT00000442378" refType="identity" refTypeAc="MI:0356"/>
          <secondaryRef db="ensembl" dbAc="MI:0476" id="OTTHUMT00000470711" refType="identity" refTypeAc="MI:0356"/>
          <secondaryRef db="ensembl" dbAc="MI:0476" id="OTTHUMT00000470711" refType="identity" refTypeAc="MI:0356"/>
          <secondaryRef db="ensembl" dbAc="MI:0476" id="OTTHUMT00000470714" refType="identity" refTypeAc="MI:0356"/>
          <secondaryRef db="ensembl" dbAc="MI:0476" id="OTTHUMT00000470714" refType="identity" refTypeAc="MI:0356"/>
          <secondaryRef db="uniprotkb" dbAc="MI:0486" id="P25440" refType="identity" refTypeAc="MI:0356"/>
          <secondaryRef db="uniprotkb" dbAc="MI:0486" id="P25440" refType="identity" refTypeAc="MI:0356"/>
          <secondaryRef db="uniprotkb" dbAc="MI:0486" id="P25440" refType="identity" refTypeAc="MI:0356"/>
          <secondaryRef db="uniprotkb" dbAc="MI:0486" id="Q15310" refType="identity" refTypeAc="MI:0356"/>
          <secondaryRef db="uniprotkb" dbAc="MI:0486" id="Q15310" refType="identity" refTypeAc="MI:0356"/>
          <secondaryRef db="uniprotkb" dbAc="MI:0486" id="Q5STC9" refType="identity" refTypeAc="MI:0356"/>
          <secondaryRef db="uniprotkb" dbAc="MI:0486" id="Q5STC9" refType="identity" refTypeAc="MI:0356"/>
          <secondaryRef db="uniprotkb" dbAc="MI:0486" id="Q63HQ9" refType="identity" refTypeAc="MI:0356"/>
          <secondaryRef db="uniprotkb" dbAc="MI:0486" id="Q63HQ9" refType="identity" refTypeAc="MI:0356"/>
          <secondaryRef db="uniprotkb" dbAc="MI:0486" id="Q658Y7" refType="identity" refTypeAc="MI:0356"/>
          <secondaryRef db="uniprotkb" dbAc="MI:0486" id="Q658Y7" refType="identity" refTypeAc="MI:0356"/>
          <secondaryRef db="uniprotkb" dbAc="MI:0486" id="Q6P3U2" refType="identity" refTypeAc="MI:0356"/>
          <secondaryRef db="uniprotkb" dbAc="MI:0486" id="Q6P3U2" refType="identity" refTypeAc="MI:0356"/>
          <secondaryRef db="uniprotkb" dbAc="MI:0486" id="Q969U4" refType="identity" refTypeAc="MI:0356"/>
          <secondaryRef db="uniprotkb" dbAc="MI:0486" id="Q969U4" refType="identity" refTypeAc="MI:0356"/>
          <secondaryRef db="uniprotkb" dbAc="MI:0486" id="RING3" refType="identity" refTypeAc="MI:0356"/>
          <secondaryRef db="ensembl" dbAc="MI:0476" id="RING3" refType="identity" refTypeAc="MI:0356"/>
          <secondaryRef db="ensembl" dbAc="MI:0476" id="RING3" refType="identity" refTypeAc="MI:0356"/>
          <secondaryRef db="uniprotkb" dbAc="MI:0486" id="RING3" refType="identity" refTypeAc="MI:0356"/>
          <secondaryRef db="ensembl" dbAc="MI:0476" id="RING3" refType="identity" refTypeAc="MI:0356"/>
          <secondaryRef db="uniprotkb" dbAc="MI:0486" id="RING3" refType="identity" refTypeAc="MI:0356"/>
          <secondaryRef db="ensembl" dbAc="MI:0476" id="RNF3" refType="identity" refTypeAc="MI:0356"/>
          <secondaryRef db="uniprotkb" dbAc="MI:0486" id="Really interesting new gene 3 protein" refType="identity" refTypeAc="MI:0356"/>
          <secondaryRef db="uniprotkb" dbAc="MI:0486" id="Really interesting new gene 3 protein" refType="identity" refTypeAc="MI:0356"/>
          <secondaryRef db="ensembl" dbAc="MI:0476" id="UPI000268B496" refType="identity" refTypeAc="MI:0356"/>
          <secondaryRef db="ensembl" dbAc="MI:0476" id="UPI00038BB00C" refType="identity" refTypeAc="MI:0356"/>
          <secondaryRef db="ensembl" dbAc="MI:0476" id="UPI00038BB0B2" refType="identity" refTypeAc="MI:0356"/>
          <secondaryRef db="ensembl" dbAc="MI:0476" id="X62083" refType="identity" refTypeAc="MI:0356"/>
          <secondaryRef db="ensembl" dbAc="MI:0476" id="X96670" refType="identity" refTypeAc="MI:0356"/>
          <secondaryRef db="ensembl" dbAc="MI:0476" id="X96670" refType="identity" refTypeAc="MI:0356"/>
          <secondaryRef db="ensembl" dbAc="MI:0476" id="Z96104" refType="identity" refTypeAc="MI:0356"/>
          <secondaryRef db="ensembl" dbAc="MI:0476" id="bromodomain containing 2" refType="identity" refTypeAc="MI:0356"/>
          <secondaryRef db="ensembl" dbAc="MI:0476" id="bromodomain containing 2" refType="identity" refTypeAc="MI:0356"/>
          <secondaryRef db="ensembl" dbAc="MI:0476" id="bromodomain-containing 2" refType="identity" refTypeAc="MI:0356"/>
          <secondaryRef db="uniprotkb" dbAc="MI:0486" id="uc003ocn.4" refType="identity" refTypeAc="MI:0356"/>
          <secondaryRef db="ensembl" dbAc="MI:0476" id="uc003ocn.4" refType="identity" refTypeAc="MI:0356"/>
          <secondaryRef db="uniprotkb" dbAc="MI:0486" id="uc003ocn.4" refType="identity" refTypeAc="MI:0356"/>
          <secondaryRef db="ensembl" dbAc="MI:0476" id="uc003ocn.4" refType="identity" refTypeAc="MI:0356"/>
          <secondaryRef db="ensembl" dbAc="MI:0476" id="uc003ocq.4" refType="identity" refTypeAc="MI:0356"/>
          <secondaryRef db="ensembl" dbAc="MI:0476" id="uc010juh.3" refType="identity" refTypeAc="MI:0356"/>
          <secondaryRef db="ensembl" dbAc="MI:0476" id="uc021ywf.1" refType="identity" refTypeAc="MI:0356"/>
        </xref>
        <interactorType>
          <names>
            <shortLabel>protein</shortLabel>
            <fullName>protein</fullName>
          </names>
          <xref>
            <primaryRef db="psi-mi" dbAc="MI:0488" id="MI:0326" refType="identity" refTypeAc="MI:0356"/>
          </xref>
        </interactorType>
      </interactor>
      <interactor id="102">
        <names>
          <shortLabel>BRDT</shortLabel>
          <fullName>Bromodomain testis-specific protein; Testis-specific chromatin protein that specifically binds histone H4 acetylated at &#x27;Lys-5&#x27; and &#x27;Lys-8&#x27; (H4K5ac and H4K8ac, respectively) and plays a key role in spermatogenesis. Required in late pachytene spermatocytes: plays a role in meiotic and post-meiotic cells by binding to acetylated histones at the promoter of specific meiotic and post-meiotic genes, facilitating their activation at the appropriate time. In the post-meiotic phase of spermatogenesis, binds to hyperacetylated histones and participates in their general removal from DNA. Also re [...] </fullName>
        </names>
        <xref>
        <primaryRef db="refseq" dbAc="MI:0481" id="ENSP00000387822" refType="identity" refTypeAc="MI:0356"/>
          <secondaryRef db="ensembl" dbAc="MI:0476" id="BC017582" refType="identity" refTypeAc="MI:0356"/>
          <secondaryRef db="uniprotkb" dbAc="MI:0486" id="2RFJ" refType="identity" refTypeAc="MI:0356"/>
          <secondaryRef db="uniprotkb" dbAc="MI:0486" id="2RFJ" refType="identity" refTypeAc="MI:0356"/>
          <secondaryRef db="ensembl" dbAc="MI:0476" id="2RFJ" refType="identity" refTypeAc="MI:0356"/>
          <secondaryRef db="uniprotkb" dbAc="MI:0486" id="2RFJ" refType="identity" refTypeAc="MI:0356"/>
          <secondaryRef db="uniprotkb" dbAc="MI:0486" id="4FLP" refType="identity" refTypeAc="MI:0356"/>
          <secondaryRef db="uniprotkb" dbAc="MI:0486" id="4FLP" refType="identity" refTypeAc="MI:0356"/>
          <secondaryRef db="ensembl" dbAc="MI:0476" id="4FLP" refType="identity" refTypeAc="MI:0356"/>
          <secondaryRef db="uniprotkb" dbAc="MI:0486" id="4FLP" refType="identity" refTypeAc="MI:0356"/>
          <secondaryRef db="uniprotkb" dbAc="MI:0486" id="4KCX" refType="identity" refTypeAc="MI:0356"/>
          <secondaryRef db="uniprotkb" dbAc="MI:0486" id="4KCX" refType="identity" refTypeAc="MI:0356"/>
          <secondaryRef db="ensembl" dbAc="MI:0476" id="4KCX" refType="identity" refTypeAc="MI:0356"/>
          <secondaryRef db="uniprotkb" dbAc="MI:0486" id="4KCX" refType="identity" refTypeAc="MI:0356"/>
          <secondaryRef db="uniprotkb" dbAc="MI:0486" id="5VBQ" refType="identity" refTypeAc="MI:0356"/>
          <secondaryRef db="uniprotkb" dbAc="MI:0486" id="5VBR" refType="identity" refTypeAc="MI:0356"/>
          <secondaryRef db="BLAST_KEGG_GENEID" dbAc="MI:9999" id="676" refType="identity" refTypeAc="MI:0356"/>
          <secondaryRef db="uniprotkb" dbAc="MI:0486" id="676" refType="identity" refTypeAc="MI:0356"/>
          <secondaryRef db="ensembl" dbAc="MI:0476" id="676" refType="identity" refTypeAc="MI:0356"/>
          <secondaryRef db="ensembl" dbAc="MI:0476" id="676" refType="identity" refTypeAc="MI:0356"/>
          <secondaryRef db="uniprotkb" dbAc="MI:0486" id="676" refType="identity" refTypeAc="MI:0356"/>
          <secondaryRef db="uniprotkb" dbAc="MI:0486" id="676" refType="identity" refTypeAc="MI:0356"/>
          <secondaryRef db="uniprotkb" dbAc="MI:0486" id="A6NF68" refType="identity" refTypeAc="MI:0356"/>
          <secondaryRef db="uniprotkb" dbAc="MI:0486" id="A6NF68" refType="identity" refTypeAc="MI:0356"/>
          <secondaryRef db="uniprotkb" dbAc="MI:0486" id="A6NF68" refType="identity" refTypeAc="MI:0356"/>
          <secondaryRef db="uniprotkb" dbAc="MI:0486" id="A6NF68" refType="identity" refTypeAc="MI:0356"/>
          <secondaryRef db="ensembl" dbAc="MI:0476" id="AAB87862.1" refType="identity" refTypeAc="MI:0356"/>
          <secondaryRef db="ensembl" dbAc="MI:0476" id="AAH05281.1" refType="identity" refTypeAc="MI:0356"/>
          <secondaryRef db="ensembl" dbAc="MI:0476" id="AAH17582.1" refType="identity" refTypeAc="MI:0356"/>
          <secondaryRef db="ensembl" dbAc="MI:0476" id="AAH47900.1" refType="identity" refTypeAc="MI:0356"/>
          <secondaryRef db="ensembl" dbAc="MI:0476" id="AAH62700.1" refType="identity" refTypeAc="MI:0356"/>
          <secondaryRef db="ensembl" dbAc="MI:0476" id="AAQ16198.1" refType="identity" refTypeAc="MI:0356"/>
          <secondaryRef db="ensembl" dbAc="MI:0476" id="AC114486" refType="identity" refTypeAc="MI:0356"/>
          <secondaryRef db="ensembl" dbAc="MI:0476" id="AF019085" refType="identity" refTypeAc="MI:0356"/>
          <secondaryRef db="ensembl" dbAc="MI:0476" id="AF019085" refType="identity" refTypeAc="MI:0356"/>
          <secondaryRef db="ensembl" dbAc="MI:0476" id="AK302758" refType="identity" refTypeAc="MI:0356"/>
          <secondaryRef db="ensembl" dbAc="MI:0476" id="AK303008" refType="identity" refTypeAc="MI:0356"/>
          <secondaryRef db="ensembl" dbAc="MI:0476" id="AK316442" refType="identity" refTypeAc="MI:0356"/>
          <secondaryRef db="ensembl" dbAc="MI:0476" id="AY338951" refType="identity" refTypeAc="MI:0356"/>
          <secondaryRef db="uniprotkb" dbAc="MI:0486" id="B7Z811" refType="identity" refTypeAc="MI:0356"/>
          <secondaryRef db="uniprotkb" dbAc="MI:0486" id="B7Z811" refType="identity" refTypeAc="MI:0356"/>
          <secondaryRef db="uniprotkb" dbAc="MI:0486" id="B7Z811" refType="identity" refTypeAc="MI:0356"/>
          <secondaryRef db="uniprotkb" dbAc="MI:0486" id="B7Z811" refType="identity" refTypeAc="MI:0356"/>
          <secondaryRef db="uniprotkb" dbAc="MI:0486" id="B7Z890" refType="identity" refTypeAc="MI:0356"/>
          <secondaryRef db="uniprotkb" dbAc="MI:0486" id="B7Z890" refType="identity" refTypeAc="MI:0356"/>
          <secondaryRef db="uniprotkb" dbAc="MI:0486" id="B7Z890" refType="identity" refTypeAc="MI:0356"/>
          <secondaryRef db="uniprotkb" dbAc="MI:0486" id="B7Z890" refType="identity" refTypeAc="MI:0356"/>
          <secondaryRef db="uniprotkb" dbAc="MI:0486" id="B7ZAX7" refType="identity" refTypeAc="MI:0356"/>
          <secondaryRef db="uniprotkb" dbAc="MI:0486" id="B7ZAX7" refType="identity" refTypeAc="MI:0356"/>
          <secondaryRef db="uniprotkb" dbAc="MI:0486" id="B7ZAX7" refType="identity" refTypeAc="MI:0356"/>
          <secondaryRef db="uniprotkb" dbAc="MI:0486" id="B7ZAX7" refType="identity" refTypeAc="MI:0356"/>
          <secondaryRef db="ensembl" dbAc="MI:0476" id="BAH13797.1" refType="identity" refTypeAc="MI:0356"/>
          <secondaryRef db="ensembl" dbAc="MI:0476" id="BAH13876.1" refType="identity" refTypeAc="MI:0356"/>
          <secondaryRef db="ensembl" dbAc="MI:0476" id="BAH14813.1" refType="identity" refTypeAc="MI:0356"/>
          <secondaryRef db="ensembl" dbAc="MI:0476" id="BC005281" refType="identity" refTypeAc="MI:0356"/>
          <secondaryRef db="ensembl" dbAc="MI:0476" id="BC047900" refType="identity" refTypeAc="MI:0356"/>
          <secondaryRef db="ensembl" dbAc="MI:0476" id="BC062700" refType="identity" refTypeAc="MI:0356"/>
          <secondaryRef db="BLAST_KEGG_NAME_SYNONYM" dbAc="MI:9999" id="BRD6" refType="identity" refTypeAc="MI:0356"/>
          <secondaryRef db="ensembl" dbAc="MI:0476" id="BRD6" refType="identity" refTypeAc="MI:0356"/>
          <secondaryRef db="ensembl" dbAc="MI:0476" id="BRD6" refType="identity" refTypeAc="MI:0356"/>
          <secondaryRef db="ensembl" dbAc="MI:0476" id="BRD6" refType="identity" refTypeAc="MI:0356"/>
          <secondaryRef db="BLAST_KEGG_NAME" dbAc="MI:9999" id="BRDT" refType="identity" refTypeAc="MI:0356"/>
          <secondaryRef db="uniprotkb" dbAc="MI:0486" id="BRDT" refType="identity" refTypeAc="MI:0356"/>
          <secondaryRef db="BioMart_HUGO" dbAc="MI:9999" id="BRDT" refType="identity" refTypeAc="MI:0356"/>
          <secondaryRef db="ensembl" dbAc="MI:0476" id="BRDT" refType="identity" refTypeAc="MI:0356"/>
          <secondaryRef db="ensembl" dbAc="MI:0476" id="BRDT" refType="identity" refTypeAc="MI:0356"/>
          <secondaryRef db="uniprotkb" dbAc="MI:0486" id="BRDT" refType="identity" refTypeAc="MI:0356"/>
          <secondaryRef db="uniprotkb" dbAc="MI:0486" id="BRDT" refType="identity" refTypeAc="MI:0356"/>
          <secondaryRef db="uniprotkb" dbAc="MI:0486" id="BRDT" refType="identity" refTypeAc="MI:0356"/>
          <secondaryRef db="ensembl" dbAc="MI:0476" id="BRDT" refType="identity" refTypeAc="MI:0356"/>
          <secondaryRef db="ensembl" dbAc="MI:0476" id="BRDT" refType="identity" refTypeAc="MI:0356"/>
          <secondaryRef db="ensembl" dbAc="MI:0476" id="BRDT-001" refType="identity" refTypeAc="MI:0356"/>
          <secondaryRef db="ensembl" dbAc="MI:0476" id="BRDT-001" refType="identity" refTypeAc="MI:0356"/>
          <secondaryRef db="ensembl" dbAc="MI:0476" id="BRDT-002" refType="identity" refTypeAc="MI:0356"/>
          <secondaryRef db="ensembl" dbAc="MI:0476" id="BRDT-002" refType="identity" refTypeAc="MI:0356"/>
          <secondaryRef db="ensembl" dbAc="MI:0476" id="BRDT-003" refType="identity" refTypeAc="MI:0356"/>
          <secondaryRef db="ensembl" dbAc="MI:0476" id="BRDT-003" refType="identity" refTypeAc="MI:0356"/>
          <secondaryRef db="ensembl" dbAc="MI:0476" id="BRDT-004" refType="identity" refTypeAc="MI:0356"/>
          <secondaryRef db="ensembl" dbAc="MI:0476" id="BRDT-004" refType="identity" refTypeAc="MI:0356"/>
          <secondaryRef db="ensembl" dbAc="MI:0476" id="BRDT-005" refType="identity" refTypeAc="MI:0356"/>
          <secondaryRef db="ensembl" dbAc="MI:0476" id="BRDT-005" refType="identity" refTypeAc="MI:0356"/>
          <secondaryRef db="ensembl" dbAc="MI:0476" id="BRDT-006" refType="identity" refTypeAc="MI:0356"/>
          <secondaryRef db="ensembl" dbAc="MI:0476" id="BRDT-006" refType="identity" refTypeAc="MI:0356"/>
          <secondaryRef db="ensembl" dbAc="MI:0476" id="BRDT-007" refType="identity" refTypeAc="MI:0356"/>
          <secondaryRef db="ensembl" dbAc="MI:0476" id="BRDT-007" refType="identity" refTypeAc="MI:0356"/>
          <secondaryRef db="ensembl" dbAc="MI:0476" id="BRDT-008" refType="identity" refTypeAc="MI:0356"/>
          <secondaryRef db="ensembl" dbAc="MI:0476" id="BRDT-008" refType="identity" refTypeAc="MI:0356"/>
          <secondaryRef db="ensembl" dbAc="MI:0476" id="BRDT-009" refType="identity" refTypeAc="MI:0356"/>
          <secondaryRef db="ensembl" dbAc="MI:0476" id="BRDT-009" refType="identity" refTypeAc="MI:0356"/>
          <secondaryRef db="ensembl" dbAc="MI:0476" id="BRDT-010" refType="identity" refTypeAc="MI:0356"/>
          <secondaryRef db="ensembl" dbAc="MI:0476" id="BRDT-010" refType="identity" refTypeAc="MI:0356"/>
          <secondaryRef db="ensembl" dbAc="MI:0476" id="BRDT-011" refType="identity" refTypeAc="MI:0356"/>
          <secondaryRef db="ensembl" dbAc="MI:0476" id="BRDT-011" refType="identity" refTypeAc="MI:0356"/>
          <secondaryRef db="ensembl" dbAc="MI:0476" id="BRDT-012" refType="identity" refTypeAc="MI:0356"/>
          <secondaryRef db="ensembl" dbAc="MI:0476" id="BRDT-012" refType="identity" refTypeAc="MI:0356"/>
          <secondaryRef db="ensembl" dbAc="MI:0476" id="BRDT-013" refType="identity" refTypeAc="MI:0356"/>
          <secondaryRef db="ensembl" dbAc="MI:0476" id="BRDT-013" refType="identity" refTypeAc="MI:0356"/>
          <secondaryRef db="ensembl" dbAc="MI:0476" id="BRDT-015" refType="identity" refTypeAc="MI:0356"/>
          <secondaryRef db="ensembl" dbAc="MI:0476" id="BRDT-015" refType="identity" refTypeAc="MI:0356"/>
          <secondaryRef db="ensembl" dbAc="MI:0476" id="BRDT-016" refType="identity" refTypeAc="MI:0356"/>
          <secondaryRef db="ensembl" dbAc="MI:0476" id="BRDT-016" refType="identity" refTypeAc="MI:0356"/>
          <secondaryRef db="ensembl" dbAc="MI:0476" id="BRDT-017" refType="identity" refTypeAc="MI:0356"/>
          <secondaryRef db="ensembl" dbAc="MI:0476" id="BRDT-017" refType="identity" refTypeAc="MI:0356"/>
          <secondaryRef db="ensembl" dbAc="MI:0476" id="BRDT-018" refType="identity" refTypeAc="MI:0356"/>
          <secondaryRef db="ensembl" dbAc="MI:0476" id="BRDT-018" refType="identity" refTypeAc="MI:0356"/>
          <secondaryRef db="ensembl" dbAc="MI:0476" id="BRDT-019" refType="identity" refTypeAc="MI:0356"/>
          <secondaryRef db="ensembl" dbAc="MI:0476" id="BRDT-019" refType="identity" refTypeAc="MI:0356"/>
          <secondaryRef db="ensembl" dbAc="MI:0476" id="BRDT-020" refType="identity" refTypeAc="MI:0356"/>
          <secondaryRef db="ensembl" dbAc="MI:0476" id="BRDT-020" refType="identity" refTypeAc="MI:0356"/>
          <secondaryRef db="ensembl" dbAc="MI:0476" id="BRDT-201" refType="identity" refTypeAc="MI:0356"/>
          <secondaryRef db="ensembl" dbAc="MI:0476" id="BRDT-202" refType="identity" refTypeAc="MI:0356"/>
          <secondaryRef db="uniprotkb" dbAc="MI:0486" id="BRDT_HUMAN" refType="identity" refTypeAc="MI:0356"/>
          <secondaryRef db="uniprotkb" dbAc="MI:0486" id="BRDT_HUMAN" refType="identity" refTypeAc="MI:0356"/>
          <secondaryRef db="uniprotkb" dbAc="MI:0486" id="BRDT_HUMAN" refType="identity" refTypeAc="MI:0356"/>
          <secondaryRef db="ensembl" dbAc="MI:0476" id="Bromodomain containing, BET" refType="identity" refTypeAc="MI:0356"/>
          <secondaryRef db="BLAST_KEGG_PRODUCT" dbAc="MI:9999" id="Bromodomain testis associated" refType="identity" refTypeAc="MI:0356"/>
          <secondaryRef db="BLAST_KEGG_PRODUCT" dbAc="MI:9999" id="Bromodomain testis-specific protein" refType="identity" refTypeAc="MI:0356"/>
          <secondaryRef db="uniprotkb" dbAc="MI:0486" id="Bromodomain testis-specific protein" refType="identity" refTypeAc="MI:0356"/>
          <secondaryRef db="uniprotkb" dbAc="MI:0486" id="Bromodomain testis-specific protein" refType="identity" refTypeAc="MI:0356"/>
          <secondaryRef db="uniprotkb" dbAc="MI:0486" id="Bromodomain testis-specific protein" refType="identity" refTypeAc="MI:0356"/>
          <secondaryRef db="ensembl" dbAc="MI:0476" id="Bromodomain, testis-specific" refType="identity" refTypeAc="MI:0356"/>
          <secondaryRef db="uniprotkb" dbAc="MI:0486" id="C9J1F7" refType="identity" refTypeAc="MI:0356"/>
          <secondaryRef db="uniprotkb" dbAc="MI:0486" id="C9JD82" refType="identity" refTypeAc="MI:0356"/>
          <secondaryRef db="uniprotkb" dbAc="MI:0486" id="C9JDL5" refType="identity" refTypeAc="MI:0356"/>
          <secondaryRef db="uniprotkb" dbAc="MI:0486" id="C9JJU3" refType="identity" refTypeAc="MI:0356"/>
          <secondaryRef db="uniprotkb" dbAc="MI:0486" id="C9JLZ2" refType="identity" refTypeAc="MI:0356"/>
          <secondaryRef db="uniprotkb" dbAc="MI:0486" id="C9JMP1" refType="identity" refTypeAc="MI:0356"/>
          <secondaryRef db="uniprotkb" dbAc="MI:0486" id="C9JQ27" refType="identity" refTypeAc="MI:0356"/>
          <secondaryRef db="ensembl" dbAc="MI:0476" id="CAB012237" refType="identity" refTypeAc="MI:0356"/>
          <secondaryRef db="ensembl" dbAc="MI:0476" id="CCDS55615" refType="identity" refTypeAc="MI:0356"/>
          <secondaryRef db="ensembl" dbAc="MI:0476" id="CCDS55615.1" refType="identity" refTypeAc="MI:0356"/>
          <secondaryRef db="ensembl" dbAc="MI:0476" id="CCDS55616" refType="identity" refTypeAc="MI:0356"/>
          <secondaryRef db="ensembl" dbAc="MI:0476" id="CCDS55616.1" refType="identity" refTypeAc="MI:0356"/>
          <secondaryRef db="ensembl" dbAc="MI:0476" id="CCDS72820" refType="identity" refTypeAc="MI:0356"/>
          <secondaryRef db="ensembl" dbAc="MI:0476" id="CCDS72820.1" refType="identity" refTypeAc="MI:0356"/>
          <secondaryRef db="ensembl" dbAc="MI:0476" id="CCDS735" refType="identity" refTypeAc="MI:0356"/>
          <secondaryRef db="ensembl" dbAc="MI:0476" id="CCDS735.1" refType="identity" refTypeAc="MI:0356"/>
          <secondaryRef db="ensembl" dbAc="MI:0476" id="CHEMBL1795185" refType="identity" refTypeAc="MI:0356"/>
          <secondaryRef db="BLAST_KEGG_NAME_SYNONYM" dbAc="MI:9999" id="CT9" refType="identity" refTypeAc="MI:0356"/>
          <secondaryRef db="uniprotkb" dbAc="MI:0486" id="CT9" refType="identity" refTypeAc="MI:0356"/>
          <secondaryRef db="ensembl" dbAc="MI:0476" id="CT9" refType="identity" refTypeAc="MI:0356"/>
          <secondaryRef db="ensembl" dbAc="MI:0476" id="CT9" refType="identity" refTypeAc="MI:0356"/>
          <secondaryRef db="ensembl" dbAc="MI:0476" id="CT9" refType="identity" refTypeAc="MI:0356"/>
          <secondaryRef db="uniprotkb" dbAc="MI:0486" id="Cancer/testis antigen 9" refType="identity" refTypeAc="MI:0356"/>
          <secondaryRef db="uniprotkb" dbAc="MI:0486" id="Cancer/testis antigen 9" refType="identity" refTypeAc="MI:0356"/>
          <secondaryRef db="uniprotkb" dbAc="MI:0486" id="Cancer/testis antigen 9" refType="identity" refTypeAc="MI:0356"/>
          <secondaryRef db="uniprotkb" dbAc="MI:0486" id="D3DT32" refType="identity" refTypeAc="MI:0356"/>
          <secondaryRef db="uniprotkb" dbAc="MI:0486" id="D3DT32" refType="identity" refTypeAc="MI:0356"/>
          <secondaryRef db="uniprotkb" dbAc="MI:0486" id="D3DT32" refType="identity" refTypeAc="MI:0356"/>
          <secondaryRef db="uniprotkb" dbAc="MI:0486" id="D3DT32" refType="identity" refTypeAc="MI:0356"/>
          <secondaryRef db="ensembl" dbAc="MI:0476" id="EAW73106.1" refType="identity" refTypeAc="MI:0356"/>
          <secondaryRef db="ensembl" dbAc="MI:0476" id="EAW73107.1" refType="identity" refTypeAc="MI:0356"/>
          <secondaryRef db="ensembl" dbAc="MI:0476" id="EAW73108.1" refType="identity" refTypeAc="MI:0356"/>
          <secondaryRef db="ensembl" dbAc="MI:0476" id="EAW73110.1" refType="identity" refTypeAc="MI:0356"/>
          <secondaryRef db="ensembl" dbAc="MI:0476" id="EAW73111.1" refType="identity" refTypeAc="MI:0356"/>
          <secondaryRef db="ensembl" dbAc="MI:0476" id="ENSG00000137948" refType="identity" refTypeAc="MI:0356"/>
          <secondaryRef db="ensembl" dbAc="MI:0476" id="ENSG00000137948" refType="identity" refTypeAc="MI:0356"/>
          <secondaryRef db="ensembl" dbAc="MI:0476" id="ENSG00000137948" refType="identity" refTypeAc="MI:0356"/>
          <secondaryRef db="ensembl" dbAc="MI:0476" id="ENSG00000137948" refType="identity" refTypeAc="MI:0356"/>
          <secondaryRef db="ensembl" dbAc="MI:0476" id="ENSP00000260512" refType="identity" refTypeAc="MI:0356"/>
          <secondaryRef db="ensembl" dbAc="MI:0476" id="ENSP00000339203" refType="identity" refTypeAc="MI:0356"/>
          <secondaryRef db="ensembl" dbAc="MI:0476" id="ENSP00000346331" refType="identity" refTypeAc="MI:0356"/>
          <secondaryRef db="ensembl" dbAc="MI:0476" id="ENSP00000349355" refType="identity" refTypeAc="MI:0356"/>
          <secondaryRef db="ensembl" dbAc="MI:0476" id="ENSP00000354568" refType="identity" refTypeAc="MI:0356"/>
          <secondaryRef db="ensembl" dbAc="MI:0476" id="ENSP00000354568" refType="identity" refTypeAc="MI:0356"/>
          <secondaryRef db="ensembl" dbAc="MI:0476" id="ENSP00000355181" refType="identity" refTypeAc="MI:0356"/>
          <secondaryRef db="ensembl" dbAc="MI:0476" id="ENSP00000359416" refType="identity" refTypeAc="MI:0356"/>
          <secondaryRef db="ensembl" dbAc="MI:0476" id="ENSP00000359416" refType="identity" refTypeAc="MI:0356"/>
          <secondaryRef db="ensembl" dbAc="MI:0476" id="ENSP00000378038" refType="identity" refTypeAc="MI:0356"/>
          <secondaryRef db="ensembl" dbAc="MI:0476" id="ENSP00000378038" refType="identity" refTypeAc="MI:0356"/>
          <secondaryRef db="ensembl" dbAc="MI:0476" id="ENSP00000384051" refType="identity" refTypeAc="MI:0356"/>
          <secondaryRef db="ensembl" dbAc="MI:0476" id="ENSP00000387822" refType="identity" refTypeAc="MI:0356"/>
          <secondaryRef db="ensembl" dbAc="MI:0476" id="ENSP00000387822" refType="identity" refTypeAc="MI:0356"/>
          <secondaryRef db="ensembl" dbAc="MI:0476" id="ENSP00000387822" refType="identity" refTypeAc="MI:0356"/>
          <secondaryRef db="ensembl" dbAc="MI:0476" id="ENSP00000396351" refType="identity" refTypeAc="MI:0356"/>
          <secondaryRef db="ensembl" dbAc="MI:0476" id="ENSP00000396351" refType="identity" refTypeAc="MI:0356"/>
          <secondaryRef db="ensembl" dbAc="MI:0476" id="ENSP00000400002" refType="identity" refTypeAc="MI:0356"/>
          <secondaryRef db="ensembl" dbAc="MI:0476" id="ENSP00000400002" refType="identity" refTypeAc="MI:0356"/>
          <secondaryRef db="ensembl" dbAc="MI:0476" id="ENSP00000400199" refType="identity" refTypeAc="MI:0356"/>
          <secondaryRef db="ensembl" dbAc="MI:0476" id="ENSP00000400199" refType="identity" refTypeAc="MI:0356"/>
          <secondaryRef db="ensembl" dbAc="MI:0476" id="ENSP00000404969" refType="identity" refTypeAc="MI:0356"/>
          <secondaryRef db="ensembl" dbAc="MI:0476" id="ENSP00000404969" refType="identity" refTypeAc="MI:0356"/>
          <secondaryRef db="ensembl" dbAc="MI:0476" id="ENSP00000408138" refType="identity" refTypeAc="MI:0356"/>
          <secondaryRef db="ensembl" dbAc="MI:0476" id="ENSP00000408625" refType="identity" refTypeAc="MI:0356"/>
          <secondaryRef db="ensembl" dbAc="MI:0476" id="ENSP00000408625" refType="identity" refTypeAc="MI:0356"/>
          <secondaryRef db="ensembl" dbAc="MI:0476" id="ENSP00000410587" refType="identity" refTypeAc="MI:0356"/>
          <secondaryRef db="ensembl" dbAc="MI:0476" id="ENSP00000410587" refType="identity" refTypeAc="MI:0356"/>
          <secondaryRef db="ensembl" dbAc="MI:0476" id="ENSP00000414349" refType="identity" refTypeAc="MI:0356"/>
          <secondaryRef db="ensembl" dbAc="MI:0476" id="ENSP00000414349" refType="identity" refTypeAc="MI:0356"/>
          <secondaryRef db="ensembl" dbAc="MI:0476" id="ENSP00000416714" refType="identity" refTypeAc="MI:0356"/>
          <secondaryRef db="ensembl" dbAc="MI:0476" id="ENSP00000416714" refType="identity" refTypeAc="MI:0356"/>
          <secondaryRef db="ensembl" dbAc="MI:0476" id="ENSP00000441862" refType="identity" refTypeAc="MI:0356"/>
          <secondaryRef db="ensembl" dbAc="MI:0476" id="ENSP00000446599" refType="identity" refTypeAc="MI:0356"/>
          <secondaryRef db="ensembl" dbAc="MI:0476" id="ENSP00000447394" refType="identity" refTypeAc="MI:0356"/>
          <secondaryRef db="ensembl" dbAc="MI:0476" id="ENSP00000447394" refType="identity" refTypeAc="MI:0356"/>
          <secondaryRef db="ensembl" dbAc="MI:0476" id="ENST00000260512" refType="identity" refTypeAc="MI:0356"/>
          <secondaryRef db="ensembl" dbAc="MI:0476" id="ENST00000342458" refType="identity" refTypeAc="MI:0356"/>
          <secondaryRef db="ensembl" dbAc="MI:0476" id="ENST00000347608" refType="identity" refTypeAc="MI:0356"/>
          <secondaryRef db="ensembl" dbAc="MI:0476" id="ENST00000354362" refType="identity" refTypeAc="MI:0356"/>
          <secondaryRef db="ensembl" dbAc="MI:0476" id="ENST00000355011" refType="identity" refTypeAc="MI:0356"/>
          <secondaryRef db="ensembl" dbAc="MI:0476" id="ENST00000355011" refType="identity" refTypeAc="MI:0356"/>
          <secondaryRef db="ensembl" dbAc="MI:0476" id="ENST00000356888" refType="identity" refTypeAc="MI:0356"/>
          <secondaryRef db="ensembl" dbAc="MI:0476" id="ENST00000361158" refType="identity" refTypeAc="MI:0356"/>
          <secondaryRef db="ensembl" dbAc="MI:0476" id="ENST00000362005" refType="identity" refTypeAc="MI:0356"/>
          <secondaryRef db="ensembl" dbAc="MI:0476" id="ENST00000362005" refType="identity" refTypeAc="MI:0356"/>
          <secondaryRef db="ensembl" dbAc="MI:0476" id="ENST00000370389" refType="identity" refTypeAc="MI:0356"/>
          <secondaryRef db="ensembl" dbAc="MI:0476" id="ENST00000370389" refType="identity" refTypeAc="MI:0356"/>
          <secondaryRef db="ensembl" dbAc="MI:0476" id="ENST00000394530" refType="identity" refTypeAc="MI:0356"/>
          <secondaryRef db="ensembl" dbAc="MI:0476" id="ENST00000394530" refType="identity" refTypeAc="MI:0356"/>
          <secondaryRef db="ensembl" dbAc="MI:0476" id="ENST00000399546" refType="identity" refTypeAc="MI:0356"/>
          <secondaryRef db="ensembl" dbAc="MI:0476" id="ENST00000399546" refType="identity" refTypeAc="MI:0356"/>
          <secondaryRef db="ensembl" dbAc="MI:0476" id="ENST00000399546" refType="identity" refTypeAc="MI:0356"/>
          <secondaryRef db="ensembl" dbAc="MI:0476" id="ENST00000402388" refType="identity" refTypeAc="MI:0356"/>
          <secondaryRef db="ensembl" dbAc="MI:0476" id="ENST00000423434" refType="identity" refTypeAc="MI:0356"/>
          <secondaryRef db="ensembl" dbAc="MI:0476" id="ENST00000423434" refType="identity" refTypeAc="MI:0356"/>
          <secondaryRef db="ensembl" dbAc="MI:0476" id="ENST00000426141" refType="identity" refTypeAc="MI:0356"/>
          <secondaryRef db="ensembl" dbAc="MI:0476" id="ENST00000426141" refType="identity" refTypeAc="MI:0356"/>
          <secondaryRef db="ensembl" dbAc="MI:0476" id="ENST00000427104" refType="identity" refTypeAc="MI:0356"/>
          <secondaryRef db="ensembl" dbAc="MI:0476" id="ENST00000427104" refType="identity" refTypeAc="MI:0356"/>
          <secondaryRef db="ensembl" dbAc="MI:0476" id="ENST00000440509" refType="identity" refTypeAc="MI:0356"/>
          <secondaryRef db="ensembl" dbAc="MI:0476" id="ENST00000440509" refType="identity" refTypeAc="MI:0356"/>
          <secondaryRef db="ensembl" dbAc="MI:0476" id="ENST00000448194" refType="identity" refTypeAc="MI:0356"/>
          <secondaryRef db="ensembl" dbAc="MI:0476" id="ENST00000448194" refType="identity" refTypeAc="MI:0356"/>
          <secondaryRef db="ensembl" dbAc="MI:0476" id="ENST00000449584" refType="identity" refTypeAc="MI:0356"/>
          <secondaryRef db="ensembl" dbAc="MI:0476" id="ENST00000449584" refType="identity" refTypeAc="MI:0356"/>
          <secondaryRef db="ensembl" dbAc="MI:0476" id="ENST00000450792" refType="identity" refTypeAc="MI:0356"/>
          <secondaryRef db="ensembl" dbAc="MI:0476" id="ENST00000450792" refType="identity" refTypeAc="MI:0356"/>
          <secondaryRef db="ensembl" dbAc="MI:0476" id="ENST00000457265" refType="identity" refTypeAc="MI:0356"/>
          <secondaryRef db="ensembl" dbAc="MI:0476" id="ENST00000461218" refType="identity" refTypeAc="MI:0356"/>
          <secondaryRef db="ensembl" dbAc="MI:0476" id="ENST00000461218" refType="identity" refTypeAc="MI:0356"/>
          <secondaryRef db="ensembl" dbAc="MI:0476" id="ENST00000470955" refType="identity" refTypeAc="MI:0356"/>
          <secondaryRef db="ensembl" dbAc="MI:0476" id="ENST00000470955" refType="identity" refTypeAc="MI:0356"/>
          <secondaryRef db="ensembl" dbAc="MI:0476" id="ENST00000476711" refType="identity" refTypeAc="MI:0356"/>
          <secondaryRef db="ensembl" dbAc="MI:0476" id="ENST00000476711" refType="identity" refTypeAc="MI:0356"/>
          <secondaryRef db="ensembl" dbAc="MI:0476" id="ENST00000484781" refType="identity" refTypeAc="MI:0356"/>
          <secondaryRef db="ensembl" dbAc="MI:0476" id="ENST00000484833" refType="identity" refTypeAc="MI:0356"/>
          <secondaryRef db="ensembl" dbAc="MI:0476" id="ENST00000484833" refType="identity" refTypeAc="MI:0356"/>
          <secondaryRef db="ensembl" dbAc="MI:0476" id="ENST00000539070" refType="identity" refTypeAc="MI:0356"/>
          <secondaryRef db="ensembl" dbAc="MI:0476" id="ENST00000548992" refType="identity" refTypeAc="MI:0356"/>
          <secondaryRef db="ensembl" dbAc="MI:0476" id="ENST00000548992" refType="identity" refTypeAc="MI:0356"/>
          <secondaryRef db="ensembl" dbAc="MI:0476" id="ENST00000552654" refType="identity" refTypeAc="MI:0356"/>
          <secondaryRef db="uniprotkb" dbAc="MI:0486" id="F8VZ63" refType="identity" refTypeAc="MI:0356"/>
          <secondaryRef db="uniprotkb" dbAc="MI:0486" id="F8W0H2" refType="identity" refTypeAc="MI:0356"/>
          <secondaryRef db="ensembl" dbAc="MI:0476" id="HGNC:1105" refType="identity" refTypeAc="MI:0356"/>
          <secondaryRef db="ensembl" dbAc="MI:0476" id="HPA015283" refType="identity" refTypeAc="MI:0356"/>
          <secondaryRef db="ensembl" dbAc="MI:0476" id="Hs.482520" refType="identity" refTypeAc="MI:0356"/>
          <secondaryRef db="refseq" dbAc="MI:0481" id="NM_001242805" refType="identity" refTypeAc="MI:0356"/>
          <secondaryRef db="refseq" dbAc="MI:0481" id="NM_001242805" refType="identity" refTypeAc="MI:0356"/>
          <secondaryRef db="refseq" dbAc="MI:0481" id="NM_001242805.1" refType="identity" refTypeAc="MI:0356"/>
          <secondaryRef db="refseq" dbAc="MI:0481" id="NM_001242805.2" refType="identity" refTypeAc="MI:0356"/>
          <secondaryRef db="refseq" dbAc="MI:0481" id="NM_001242806" refType="identity" refTypeAc="MI:0356"/>
          <secondaryRef db="refseq" dbAc="MI:0481" id="NM_001242806.1" refType="identity" refTypeAc="MI:0356"/>
          <secondaryRef db="refseq" dbAc="MI:0481" id="NM_001242806.2" refType="identity" refTypeAc="MI:0356"/>
          <secondaryRef db="refseq" dbAc="MI:0481" id="NM_001242807" refType="identity" refTypeAc="MI:0356"/>
          <secondaryRef db="refseq" dbAc="MI:0481" id="NM_001242807.1" refType="identity" refTypeAc="MI:0356"/>
          <secondaryRef db="refseq" dbAc="MI:0481" id="NM_001242807.2" refType="identity" refTypeAc="MI:0356"/>
          <secondaryRef db="refseq" dbAc="MI:0481" id="NM_001242808" refType="identity" refTypeAc="MI:0356"/>
          <secondaryRef db="refseq" dbAc="MI:0481" id="NM_001242808.1" refType="identity" refTypeAc="MI:0356"/>
          <secondaryRef db="refseq" dbAc="MI:0481" id="NM_001242808.2" refType="identity" refTypeAc="MI:0356"/>
          <secondaryRef db="refseq" dbAc="MI:0481" id="NM_001242810" refType="identity" refTypeAc="MI:0356"/>
          <secondaryRef db="refseq" dbAc="MI:0481" id="NM_001242810.1" refType="identity" refTypeAc="MI:0356"/>
          <secondaryRef db="refseq" dbAc="MI:0481" id="NM_001242810.2" refType="identity" refTypeAc="MI:0356"/>
          <secondaryRef db="refseq" dbAc="MI:0481" id="NM_001726" refType="identity" refTypeAc="MI:0356"/>
          <secondaryRef db="refseq" dbAc="MI:0481" id="NM_001726.3" refType="identity" refTypeAc="MI:0356"/>
          <secondaryRef db="refseq" dbAc="MI:0481" id="NM_001726.4" refType="identity" refTypeAc="MI:0356"/>
          <secondaryRef db="refseq" dbAc="MI:0481" id="NM_207189" refType="identity" refTypeAc="MI:0356"/>
          <secondaryRef db="refseq" dbAc="MI:0481" id="NM_207189" refType="identity" refTypeAc="MI:0356"/>
          <secondaryRef db="refseq" dbAc="MI:0481" id="NM_207189.2" refType="identity" refTypeAc="MI:0356"/>
          <secondaryRef db="refseq" dbAc="MI:0481" id="NM_207189.3" refType="identity" refTypeAc="MI:0356"/>
          <secondaryRef db="BLAST_KEGG_NCBI" dbAc="MI:9999" id="NP_001229734" refType="identity" refTypeAc="MI:0356"/>
          <secondaryRef db="refseq" dbAc="MI:0481" id="NP_001229734" refType="identity" refTypeAc="MI:0356"/>
          <secondaryRef db="refseq" dbAc="MI:0481" id="NP_001229734" refType="identity" refTypeAc="MI:0356"/>
          <secondaryRef db="refseq" dbAc="MI:0481" id="NP_001229734.1" refType="identity" refTypeAc="MI:0356"/>
          <secondaryRef db="refseq" dbAc="MI:0481" id="NP_001229734.2" refType="identity" refTypeAc="MI:0356"/>
          <secondaryRef db="refseq" dbAc="MI:0481" id="NP_001229734.2" refType="identity" refTypeAc="MI:0356"/>
          <secondaryRef db="refseq" dbAc="MI:0481" id="NP_001229734.2" refType="identity" refTypeAc="MI:0356"/>
          <secondaryRef db="refseq" dbAc="MI:0481" id="NP_001229735" refType="identity" refTypeAc="MI:0356"/>
          <secondaryRef db="refseq" dbAc="MI:0481" id="NP_001229735" refType="identity" refTypeAc="MI:0356"/>
          <secondaryRef db="refseq" dbAc="MI:0481" id="NP_001229735.1" refType="identity" refTypeAc="MI:0356"/>
          <secondaryRef db="refseq" dbAc="MI:0481" id="NP_001229735.2" refType="identity" refTypeAc="MI:0356"/>
          <secondaryRef db="refseq" dbAc="MI:0481" id="NP_001229735.2" refType="identity" refTypeAc="MI:0356"/>
          <secondaryRef db="refseq" dbAc="MI:0481" id="NP_001229735.2" refType="identity" refTypeAc="MI:0356"/>
          <secondaryRef db="refseq" dbAc="MI:0481" id="NP_001229736" refType="identity" refTypeAc="MI:0356"/>
          <secondaryRef db="refseq" dbAc="MI:0481" id="NP_001229736" refType="identity" refTypeAc="MI:0356"/>
          <secondaryRef db="refseq" dbAc="MI:0481" id="NP_001229736.1" refType="identity" refTypeAc="MI:0356"/>
          <secondaryRef db="refseq" dbAc="MI:0481" id="NP_001229736.2" refType="identity" refTypeAc="MI:0356"/>
          <secondaryRef db="refseq" dbAc="MI:0481" id="NP_001229736.2" refType="identity" refTypeAc="MI:0356"/>
          <secondaryRef db="refseq" dbAc="MI:0481" id="NP_001229736.2" refType="identity" refTypeAc="MI:0356"/>
          <secondaryRef db="refseq" dbAc="MI:0481" id="NP_001229737" refType="identity" refTypeAc="MI:0356"/>
          <secondaryRef db="refseq" dbAc="MI:0481" id="NP_001229737" refType="identity" refTypeAc="MI:0356"/>
          <secondaryRef db="refseq" dbAc="MI:0481" id="NP_001229737.1" refType="identity" refTypeAc="MI:0356"/>
          <secondaryRef db="refseq" dbAc="MI:0481" id="NP_001229737.2" refType="identity" refTypeAc="MI:0356"/>
          <secondaryRef db="refseq" dbAc="MI:0481" id="NP_001229737.2" refType="identity" refTypeAc="MI:0356"/>
          <secondaryRef db="refseq" dbAc="MI:0481" id="NP_001229737.2" refType="identity" refTypeAc="MI:0356"/>
          <secondaryRef db="refseq" dbAc="MI:0481" id="NP_001229739" refType="identity" refTypeAc="MI:0356"/>
          <secondaryRef db="refseq" dbAc="MI:0481" id="NP_001229739" refType="identity" refTypeAc="MI:0356"/>
          <secondaryRef db="refseq" dbAc="MI:0481" id="NP_001229739.1" refType="identity" refTypeAc="MI:0356"/>
          <secondaryRef db="refseq" dbAc="MI:0481" id="NP_001229739.2" refType="identity" refTypeAc="MI:0356"/>
          <secondaryRef db="refseq" dbAc="MI:0481" id="NP_001229739.2" refType="identity" refTypeAc="MI:0356"/>
          <secondaryRef db="refseq" dbAc="MI:0481" id="NP_001229739.2" refType="identity" refTypeAc="MI:0356"/>
          <secondaryRef db="refseq" dbAc="MI:0481" id="NP_001717" refType="identity" refTypeAc="MI:0356"/>
          <secondaryRef db="refseq" dbAc="MI:0481" id="NP_001717" refType="identity" refTypeAc="MI:0356"/>
          <secondaryRef db="refseq" dbAc="MI:0481" id="NP_001717.2" refType="identity" refTypeAc="MI:0356"/>
          <secondaryRef db="refseq" dbAc="MI:0481" id="NP_001717.3" refType="identity" refTypeAc="MI:0356"/>
          <secondaryRef db="refseq" dbAc="MI:0481" id="NP_001717.3" refType="identity" refTypeAc="MI:0356"/>
          <secondaryRef db="refseq" dbAc="MI:0481" id="NP_001717.3" refType="identity" refTypeAc="MI:0356"/>
          <secondaryRef db="refseq" dbAc="MI:0481" id="NP_997072" refType="identity" refTypeAc="MI:0356"/>
          <secondaryRef db="refseq" dbAc="MI:0481" id="NP_997072" refType="identity" refTypeAc="MI:0356"/>
          <secondaryRef db="refseq" dbAc="MI:0481" id="NP_997072.1" refType="identity" refTypeAc="MI:0356"/>
          <secondaryRef db="refseq" dbAc="MI:0481" id="NP_997072.2" refType="identity" refTypeAc="MI:0356"/>
          <secondaryRef db="refseq" dbAc="MI:0481" id="NP_997072.2" refType="identity" refTypeAc="MI:0356"/>
          <secondaryRef db="refseq" dbAc="MI:0481" id="NP_997072.2" refType="identity" refTypeAc="MI:0356"/>
          <secondaryRef db="uniprotkb" dbAc="MI:0486" id="NX_Q58F21" refType="identity" refTypeAc="MI:0356"/>
          <secondaryRef db="uniprotkb" dbAc="MI:0486" id="NX_Q58F21" refType="identity" refTypeAc="MI:0356"/>
          <secondaryRef db="uniprotkb" dbAc="MI:0486" id="NX_Q58F21" refType="identity" refTypeAc="MI:0356"/>
          <secondaryRef db="uniprotkb" dbAc="MI:0486" id="O14789" refType="identity" refTypeAc="MI:0356"/>
          <secondaryRef db="uniprotkb" dbAc="MI:0486" id="O14789" refType="identity" refTypeAc="MI:0356"/>
          <secondaryRef db="uniprotkb" dbAc="MI:0486" id="O14789" refType="identity" refTypeAc="MI:0356"/>
          <secondaryRef db="uniprotkb" dbAc="MI:0486" id="O14789" refType="identity" refTypeAc="MI:0356"/>
          <secondaryRef db="ensembl" dbAc="MI:0476" id="OMIM:602144" refType="identity" refTypeAc="MI:0356"/>
          <secondaryRef db="ensembl" dbAc="MI:0476" id="OTTHUMG00000010113" refType="identity" refTypeAc="MI:0356"/>
          <secondaryRef db="ensembl" dbAc="MI:0476" id="OTTHUMG00000010113" refType="identity" refTypeAc="MI:0356"/>
          <secondaryRef db="ensembl" dbAc="MI:0476" id="OTTHUMG00000010113" refType="identity" refTypeAc="MI:0356"/>
          <secondaryRef db="ensembl" dbAc="MI:0476" id="OTTHUMG00000010113" refType="identity" refTypeAc="MI:0356"/>
          <secondaryRef db="ensembl" dbAc="MI:0476" id="OTTHUMP00000011809" refType="identity" refTypeAc="MI:0356"/>
          <secondaryRef db="ensembl" dbAc="MI:0476" id="OTTHUMP00000011810" refType="identity" refTypeAc="MI:0356"/>
          <secondaryRef db="ensembl" dbAc="MI:0476" id="OTTHUMP00000011811" refType="identity" refTypeAc="MI:0356"/>
          <secondaryRef db="ensembl" dbAc="MI:0476" id="OTTHUMP00000011812" refType="identity" refTypeAc="MI:0356"/>
          <secondaryRef db="ensembl" dbAc="MI:0476" id="OTTHUMP00000011813" refType="identity" refTypeAc="MI:0356"/>
          <secondaryRef db="ensembl" dbAc="MI:0476" id="OTTHUMP00000197577" refType="identity" refTypeAc="MI:0356"/>
          <secondaryRef db="ensembl" dbAc="MI:0476" id="OTTHUMP00000197578" refType="identity" refTypeAc="MI:0356"/>
          <secondaryRef db="ensembl" dbAc="MI:0476" id="OTTHUMP00000197579" refType="identity" refTypeAc="MI:0356"/>
          <secondaryRef db="ensembl" dbAc="MI:0476" id="OTTHUMP00000197580" refType="identity" refTypeAc="MI:0356"/>
          <secondaryRef db="ensembl" dbAc="MI:0476" id="OTTHUMP00000197581" refType="identity" refTypeAc="MI:0356"/>
          <secondaryRef db="ensembl" dbAc="MI:0476" id="OTTHUMP00000197582" refType="identity" refTypeAc="MI:0356"/>
          <secondaryRef db="ensembl" dbAc="MI:0476" id="OTTHUMP00000197583" refType="identity" refTypeAc="MI:0356"/>
          <secondaryRef db="ensembl" dbAc="MI:0476" id="OTTHUMP00000242840" refType="identity" refTypeAc="MI:0356"/>
          <secondaryRef db="ensembl" dbAc="MI:0476" id="OTTHUMP00000242841" refType="identity" refTypeAc="MI:0356"/>
          <secondaryRef db="ensembl" dbAc="MI:0476" id="OTTHUMT00000027980" refType="identity" refTypeAc="MI:0356"/>
          <secondaryRef db="ensembl" dbAc="MI:0476" id="OTTHUMT00000027980" refType="identity" refTypeAc="MI:0356"/>
          <secondaryRef db="ensembl" dbAc="MI:0476" id="OTTHUMT00000027981" refType="identity" refTypeAc="MI:0356"/>
          <secondaryRef db="ensembl" dbAc="MI:0476" id="OTTHUMT00000027981" refType="identity" refTypeAc="MI:0356"/>
          <secondaryRef db="ensembl" dbAc="MI:0476" id="OTTHUMT00000027982" refType="identity" refTypeAc="MI:0356"/>
          <secondaryRef db="ensembl" dbAc="MI:0476" id="OTTHUMT00000027982" refType="identity" refTypeAc="MI:0356"/>
          <secondaryRef db="ensembl" dbAc="MI:0476" id="OTTHUMT00000027983" refType="identity" refTypeAc="MI:0356"/>
          <secondaryRef db="ensembl" dbAc="MI:0476" id="OTTHUMT00000027983" refType="identity" refTypeAc="MI:0356"/>
          <secondaryRef db="ensembl" dbAc="MI:0476" id="OTTHUMT00000027984" refType="identity" refTypeAc="MI:0356"/>
          <secondaryRef db="ensembl" dbAc="MI:0476" id="OTTHUMT00000027984" refType="identity" refTypeAc="MI:0356"/>
          <secondaryRef db="ensembl" dbAc="MI:0476" id="OTTHUMT00000318475" refType="identity" refTypeAc="MI:0356"/>
          <secondaryRef db="ensembl" dbAc="MI:0476" id="OTTHUMT00000318475" refType="identity" refTypeAc="MI:0356"/>
          <secondaryRef db="ensembl" dbAc="MI:0476" id="OTTHUMT00000318476" refType="identity" refTypeAc="MI:0356"/>
          <secondaryRef db="ensembl" dbAc="MI:0476" id="OTTHUMT00000318476" refType="identity" refTypeAc="MI:0356"/>
          <secondaryRef db="ensembl" dbAc="MI:0476" id="OTTHUMT00000318477" refType="identity" refTypeAc="MI:0356"/>
          <secondaryRef db="ensembl" dbAc="MI:0476" id="OTTHUMT00000318477" refType="identity" refTypeAc="MI:0356"/>
          <secondaryRef db="ensembl" dbAc="MI:0476" id="OTTHUMT00000318478" refType="identity" refTypeAc="MI:0356"/>
          <secondaryRef db="ensembl" dbAc="MI:0476" id="OTTHUMT00000318478" refType="identity" refTypeAc="MI:0356"/>
          <secondaryRef db="ensembl" dbAc="MI:0476" id="OTTHUMT00000318479" refType="identity" refTypeAc="MI:0356"/>
          <secondaryRef db="ensembl" dbAc="MI:0476" id="OTTHUMT00000318479" refType="identity" refTypeAc="MI:0356"/>
          <secondaryRef db="ensembl" dbAc="MI:0476" id="OTTHUMT00000318480" refType="identity" refTypeAc="MI:0356"/>
          <secondaryRef db="ensembl" dbAc="MI:0476" id="OTTHUMT00000318480" refType="identity" refTypeAc="MI:0356"/>
          <secondaryRef db="ensembl" dbAc="MI:0476" id="OTTHUMT00000318481" refType="identity" refTypeAc="MI:0356"/>
          <secondaryRef db="ensembl" dbAc="MI:0476" id="OTTHUMT00000318481" refType="identity" refTypeAc="MI:0356"/>
          <secondaryRef db="ensembl" dbAc="MI:0476" id="OTTHUMT00000318482" refType="identity" refTypeAc="MI:0356"/>
          <secondaryRef db="ensembl" dbAc="MI:0476" id="OTTHUMT00000318482" refType="identity" refTypeAc="MI:0356"/>
          <secondaryRef db="ensembl" dbAc="MI:0476" id="OTTHUMT00000318483" refType="identity" refTypeAc="MI:0356"/>
          <secondaryRef db="ensembl" dbAc="MI:0476" id="OTTHUMT00000318483" refType="identity" refTypeAc="MI:0356"/>
          <secondaryRef db="ensembl" dbAc="MI:0476" id="OTTHUMT00000318484" refType="identity" refTypeAc="MI:0356"/>
          <secondaryRef db="ensembl" dbAc="MI:0476" id="OTTHUMT00000318484" refType="identity" refTypeAc="MI:0356"/>
          <secondaryRef db="ensembl" dbAc="MI:0476" id="OTTHUMT00000318485" refType="identity" refTypeAc="MI:0356"/>
          <secondaryRef db="ensembl" dbAc="MI:0476" id="OTTHUMT00000318485" refType="identity" refTypeAc="MI:0356"/>
          <secondaryRef db="ensembl" dbAc="MI:0476" id="OTTHUMT00000318486" refType="identity" refTypeAc="MI:0356"/>
          <secondaryRef db="ensembl" dbAc="MI:0476" id="OTTHUMT00000318486" refType="identity" refTypeAc="MI:0356"/>
          <secondaryRef db="ensembl" dbAc="MI:0476" id="OTTHUMT00000407297" refType="identity" refTypeAc="MI:0356"/>
          <secondaryRef db="ensembl" dbAc="MI:0476" id="OTTHUMT00000407297" refType="identity" refTypeAc="MI:0356"/>
          <secondaryRef db="ensembl" dbAc="MI:0476" id="OTTHUMT00000407298" refType="identity" refTypeAc="MI:0356"/>
          <secondaryRef db="ensembl" dbAc="MI:0476" id="OTTHUMT00000407298" refType="identity" refTypeAc="MI:0356"/>
          <secondaryRef db="uniprotkb" dbAc="MI:0486" id="Q05DQ4" refType="identity" refTypeAc="MI:0356"/>
          <secondaryRef db="uniprotkb" dbAc="MI:0486" id="Q05DQ4" refType="identity" refTypeAc="MI:0356"/>
          <secondaryRef db="uniprotkb" dbAc="MI:0486" id="Q05DQ4" refType="identity" refTypeAc="MI:0356"/>
          <secondaryRef db="uniprotkb" dbAc="MI:0486" id="Q05DQ4" refType="identity" refTypeAc="MI:0356"/>
          <secondaryRef db="uniprotkb" dbAc="MI:0486" id="Q58F21" refType="identity" refTypeAc="MI:0356"/>
          <secondaryRef db="uniprotkb" dbAc="MI:0486" id="Q58F21" refType="identity" refTypeAc="MI:0356"/>
          <secondaryRef db="uniprotkb" dbAc="MI:0486" id="Q58F21" refType="identity" refTypeAc="MI:0356"/>
          <secondaryRef db="uniprotkb" dbAc="MI:0486" id="Q58F21" refType="identity" refTypeAc="MI:0356"/>
          <secondaryRef db="uniprotkb" dbAc="MI:0486" id="Q58F21" refType="identity" refTypeAc="MI:0356"/>
          <secondaryRef db="uniprotkb" dbAc="MI:0486" id="Q6P5T1" refType="identity" refTypeAc="MI:0356"/>
          <secondaryRef db="uniprotkb" dbAc="MI:0486" id="Q6P5T1" refType="identity" refTypeAc="MI:0356"/>
          <secondaryRef db="uniprotkb" dbAc="MI:0486" id="Q6P5T1" refType="identity" refTypeAc="MI:0356"/>
          <secondaryRef db="uniprotkb" dbAc="MI:0486" id="Q6P5T1" refType="identity" refTypeAc="MI:0356"/>
          <secondaryRef db="uniprotkb" dbAc="MI:0486" id="Q7Z4A6" refType="identity" refTypeAc="MI:0356"/>
          <secondaryRef db="uniprotkb" dbAc="MI:0486" id="Q7Z4A6" refType="identity" refTypeAc="MI:0356"/>
          <secondaryRef db="uniprotkb" dbAc="MI:0486" id="Q7Z4A6" refType="identity" refTypeAc="MI:0356"/>
          <secondaryRef db="uniprotkb" dbAc="MI:0486" id="Q7Z4A6" refType="identity" refTypeAc="MI:0356"/>
          <secondaryRef db="uniprotkb" dbAc="MI:0486" id="Q8IWI6" refType="identity" refTypeAc="MI:0356"/>
          <secondaryRef db="uniprotkb" dbAc="MI:0486" id="Q8IWI6" refType="identity" refTypeAc="MI:0356"/>
          <secondaryRef db="uniprotkb" dbAc="MI:0486" id="Q8IWI6" refType="identity" refTypeAc="MI:0356"/>
          <secondaryRef db="uniprotkb" dbAc="MI:0486" id="Q8IWI6" refType="identity" refTypeAc="MI:0356"/>
          <secondaryRef db="uniprotkb" dbAc="MI:0486" id="RING3-like protein" refType="identity" refTypeAc="MI:0356"/>
          <secondaryRef db="uniprotkb" dbAc="MI:0486" id="RING3-like protein" refType="identity" refTypeAc="MI:0356"/>
          <secondaryRef db="uniprotkb" dbAc="MI:0486" id="RING3-like protein" refType="identity" refTypeAc="MI:0356"/>
          <secondaryRef db="BLAST_KEGG_NAME_SYNONYM" dbAc="MI:9999" id="SPGF21" refType="identity" refTypeAc="MI:0356"/>
          <secondaryRef db="ensembl" dbAc="MI:0476" id="UPI000013D0E1" refType="identity" refTypeAc="MI:0356"/>
          <secondaryRef db="ensembl" dbAc="MI:0476" id="UPI000022B087" refType="identity" refTypeAc="MI:0356"/>
          <secondaryRef db="ensembl" dbAc="MI:0476" id="UPI000059D006" refType="identity" refTypeAc="MI:0356"/>
          <secondaryRef db="ensembl" dbAc="MI:0476" id="UPI000059D007" refType="identity" refTypeAc="MI:0356"/>
          <secondaryRef db="ensembl" dbAc="MI:0476" id="UPI000059D008" refType="identity" refTypeAc="MI:0356"/>
          <secondaryRef db="ensembl" dbAc="MI:0476" id="UPI000161142D" refType="identity" refTypeAc="MI:0356"/>
          <secondaryRef db="ensembl" dbAc="MI:0476" id="UPI000161142E" refType="identity" refTypeAc="MI:0356"/>
          <secondaryRef db="ensembl" dbAc="MI:0476" id="UPI000161142F" refType="identity" refTypeAc="MI:0356"/>
          <secondaryRef db="ensembl" dbAc="MI:0476" id="UPI0001611430" refType="identity" refTypeAc="MI:0356"/>
          <secondaryRef db="ensembl" dbAc="MI:0476" id="UPI0001611431" refType="identity" refTypeAc="MI:0356"/>
          <secondaryRef db="ensembl" dbAc="MI:0476" id="UPI000206505C" refType="identity" refTypeAc="MI:0356"/>
          <secondaryRef db="ensembl" dbAc="MI:0476" id="UPI00020CDFB9" refType="identity" refTypeAc="MI:0356"/>
          <secondaryRef db="ensembl" dbAc="MI:0476" id="UPI00020CDFBA" refType="identity" refTypeAc="MI:0356"/>
          <secondaryRef db="ensembl" dbAc="MI:0476" id="UPI000292A27D" refType="identity" refTypeAc="MI:0356"/>
          <secondaryRef db="refseq" dbAc="MI:0481" id="XM_006710853.3" refType="identity" refTypeAc="MI:0356"/>
          <secondaryRef db="refseq" dbAc="MI:0481" id="XM_006710854.3" refType="identity" refTypeAc="MI:0356"/>
          <secondaryRef db="refseq" dbAc="MI:0481" id="XM_006710855.3" refType="identity" refTypeAc="MI:0356"/>
          <secondaryRef db="refseq" dbAc="MI:0481" id="XM_006710856.3" refType="identity" refTypeAc="MI:0356"/>
          <secondaryRef db="refseq" dbAc="MI:0481" id="XM_006710857.3" refType="identity" refTypeAc="MI:0356"/>
          <secondaryRef db="refseq" dbAc="MI:0481" id="XM_006710858" refType="identity" refTypeAc="MI:0356"/>
          <secondaryRef db="refseq" dbAc="MI:0481" id="XM_006710858.1" refType="identity" refTypeAc="MI:0356"/>
          <secondaryRef db="refseq" dbAc="MI:0481" id="XM_011542032.2" refType="identity" refTypeAc="MI:0356"/>
          <secondaryRef db="refseq" dbAc="MI:0481" id="XM_011542033.2" refType="identity" refTypeAc="MI:0356"/>
          <secondaryRef db="refseq" dbAc="MI:0481" id="XM_011542034.2" refType="identity" refTypeAc="MI:0356"/>
          <secondaryRef db="refseq" dbAc="MI:0481" id="XM_011542035.2" refType="identity" refTypeAc="MI:0356"/>
          <secondaryRef db="refseq" dbAc="MI:0481" id="XM_011542036.2" refType="identity" refTypeAc="MI:0356"/>
          <secondaryRef db="refseq" dbAc="MI:0481" id="XP_005271208" refType="identity" refTypeAc="MI:0356"/>
          <secondaryRef db="refseq" dbAc="MI:0481" id="XP_005271208.1" refType="identity" refTypeAc="MI:0356"/>
          <secondaryRef db="refseq" dbAc="MI:0481" id="XP_006710916" refType="identity" refTypeAc="MI:0356"/>
          <secondaryRef db="refseq" dbAc="MI:0481" id="XP_006710916.1" refType="identity" refTypeAc="MI:0356"/>
          <secondaryRef db="refseq" dbAc="MI:0481" id="XP_006710916.1" refType="identity" refTypeAc="MI:0356"/>
          <secondaryRef db="refseq" dbAc="MI:0481" id="XP_006710916.1" refType="identity" refTypeAc="MI:0356"/>
          <secondaryRef db="refseq" dbAc="MI:0481" id="XP_006710916.1" refType="identity" refTypeAc="MI:0356"/>
          <secondaryRef db="refseq" dbAc="MI:0481" id="XP_006710917" refType="identity" refTypeAc="MI:0356"/>
          <secondaryRef db="refseq" dbAc="MI:0481" id="XP_006710917.1" refType="identity" refTypeAc="MI:0356"/>
          <secondaryRef db="refseq" dbAc="MI:0481" id="XP_006710917.1" refType="identity" refTypeAc="MI:0356"/>
          <secondaryRef db="refseq" dbAc="MI:0481" id="XP_006710917.1" refType="identity" refTypeAc="MI:0356"/>
          <secondaryRef db="refseq" dbAc="MI:0481" id="XP_006710917.1" refType="identity" refTypeAc="MI:0356"/>
          <secondaryRef db="refseq" dbAc="MI:0481" id="XP_006710918" refType="identity" refTypeAc="MI:0356"/>
          <secondaryRef db="refseq" dbAc="MI:0481" id="XP_006710918.1" refType="identity" refTypeAc="MI:0356"/>
          <secondaryRef db="refseq" dbAc="MI:0481" id="XP_006710918.1" refType="identity" refTypeAc="MI:0356"/>
          <secondaryRef db="refseq" dbAc="MI:0481" id="XP_006710918.1" refType="identity" refTypeAc="MI:0356"/>
          <secondaryRef db="refseq" dbAc="MI:0481" id="XP_006710918.1" refType="identity" refTypeAc="MI:0356"/>
          <secondaryRef db="refseq" dbAc="MI:0481" id="XP_006710919" refType="identity" refTypeAc="MI:0356"/>
          <secondaryRef db="refseq" dbAc="MI:0481" id="XP_006710919.1" refType="identity" refTypeAc="MI:0356"/>
          <secondaryRef db="refseq" dbAc="MI:0481" id="XP_006710919.1" refType="identity" refTypeAc="MI:0356"/>
          <secondaryRef db="refseq" dbAc="MI:0481" id="XP_006710919.1" refType="identity" refTypeAc="MI:0356"/>
          <secondaryRef db="refseq" dbAc="MI:0481" id="XP_006710919.1" refType="identity" refTypeAc="MI:0356"/>
          <secondaryRef db="refseq" dbAc="MI:0481" id="XP_006710920" refType="identity" refTypeAc="MI:0356"/>
          <secondaryRef db="refseq" dbAc="MI:0481" id="XP_006710920.1" refType="identity" refTypeAc="MI:0356"/>
          <secondaryRef db="refseq" dbAc="MI:0481" id="XP_006710920.1" refType="identity" refTypeAc="MI:0356"/>
          <secondaryRef db="refseq" dbAc="MI:0481" id="XP_006710920.1" refType="identity" refTypeAc="MI:0356"/>
          <secondaryRef db="refseq" dbAc="MI:0481" id="XP_006710920.1" refType="identity" refTypeAc="MI:0356"/>
          <secondaryRef db="refseq" dbAc="MI:0481" id="XP_006710921" refType="identity" refTypeAc="MI:0356"/>
          <secondaryRef db="refseq" dbAc="MI:0481" id="XP_006710921.1" refType="identity" refTypeAc="MI:0356"/>
          <secondaryRef db="refseq" dbAc="MI:0481" id="XP_011540334.1" refType="identity" refTypeAc="MI:0356"/>
          <secondaryRef db="refseq" dbAc="MI:0481" id="XP_011540334.1" refType="identity" refTypeAc="MI:0356"/>
          <secondaryRef db="refseq" dbAc="MI:0481" id="XP_011540334.1" refType="identity" refTypeAc="MI:0356"/>
          <secondaryRef db="refseq" dbAc="MI:0481" id="XP_011540335.1" refType="identity" refTypeAc="MI:0356"/>
          <secondaryRef db="refseq" dbAc="MI:0481" id="XP_011540335.1" refType="identity" refTypeAc="MI:0356"/>
          <secondaryRef db="refseq" dbAc="MI:0481" id="XP_011540335.1" refType="identity" refTypeAc="MI:0356"/>
          <secondaryRef db="refseq" dbAc="MI:0481" id="XP_011540336.1" refType="identity" refTypeAc="MI:0356"/>
          <secondaryRef db="refseq" dbAc="MI:0481" id="XP_011540336.1" refType="identity" refTypeAc="MI:0356"/>
          <secondaryRef db="refseq" dbAc="MI:0481" id="XP_011540336.1" refType="identity" refTypeAc="MI:0356"/>
          <secondaryRef db="refseq" dbAc="MI:0481" id="XP_011540337.1" refType="identity" refTypeAc="MI:0356"/>
          <secondaryRef db="refseq" dbAc="MI:0481" id="XP_011540337.1" refType="identity" refTypeAc="MI:0356"/>
          <secondaryRef db="refseq" dbAc="MI:0481" id="XP_011540337.1" refType="identity" refTypeAc="MI:0356"/>
          <secondaryRef db="refseq" dbAc="MI:0481" id="XP_011540338.1" refType="identity" refTypeAc="MI:0356"/>
          <secondaryRef db="refseq" dbAc="MI:0481" id="XP_011540338.1" refType="identity" refTypeAc="MI:0356"/>
          <secondaryRef db="refseq" dbAc="MI:0481" id="XP_011540338.1" refType="identity" refTypeAc="MI:0356"/>
          <secondaryRef db="ensembl" dbAc="MI:0476" id="bromodomain testis associated" refType="identity" refTypeAc="MI:0356"/>
          <secondaryRef db="ensembl" dbAc="MI:0476" id="bromodomain, testis-specific" refType="identity" refTypeAc="MI:0356"/>
          <secondaryRef db="ensembl" dbAc="MI:0476" id="bromodomain, testis-specific" refType="identity" refTypeAc="MI:0356"/>
          <secondaryRef db="ensembl" dbAc="MI:0476" id="cancer/testis antigen 9" refType="identity" refTypeAc="MI:0356"/>
          <secondaryRef db="BLAST_KEGG_KEGGID" dbAc="MI:9999" id="hsa:676" refType="identity" refTypeAc="MI:0356"/>
          <secondaryRef db="ensembl" dbAc="MI:0476" id="uc001dok.4" refType="identity" refTypeAc="MI:0356"/>
          <secondaryRef db="ensembl" dbAc="MI:0476" id="uc001dol.4" refType="identity" refTypeAc="MI:0356"/>
          <secondaryRef db="uniprotkb" dbAc="MI:0486" id="uc001dol.5" refType="identity" refTypeAc="MI:0356"/>
          <secondaryRef db="ensembl" dbAc="MI:0476" id="uc001dol.5" refType="identity" refTypeAc="MI:0356"/>
          <secondaryRef db="uniprotkb" dbAc="MI:0486" id="uc001dol.5" refType="identity" refTypeAc="MI:0356"/>
          <secondaryRef db="uniprotkb" dbAc="MI:0486" id="uc001dol.5" refType="identity" refTypeAc="MI:0356"/>
          <secondaryRef db="ensembl" dbAc="MI:0476" id="uc001dom.4" refType="identity" refTypeAc="MI:0356"/>
          <secondaryRef db="ensembl" dbAc="MI:0476" id="uc009wdf.3" refType="identity" refTypeAc="MI:0356"/>
          <secondaryRef db="ensembl" dbAc="MI:0476" id="uc010osz.2" refType="identity" refTypeAc="MI:0356"/>
          <secondaryRef db="ensembl" dbAc="MI:0476" id="uc010ota.2" refType="identity" refTypeAc="MI:0356"/>
        </xref>
        <interactorType>
          <names>
            <shortLabel>protein</shortLabel>
            <fullName>protein</fullName>
          </names>
          <xref>
            <primaryRef db="psi-mi" dbAc="MI:0488" id="MI:0326" refType="identity" refTypeAc="MI:0356"/>
          </xref>
        </interactorType>
      </interactor>
      <interactor id="103">
        <names>
          <shortLabel>BRD1</shortLabel>
          <fullName>Bromodomain-containing protein 1; Component of the MOZ/MORF complex which has a histone H3 acetyltransferase activity; Bromodomain containing</fullName>
        </names>
        <xref>
        <primaryRef db="refseq" dbAc="MI:0481" id="ENSP00000216267" refType="identity" refTypeAc="MI:0356"/>
          <secondaryRef db="BLAST_KEGG_GENEID" dbAc="MI:9999" id="23774" refType="identity" refTypeAc="MI:0356"/>
          <secondaryRef db="uniprotkb" dbAc="MI:0486" id="23774" refType="identity" refTypeAc="MI:0356"/>
          <secondaryRef db="ensembl" dbAc="MI:0476" id="23774" refType="identity" refTypeAc="MI:0356"/>
          <secondaryRef db="ensembl" dbAc="MI:0476" id="23774" refType="identity" refTypeAc="MI:0356"/>
          <secondaryRef db="uniprotkb" dbAc="MI:0486" id="23774" refType="identity" refTypeAc="MI:0356"/>
          <secondaryRef db="uniprotkb" dbAc="MI:0486" id="23774" refType="identity" refTypeAc="MI:0356"/>
          <secondaryRef db="uniprotkb" dbAc="MI:0486" id="2KU3" refType="identity" refTypeAc="MI:0356"/>
          <secondaryRef db="uniprotkb" dbAc="MI:0486" id="2KU3" refType="identity" refTypeAc="MI:0356"/>
          <secondaryRef db="ensembl" dbAc="MI:0476" id="2KU3" refType="identity" refTypeAc="MI:0356"/>
          <secondaryRef db="uniprotkb" dbAc="MI:0486" id="2KU3" refType="identity" refTypeAc="MI:0356"/>
          <secondaryRef db="uniprotkb" dbAc="MI:0486" id="2L43" refType="identity" refTypeAc="MI:0356"/>
          <secondaryRef db="uniprotkb" dbAc="MI:0486" id="2L43" refType="identity" refTypeAc="MI:0356"/>
          <secondaryRef db="ensembl" dbAc="MI:0476" id="2L43" refType="identity" refTypeAc="MI:0356"/>
          <secondaryRef db="uniprotkb" dbAc="MI:0486" id="2L43" refType="identity" refTypeAc="MI:0356"/>
          <secondaryRef db="uniprotkb" dbAc="MI:0486" id="2LQ6" refType="identity" refTypeAc="MI:0356"/>
          <secondaryRef db="uniprotkb" dbAc="MI:0486" id="2LQ6" refType="identity" refTypeAc="MI:0356"/>
          <secondaryRef db="ensembl" dbAc="MI:0476" id="2LQ6" refType="identity" refTypeAc="MI:0356"/>
          <secondaryRef db="uniprotkb" dbAc="MI:0486" id="2LQ6" refType="identity" refTypeAc="MI:0356"/>
          <secondaryRef db="uniprotkb" dbAc="MI:0486" id="3LYI" refType="identity" refTypeAc="MI:0356"/>
          <secondaryRef db="uniprotkb" dbAc="MI:0486" id="3LYI" refType="identity" refTypeAc="MI:0356"/>
          <secondaryRef db="ensembl" dbAc="MI:0476" id="3LYI" refType="identity" refTypeAc="MI:0356"/>
          <secondaryRef db="uniprotkb" dbAc="MI:0486" id="3LYI" refType="identity" refTypeAc="MI:0356"/>
          <secondaryRef db="uniprotkb" dbAc="MI:0486" id="3RCW" refType="identity" refTypeAc="MI:0356"/>
          <secondaryRef db="uniprotkb" dbAc="MI:0486" id="3RCW" refType="identity" refTypeAc="MI:0356"/>
          <secondaryRef db="ensembl" dbAc="MI:0476" id="3RCW" refType="identity" refTypeAc="MI:0356"/>
          <secondaryRef db="uniprotkb" dbAc="MI:0486" id="3RCW" refType="identity" refTypeAc="MI:0356"/>
          <secondaryRef db="uniprotkb" dbAc="MI:0486" id="4Z02" refType="identity" refTypeAc="MI:0356"/>
          <secondaryRef db="uniprotkb" dbAc="MI:0486" id="4Z02" refType="identity" refTypeAc="MI:0356"/>
          <secondaryRef db="uniprotkb" dbAc="MI:0486" id="4Z02" refType="identity" refTypeAc="MI:0356"/>
          <secondaryRef db="uniprotkb" dbAc="MI:0486" id="5AME" refType="identity" refTypeAc="MI:0356"/>
          <secondaryRef db="uniprotkb" dbAc="MI:0486" id="5AME" refType="identity" refTypeAc="MI:0356"/>
          <secondaryRef db="uniprotkb" dbAc="MI:0486" id="5AME" refType="identity" refTypeAc="MI:0356"/>
          <secondaryRef db="uniprotkb" dbAc="MI:0486" id="5AMF" refType="identity" refTypeAc="MI:0356"/>
          <secondaryRef db="uniprotkb" dbAc="MI:0486" id="5AMF" refType="identity" refTypeAc="MI:0356"/>
          <secondaryRef db="uniprotkb" dbAc="MI:0486" id="5AMF" refType="identity" refTypeAc="MI:0356"/>
          <secondaryRef db="uniprotkb" dbAc="MI:0486" id="5FG6" refType="identity" refTypeAc="MI:0356"/>
          <secondaryRef db="uniprotkb" dbAc="MI:0486" id="5FG6" refType="identity" refTypeAc="MI:0356"/>
          <secondaryRef db="uniprotkb" dbAc="MI:0486" id="5FG6" refType="identity" refTypeAc="MI:0356"/>
          <secondaryRef db="uniprotkb" dbAc="MI:0486" id="5GK9" refType="identity" refTypeAc="MI:0356"/>
          <secondaryRef db="uniprotkb" dbAc="MI:0486" id="5GK9" refType="identity" refTypeAc="MI:0356"/>
          <secondaryRef db="uniprotkb" dbAc="MI:0486" id="5GK9" refType="identity" refTypeAc="MI:0356"/>
          <secondaryRef db="uniprotkb" dbAc="MI:0486" id="5N49" refType="identity" refTypeAc="MI:0356"/>
          <secondaryRef db="uniprotkb" dbAc="MI:0486" id="5N49" refType="identity" refTypeAc="MI:0356"/>
          <secondaryRef db="uniprotkb" dbAc="MI:0486" id="5N49" refType="identity" refTypeAc="MI:0356"/>
          <secondaryRef db="uniprotkb" dbAc="MI:0486" id="5PNX" refType="identity" refTypeAc="MI:0356"/>
          <secondaryRef db="uniprotkb" dbAc="MI:0486" id="5PNX" refType="identity" refTypeAc="MI:0356"/>
          <secondaryRef db="uniprotkb" dbAc="MI:0486" id="5PNX" refType="identity" refTypeAc="MI:0356"/>
          <secondaryRef db="uniprotkb" dbAc="MI:0486" id="5PNY" refType="identity" refTypeAc="MI:0356"/>
          <secondaryRef db="uniprotkb" dbAc="MI:0486" id="5PNY" refType="identity" refTypeAc="MI:0356"/>
          <secondaryRef db="uniprotkb" dbAc="MI:0486" id="5PNY" refType="identity" refTypeAc="MI:0356"/>
          <secondaryRef db="uniprotkb" dbAc="MI:0486" id="5PNZ" refType="identity" refTypeAc="MI:0356"/>
          <secondaryRef db="uniprotkb" dbAc="MI:0486" id="5PNZ" refType="identity" refTypeAc="MI:0356"/>
          <secondaryRef db="uniprotkb" dbAc="MI:0486" id="5PNZ" refType="identity" refTypeAc="MI:0356"/>
          <secondaryRef db="uniprotkb" dbAc="MI:0486" id="5PO0" refType="identity" refTypeAc="MI:0356"/>
          <secondaryRef db="uniprotkb" dbAc="MI:0486" id="5PO0" refType="identity" refTypeAc="MI:0356"/>
          <secondaryRef db="uniprotkb" dbAc="MI:0486" id="5PO0" refType="identity" refTypeAc="MI:0356"/>
          <secondaryRef db="uniprotkb" dbAc="MI:0486" id="5PO1" refType="identity" refTypeAc="MI:0356"/>
          <secondaryRef db="uniprotkb" dbAc="MI:0486" id="5PO1" refType="identity" refTypeAc="MI:0356"/>
          <secondaryRef db="uniprotkb" dbAc="MI:0486" id="5PO1" refType="identity" refTypeAc="MI:0356"/>
          <secondaryRef db="uniprotkb" dbAc="MI:0486" id="5PO2" refType="identity" refTypeAc="MI:0356"/>
          <secondaryRef db="uniprotkb" dbAc="MI:0486" id="5PO2" refType="identity" refTypeAc="MI:0356"/>
          <secondaryRef db="uniprotkb" dbAc="MI:0486" id="5PO2" refType="identity" refTypeAc="MI:0356"/>
          <secondaryRef db="uniprotkb" dbAc="MI:0486" id="5PO3" refType="identity" refTypeAc="MI:0356"/>
          <secondaryRef db="uniprotkb" dbAc="MI:0486" id="5PO3" refType="identity" refTypeAc="MI:0356"/>
          <secondaryRef db="uniprotkb" dbAc="MI:0486" id="5PO3" refType="identity" refTypeAc="MI:0356"/>
          <secondaryRef db="uniprotkb" dbAc="MI:0486" id="5PO4" refType="identity" refTypeAc="MI:0356"/>
          <secondaryRef db="uniprotkb" dbAc="MI:0486" id="5PO4" refType="identity" refTypeAc="MI:0356"/>
          <secondaryRef db="uniprotkb" dbAc="MI:0486" id="5PO4" refType="identity" refTypeAc="MI:0356"/>
          <secondaryRef db="uniprotkb" dbAc="MI:0486" id="5PO5" refType="identity" refTypeAc="MI:0356"/>
          <secondaryRef db="uniprotkb" dbAc="MI:0486" id="5PO5" refType="identity" refTypeAc="MI:0356"/>
          <secondaryRef db="uniprotkb" dbAc="MI:0486" id="5PO5" refType="identity" refTypeAc="MI:0356"/>
          <secondaryRef db="uniprotkb" dbAc="MI:0486" id="5PO6" refType="identity" refTypeAc="MI:0356"/>
          <secondaryRef db="uniprotkb" dbAc="MI:0486" id="5PO6" refType="identity" refTypeAc="MI:0356"/>
          <secondaryRef db="uniprotkb" dbAc="MI:0486" id="5PO6" refType="identity" refTypeAc="MI:0356"/>
          <secondaryRef db="uniprotkb" dbAc="MI:0486" id="5PO7" refType="identity" refTypeAc="MI:0356"/>
          <secondaryRef db="uniprotkb" dbAc="MI:0486" id="5PO7" refType="identity" refTypeAc="MI:0356"/>
          <secondaryRef db="uniprotkb" dbAc="MI:0486" id="5PO7" refType="identity" refTypeAc="MI:0356"/>
          <secondaryRef db="uniprotkb" dbAc="MI:0486" id="5PO8" refType="identity" refTypeAc="MI:0356"/>
          <secondaryRef db="uniprotkb" dbAc="MI:0486" id="5PO8" refType="identity" refTypeAc="MI:0356"/>
          <secondaryRef db="uniprotkb" dbAc="MI:0486" id="5PO8" refType="identity" refTypeAc="MI:0356"/>
          <secondaryRef db="uniprotkb" dbAc="MI:0486" id="5PO9" refType="identity" refTypeAc="MI:0356"/>
          <secondaryRef db="uniprotkb" dbAc="MI:0486" id="5PO9" refType="identity" refTypeAc="MI:0356"/>
          <secondaryRef db="uniprotkb" dbAc="MI:0486" id="5PO9" refType="identity" refTypeAc="MI:0356"/>
          <secondaryRef db="uniprotkb" dbAc="MI:0486" id="5POA" refType="identity" refTypeAc="MI:0356"/>
          <secondaryRef db="uniprotkb" dbAc="MI:0486" id="5POA" refType="identity" refTypeAc="MI:0356"/>
          <secondaryRef db="uniprotkb" dbAc="MI:0486" id="5POA" refType="identity" refTypeAc="MI:0356"/>
          <secondaryRef db="uniprotkb" dbAc="MI:0486" id="5POB" refType="identity" refTypeAc="MI:0356"/>
          <secondaryRef db="uniprotkb" dbAc="MI:0486" id="5POB" refType="identity" refTypeAc="MI:0356"/>
          <secondaryRef db="uniprotkb" dbAc="MI:0486" id="5POB" refType="identity" refTypeAc="MI:0356"/>
          <secondaryRef db="uniprotkb" dbAc="MI:0486" id="5POC" refType="identity" refTypeAc="MI:0356"/>
          <secondaryRef db="uniprotkb" dbAc="MI:0486" id="5POC" refType="identity" refTypeAc="MI:0356"/>
          <secondaryRef db="uniprotkb" dbAc="MI:0486" id="5POC" refType="identity" refTypeAc="MI:0356"/>
          <secondaryRef db="uniprotkb" dbAc="MI:0486" id="5POD" refType="identity" refTypeAc="MI:0356"/>
          <secondaryRef db="uniprotkb" dbAc="MI:0486" id="5POD" refType="identity" refTypeAc="MI:0356"/>
          <secondaryRef db="uniprotkb" dbAc="MI:0486" id="5POD" refType="identity" refTypeAc="MI:0356"/>
          <secondaryRef db="uniprotkb" dbAc="MI:0486" id="5POE" refType="identity" refTypeAc="MI:0356"/>
          <secondaryRef db="uniprotkb" dbAc="MI:0486" id="5POE" refType="identity" refTypeAc="MI:0356"/>
          <secondaryRef db="uniprotkb" dbAc="MI:0486" id="5POE" refType="identity" refTypeAc="MI:0356"/>
          <secondaryRef db="uniprotkb" dbAc="MI:0486" id="5POF" refType="identity" refTypeAc="MI:0356"/>
          <secondaryRef db="uniprotkb" dbAc="MI:0486" id="5POF" refType="identity" refTypeAc="MI:0356"/>
          <secondaryRef db="uniprotkb" dbAc="MI:0486" id="5POF" refType="identity" refTypeAc="MI:0356"/>
          <secondaryRef db="uniprotkb" dbAc="MI:0486" id="5POG" refType="identity" refTypeAc="MI:0356"/>
          <secondaryRef db="uniprotkb" dbAc="MI:0486" id="5POG" refType="identity" refTypeAc="MI:0356"/>
          <secondaryRef db="uniprotkb" dbAc="MI:0486" id="5POG" refType="identity" refTypeAc="MI:0356"/>
          <secondaryRef db="uniprotkb" dbAc="MI:0486" id="5POH" refType="identity" refTypeAc="MI:0356"/>
          <secondaryRef db="uniprotkb" dbAc="MI:0486" id="5POH" refType="identity" refTypeAc="MI:0356"/>
          <secondaryRef db="uniprotkb" dbAc="MI:0486" id="5POH" refType="identity" refTypeAc="MI:0356"/>
          <secondaryRef db="uniprotkb" dbAc="MI:0486" id="5POI" refType="identity" refTypeAc="MI:0356"/>
          <secondaryRef db="uniprotkb" dbAc="MI:0486" id="5POI" refType="identity" refTypeAc="MI:0356"/>
          <secondaryRef db="uniprotkb" dbAc="MI:0486" id="5POI" refType="identity" refTypeAc="MI:0356"/>
          <secondaryRef db="uniprotkb" dbAc="MI:0486" id="5POJ" refType="identity" refTypeAc="MI:0356"/>
          <secondaryRef db="uniprotkb" dbAc="MI:0486" id="5POJ" refType="identity" refTypeAc="MI:0356"/>
          <secondaryRef db="uniprotkb" dbAc="MI:0486" id="5POJ" refType="identity" refTypeAc="MI:0356"/>
          <secondaryRef db="uniprotkb" dbAc="MI:0486" id="5POK" refType="identity" refTypeAc="MI:0356"/>
          <secondaryRef db="uniprotkb" dbAc="MI:0486" id="5POK" refType="identity" refTypeAc="MI:0356"/>
          <secondaryRef db="uniprotkb" dbAc="MI:0486" id="5POK" refType="identity" refTypeAc="MI:0356"/>
          <secondaryRef db="uniprotkb" dbAc="MI:0486" id="5POL" refType="identity" refTypeAc="MI:0356"/>
          <secondaryRef db="uniprotkb" dbAc="MI:0486" id="5POL" refType="identity" refTypeAc="MI:0356"/>
          <secondaryRef db="uniprotkb" dbAc="MI:0486" id="5POL" refType="identity" refTypeAc="MI:0356"/>
          <secondaryRef db="uniprotkb" dbAc="MI:0486" id="5POM" refType="identity" refTypeAc="MI:0356"/>
          <secondaryRef db="uniprotkb" dbAc="MI:0486" id="5POM" refType="identity" refTypeAc="MI:0356"/>
          <secondaryRef db="uniprotkb" dbAc="MI:0486" id="5POM" refType="identity" refTypeAc="MI:0356"/>
          <secondaryRef db="uniprotkb" dbAc="MI:0486" id="5PON" refType="identity" refTypeAc="MI:0356"/>
          <secondaryRef db="uniprotkb" dbAc="MI:0486" id="5PON" refType="identity" refTypeAc="MI:0356"/>
          <secondaryRef db="uniprotkb" dbAc="MI:0486" id="5PON" refType="identity" refTypeAc="MI:0356"/>
          <secondaryRef db="uniprotkb" dbAc="MI:0486" id="5POO" refType="identity" refTypeAc="MI:0356"/>
          <secondaryRef db="uniprotkb" dbAc="MI:0486" id="5POO" refType="identity" refTypeAc="MI:0356"/>
          <secondaryRef db="uniprotkb" dbAc="MI:0486" id="5POO" refType="identity" refTypeAc="MI:0356"/>
          <secondaryRef db="uniprotkb" dbAc="MI:0486" id="5POP" refType="identity" refTypeAc="MI:0356"/>
          <secondaryRef db="uniprotkb" dbAc="MI:0486" id="5POP" refType="identity" refTypeAc="MI:0356"/>
          <secondaryRef db="uniprotkb" dbAc="MI:0486" id="5POP" refType="identity" refTypeAc="MI:0356"/>
          <secondaryRef db="uniprotkb" dbAc="MI:0486" id="5POQ" refType="identity" refTypeAc="MI:0356"/>
          <secondaryRef db="uniprotkb" dbAc="MI:0486" id="5POQ" refType="identity" refTypeAc="MI:0356"/>
          <secondaryRef db="uniprotkb" dbAc="MI:0486" id="5POQ" refType="identity" refTypeAc="MI:0356"/>
          <secondaryRef db="uniprotkb" dbAc="MI:0486" id="5POR" refType="identity" refTypeAc="MI:0356"/>
          <secondaryRef db="uniprotkb" dbAc="MI:0486" id="5POR" refType="identity" refTypeAc="MI:0356"/>
          <secondaryRef db="uniprotkb" dbAc="MI:0486" id="5POR" refType="identity" refTypeAc="MI:0356"/>
          <secondaryRef db="uniprotkb" dbAc="MI:0486" id="5POS" refType="identity" refTypeAc="MI:0356"/>
          <secondaryRef db="uniprotkb" dbAc="MI:0486" id="5POS" refType="identity" refTypeAc="MI:0356"/>
          <secondaryRef db="uniprotkb" dbAc="MI:0486" id="5POS" refType="identity" refTypeAc="MI:0356"/>
          <secondaryRef db="uniprotkb" dbAc="MI:0486" id="5POT" refType="identity" refTypeAc="MI:0356"/>
          <secondaryRef db="uniprotkb" dbAc="MI:0486" id="5POT" refType="identity" refTypeAc="MI:0356"/>
          <secondaryRef db="uniprotkb" dbAc="MI:0486" id="5POT" refType="identity" refTypeAc="MI:0356"/>
          <secondaryRef db="uniprotkb" dbAc="MI:0486" id="5POU" refType="identity" refTypeAc="MI:0356"/>
          <secondaryRef db="uniprotkb" dbAc="MI:0486" id="5POU" refType="identity" refTypeAc="MI:0356"/>
          <secondaryRef db="uniprotkb" dbAc="MI:0486" id="5POU" refType="identity" refTypeAc="MI:0356"/>
          <secondaryRef db="uniprotkb" dbAc="MI:0486" id="5POV" refType="identity" refTypeAc="MI:0356"/>
          <secondaryRef db="uniprotkb" dbAc="MI:0486" id="5POV" refType="identity" refTypeAc="MI:0356"/>
          <secondaryRef db="uniprotkb" dbAc="MI:0486" id="5POV" refType="identity" refTypeAc="MI:0356"/>
          <secondaryRef db="uniprotkb" dbAc="MI:0486" id="5POW" refType="identity" refTypeAc="MI:0356"/>
          <secondaryRef db="uniprotkb" dbAc="MI:0486" id="5POW" refType="identity" refTypeAc="MI:0356"/>
          <secondaryRef db="uniprotkb" dbAc="MI:0486" id="5POW" refType="identity" refTypeAc="MI:0356"/>
          <secondaryRef db="uniprotkb" dbAc="MI:0486" id="5POX" refType="identity" refTypeAc="MI:0356"/>
          <secondaryRef db="uniprotkb" dbAc="MI:0486" id="5POX" refType="identity" refTypeAc="MI:0356"/>
          <secondaryRef db="uniprotkb" dbAc="MI:0486" id="5POX" refType="identity" refTypeAc="MI:0356"/>
          <secondaryRef db="uniprotkb" dbAc="MI:0486" id="5POY" refType="identity" refTypeAc="MI:0356"/>
          <secondaryRef db="uniprotkb" dbAc="MI:0486" id="5POY" refType="identity" refTypeAc="MI:0356"/>
          <secondaryRef db="uniprotkb" dbAc="MI:0486" id="5POY" refType="identity" refTypeAc="MI:0356"/>
          <secondaryRef db="uniprotkb" dbAc="MI:0486" id="5POZ" refType="identity" refTypeAc="MI:0356"/>
          <secondaryRef db="uniprotkb" dbAc="MI:0486" id="5POZ" refType="identity" refTypeAc="MI:0356"/>
          <secondaryRef db="uniprotkb" dbAc="MI:0486" id="5POZ" refType="identity" refTypeAc="MI:0356"/>
          <secondaryRef db="uniprotkb" dbAc="MI:0486" id="5PP0" refType="identity" refTypeAc="MI:0356"/>
          <secondaryRef db="uniprotkb" dbAc="MI:0486" id="5PP0" refType="identity" refTypeAc="MI:0356"/>
          <secondaryRef db="uniprotkb" dbAc="MI:0486" id="5PP0" refType="identity" refTypeAc="MI:0356"/>
          <secondaryRef db="uniprotkb" dbAc="MI:0486" id="5PP1" refType="identity" refTypeAc="MI:0356"/>
          <secondaryRef db="uniprotkb" dbAc="MI:0486" id="5PP1" refType="identity" refTypeAc="MI:0356"/>
          <secondaryRef db="uniprotkb" dbAc="MI:0486" id="5PP1" refType="identity" refTypeAc="MI:0356"/>
          <secondaryRef db="uniprotkb" dbAc="MI:0486" id="5PP2" refType="identity" refTypeAc="MI:0356"/>
          <secondaryRef db="uniprotkb" dbAc="MI:0486" id="5PP2" refType="identity" refTypeAc="MI:0356"/>
          <secondaryRef db="uniprotkb" dbAc="MI:0486" id="5PP2" refType="identity" refTypeAc="MI:0356"/>
          <secondaryRef db="uniprotkb" dbAc="MI:0486" id="5PP3" refType="identity" refTypeAc="MI:0356"/>
          <secondaryRef db="uniprotkb" dbAc="MI:0486" id="5PP3" refType="identity" refTypeAc="MI:0356"/>
          <secondaryRef db="uniprotkb" dbAc="MI:0486" id="5PP3" refType="identity" refTypeAc="MI:0356"/>
          <secondaryRef db="uniprotkb" dbAc="MI:0486" id="5PP4" refType="identity" refTypeAc="MI:0356"/>
          <secondaryRef db="uniprotkb" dbAc="MI:0486" id="5PP4" refType="identity" refTypeAc="MI:0356"/>
          <secondaryRef db="uniprotkb" dbAc="MI:0486" id="5PP4" refType="identity" refTypeAc="MI:0356"/>
          <secondaryRef db="uniprotkb" dbAc="MI:0486" id="5PP5" refType="identity" refTypeAc="MI:0356"/>
          <secondaryRef db="uniprotkb" dbAc="MI:0486" id="5PP5" refType="identity" refTypeAc="MI:0356"/>
          <secondaryRef db="uniprotkb" dbAc="MI:0486" id="5PP5" refType="identity" refTypeAc="MI:0356"/>
          <secondaryRef db="uniprotkb" dbAc="MI:0486" id="5PP6" refType="identity" refTypeAc="MI:0356"/>
          <secondaryRef db="uniprotkb" dbAc="MI:0486" id="5PP6" refType="identity" refTypeAc="MI:0356"/>
          <secondaryRef db="uniprotkb" dbAc="MI:0486" id="5PP6" refType="identity" refTypeAc="MI:0356"/>
          <secondaryRef db="uniprotkb" dbAc="MI:0486" id="5PP7" refType="identity" refTypeAc="MI:0356"/>
          <secondaryRef db="uniprotkb" dbAc="MI:0486" id="5PP7" refType="identity" refTypeAc="MI:0356"/>
          <secondaryRef db="uniprotkb" dbAc="MI:0486" id="5PP7" refType="identity" refTypeAc="MI:0356"/>
          <secondaryRef db="uniprotkb" dbAc="MI:0486" id="5PP8" refType="identity" refTypeAc="MI:0356"/>
          <secondaryRef db="uniprotkb" dbAc="MI:0486" id="5PQ6" refType="identity" refTypeAc="MI:0356"/>
          <secondaryRef db="uniprotkb" dbAc="MI:0486" id="5PP8" refType="identity" refTypeAc="MI:0356"/>
          <secondaryRef db="uniprotkb" dbAc="MI:0486" id="5PP8" refType="identity" refTypeAc="MI:0356"/>
          <secondaryRef db="uniprotkb" dbAc="MI:0486" id="5PP9" refType="identity" refTypeAc="MI:0356"/>
          <secondaryRef db="uniprotkb" dbAc="MI:0486" id="5PP9" refType="identity" refTypeAc="MI:0356"/>
          <secondaryRef db="uniprotkb" dbAc="MI:0486" id="5PP9" refType="identity" refTypeAc="MI:0356"/>
          <secondaryRef db="uniprotkb" dbAc="MI:0486" id="5PPA" refType="identity" refTypeAc="MI:0356"/>
          <secondaryRef db="uniprotkb" dbAc="MI:0486" id="5PPA" refType="identity" refTypeAc="MI:0356"/>
          <secondaryRef db="uniprotkb" dbAc="MI:0486" id="5PPA" refType="identity" refTypeAc="MI:0356"/>
          <secondaryRef db="uniprotkb" dbAc="MI:0486" id="5PPB" refType="identity" refTypeAc="MI:0356"/>
          <secondaryRef db="uniprotkb" dbAc="MI:0486" id="5PPB" refType="identity" refTypeAc="MI:0356"/>
          <secondaryRef db="uniprotkb" dbAc="MI:0486" id="5PPB" refType="identity" refTypeAc="MI:0356"/>
          <secondaryRef db="uniprotkb" dbAc="MI:0486" id="5PPC" refType="identity" refTypeAc="MI:0356"/>
          <secondaryRef db="uniprotkb" dbAc="MI:0486" id="5PPC" refType="identity" refTypeAc="MI:0356"/>
          <secondaryRef db="uniprotkb" dbAc="MI:0486" id="5PPC" refType="identity" refTypeAc="MI:0356"/>
          <secondaryRef db="uniprotkb" dbAc="MI:0486" id="5PPD" refType="identity" refTypeAc="MI:0356"/>
          <secondaryRef db="uniprotkb" dbAc="MI:0486" id="5PPD" refType="identity" refTypeAc="MI:0356"/>
          <secondaryRef db="uniprotkb" dbAc="MI:0486" id="5PPD" refType="identity" refTypeAc="MI:0356"/>
          <secondaryRef db="uniprotkb" dbAc="MI:0486" id="5PPE" refType="identity" refTypeAc="MI:0356"/>
          <secondaryRef db="uniprotkb" dbAc="MI:0486" id="5PPE" refType="identity" refTypeAc="MI:0356"/>
          <secondaryRef db="uniprotkb" dbAc="MI:0486" id="5PPE" refType="identity" refTypeAc="MI:0356"/>
          <secondaryRef db="uniprotkb" dbAc="MI:0486" id="5PPF" refType="identity" refTypeAc="MI:0356"/>
          <secondaryRef db="uniprotkb" dbAc="MI:0486" id="5PPF" refType="identity" refTypeAc="MI:0356"/>
          <secondaryRef db="uniprotkb" dbAc="MI:0486" id="5PPF" refType="identity" refTypeAc="MI:0356"/>
          <secondaryRef db="uniprotkb" dbAc="MI:0486" id="5PPG" refType="identity" refTypeAc="MI:0356"/>
          <secondaryRef db="uniprotkb" dbAc="MI:0486" id="5PPG" refType="identity" refTypeAc="MI:0356"/>
          <secondaryRef db="uniprotkb" dbAc="MI:0486" id="5PPG" refType="identity" refTypeAc="MI:0356"/>
          <secondaryRef db="uniprotkb" dbAc="MI:0486" id="5PPH" refType="identity" refTypeAc="MI:0356"/>
          <secondaryRef db="uniprotkb" dbAc="MI:0486" id="5PPH" refType="identity" refTypeAc="MI:0356"/>
          <secondaryRef db="uniprotkb" dbAc="MI:0486" id="5PPH" refType="identity" refTypeAc="MI:0356"/>
          <secondaryRef db="uniprotkb" dbAc="MI:0486" id="5PPI" refType="identity" refTypeAc="MI:0356"/>
          <secondaryRef db="uniprotkb" dbAc="MI:0486" id="5PPI" refType="identity" refTypeAc="MI:0356"/>
          <secondaryRef db="uniprotkb" dbAc="MI:0486" id="5PPI" refType="identity" refTypeAc="MI:0356"/>
          <secondaryRef db="uniprotkb" dbAc="MI:0486" id="5PPJ" refType="identity" refTypeAc="MI:0356"/>
          <secondaryRef db="uniprotkb" dbAc="MI:0486" id="5PPJ" refType="identity" refTypeAc="MI:0356"/>
          <secondaryRef db="uniprotkb" dbAc="MI:0486" id="5PPJ" refType="identity" refTypeAc="MI:0356"/>
          <secondaryRef db="uniprotkb" dbAc="MI:0486" id="5PPK" refType="identity" refTypeAc="MI:0356"/>
          <secondaryRef db="uniprotkb" dbAc="MI:0486" id="5PPK" refType="identity" refTypeAc="MI:0356"/>
          <secondaryRef db="uniprotkb" dbAc="MI:0486" id="5PPK" refType="identity" refTypeAc="MI:0356"/>
          <secondaryRef db="uniprotkb" dbAc="MI:0486" id="5PPL" refType="identity" refTypeAc="MI:0356"/>
          <secondaryRef db="uniprotkb" dbAc="MI:0486" id="5PPL" refType="identity" refTypeAc="MI:0356"/>
          <secondaryRef db="uniprotkb" dbAc="MI:0486" id="5PPL" refType="identity" refTypeAc="MI:0356"/>
          <secondaryRef db="uniprotkb" dbAc="MI:0486" id="5PPM" refType="identity" refTypeAc="MI:0356"/>
          <secondaryRef db="uniprotkb" dbAc="MI:0486" id="5PPM" refType="identity" refTypeAc="MI:0356"/>
          <secondaryRef db="uniprotkb" dbAc="MI:0486" id="5PPM" refType="identity" refTypeAc="MI:0356"/>
          <secondaryRef db="uniprotkb" dbAc="MI:0486" id="5PPN" refType="identity" refTypeAc="MI:0356"/>
          <secondaryRef db="uniprotkb" dbAc="MI:0486" id="5PPN" refType="identity" refTypeAc="MI:0356"/>
          <secondaryRef db="uniprotkb" dbAc="MI:0486" id="5PPN" refType="identity" refTypeAc="MI:0356"/>
          <secondaryRef db="uniprotkb" dbAc="MI:0486" id="5PPO" refType="identity" refTypeAc="MI:0356"/>
          <secondaryRef db="uniprotkb" dbAc="MI:0486" id="5PPO" refType="identity" refTypeAc="MI:0356"/>
          <secondaryRef db="uniprotkb" dbAc="MI:0486" id="5PPO" refType="identity" refTypeAc="MI:0356"/>
          <secondaryRef db="uniprotkb" dbAc="MI:0486" id="5PPP" refType="identity" refTypeAc="MI:0356"/>
          <secondaryRef db="uniprotkb" dbAc="MI:0486" id="5PPP" refType="identity" refTypeAc="MI:0356"/>
          <secondaryRef db="uniprotkb" dbAc="MI:0486" id="5PPP" refType="identity" refTypeAc="MI:0356"/>
          <secondaryRef db="uniprotkb" dbAc="MI:0486" id="5PPQ" refType="identity" refTypeAc="MI:0356"/>
          <secondaryRef db="uniprotkb" dbAc="MI:0486" id="5PPQ" refType="identity" refTypeAc="MI:0356"/>
          <secondaryRef db="uniprotkb" dbAc="MI:0486" id="5PPQ" refType="identity" refTypeAc="MI:0356"/>
          <secondaryRef db="uniprotkb" dbAc="MI:0486" id="5PPR" refType="identity" refTypeAc="MI:0356"/>
          <secondaryRef db="uniprotkb" dbAc="MI:0486" id="5PPR" refType="identity" refTypeAc="MI:0356"/>
          <secondaryRef db="uniprotkb" dbAc="MI:0486" id="5PPR" refType="identity" refTypeAc="MI:0356"/>
          <secondaryRef db="uniprotkb" dbAc="MI:0486" id="5PPS" refType="identity" refTypeAc="MI:0356"/>
          <secondaryRef db="uniprotkb" dbAc="MI:0486" id="5PPS" refType="identity" refTypeAc="MI:0356"/>
          <secondaryRef db="uniprotkb" dbAc="MI:0486" id="5PPS" refType="identity" refTypeAc="MI:0356"/>
          <secondaryRef db="uniprotkb" dbAc="MI:0486" id="5PPT" refType="identity" refTypeAc="MI:0356"/>
          <secondaryRef db="uniprotkb" dbAc="MI:0486" id="5PPT" refType="identity" refTypeAc="MI:0356"/>
          <secondaryRef db="uniprotkb" dbAc="MI:0486" id="5PPT" refType="identity" refTypeAc="MI:0356"/>
          <secondaryRef db="uniprotkb" dbAc="MI:0486" id="5PPU" refType="identity" refTypeAc="MI:0356"/>
          <secondaryRef db="uniprotkb" dbAc="MI:0486" id="5PPU" refType="identity" refTypeAc="MI:0356"/>
          <secondaryRef db="uniprotkb" dbAc="MI:0486" id="5PPU" refType="identity" refTypeAc="MI:0356"/>
          <secondaryRef db="uniprotkb" dbAc="MI:0486" id="5PPV" refType="identity" refTypeAc="MI:0356"/>
          <secondaryRef db="uniprotkb" dbAc="MI:0486" id="5PPV" refType="identity" refTypeAc="MI:0356"/>
          <secondaryRef db="uniprotkb" dbAc="MI:0486" id="5PPV" refType="identity" refTypeAc="MI:0356"/>
          <secondaryRef db="uniprotkb" dbAc="MI:0486" id="5PPW" refType="identity" refTypeAc="MI:0356"/>
          <secondaryRef db="uniprotkb" dbAc="MI:0486" id="5PPW" refType="identity" refTypeAc="MI:0356"/>
          <secondaryRef db="uniprotkb" dbAc="MI:0486" id="5PPW" refType="identity" refTypeAc="MI:0356"/>
          <secondaryRef db="uniprotkb" dbAc="MI:0486" id="5PPX" refType="identity" refTypeAc="MI:0356"/>
          <secondaryRef db="uniprotkb" dbAc="MI:0486" id="5PPX" refType="identity" refTypeAc="MI:0356"/>
          <secondaryRef db="uniprotkb" dbAc="MI:0486" id="5PPX" refType="identity" refTypeAc="MI:0356"/>
          <secondaryRef db="uniprotkb" dbAc="MI:0486" id="5PPY" refType="identity" refTypeAc="MI:0356"/>
          <secondaryRef db="uniprotkb" dbAc="MI:0486" id="5PPY" refType="identity" refTypeAc="MI:0356"/>
          <secondaryRef db="uniprotkb" dbAc="MI:0486" id="5PPY" refType="identity" refTypeAc="MI:0356"/>
          <secondaryRef db="uniprotkb" dbAc="MI:0486" id="5PPZ" refType="identity" refTypeAc="MI:0356"/>
          <secondaryRef db="uniprotkb" dbAc="MI:0486" id="5PPZ" refType="identity" refTypeAc="MI:0356"/>
          <secondaryRef db="uniprotkb" dbAc="MI:0486" id="5PPZ" refType="identity" refTypeAc="MI:0356"/>
          <secondaryRef db="uniprotkb" dbAc="MI:0486" id="5PQ0" refType="identity" refTypeAc="MI:0356"/>
          <secondaryRef db="uniprotkb" dbAc="MI:0486" id="5PQ0" refType="identity" refTypeAc="MI:0356"/>
          <secondaryRef db="uniprotkb" dbAc="MI:0486" id="5PQ0" refType="identity" refTypeAc="MI:0356"/>
          <secondaryRef db="uniprotkb" dbAc="MI:0486" id="5PQ1" refType="identity" refTypeAc="MI:0356"/>
          <secondaryRef db="uniprotkb" dbAc="MI:0486" id="5PQ1" refType="identity" refTypeAc="MI:0356"/>
          <secondaryRef db="uniprotkb" dbAc="MI:0486" id="5PQ1" refType="identity" refTypeAc="MI:0356"/>
          <secondaryRef db="uniprotkb" dbAc="MI:0486" id="5PQ2" refType="identity" refTypeAc="MI:0356"/>
          <secondaryRef db="uniprotkb" dbAc="MI:0486" id="5PQ2" refType="identity" refTypeAc="MI:0356"/>
          <secondaryRef db="uniprotkb" dbAc="MI:0486" id="5PQ2" refType="identity" refTypeAc="MI:0356"/>
          <secondaryRef db="uniprotkb" dbAc="MI:0486" id="5PQ3" refType="identity" refTypeAc="MI:0356"/>
          <secondaryRef db="uniprotkb" dbAc="MI:0486" id="5PQ3" refType="identity" refTypeAc="MI:0356"/>
          <secondaryRef db="uniprotkb" dbAc="MI:0486" id="5PQ3" refType="identity" refTypeAc="MI:0356"/>
          <secondaryRef db="uniprotkb" dbAc="MI:0486" id="5PQ4" refType="identity" refTypeAc="MI:0356"/>
          <secondaryRef db="uniprotkb" dbAc="MI:0486" id="5PQ4" refType="identity" refTypeAc="MI:0356"/>
          <secondaryRef db="uniprotkb" dbAc="MI:0486" id="5PQ4" refType="identity" refTypeAc="MI:0356"/>
          <secondaryRef db="uniprotkb" dbAc="MI:0486" id="5PQ5" refType="identity" refTypeAc="MI:0356"/>
          <secondaryRef db="uniprotkb" dbAc="MI:0486" id="5PQ5" refType="identity" refTypeAc="MI:0356"/>
          <secondaryRef db="uniprotkb" dbAc="MI:0486" id="5PQ5" refType="identity" refTypeAc="MI:0356"/>
          <secondaryRef db="uniprotkb" dbAc="MI:0486" id="5PQ6" refType="identity" refTypeAc="MI:0356"/>
          <secondaryRef db="uniprotkb" dbAc="MI:0486" id="5PQ6" refType="identity" refTypeAc="MI:0356"/>
          <secondaryRef db="uniprotkb" dbAc="MI:0486" id="5PQ7" refType="identity" refTypeAc="MI:0356"/>
          <secondaryRef db="uniprotkb" dbAc="MI:0486" id="5PQ7" refType="identity" refTypeAc="MI:0356"/>
          <secondaryRef db="uniprotkb" dbAc="MI:0486" id="5PQ7" refType="identity" refTypeAc="MI:0356"/>
          <secondaryRef db="uniprotkb" dbAc="MI:0486" id="5PQ8" refType="identity" refTypeAc="MI:0356"/>
          <secondaryRef db="uniprotkb" dbAc="MI:0486" id="5PQ8" refType="identity" refTypeAc="MI:0356"/>
          <secondaryRef db="uniprotkb" dbAc="MI:0486" id="5PQ8" refType="identity" refTypeAc="MI:0356"/>
          <secondaryRef db="uniprotkb" dbAc="MI:0486" id="5PQ9" refType="identity" refTypeAc="MI:0356"/>
          <secondaryRef db="uniprotkb" dbAc="MI:0486" id="5PQ9" refType="identity" refTypeAc="MI:0356"/>
          <secondaryRef db="uniprotkb" dbAc="MI:0486" id="5PQ9" refType="identity" refTypeAc="MI:0356"/>
          <secondaryRef db="uniprotkb" dbAc="MI:0486" id="5PQA" refType="identity" refTypeAc="MI:0356"/>
          <secondaryRef db="uniprotkb" dbAc="MI:0486" id="5PQA" refType="identity" refTypeAc="MI:0356"/>
          <secondaryRef db="uniprotkb" dbAc="MI:0486" id="5PQA" refType="identity" refTypeAc="MI:0356"/>
          <secondaryRef db="uniprotkb" dbAc="MI:0486" id="5PQB" refType="identity" refTypeAc="MI:0356"/>
          <secondaryRef db="uniprotkb" dbAc="MI:0486" id="5PQB" refType="identity" refTypeAc="MI:0356"/>
          <secondaryRef db="uniprotkb" dbAc="MI:0486" id="5PQB" refType="identity" refTypeAc="MI:0356"/>
          <secondaryRef db="uniprotkb" dbAc="MI:0486" id="5PQC" refType="identity" refTypeAc="MI:0356"/>
          <secondaryRef db="uniprotkb" dbAc="MI:0486" id="5PQC" refType="identity" refTypeAc="MI:0356"/>
          <secondaryRef db="uniprotkb" dbAc="MI:0486" id="5PQC" refType="identity" refTypeAc="MI:0356"/>
          <secondaryRef db="uniprotkb" dbAc="MI:0486" id="5PQD" refType="identity" refTypeAc="MI:0356"/>
          <secondaryRef db="uniprotkb" dbAc="MI:0486" id="5PQD" refType="identity" refTypeAc="MI:0356"/>
          <secondaryRef db="uniprotkb" dbAc="MI:0486" id="5PQD" refType="identity" refTypeAc="MI:0356"/>
          <secondaryRef db="uniprotkb" dbAc="MI:0486" id="5PQE" refType="identity" refTypeAc="MI:0356"/>
          <secondaryRef db="uniprotkb" dbAc="MI:0486" id="5PQE" refType="identity" refTypeAc="MI:0356"/>
          <secondaryRef db="uniprotkb" dbAc="MI:0486" id="5PQE" refType="identity" refTypeAc="MI:0356"/>
          <secondaryRef db="uniprotkb" dbAc="MI:0486" id="5PQF" refType="identity" refTypeAc="MI:0356"/>
          <secondaryRef db="uniprotkb" dbAc="MI:0486" id="5PQF" refType="identity" refTypeAc="MI:0356"/>
          <secondaryRef db="uniprotkb" dbAc="MI:0486" id="5PQF" refType="identity" refTypeAc="MI:0356"/>
          <secondaryRef db="uniprotkb" dbAc="MI:0486" id="5PQG" refType="identity" refTypeAc="MI:0356"/>
          <secondaryRef db="uniprotkb" dbAc="MI:0486" id="5PQG" refType="identity" refTypeAc="MI:0356"/>
          <secondaryRef db="uniprotkb" dbAc="MI:0486" id="5PQG" refType="identity" refTypeAc="MI:0356"/>
          <secondaryRef db="uniprotkb" dbAc="MI:0486" id="5PQH" refType="identity" refTypeAc="MI:0356"/>
          <secondaryRef db="uniprotkb" dbAc="MI:0486" id="5PQH" refType="identity" refTypeAc="MI:0356"/>
          <secondaryRef db="uniprotkb" dbAc="MI:0486" id="5PQH" refType="identity" refTypeAc="MI:0356"/>
          <secondaryRef db="uniprotkb" dbAc="MI:0486" id="5PQI" refType="identity" refTypeAc="MI:0356"/>
          <secondaryRef db="uniprotkb" dbAc="MI:0486" id="5PQI" refType="identity" refTypeAc="MI:0356"/>
          <secondaryRef db="uniprotkb" dbAc="MI:0486" id="5PQI" refType="identity" refTypeAc="MI:0356"/>
          <secondaryRef db="uniprotkb" dbAc="MI:0486" id="5PQJ" refType="identity" refTypeAc="MI:0356"/>
          <secondaryRef db="uniprotkb" dbAc="MI:0486" id="5PQJ" refType="identity" refTypeAc="MI:0356"/>
          <secondaryRef db="uniprotkb" dbAc="MI:0486" id="5PQJ" refType="identity" refTypeAc="MI:0356"/>
          <secondaryRef db="uniprotkb" dbAc="MI:0486" id="5PQK" refType="identity" refTypeAc="MI:0356"/>
          <secondaryRef db="uniprotkb" dbAc="MI:0486" id="5PQK" refType="identity" refTypeAc="MI:0356"/>
          <secondaryRef db="uniprotkb" dbAc="MI:0486" id="5PQK" refType="identity" refTypeAc="MI:0356"/>
          <secondaryRef db="uniprotkb" dbAc="MI:0486" id="5PQL" refType="identity" refTypeAc="MI:0356"/>
          <secondaryRef db="uniprotkb" dbAc="MI:0486" id="5PQL" refType="identity" refTypeAc="MI:0356"/>
          <secondaryRef db="uniprotkb" dbAc="MI:0486" id="5PQL" refType="identity" refTypeAc="MI:0356"/>
          <secondaryRef db="uniprotkb" dbAc="MI:0486" id="5PQM" refType="identity" refTypeAc="MI:0356"/>
          <secondaryRef db="uniprotkb" dbAc="MI:0486" id="5PQM" refType="identity" refTypeAc="MI:0356"/>
          <secondaryRef db="uniprotkb" dbAc="MI:0486" id="5PQM" refType="identity" refTypeAc="MI:0356"/>
          <secondaryRef db="uniprotkb" dbAc="MI:0486" id="5PQN" refType="identity" refTypeAc="MI:0356"/>
          <secondaryRef db="uniprotkb" dbAc="MI:0486" id="5PQN" refType="identity" refTypeAc="MI:0356"/>
          <secondaryRef db="uniprotkb" dbAc="MI:0486" id="5PQN" refType="identity" refTypeAc="MI:0356"/>
          <secondaryRef db="uniprotkb" dbAc="MI:0486" id="5PQO" refType="identity" refTypeAc="MI:0356"/>
          <secondaryRef db="uniprotkb" dbAc="MI:0486" id="5PQO" refType="identity" refTypeAc="MI:0356"/>
          <secondaryRef db="uniprotkb" dbAc="MI:0486" id="5PQO" refType="identity" refTypeAc="MI:0356"/>
          <secondaryRef db="uniprotkb" dbAc="MI:0486" id="5PQP" refType="identity" refTypeAc="MI:0356"/>
          <secondaryRef db="uniprotkb" dbAc="MI:0486" id="5PQP" refType="identity" refTypeAc="MI:0356"/>
          <secondaryRef db="uniprotkb" dbAc="MI:0486" id="5PQP" refType="identity" refTypeAc="MI:0356"/>
          <secondaryRef db="uniprotkb" dbAc="MI:0486" id="5PQQ" refType="identity" refTypeAc="MI:0356"/>
          <secondaryRef db="uniprotkb" dbAc="MI:0486" id="5PQQ" refType="identity" refTypeAc="MI:0356"/>
          <secondaryRef db="uniprotkb" dbAc="MI:0486" id="5PQQ" refType="identity" refTypeAc="MI:0356"/>
          <secondaryRef db="uniprotkb" dbAc="MI:0486" id="5PQR" refType="identity" refTypeAc="MI:0356"/>
          <secondaryRef db="uniprotkb" dbAc="MI:0486" id="5PQR" refType="identity" refTypeAc="MI:0356"/>
          <secondaryRef db="uniprotkb" dbAc="MI:0486" id="5PQR" refType="identity" refTypeAc="MI:0356"/>
          <secondaryRef db="uniprotkb" dbAc="MI:0486" id="5PQS" refType="identity" refTypeAc="MI:0356"/>
          <secondaryRef db="uniprotkb" dbAc="MI:0486" id="5PQS" refType="identity" refTypeAc="MI:0356"/>
          <secondaryRef db="uniprotkb" dbAc="MI:0486" id="5PQS" refType="identity" refTypeAc="MI:0356"/>
          <secondaryRef db="uniprotkb" dbAc="MI:0486" id="5PQT" refType="identity" refTypeAc="MI:0356"/>
          <secondaryRef db="uniprotkb" dbAc="MI:0486" id="5PQT" refType="identity" refTypeAc="MI:0356"/>
          <secondaryRef db="uniprotkb" dbAc="MI:0486" id="5PQT" refType="identity" refTypeAc="MI:0356"/>
          <secondaryRef db="uniprotkb" dbAc="MI:0486" id="5PQU" refType="identity" refTypeAc="MI:0356"/>
          <secondaryRef db="uniprotkb" dbAc="MI:0486" id="5PQU" refType="identity" refTypeAc="MI:0356"/>
          <secondaryRef db="uniprotkb" dbAc="MI:0486" id="5PQU" refType="identity" refTypeAc="MI:0356"/>
          <secondaryRef db="uniprotkb" dbAc="MI:0486" id="5PQV" refType="identity" refTypeAc="MI:0356"/>
          <secondaryRef db="uniprotkb" dbAc="MI:0486" id="5PQV" refType="identity" refTypeAc="MI:0356"/>
          <secondaryRef db="uniprotkb" dbAc="MI:0486" id="5PQV" refType="identity" refTypeAc="MI:0356"/>
          <secondaryRef db="uniprotkb" dbAc="MI:0486" id="5PQW" refType="identity" refTypeAc="MI:0356"/>
          <secondaryRef db="uniprotkb" dbAc="MI:0486" id="5PQW" refType="identity" refTypeAc="MI:0356"/>
          <secondaryRef db="uniprotkb" dbAc="MI:0486" id="5PQW" refType="identity" refTypeAc="MI:0356"/>
          <secondaryRef db="uniprotkb" dbAc="MI:0486" id="5PQX" refType="identity" refTypeAc="MI:0356"/>
          <secondaryRef db="uniprotkb" dbAc="MI:0486" id="5PQX" refType="identity" refTypeAc="MI:0356"/>
          <secondaryRef db="uniprotkb" dbAc="MI:0486" id="5PQX" refType="identity" refTypeAc="MI:0356"/>
          <secondaryRef db="uniprotkb" dbAc="MI:0486" id="5PQY" refType="identity" refTypeAc="MI:0356"/>
          <secondaryRef db="uniprotkb" dbAc="MI:0486" id="5PQY" refType="identity" refTypeAc="MI:0356"/>
          <secondaryRef db="uniprotkb" dbAc="MI:0486" id="5PQY" refType="identity" refTypeAc="MI:0356"/>
          <secondaryRef db="uniprotkb" dbAc="MI:0486" id="5PQZ" refType="identity" refTypeAc="MI:0356"/>
          <secondaryRef db="uniprotkb" dbAc="MI:0486" id="5PQZ" refType="identity" refTypeAc="MI:0356"/>
          <secondaryRef db="uniprotkb" dbAc="MI:0486" id="5PQZ" refType="identity" refTypeAc="MI:0356"/>
          <secondaryRef db="uniprotkb" dbAc="MI:0486" id="5PR0" refType="identity" refTypeAc="MI:0356"/>
          <secondaryRef db="uniprotkb" dbAc="MI:0486" id="5PR0" refType="identity" refTypeAc="MI:0356"/>
          <secondaryRef db="uniprotkb" dbAc="MI:0486" id="5PR0" refType="identity" refTypeAc="MI:0356"/>
          <secondaryRef db="uniprotkb" dbAc="MI:0486" id="5PR1" refType="identity" refTypeAc="MI:0356"/>
          <secondaryRef db="uniprotkb" dbAc="MI:0486" id="5PR1" refType="identity" refTypeAc="MI:0356"/>
          <secondaryRef db="uniprotkb" dbAc="MI:0486" id="5PR1" refType="identity" refTypeAc="MI:0356"/>
          <secondaryRef db="uniprotkb" dbAc="MI:0486" id="5PR2" refType="identity" refTypeAc="MI:0356"/>
          <secondaryRef db="uniprotkb" dbAc="MI:0486" id="5PR2" refType="identity" refTypeAc="MI:0356"/>
          <secondaryRef db="uniprotkb" dbAc="MI:0486" id="5PR2" refType="identity" refTypeAc="MI:0356"/>
          <secondaryRef db="uniprotkb" dbAc="MI:0486" id="5PR4" refType="identity" refTypeAc="MI:0356"/>
          <secondaryRef db="uniprotkb" dbAc="MI:0486" id="5PR4" refType="identity" refTypeAc="MI:0356"/>
          <secondaryRef db="uniprotkb" dbAc="MI:0486" id="5PR4" refType="identity" refTypeAc="MI:0356"/>
          <secondaryRef db="uniprotkb" dbAc="MI:0486" id="5PR5" refType="identity" refTypeAc="MI:0356"/>
          <secondaryRef db="uniprotkb" dbAc="MI:0486" id="5PR5" refType="identity" refTypeAc="MI:0356"/>
          <secondaryRef db="uniprotkb" dbAc="MI:0486" id="5PR5" refType="identity" refTypeAc="MI:0356"/>
          <secondaryRef db="uniprotkb" dbAc="MI:0486" id="5PR6" refType="identity" refTypeAc="MI:0356"/>
          <secondaryRef db="uniprotkb" dbAc="MI:0486" id="5PS6" refType="identity" refTypeAc="MI:0356"/>
          <secondaryRef db="uniprotkb" dbAc="MI:0486" id="5PR6" refType="identity" refTypeAc="MI:0356"/>
          <secondaryRef db="uniprotkb" dbAc="MI:0486" id="5PR6" refType="identity" refTypeAc="MI:0356"/>
          <secondaryRef db="uniprotkb" dbAc="MI:0486" id="5PR7" refType="identity" refTypeAc="MI:0356"/>
          <secondaryRef db="uniprotkb" dbAc="MI:0486" id="5PR7" refType="identity" refTypeAc="MI:0356"/>
          <secondaryRef db="uniprotkb" dbAc="MI:0486" id="5PR7" refType="identity" refTypeAc="MI:0356"/>
          <secondaryRef db="uniprotkb" dbAc="MI:0486" id="5PR8" refType="identity" refTypeAc="MI:0356"/>
          <secondaryRef db="uniprotkb" dbAc="MI:0486" id="5PR8" refType="identity" refTypeAc="MI:0356"/>
          <secondaryRef db="uniprotkb" dbAc="MI:0486" id="5PR8" refType="identity" refTypeAc="MI:0356"/>
          <secondaryRef db="uniprotkb" dbAc="MI:0486" id="5PR9" refType="identity" refTypeAc="MI:0356"/>
          <secondaryRef db="uniprotkb" dbAc="MI:0486" id="5PR9" refType="identity" refTypeAc="MI:0356"/>
          <secondaryRef db="uniprotkb" dbAc="MI:0486" id="5PR9" refType="identity" refTypeAc="MI:0356"/>
          <secondaryRef db="uniprotkb" dbAc="MI:0486" id="5PRA" refType="identity" refTypeAc="MI:0356"/>
          <secondaryRef db="uniprotkb" dbAc="MI:0486" id="5PRA" refType="identity" refTypeAc="MI:0356"/>
          <secondaryRef db="uniprotkb" dbAc="MI:0486" id="5PRA" refType="identity" refTypeAc="MI:0356"/>
          <secondaryRef db="uniprotkb" dbAc="MI:0486" id="5PRB" refType="identity" refTypeAc="MI:0356"/>
          <secondaryRef db="uniprotkb" dbAc="MI:0486" id="5PRB" refType="identity" refTypeAc="MI:0356"/>
          <secondaryRef db="uniprotkb" dbAc="MI:0486" id="5PRB" refType="identity" refTypeAc="MI:0356"/>
          <secondaryRef db="uniprotkb" dbAc="MI:0486" id="5PRD" refType="identity" refTypeAc="MI:0356"/>
          <secondaryRef db="uniprotkb" dbAc="MI:0486" id="5PRD" refType="identity" refTypeAc="MI:0356"/>
          <secondaryRef db="uniprotkb" dbAc="MI:0486" id="5PRD" refType="identity" refTypeAc="MI:0356"/>
          <secondaryRef db="uniprotkb" dbAc="MI:0486" id="5PRE" refType="identity" refTypeAc="MI:0356"/>
          <secondaryRef db="uniprotkb" dbAc="MI:0486" id="5PRE" refType="identity" refTypeAc="MI:0356"/>
          <secondaryRef db="uniprotkb" dbAc="MI:0486" id="5PRE" refType="identity" refTypeAc="MI:0356"/>
          <secondaryRef db="uniprotkb" dbAc="MI:0486" id="5PRF" refType="identity" refTypeAc="MI:0356"/>
          <secondaryRef db="uniprotkb" dbAc="MI:0486" id="5PRF" refType="identity" refTypeAc="MI:0356"/>
          <secondaryRef db="uniprotkb" dbAc="MI:0486" id="5PRF" refType="identity" refTypeAc="MI:0356"/>
          <secondaryRef db="uniprotkb" dbAc="MI:0486" id="5PRG" refType="identity" refTypeAc="MI:0356"/>
          <secondaryRef db="uniprotkb" dbAc="MI:0486" id="5PRG" refType="identity" refTypeAc="MI:0356"/>
          <secondaryRef db="uniprotkb" dbAc="MI:0486" id="5PRG" refType="identity" refTypeAc="MI:0356"/>
          <secondaryRef db="uniprotkb" dbAc="MI:0486" id="5PRH" refType="identity" refTypeAc="MI:0356"/>
          <secondaryRef db="uniprotkb" dbAc="MI:0486" id="5PRH" refType="identity" refTypeAc="MI:0356"/>
          <secondaryRef db="uniprotkb" dbAc="MI:0486" id="5PRH" refType="identity" refTypeAc="MI:0356"/>
          <secondaryRef db="uniprotkb" dbAc="MI:0486" id="5PRI" refType="identity" refTypeAc="MI:0356"/>
          <secondaryRef db="uniprotkb" dbAc="MI:0486" id="5PRI" refType="identity" refTypeAc="MI:0356"/>
          <secondaryRef db="uniprotkb" dbAc="MI:0486" id="5PRI" refType="identity" refTypeAc="MI:0356"/>
          <secondaryRef db="uniprotkb" dbAc="MI:0486" id="5PRJ" refType="identity" refTypeAc="MI:0356"/>
          <secondaryRef db="uniprotkb" dbAc="MI:0486" id="5PRJ" refType="identity" refTypeAc="MI:0356"/>
          <secondaryRef db="uniprotkb" dbAc="MI:0486" id="5PRJ" refType="identity" refTypeAc="MI:0356"/>
          <secondaryRef db="uniprotkb" dbAc="MI:0486" id="5PRK" refType="identity" refTypeAc="MI:0356"/>
          <secondaryRef db="uniprotkb" dbAc="MI:0486" id="5PRK" refType="identity" refTypeAc="MI:0356"/>
          <secondaryRef db="uniprotkb" dbAc="MI:0486" id="5PRK" refType="identity" refTypeAc="MI:0356"/>
          <secondaryRef db="uniprotkb" dbAc="MI:0486" id="5PRL" refType="identity" refTypeAc="MI:0356"/>
          <secondaryRef db="uniprotkb" dbAc="MI:0486" id="5PRL" refType="identity" refTypeAc="MI:0356"/>
          <secondaryRef db="uniprotkb" dbAc="MI:0486" id="5PRL" refType="identity" refTypeAc="MI:0356"/>
          <secondaryRef db="uniprotkb" dbAc="MI:0486" id="5PRM" refType="identity" refTypeAc="MI:0356"/>
          <secondaryRef db="uniprotkb" dbAc="MI:0486" id="5PRM" refType="identity" refTypeAc="MI:0356"/>
          <secondaryRef db="uniprotkb" dbAc="MI:0486" id="5PRM" refType="identity" refTypeAc="MI:0356"/>
          <secondaryRef db="uniprotkb" dbAc="MI:0486" id="5PRO" refType="identity" refTypeAc="MI:0356"/>
          <secondaryRef db="uniprotkb" dbAc="MI:0486" id="5PRO" refType="identity" refTypeAc="MI:0356"/>
          <secondaryRef db="uniprotkb" dbAc="MI:0486" id="5PRO" refType="identity" refTypeAc="MI:0356"/>
          <secondaryRef db="uniprotkb" dbAc="MI:0486" id="5PRP" refType="identity" refTypeAc="MI:0356"/>
          <secondaryRef db="uniprotkb" dbAc="MI:0486" id="5PRP" refType="identity" refTypeAc="MI:0356"/>
          <secondaryRef db="uniprotkb" dbAc="MI:0486" id="5PRP" refType="identity" refTypeAc="MI:0356"/>
          <secondaryRef db="uniprotkb" dbAc="MI:0486" id="5PRQ" refType="identity" refTypeAc="MI:0356"/>
          <secondaryRef db="uniprotkb" dbAc="MI:0486" id="5PRQ" refType="identity" refTypeAc="MI:0356"/>
          <secondaryRef db="uniprotkb" dbAc="MI:0486" id="5PRQ" refType="identity" refTypeAc="MI:0356"/>
          <secondaryRef db="uniprotkb" dbAc="MI:0486" id="5PRR" refType="identity" refTypeAc="MI:0356"/>
          <secondaryRef db="uniprotkb" dbAc="MI:0486" id="5PRR" refType="identity" refTypeAc="MI:0356"/>
          <secondaryRef db="uniprotkb" dbAc="MI:0486" id="5PRR" refType="identity" refTypeAc="MI:0356"/>
          <secondaryRef db="uniprotkb" dbAc="MI:0486" id="5PRS" refType="identity" refTypeAc="MI:0356"/>
          <secondaryRef db="uniprotkb" dbAc="MI:0486" id="5PRS" refType="identity" refTypeAc="MI:0356"/>
          <secondaryRef db="uniprotkb" dbAc="MI:0486" id="5PRS" refType="identity" refTypeAc="MI:0356"/>
          <secondaryRef db="uniprotkb" dbAc="MI:0486" id="5PRT" refType="identity" refTypeAc="MI:0356"/>
          <secondaryRef db="uniprotkb" dbAc="MI:0486" id="5PRT" refType="identity" refTypeAc="MI:0356"/>
          <secondaryRef db="uniprotkb" dbAc="MI:0486" id="5PRT" refType="identity" refTypeAc="MI:0356"/>
          <secondaryRef db="uniprotkb" dbAc="MI:0486" id="5PRU" refType="identity" refTypeAc="MI:0356"/>
          <secondaryRef db="uniprotkb" dbAc="MI:0486" id="5PRU" refType="identity" refTypeAc="MI:0356"/>
          <secondaryRef db="uniprotkb" dbAc="MI:0486" id="5PRU" refType="identity" refTypeAc="MI:0356"/>
          <secondaryRef db="uniprotkb" dbAc="MI:0486" id="5PRV" refType="identity" refTypeAc="MI:0356"/>
          <secondaryRef db="uniprotkb" dbAc="MI:0486" id="5PRV" refType="identity" refTypeAc="MI:0356"/>
          <secondaryRef db="uniprotkb" dbAc="MI:0486" id="5PRV" refType="identity" refTypeAc="MI:0356"/>
          <secondaryRef db="uniprotkb" dbAc="MI:0486" id="5PRW" refType="identity" refTypeAc="MI:0356"/>
          <secondaryRef db="uniprotkb" dbAc="MI:0486" id="5PRW" refType="identity" refTypeAc="MI:0356"/>
          <secondaryRef db="uniprotkb" dbAc="MI:0486" id="5PRW" refType="identity" refTypeAc="MI:0356"/>
          <secondaryRef db="uniprotkb" dbAc="MI:0486" id="5PRX" refType="identity" refTypeAc="MI:0356"/>
          <secondaryRef db="uniprotkb" dbAc="MI:0486" id="5PRX" refType="identity" refTypeAc="MI:0356"/>
          <secondaryRef db="uniprotkb" dbAc="MI:0486" id="5PRX" refType="identity" refTypeAc="MI:0356"/>
          <secondaryRef db="uniprotkb" dbAc="MI:0486" id="5PRY" refType="identity" refTypeAc="MI:0356"/>
          <secondaryRef db="uniprotkb" dbAc="MI:0486" id="5PRY" refType="identity" refTypeAc="MI:0356"/>
          <secondaryRef db="uniprotkb" dbAc="MI:0486" id="5PRY" refType="identity" refTypeAc="MI:0356"/>
          <secondaryRef db="uniprotkb" dbAc="MI:0486" id="5PRZ" refType="identity" refTypeAc="MI:0356"/>
          <secondaryRef db="uniprotkb" dbAc="MI:0486" id="5PRZ" refType="identity" refTypeAc="MI:0356"/>
          <secondaryRef db="uniprotkb" dbAc="MI:0486" id="5PRZ" refType="identity" refTypeAc="MI:0356"/>
          <secondaryRef db="uniprotkb" dbAc="MI:0486" id="5PS0" refType="identity" refTypeAc="MI:0356"/>
          <secondaryRef db="uniprotkb" dbAc="MI:0486" id="5PS0" refType="identity" refTypeAc="MI:0356"/>
          <secondaryRef db="uniprotkb" dbAc="MI:0486" id="5PS0" refType="identity" refTypeAc="MI:0356"/>
          <secondaryRef db="uniprotkb" dbAc="MI:0486" id="5PS1" refType="identity" refTypeAc="MI:0356"/>
          <secondaryRef db="uniprotkb" dbAc="MI:0486" id="5PS1" refType="identity" refTypeAc="MI:0356"/>
          <secondaryRef db="uniprotkb" dbAc="MI:0486" id="5PS1" refType="identity" refTypeAc="MI:0356"/>
          <secondaryRef db="uniprotkb" dbAc="MI:0486" id="5PS2" refType="identity" refTypeAc="MI:0356"/>
          <secondaryRef db="uniprotkb" dbAc="MI:0486" id="5PS2" refType="identity" refTypeAc="MI:0356"/>
          <secondaryRef db="uniprotkb" dbAc="MI:0486" id="5PS2" refType="identity" refTypeAc="MI:0356"/>
          <secondaryRef db="uniprotkb" dbAc="MI:0486" id="5PS3" refType="identity" refTypeAc="MI:0356"/>
          <secondaryRef db="uniprotkb" dbAc="MI:0486" id="5PS3" refType="identity" refTypeAc="MI:0356"/>
          <secondaryRef db="uniprotkb" dbAc="MI:0486" id="5PS3" refType="identity" refTypeAc="MI:0356"/>
          <secondaryRef db="uniprotkb" dbAc="MI:0486" id="5PS4" refType="identity" refTypeAc="MI:0356"/>
          <secondaryRef db="uniprotkb" dbAc="MI:0486" id="5PS4" refType="identity" refTypeAc="MI:0356"/>
          <secondaryRef db="uniprotkb" dbAc="MI:0486" id="5PS4" refType="identity" refTypeAc="MI:0356"/>
          <secondaryRef db="uniprotkb" dbAc="MI:0486" id="5PS5" refType="identity" refTypeAc="MI:0356"/>
          <secondaryRef db="uniprotkb" dbAc="MI:0486" id="5PS5" refType="identity" refTypeAc="MI:0356"/>
          <secondaryRef db="uniprotkb" dbAc="MI:0486" id="5PS5" refType="identity" refTypeAc="MI:0356"/>
          <secondaryRef db="uniprotkb" dbAc="MI:0486" id="5PS6" refType="identity" refTypeAc="MI:0356"/>
          <secondaryRef db="uniprotkb" dbAc="MI:0486" id="5PS6" refType="identity" refTypeAc="MI:0356"/>
          <secondaryRef db="uniprotkb" dbAc="MI:0486" id="5PS7" refType="identity" refTypeAc="MI:0356"/>
          <secondaryRef db="uniprotkb" dbAc="MI:0486" id="5PS7" refType="identity" refTypeAc="MI:0356"/>
          <secondaryRef db="uniprotkb" dbAc="MI:0486" id="5PS7" refType="identity" refTypeAc="MI:0356"/>
          <secondaryRef db="uniprotkb" dbAc="MI:0486" id="5PS8" refType="identity" refTypeAc="MI:0356"/>
          <secondaryRef db="uniprotkb" dbAc="MI:0486" id="5PS8" refType="identity" refTypeAc="MI:0356"/>
          <secondaryRef db="uniprotkb" dbAc="MI:0486" id="5PS8" refType="identity" refTypeAc="MI:0356"/>
          <secondaryRef db="uniprotkb" dbAc="MI:0486" id="5PS9" refType="identity" refTypeAc="MI:0356"/>
          <secondaryRef db="uniprotkb" dbAc="MI:0486" id="5PS9" refType="identity" refTypeAc="MI:0356"/>
          <secondaryRef db="uniprotkb" dbAc="MI:0486" id="5PS9" refType="identity" refTypeAc="MI:0356"/>
          <secondaryRef db="uniprotkb" dbAc="MI:0486" id="5PSA" refType="identity" refTypeAc="MI:0356"/>
          <secondaryRef db="uniprotkb" dbAc="MI:0486" id="5PSA" refType="identity" refTypeAc="MI:0356"/>
          <secondaryRef db="uniprotkb" dbAc="MI:0486" id="5PSA" refType="identity" refTypeAc="MI:0356"/>
          <secondaryRef db="uniprotkb" dbAc="MI:0486" id="5PSB" refType="identity" refTypeAc="MI:0356"/>
          <secondaryRef db="uniprotkb" dbAc="MI:0486" id="5PSB" refType="identity" refTypeAc="MI:0356"/>
          <secondaryRef db="uniprotkb" dbAc="MI:0486" id="5PSB" refType="identity" refTypeAc="MI:0356"/>
          <secondaryRef db="uniprotkb" dbAc="MI:0486" id="5PSC" refType="identity" refTypeAc="MI:0356"/>
          <secondaryRef db="uniprotkb" dbAc="MI:0486" id="5PSC" refType="identity" refTypeAc="MI:0356"/>
          <secondaryRef db="uniprotkb" dbAc="MI:0486" id="5PSC" refType="identity" refTypeAc="MI:0356"/>
          <secondaryRef db="uniprotkb" dbAc="MI:0486" id="5PSD" refType="identity" refTypeAc="MI:0356"/>
          <secondaryRef db="uniprotkb" dbAc="MI:0486" id="5PSD" refType="identity" refTypeAc="MI:0356"/>
          <secondaryRef db="uniprotkb" dbAc="MI:0486" id="5PSD" refType="identity" refTypeAc="MI:0356"/>
          <secondaryRef db="uniprotkb" dbAc="MI:0486" id="5PSE" refType="identity" refTypeAc="MI:0356"/>
          <secondaryRef db="uniprotkb" dbAc="MI:0486" id="5PSE" refType="identity" refTypeAc="MI:0356"/>
          <secondaryRef db="uniprotkb" dbAc="MI:0486" id="5PSE" refType="identity" refTypeAc="MI:0356"/>
          <secondaryRef db="uniprotkb" dbAc="MI:0486" id="5PSF" refType="identity" refTypeAc="MI:0356"/>
          <secondaryRef db="uniprotkb" dbAc="MI:0486" id="5PSF" refType="identity" refTypeAc="MI:0356"/>
          <secondaryRef db="uniprotkb" dbAc="MI:0486" id="5PSF" refType="identity" refTypeAc="MI:0356"/>
          <secondaryRef db="uniprotkb" dbAc="MI:0486" id="5PSG" refType="identity" refTypeAc="MI:0356"/>
          <secondaryRef db="uniprotkb" dbAc="MI:0486" id="5PSG" refType="identity" refTypeAc="MI:0356"/>
          <secondaryRef db="uniprotkb" dbAc="MI:0486" id="5PSG" refType="identity" refTypeAc="MI:0356"/>
          <secondaryRef db="uniprotkb" dbAc="MI:0486" id="5PSH" refType="identity" refTypeAc="MI:0356"/>
          <secondaryRef db="uniprotkb" dbAc="MI:0486" id="5PSH" refType="identity" refTypeAc="MI:0356"/>
          <secondaryRef db="uniprotkb" dbAc="MI:0486" id="5PSH" refType="identity" refTypeAc="MI:0356"/>
          <secondaryRef db="uniprotkb" dbAc="MI:0486" id="5PSI" refType="identity" refTypeAc="MI:0356"/>
          <secondaryRef db="uniprotkb" dbAc="MI:0486" id="5PSI" refType="identity" refTypeAc="MI:0356"/>
          <secondaryRef db="uniprotkb" dbAc="MI:0486" id="5PSI" refType="identity" refTypeAc="MI:0356"/>
          <secondaryRef db="uniprotkb" dbAc="MI:0486" id="5PSJ" refType="identity" refTypeAc="MI:0356"/>
          <secondaryRef db="uniprotkb" dbAc="MI:0486" id="5PSJ" refType="identity" refTypeAc="MI:0356"/>
          <secondaryRef db="uniprotkb" dbAc="MI:0486" id="5PSJ" refType="identity" refTypeAc="MI:0356"/>
          <secondaryRef db="uniprotkb" dbAc="MI:0486" id="5PSK" refType="identity" refTypeAc="MI:0356"/>
          <secondaryRef db="uniprotkb" dbAc="MI:0486" id="5PSK" refType="identity" refTypeAc="MI:0356"/>
          <secondaryRef db="uniprotkb" dbAc="MI:0486" id="5PSK" refType="identity" refTypeAc="MI:0356"/>
          <secondaryRef db="uniprotkb" dbAc="MI:0486" id="5PSL" refType="identity" refTypeAc="MI:0356"/>
          <secondaryRef db="uniprotkb" dbAc="MI:0486" id="5PSL" refType="identity" refTypeAc="MI:0356"/>
          <secondaryRef db="uniprotkb" dbAc="MI:0486" id="5PSL" refType="identity" refTypeAc="MI:0356"/>
          <secondaryRef db="uniprotkb" dbAc="MI:0486" id="5PSM" refType="identity" refTypeAc="MI:0356"/>
          <secondaryRef db="uniprotkb" dbAc="MI:0486" id="5PSM" refType="identity" refTypeAc="MI:0356"/>
          <secondaryRef db="uniprotkb" dbAc="MI:0486" id="5PSM" refType="identity" refTypeAc="MI:0356"/>
          <secondaryRef db="uniprotkb" dbAc="MI:0486" id="5PSN" refType="identity" refTypeAc="MI:0356"/>
          <secondaryRef db="uniprotkb" dbAc="MI:0486" id="5PSN" refType="identity" refTypeAc="MI:0356"/>
          <secondaryRef db="uniprotkb" dbAc="MI:0486" id="5PSN" refType="identity" refTypeAc="MI:0356"/>
          <secondaryRef db="uniprotkb" dbAc="MI:0486" id="5PSO" refType="identity" refTypeAc="MI:0356"/>
          <secondaryRef db="uniprotkb" dbAc="MI:0486" id="5PSO" refType="identity" refTypeAc="MI:0356"/>
          <secondaryRef db="uniprotkb" dbAc="MI:0486" id="5PSO" refType="identity" refTypeAc="MI:0356"/>
          <secondaryRef db="uniprotkb" dbAc="MI:0486" id="5PSP" refType="identity" refTypeAc="MI:0356"/>
          <secondaryRef db="uniprotkb" dbAc="MI:0486" id="5PSP" refType="identity" refTypeAc="MI:0356"/>
          <secondaryRef db="uniprotkb" dbAc="MI:0486" id="5PSP" refType="identity" refTypeAc="MI:0356"/>
          <secondaryRef db="uniprotkb" dbAc="MI:0486" id="5PSQ" refType="identity" refTypeAc="MI:0356"/>
          <secondaryRef db="uniprotkb" dbAc="MI:0486" id="5PSQ" refType="identity" refTypeAc="MI:0356"/>
          <secondaryRef db="uniprotkb" dbAc="MI:0486" id="5PSQ" refType="identity" refTypeAc="MI:0356"/>
          <secondaryRef db="uniprotkb" dbAc="MI:0486" id="5PSR" refType="identity" refTypeAc="MI:0356"/>
          <secondaryRef db="uniprotkb" dbAc="MI:0486" id="5PSR" refType="identity" refTypeAc="MI:0356"/>
          <secondaryRef db="uniprotkb" dbAc="MI:0486" id="5PSR" refType="identity" refTypeAc="MI:0356"/>
          <secondaryRef db="uniprotkb" dbAc="MI:0486" id="5PSS" refType="identity" refTypeAc="MI:0356"/>
          <secondaryRef db="uniprotkb" dbAc="MI:0486" id="5PSS" refType="identity" refTypeAc="MI:0356"/>
          <secondaryRef db="uniprotkb" dbAc="MI:0486" id="5PSS" refType="identity" refTypeAc="MI:0356"/>
          <secondaryRef db="uniprotkb" dbAc="MI:0486" id="5PST" refType="identity" refTypeAc="MI:0356"/>
          <secondaryRef db="uniprotkb" dbAc="MI:0486" id="5PST" refType="identity" refTypeAc="MI:0356"/>
          <secondaryRef db="uniprotkb" dbAc="MI:0486" id="5PST" refType="identity" refTypeAc="MI:0356"/>
          <secondaryRef db="uniprotkb" dbAc="MI:0486" id="5PSU" refType="identity" refTypeAc="MI:0356"/>
          <secondaryRef db="uniprotkb" dbAc="MI:0486" id="5PSU" refType="identity" refTypeAc="MI:0356"/>
          <secondaryRef db="uniprotkb" dbAc="MI:0486" id="5PSU" refType="identity" refTypeAc="MI:0356"/>
          <secondaryRef db="uniprotkb" dbAc="MI:0486" id="5PSV" refType="identity" refTypeAc="MI:0356"/>
          <secondaryRef db="uniprotkb" dbAc="MI:0486" id="5PSV" refType="identity" refTypeAc="MI:0356"/>
          <secondaryRef db="uniprotkb" dbAc="MI:0486" id="5PSV" refType="identity" refTypeAc="MI:0356"/>
          <secondaryRef db="uniprotkb" dbAc="MI:0486" id="5PSW" refType="identity" refTypeAc="MI:0356"/>
          <secondaryRef db="uniprotkb" dbAc="MI:0486" id="5PSW" refType="identity" refTypeAc="MI:0356"/>
          <secondaryRef db="uniprotkb" dbAc="MI:0486" id="5PSW" refType="identity" refTypeAc="MI:0356"/>
          <secondaryRef db="uniprotkb" dbAc="MI:0486" id="5PSX" refType="identity" refTypeAc="MI:0356"/>
          <secondaryRef db="uniprotkb" dbAc="MI:0486" id="5PSX" refType="identity" refTypeAc="MI:0356"/>
          <secondaryRef db="uniprotkb" dbAc="MI:0486" id="5PSX" refType="identity" refTypeAc="MI:0356"/>
          <secondaryRef db="uniprotkb" dbAc="MI:0486" id="5PSY" refType="identity" refTypeAc="MI:0356"/>
          <secondaryRef db="uniprotkb" dbAc="MI:0486" id="5PSY" refType="identity" refTypeAc="MI:0356"/>
          <secondaryRef db="uniprotkb" dbAc="MI:0486" id="5PSY" refType="identity" refTypeAc="MI:0356"/>
          <secondaryRef db="uniprotkb" dbAc="MI:0486" id="5PSZ" refType="identity" refTypeAc="MI:0356"/>
          <secondaryRef db="uniprotkb" dbAc="MI:0486" id="5PSZ" refType="identity" refTypeAc="MI:0356"/>
          <secondaryRef db="uniprotkb" dbAc="MI:0486" id="5PSZ" refType="identity" refTypeAc="MI:0356"/>
          <secondaryRef db="uniprotkb" dbAc="MI:0486" id="5PT0" refType="identity" refTypeAc="MI:0356"/>
          <secondaryRef db="uniprotkb" dbAc="MI:0486" id="5PT0" refType="identity" refTypeAc="MI:0356"/>
          <secondaryRef db="uniprotkb" dbAc="MI:0486" id="5PT0" refType="identity" refTypeAc="MI:0356"/>
          <secondaryRef db="uniprotkb" dbAc="MI:0486" id="5PT1" refType="identity" refTypeAc="MI:0356"/>
          <secondaryRef db="uniprotkb" dbAc="MI:0486" id="5PT1" refType="identity" refTypeAc="MI:0356"/>
          <secondaryRef db="uniprotkb" dbAc="MI:0486" id="5PT1" refType="identity" refTypeAc="MI:0356"/>
          <secondaryRef db="uniprotkb" dbAc="MI:0486" id="5PT2" refType="identity" refTypeAc="MI:0356"/>
          <secondaryRef db="uniprotkb" dbAc="MI:0486" id="5PT2" refType="identity" refTypeAc="MI:0356"/>
          <secondaryRef db="uniprotkb" dbAc="MI:0486" id="5PT2" refType="identity" refTypeAc="MI:0356"/>
          <secondaryRef db="uniprotkb" dbAc="MI:0486" id="5PT3" refType="identity" refTypeAc="MI:0356"/>
          <secondaryRef db="uniprotkb" dbAc="MI:0486" id="5PT3" refType="identity" refTypeAc="MI:0356"/>
          <secondaryRef db="uniprotkb" dbAc="MI:0486" id="5PT3" refType="identity" refTypeAc="MI:0356"/>
          <secondaryRef db="uniprotkb" dbAc="MI:0486" id="5PT4" refType="identity" refTypeAc="MI:0356"/>
          <secondaryRef db="uniprotkb" dbAc="MI:0486" id="5PT4" refType="identity" refTypeAc="MI:0356"/>
          <secondaryRef db="uniprotkb" dbAc="MI:0486" id="5PT4" refType="identity" refTypeAc="MI:0356"/>
          <secondaryRef db="uniprotkb" dbAc="MI:0486" id="5PT5" refType="identity" refTypeAc="MI:0356"/>
          <secondaryRef db="uniprotkb" dbAc="MI:0486" id="5PU6" refType="identity" refTypeAc="MI:0356"/>
          <secondaryRef db="uniprotkb" dbAc="MI:0486" id="5PT5" refType="identity" refTypeAc="MI:0356"/>
          <secondaryRef db="uniprotkb" dbAc="MI:0486" id="5PT5" refType="identity" refTypeAc="MI:0356"/>
          <secondaryRef db="uniprotkb" dbAc="MI:0486" id="5PT6" refType="identity" refTypeAc="MI:0356"/>
          <secondaryRef db="uniprotkb" dbAc="MI:0486" id="5PT6" refType="identity" refTypeAc="MI:0356"/>
          <secondaryRef db="uniprotkb" dbAc="MI:0486" id="5PT6" refType="identity" refTypeAc="MI:0356"/>
          <secondaryRef db="uniprotkb" dbAc="MI:0486" id="5PT7" refType="identity" refTypeAc="MI:0356"/>
          <secondaryRef db="uniprotkb" dbAc="MI:0486" id="5PT7" refType="identity" refTypeAc="MI:0356"/>
          <secondaryRef db="uniprotkb" dbAc="MI:0486" id="5PT7" refType="identity" refTypeAc="MI:0356"/>
          <secondaryRef db="uniprotkb" dbAc="MI:0486" id="5PT8" refType="identity" refTypeAc="MI:0356"/>
          <secondaryRef db="uniprotkb" dbAc="MI:0486" id="5PT8" refType="identity" refTypeAc="MI:0356"/>
          <secondaryRef db="uniprotkb" dbAc="MI:0486" id="5PT8" refType="identity" refTypeAc="MI:0356"/>
          <secondaryRef db="uniprotkb" dbAc="MI:0486" id="5PT9" refType="identity" refTypeAc="MI:0356"/>
          <secondaryRef db="uniprotkb" dbAc="MI:0486" id="5PT9" refType="identity" refTypeAc="MI:0356"/>
          <secondaryRef db="uniprotkb" dbAc="MI:0486" id="5PT9" refType="identity" refTypeAc="MI:0356"/>
          <secondaryRef db="uniprotkb" dbAc="MI:0486" id="5PTA" refType="identity" refTypeAc="MI:0356"/>
          <secondaryRef db="uniprotkb" dbAc="MI:0486" id="5PTA" refType="identity" refTypeAc="MI:0356"/>
          <secondaryRef db="uniprotkb" dbAc="MI:0486" id="5PTA" refType="identity" refTypeAc="MI:0356"/>
          <secondaryRef db="uniprotkb" dbAc="MI:0486" id="5PTB" refType="identity" refTypeAc="MI:0356"/>
          <secondaryRef db="uniprotkb" dbAc="MI:0486" id="5PTB" refType="identity" refTypeAc="MI:0356"/>
          <secondaryRef db="uniprotkb" dbAc="MI:0486" id="5PTB" refType="identity" refTypeAc="MI:0356"/>
          <secondaryRef db="uniprotkb" dbAc="MI:0486" id="5PTC" refType="identity" refTypeAc="MI:0356"/>
          <secondaryRef db="uniprotkb" dbAc="MI:0486" id="5PTC" refType="identity" refTypeAc="MI:0356"/>
          <secondaryRef db="uniprotkb" dbAc="MI:0486" id="5PTC" refType="identity" refTypeAc="MI:0356"/>
          <secondaryRef db="uniprotkb" dbAc="MI:0486" id="5PTE" refType="identity" refTypeAc="MI:0356"/>
          <secondaryRef db="uniprotkb" dbAc="MI:0486" id="5PTE" refType="identity" refTypeAc="MI:0356"/>
          <secondaryRef db="uniprotkb" dbAc="MI:0486" id="5PTE" refType="identity" refTypeAc="MI:0356"/>
          <secondaryRef db="uniprotkb" dbAc="MI:0486" id="5PTF" refType="identity" refTypeAc="MI:0356"/>
          <secondaryRef db="uniprotkb" dbAc="MI:0486" id="5PTF" refType="identity" refTypeAc="MI:0356"/>
          <secondaryRef db="uniprotkb" dbAc="MI:0486" id="5PTF" refType="identity" refTypeAc="MI:0356"/>
          <secondaryRef db="uniprotkb" dbAc="MI:0486" id="5PTG" refType="identity" refTypeAc="MI:0356"/>
          <secondaryRef db="uniprotkb" dbAc="MI:0486" id="5PTG" refType="identity" refTypeAc="MI:0356"/>
          <secondaryRef db="uniprotkb" dbAc="MI:0486" id="5PTG" refType="identity" refTypeAc="MI:0356"/>
          <secondaryRef db="uniprotkb" dbAc="MI:0486" id="5PTH" refType="identity" refTypeAc="MI:0356"/>
          <secondaryRef db="uniprotkb" dbAc="MI:0486" id="5PTH" refType="identity" refTypeAc="MI:0356"/>
          <secondaryRef db="uniprotkb" dbAc="MI:0486" id="5PTH" refType="identity" refTypeAc="MI:0356"/>
          <secondaryRef db="uniprotkb" dbAc="MI:0486" id="5PTJ" refType="identity" refTypeAc="MI:0356"/>
          <secondaryRef db="uniprotkb" dbAc="MI:0486" id="5PTJ" refType="identity" refTypeAc="MI:0356"/>
          <secondaryRef db="uniprotkb" dbAc="MI:0486" id="5PTJ" refType="identity" refTypeAc="MI:0356"/>
          <secondaryRef db="uniprotkb" dbAc="MI:0486" id="5PTK" refType="identity" refTypeAc="MI:0356"/>
          <secondaryRef db="uniprotkb" dbAc="MI:0486" id="5PTK" refType="identity" refTypeAc="MI:0356"/>
          <secondaryRef db="uniprotkb" dbAc="MI:0486" id="5PTK" refType="identity" refTypeAc="MI:0356"/>
          <secondaryRef db="uniprotkb" dbAc="MI:0486" id="5PTL" refType="identity" refTypeAc="MI:0356"/>
          <secondaryRef db="uniprotkb" dbAc="MI:0486" id="5PTL" refType="identity" refTypeAc="MI:0356"/>
          <secondaryRef db="uniprotkb" dbAc="MI:0486" id="5PTL" refType="identity" refTypeAc="MI:0356"/>
          <secondaryRef db="uniprotkb" dbAc="MI:0486" id="5PTM" refType="identity" refTypeAc="MI:0356"/>
          <secondaryRef db="uniprotkb" dbAc="MI:0486" id="5PTM" refType="identity" refTypeAc="MI:0356"/>
          <secondaryRef db="uniprotkb" dbAc="MI:0486" id="5PTM" refType="identity" refTypeAc="MI:0356"/>
          <secondaryRef db="uniprotkb" dbAc="MI:0486" id="5PTN" refType="identity" refTypeAc="MI:0356"/>
          <secondaryRef db="uniprotkb" dbAc="MI:0486" id="5PTN" refType="identity" refTypeAc="MI:0356"/>
          <secondaryRef db="uniprotkb" dbAc="MI:0486" id="5PTN" refType="identity" refTypeAc="MI:0356"/>
          <secondaryRef db="uniprotkb" dbAc="MI:0486" id="5PTO" refType="identity" refTypeAc="MI:0356"/>
          <secondaryRef db="uniprotkb" dbAc="MI:0486" id="5PTO" refType="identity" refTypeAc="MI:0356"/>
          <secondaryRef db="uniprotkb" dbAc="MI:0486" id="5PTO" refType="identity" refTypeAc="MI:0356"/>
          <secondaryRef db="uniprotkb" dbAc="MI:0486" id="5PTQ" refType="identity" refTypeAc="MI:0356"/>
          <secondaryRef db="uniprotkb" dbAc="MI:0486" id="5PTQ" refType="identity" refTypeAc="MI:0356"/>
          <secondaryRef db="uniprotkb" dbAc="MI:0486" id="5PTQ" refType="identity" refTypeAc="MI:0356"/>
          <secondaryRef db="uniprotkb" dbAc="MI:0486" id="5PTR" refType="identity" refTypeAc="MI:0356"/>
          <secondaryRef db="uniprotkb" dbAc="MI:0486" id="5PTR" refType="identity" refTypeAc="MI:0356"/>
          <secondaryRef db="uniprotkb" dbAc="MI:0486" id="5PTR" refType="identity" refTypeAc="MI:0356"/>
          <secondaryRef db="uniprotkb" dbAc="MI:0486" id="5PTS" refType="identity" refTypeAc="MI:0356"/>
          <secondaryRef db="uniprotkb" dbAc="MI:0486" id="5PTS" refType="identity" refTypeAc="MI:0356"/>
          <secondaryRef db="uniprotkb" dbAc="MI:0486" id="5PTS" refType="identity" refTypeAc="MI:0356"/>
          <secondaryRef db="uniprotkb" dbAc="MI:0486" id="5PTT" refType="identity" refTypeAc="MI:0356"/>
          <secondaryRef db="uniprotkb" dbAc="MI:0486" id="5PTT" refType="identity" refTypeAc="MI:0356"/>
          <secondaryRef db="uniprotkb" dbAc="MI:0486" id="5PTT" refType="identity" refTypeAc="MI:0356"/>
          <secondaryRef db="uniprotkb" dbAc="MI:0486" id="5PTU" refType="identity" refTypeAc="MI:0356"/>
          <secondaryRef db="uniprotkb" dbAc="MI:0486" id="5PTU" refType="identity" refTypeAc="MI:0356"/>
          <secondaryRef db="uniprotkb" dbAc="MI:0486" id="5PTU" refType="identity" refTypeAc="MI:0356"/>
          <secondaryRef db="uniprotkb" dbAc="MI:0486" id="5PTV" refType="identity" refTypeAc="MI:0356"/>
          <secondaryRef db="uniprotkb" dbAc="MI:0486" id="5PTV" refType="identity" refTypeAc="MI:0356"/>
          <secondaryRef db="uniprotkb" dbAc="MI:0486" id="5PTV" refType="identity" refTypeAc="MI:0356"/>
          <secondaryRef db="uniprotkb" dbAc="MI:0486" id="5PTW" refType="identity" refTypeAc="MI:0356"/>
          <secondaryRef db="uniprotkb" dbAc="MI:0486" id="5PTW" refType="identity" refTypeAc="MI:0356"/>
          <secondaryRef db="uniprotkb" dbAc="MI:0486" id="5PTW" refType="identity" refTypeAc="MI:0356"/>
          <secondaryRef db="uniprotkb" dbAc="MI:0486" id="5PTX" refType="identity" refTypeAc="MI:0356"/>
          <secondaryRef db="uniprotkb" dbAc="MI:0486" id="5PTX" refType="identity" refTypeAc="MI:0356"/>
          <secondaryRef db="uniprotkb" dbAc="MI:0486" id="5PTX" refType="identity" refTypeAc="MI:0356"/>
          <secondaryRef db="uniprotkb" dbAc="MI:0486" id="5PTY" refType="identity" refTypeAc="MI:0356"/>
          <secondaryRef db="uniprotkb" dbAc="MI:0486" id="5PTY" refType="identity" refTypeAc="MI:0356"/>
          <secondaryRef db="uniprotkb" dbAc="MI:0486" id="5PTY" refType="identity" refTypeAc="MI:0356"/>
          <secondaryRef db="uniprotkb" dbAc="MI:0486" id="5PTZ" refType="identity" refTypeAc="MI:0356"/>
          <secondaryRef db="uniprotkb" dbAc="MI:0486" id="5PTZ" refType="identity" refTypeAc="MI:0356"/>
          <secondaryRef db="uniprotkb" dbAc="MI:0486" id="5PTZ" refType="identity" refTypeAc="MI:0356"/>
          <secondaryRef db="uniprotkb" dbAc="MI:0486" id="5PU0" refType="identity" refTypeAc="MI:0356"/>
          <secondaryRef db="uniprotkb" dbAc="MI:0486" id="5PU0" refType="identity" refTypeAc="MI:0356"/>
          <secondaryRef db="uniprotkb" dbAc="MI:0486" id="5PU0" refType="identity" refTypeAc="MI:0356"/>
          <secondaryRef db="uniprotkb" dbAc="MI:0486" id="5PU1" refType="identity" refTypeAc="MI:0356"/>
          <secondaryRef db="uniprotkb" dbAc="MI:0486" id="5PU1" refType="identity" refTypeAc="MI:0356"/>
          <secondaryRef db="uniprotkb" dbAc="MI:0486" id="5PU1" refType="identity" refTypeAc="MI:0356"/>
          <secondaryRef db="uniprotkb" dbAc="MI:0486" id="5PU2" refType="identity" refTypeAc="MI:0356"/>
          <secondaryRef db="uniprotkb" dbAc="MI:0486" id="5PU2" refType="identity" refTypeAc="MI:0356"/>
          <secondaryRef db="uniprotkb" dbAc="MI:0486" id="5PU2" refType="identity" refTypeAc="MI:0356"/>
          <secondaryRef db="uniprotkb" dbAc="MI:0486" id="5PU3" refType="identity" refTypeAc="MI:0356"/>
          <secondaryRef db="uniprotkb" dbAc="MI:0486" id="5PU3" refType="identity" refTypeAc="MI:0356"/>
          <secondaryRef db="uniprotkb" dbAc="MI:0486" id="5PU3" refType="identity" refTypeAc="MI:0356"/>
          <secondaryRef db="uniprotkb" dbAc="MI:0486" id="5PU4" refType="identity" refTypeAc="MI:0356"/>
          <secondaryRef db="uniprotkb" dbAc="MI:0486" id="5PU4" refType="identity" refTypeAc="MI:0356"/>
          <secondaryRef db="uniprotkb" dbAc="MI:0486" id="5PU4" refType="identity" refTypeAc="MI:0356"/>
          <secondaryRef db="uniprotkb" dbAc="MI:0486" id="5PU5" refType="identity" refTypeAc="MI:0356"/>
          <secondaryRef db="uniprotkb" dbAc="MI:0486" id="5PU5" refType="identity" refTypeAc="MI:0356"/>
          <secondaryRef db="uniprotkb" dbAc="MI:0486" id="5PU5" refType="identity" refTypeAc="MI:0356"/>
          <secondaryRef db="uniprotkb" dbAc="MI:0486" id="5PU6" refType="identity" refTypeAc="MI:0356"/>
          <secondaryRef db="uniprotkb" dbAc="MI:0486" id="5PU6" refType="identity" refTypeAc="MI:0356"/>
          <secondaryRef db="uniprotkb" dbAc="MI:0486" id="5PU7" refType="identity" refTypeAc="MI:0356"/>
          <secondaryRef db="uniprotkb" dbAc="MI:0486" id="5PU7" refType="identity" refTypeAc="MI:0356"/>
          <secondaryRef db="uniprotkb" dbAc="MI:0486" id="5PU7" refType="identity" refTypeAc="MI:0356"/>
          <secondaryRef db="uniprotkb" dbAc="MI:0486" id="5PU8" refType="identity" refTypeAc="MI:0356"/>
          <secondaryRef db="uniprotkb" dbAc="MI:0486" id="5PU8" refType="identity" refTypeAc="MI:0356"/>
          <secondaryRef db="uniprotkb" dbAc="MI:0486" id="5PU8" refType="identity" refTypeAc="MI:0356"/>
          <secondaryRef db="uniprotkb" dbAc="MI:0486" id="5PU9" refType="identity" refTypeAc="MI:0356"/>
          <secondaryRef db="uniprotkb" dbAc="MI:0486" id="5PU9" refType="identity" refTypeAc="MI:0356"/>
          <secondaryRef db="uniprotkb" dbAc="MI:0486" id="5PU9" refType="identity" refTypeAc="MI:0356"/>
          <secondaryRef db="uniprotkb" dbAc="MI:0486" id="5PUA" refType="identity" refTypeAc="MI:0356"/>
          <secondaryRef db="uniprotkb" dbAc="MI:0486" id="5PUA" refType="identity" refTypeAc="MI:0356"/>
          <secondaryRef db="uniprotkb" dbAc="MI:0486" id="5PUA" refType="identity" refTypeAc="MI:0356"/>
          <secondaryRef db="uniprotkb" dbAc="MI:0486" id="5PUB" refType="identity" refTypeAc="MI:0356"/>
          <secondaryRef db="uniprotkb" dbAc="MI:0486" id="5PUB" refType="identity" refTypeAc="MI:0356"/>
          <secondaryRef db="uniprotkb" dbAc="MI:0486" id="5PUB" refType="identity" refTypeAc="MI:0356"/>
          <secondaryRef db="uniprotkb" dbAc="MI:0486" id="5PUC" refType="identity" refTypeAc="MI:0356"/>
          <secondaryRef db="uniprotkb" dbAc="MI:0486" id="5PUC" refType="identity" refTypeAc="MI:0356"/>
          <secondaryRef db="uniprotkb" dbAc="MI:0486" id="5PUC" refType="identity" refTypeAc="MI:0356"/>
          <secondaryRef db="uniprotkb" dbAc="MI:0486" id="5PUD" refType="identity" refTypeAc="MI:0356"/>
          <secondaryRef db="uniprotkb" dbAc="MI:0486" id="5PUD" refType="identity" refTypeAc="MI:0356"/>
          <secondaryRef db="uniprotkb" dbAc="MI:0486" id="5PUD" refType="identity" refTypeAc="MI:0356"/>
          <secondaryRef db="uniprotkb" dbAc="MI:0486" id="5PUE" refType="identity" refTypeAc="MI:0356"/>
          <secondaryRef db="uniprotkb" dbAc="MI:0486" id="5PUE" refType="identity" refTypeAc="MI:0356"/>
          <secondaryRef db="uniprotkb" dbAc="MI:0486" id="5PUE" refType="identity" refTypeAc="MI:0356"/>
          <secondaryRef db="uniprotkb" dbAc="MI:0486" id="5PUF" refType="identity" refTypeAc="MI:0356"/>
          <secondaryRef db="uniprotkb" dbAc="MI:0486" id="5PUF" refType="identity" refTypeAc="MI:0356"/>
          <secondaryRef db="uniprotkb" dbAc="MI:0486" id="5PUF" refType="identity" refTypeAc="MI:0356"/>
          <secondaryRef db="uniprotkb" dbAc="MI:0486" id="5PUG" refType="identity" refTypeAc="MI:0356"/>
          <secondaryRef db="uniprotkb" dbAc="MI:0486" id="5PUG" refType="identity" refTypeAc="MI:0356"/>
          <secondaryRef db="uniprotkb" dbAc="MI:0486" id="5PUG" refType="identity" refTypeAc="MI:0356"/>
          <secondaryRef db="uniprotkb" dbAc="MI:0486" id="5PUH" refType="identity" refTypeAc="MI:0356"/>
          <secondaryRef db="uniprotkb" dbAc="MI:0486" id="5PUH" refType="identity" refTypeAc="MI:0356"/>
          <secondaryRef db="uniprotkb" dbAc="MI:0486" id="5PUH" refType="identity" refTypeAc="MI:0356"/>
          <secondaryRef db="uniprotkb" dbAc="MI:0486" id="5PUI" refType="identity" refTypeAc="MI:0356"/>
          <secondaryRef db="uniprotkb" dbAc="MI:0486" id="5PUI" refType="identity" refTypeAc="MI:0356"/>
          <secondaryRef db="uniprotkb" dbAc="MI:0486" id="5PUI" refType="identity" refTypeAc="MI:0356"/>
          <secondaryRef db="uniprotkb" dbAc="MI:0486" id="5PUJ" refType="identity" refTypeAc="MI:0356"/>
          <secondaryRef db="uniprotkb" dbAc="MI:0486" id="5PUJ" refType="identity" refTypeAc="MI:0356"/>
          <secondaryRef db="uniprotkb" dbAc="MI:0486" id="5PUJ" refType="identity" refTypeAc="MI:0356"/>
          <secondaryRef db="uniprotkb" dbAc="MI:0486" id="5PUK" refType="identity" refTypeAc="MI:0356"/>
          <secondaryRef db="uniprotkb" dbAc="MI:0486" id="5PUK" refType="identity" refTypeAc="MI:0356"/>
          <secondaryRef db="uniprotkb" dbAc="MI:0486" id="5PUK" refType="identity" refTypeAc="MI:0356"/>
          <secondaryRef db="uniprotkb" dbAc="MI:0486" id="5PUL" refType="identity" refTypeAc="MI:0356"/>
          <secondaryRef db="uniprotkb" dbAc="MI:0486" id="5PUL" refType="identity" refTypeAc="MI:0356"/>
          <secondaryRef db="uniprotkb" dbAc="MI:0486" id="5PUL" refType="identity" refTypeAc="MI:0356"/>
          <secondaryRef db="uniprotkb" dbAc="MI:0486" id="5PUM" refType="identity" refTypeAc="MI:0356"/>
          <secondaryRef db="uniprotkb" dbAc="MI:0486" id="5PUM" refType="identity" refTypeAc="MI:0356"/>
          <secondaryRef db="uniprotkb" dbAc="MI:0486" id="5PUM" refType="identity" refTypeAc="MI:0356"/>
          <secondaryRef db="uniprotkb" dbAc="MI:0486" id="5PUN" refType="identity" refTypeAc="MI:0356"/>
          <secondaryRef db="uniprotkb" dbAc="MI:0486" id="5PUN" refType="identity" refTypeAc="MI:0356"/>
          <secondaryRef db="uniprotkb" dbAc="MI:0486" id="5PUN" refType="identity" refTypeAc="MI:0356"/>
          <secondaryRef db="uniprotkb" dbAc="MI:0486" id="5PUO" refType="identity" refTypeAc="MI:0356"/>
          <secondaryRef db="uniprotkb" dbAc="MI:0486" id="5PUO" refType="identity" refTypeAc="MI:0356"/>
          <secondaryRef db="uniprotkb" dbAc="MI:0486" id="5PUO" refType="identity" refTypeAc="MI:0356"/>
          <secondaryRef db="uniprotkb" dbAc="MI:0486" id="5PUP" refType="identity" refTypeAc="MI:0356"/>
          <secondaryRef db="uniprotkb" dbAc="MI:0486" id="5PUP" refType="identity" refTypeAc="MI:0356"/>
          <secondaryRef db="uniprotkb" dbAc="MI:0486" id="5PUP" refType="identity" refTypeAc="MI:0356"/>
          <secondaryRef db="uniprotkb" dbAc="MI:0486" id="5PUQ" refType="identity" refTypeAc="MI:0356"/>
          <secondaryRef db="uniprotkb" dbAc="MI:0486" id="5PUQ" refType="identity" refTypeAc="MI:0356"/>
          <secondaryRef db="uniprotkb" dbAc="MI:0486" id="5PUQ" refType="identity" refTypeAc="MI:0356"/>
          <secondaryRef db="uniprotkb" dbAc="MI:0486" id="5PUR" refType="identity" refTypeAc="MI:0356"/>
          <secondaryRef db="uniprotkb" dbAc="MI:0486" id="5PUR" refType="identity" refTypeAc="MI:0356"/>
          <secondaryRef db="uniprotkb" dbAc="MI:0486" id="5PUR" refType="identity" refTypeAc="MI:0356"/>
          <secondaryRef db="uniprotkb" dbAc="MI:0486" id="5PUS" refType="identity" refTypeAc="MI:0356"/>
          <secondaryRef db="uniprotkb" dbAc="MI:0486" id="5PUS" refType="identity" refTypeAc="MI:0356"/>
          <secondaryRef db="uniprotkb" dbAc="MI:0486" id="5PUS" refType="identity" refTypeAc="MI:0356"/>
          <secondaryRef db="uniprotkb" dbAc="MI:0486" id="5PUT" refType="identity" refTypeAc="MI:0356"/>
          <secondaryRef db="uniprotkb" dbAc="MI:0486" id="5PUT" refType="identity" refTypeAc="MI:0356"/>
          <secondaryRef db="uniprotkb" dbAc="MI:0486" id="5PUT" refType="identity" refTypeAc="MI:0356"/>
          <secondaryRef db="uniprotkb" dbAc="MI:0486" id="5PUU" refType="identity" refTypeAc="MI:0356"/>
          <secondaryRef db="uniprotkb" dbAc="MI:0486" id="5PUU" refType="identity" refTypeAc="MI:0356"/>
          <secondaryRef db="uniprotkb" dbAc="MI:0486" id="5PUU" refType="identity" refTypeAc="MI:0356"/>
          <secondaryRef db="uniprotkb" dbAc="MI:0486" id="5PUV" refType="identity" refTypeAc="MI:0356"/>
          <secondaryRef db="uniprotkb" dbAc="MI:0486" id="5PUV" refType="identity" refTypeAc="MI:0356"/>
          <secondaryRef db="uniprotkb" dbAc="MI:0486" id="5PUV" refType="identity" refTypeAc="MI:0356"/>
          <secondaryRef db="uniprotkb" dbAc="MI:0486" id="5PUW" refType="identity" refTypeAc="MI:0356"/>
          <secondaryRef db="uniprotkb" dbAc="MI:0486" id="5PUW" refType="identity" refTypeAc="MI:0356"/>
          <secondaryRef db="uniprotkb" dbAc="MI:0486" id="5PUW" refType="identity" refTypeAc="MI:0356"/>
          <secondaryRef db="uniprotkb" dbAc="MI:0486" id="5PUX" refType="identity" refTypeAc="MI:0356"/>
          <secondaryRef db="uniprotkb" dbAc="MI:0486" id="5PUX" refType="identity" refTypeAc="MI:0356"/>
          <secondaryRef db="uniprotkb" dbAc="MI:0486" id="5PUX" refType="identity" refTypeAc="MI:0356"/>
          <secondaryRef db="uniprotkb" dbAc="MI:0486" id="5PUY" refType="identity" refTypeAc="MI:0356"/>
          <secondaryRef db="uniprotkb" dbAc="MI:0486" id="5PUY" refType="identity" refTypeAc="MI:0356"/>
          <secondaryRef db="uniprotkb" dbAc="MI:0486" id="5PUY" refType="identity" refTypeAc="MI:0356"/>
          <secondaryRef db="uniprotkb" dbAc="MI:0486" id="5PUZ" refType="identity" refTypeAc="MI:0356"/>
          <secondaryRef db="uniprotkb" dbAc="MI:0486" id="5PUZ" refType="identity" refTypeAc="MI:0356"/>
          <secondaryRef db="uniprotkb" dbAc="MI:0486" id="5PUZ" refType="identity" refTypeAc="MI:0356"/>
          <secondaryRef db="uniprotkb" dbAc="MI:0486" id="5PV0" refType="identity" refTypeAc="MI:0356"/>
          <secondaryRef db="uniprotkb" dbAc="MI:0486" id="5PV0" refType="identity" refTypeAc="MI:0356"/>
          <secondaryRef db="uniprotkb" dbAc="MI:0486" id="5PV0" refType="identity" refTypeAc="MI:0356"/>
          <secondaryRef db="uniprotkb" dbAc="MI:0486" id="5PV1" refType="identity" refTypeAc="MI:0356"/>
          <secondaryRef db="uniprotkb" dbAc="MI:0486" id="5PV1" refType="identity" refTypeAc="MI:0356"/>
          <secondaryRef db="uniprotkb" dbAc="MI:0486" id="5PV1" refType="identity" refTypeAc="MI:0356"/>
          <secondaryRef db="uniprotkb" dbAc="MI:0486" id="5PV2" refType="identity" refTypeAc="MI:0356"/>
          <secondaryRef db="uniprotkb" dbAc="MI:0486" id="5PV2" refType="identity" refTypeAc="MI:0356"/>
          <secondaryRef db="uniprotkb" dbAc="MI:0486" id="5PV2" refType="identity" refTypeAc="MI:0356"/>
          <secondaryRef db="uniprotkb" dbAc="MI:0486" id="5PV3" refType="identity" refTypeAc="MI:0356"/>
          <secondaryRef db="uniprotkb" dbAc="MI:0486" id="5PV3" refType="identity" refTypeAc="MI:0356"/>
          <secondaryRef db="uniprotkb" dbAc="MI:0486" id="5PV3" refType="identity" refTypeAc="MI:0356"/>
          <secondaryRef db="uniprotkb" dbAc="MI:0486" id="5PV4" refType="identity" refTypeAc="MI:0356"/>
          <secondaryRef db="uniprotkb" dbAc="MI:0486" id="5PV4" refType="identity" refTypeAc="MI:0356"/>
          <secondaryRef db="uniprotkb" dbAc="MI:0486" id="5PV4" refType="identity" refTypeAc="MI:0356"/>
          <secondaryRef db="uniprotkb" dbAc="MI:0486" id="5PV5" refType="identity" refTypeAc="MI:0356"/>
          <secondaryRef db="uniprotkb" dbAc="MI:0486" id="5PW3" refType="identity" refTypeAc="MI:0356"/>
          <secondaryRef db="uniprotkb" dbAc="MI:0486" id="5PV5" refType="identity" refTypeAc="MI:0356"/>
          <secondaryRef db="uniprotkb" dbAc="MI:0486" id="5PV5" refType="identity" refTypeAc="MI:0356"/>
          <secondaryRef db="uniprotkb" dbAc="MI:0486" id="5PV6" refType="identity" refTypeAc="MI:0356"/>
          <secondaryRef db="uniprotkb" dbAc="MI:0486" id="5PV6" refType="identity" refTypeAc="MI:0356"/>
          <secondaryRef db="uniprotkb" dbAc="MI:0486" id="5PV6" refType="identity" refTypeAc="MI:0356"/>
          <secondaryRef db="uniprotkb" dbAc="MI:0486" id="5PV7" refType="identity" refTypeAc="MI:0356"/>
          <secondaryRef db="uniprotkb" dbAc="MI:0486" id="5PV7" refType="identity" refTypeAc="MI:0356"/>
          <secondaryRef db="uniprotkb" dbAc="MI:0486" id="5PV7" refType="identity" refTypeAc="MI:0356"/>
          <secondaryRef db="uniprotkb" dbAc="MI:0486" id="5PV8" refType="identity" refTypeAc="MI:0356"/>
          <secondaryRef db="uniprotkb" dbAc="MI:0486" id="5PV8" refType="identity" refTypeAc="MI:0356"/>
          <secondaryRef db="uniprotkb" dbAc="MI:0486" id="5PV8" refType="identity" refTypeAc="MI:0356"/>
          <secondaryRef db="uniprotkb" dbAc="MI:0486" id="5PV9" refType="identity" refTypeAc="MI:0356"/>
          <secondaryRef db="uniprotkb" dbAc="MI:0486" id="5PV9" refType="identity" refTypeAc="MI:0356"/>
          <secondaryRef db="uniprotkb" dbAc="MI:0486" id="5PV9" refType="identity" refTypeAc="MI:0356"/>
          <secondaryRef db="uniprotkb" dbAc="MI:0486" id="5PVA" refType="identity" refTypeAc="MI:0356"/>
          <secondaryRef db="uniprotkb" dbAc="MI:0486" id="5PVA" refType="identity" refTypeAc="MI:0356"/>
          <secondaryRef db="uniprotkb" dbAc="MI:0486" id="5PVA" refType="identity" refTypeAc="MI:0356"/>
          <secondaryRef db="uniprotkb" dbAc="MI:0486" id="5PVB" refType="identity" refTypeAc="MI:0356"/>
          <secondaryRef db="uniprotkb" dbAc="MI:0486" id="5PVB" refType="identity" refTypeAc="MI:0356"/>
          <secondaryRef db="uniprotkb" dbAc="MI:0486" id="5PVB" refType="identity" refTypeAc="MI:0356"/>
          <secondaryRef db="uniprotkb" dbAc="MI:0486" id="5PVC" refType="identity" refTypeAc="MI:0356"/>
          <secondaryRef db="uniprotkb" dbAc="MI:0486" id="5PVC" refType="identity" refTypeAc="MI:0356"/>
          <secondaryRef db="uniprotkb" dbAc="MI:0486" id="5PVC" refType="identity" refTypeAc="MI:0356"/>
          <secondaryRef db="uniprotkb" dbAc="MI:0486" id="5PVD" refType="identity" refTypeAc="MI:0356"/>
          <secondaryRef db="uniprotkb" dbAc="MI:0486" id="5PVD" refType="identity" refTypeAc="MI:0356"/>
          <secondaryRef db="uniprotkb" dbAc="MI:0486" id="5PVD" refType="identity" refTypeAc="MI:0356"/>
          <secondaryRef db="uniprotkb" dbAc="MI:0486" id="5PVE" refType="identity" refTypeAc="MI:0356"/>
          <secondaryRef db="uniprotkb" dbAc="MI:0486" id="5PVE" refType="identity" refTypeAc="MI:0356"/>
          <secondaryRef db="uniprotkb" dbAc="MI:0486" id="5PVE" refType="identity" refTypeAc="MI:0356"/>
          <secondaryRef db="uniprotkb" dbAc="MI:0486" id="5PVF" refType="identity" refTypeAc="MI:0356"/>
          <secondaryRef db="uniprotkb" dbAc="MI:0486" id="5PVF" refType="identity" refTypeAc="MI:0356"/>
          <secondaryRef db="uniprotkb" dbAc="MI:0486" id="5PVF" refType="identity" refTypeAc="MI:0356"/>
          <secondaryRef db="uniprotkb" dbAc="MI:0486" id="5PVG" refType="identity" refTypeAc="MI:0356"/>
          <secondaryRef db="uniprotkb" dbAc="MI:0486" id="5PVG" refType="identity" refTypeAc="MI:0356"/>
          <secondaryRef db="uniprotkb" dbAc="MI:0486" id="5PVG" refType="identity" refTypeAc="MI:0356"/>
          <secondaryRef db="uniprotkb" dbAc="MI:0486" id="5PVH" refType="identity" refTypeAc="MI:0356"/>
          <secondaryRef db="uniprotkb" dbAc="MI:0486" id="5PVH" refType="identity" refTypeAc="MI:0356"/>
          <secondaryRef db="uniprotkb" dbAc="MI:0486" id="5PVH" refType="identity" refTypeAc="MI:0356"/>
          <secondaryRef db="uniprotkb" dbAc="MI:0486" id="5PVI" refType="identity" refTypeAc="MI:0356"/>
          <secondaryRef db="uniprotkb" dbAc="MI:0486" id="5PVI" refType="identity" refTypeAc="MI:0356"/>
          <secondaryRef db="uniprotkb" dbAc="MI:0486" id="5PVI" refType="identity" refTypeAc="MI:0356"/>
          <secondaryRef db="uniprotkb" dbAc="MI:0486" id="5PVJ" refType="identity" refTypeAc="MI:0356"/>
          <secondaryRef db="uniprotkb" dbAc="MI:0486" id="5PVJ" refType="identity" refTypeAc="MI:0356"/>
          <secondaryRef db="uniprotkb" dbAc="MI:0486" id="5PVJ" refType="identity" refTypeAc="MI:0356"/>
          <secondaryRef db="uniprotkb" dbAc="MI:0486" id="5PVK" refType="identity" refTypeAc="MI:0356"/>
          <secondaryRef db="uniprotkb" dbAc="MI:0486" id="5PVK" refType="identity" refTypeAc="MI:0356"/>
          <secondaryRef db="uniprotkb" dbAc="MI:0486" id="5PVK" refType="identity" refTypeAc="MI:0356"/>
          <secondaryRef db="uniprotkb" dbAc="MI:0486" id="5PVL" refType="identity" refTypeAc="MI:0356"/>
          <secondaryRef db="uniprotkb" dbAc="MI:0486" id="5PVL" refType="identity" refTypeAc="MI:0356"/>
          <secondaryRef db="uniprotkb" dbAc="MI:0486" id="5PVL" refType="identity" refTypeAc="MI:0356"/>
          <secondaryRef db="uniprotkb" dbAc="MI:0486" id="5PVM" refType="identity" refTypeAc="MI:0356"/>
          <secondaryRef db="uniprotkb" dbAc="MI:0486" id="5PVM" refType="identity" refTypeAc="MI:0356"/>
          <secondaryRef db="uniprotkb" dbAc="MI:0486" id="5PVM" refType="identity" refTypeAc="MI:0356"/>
          <secondaryRef db="uniprotkb" dbAc="MI:0486" id="5PVN" refType="identity" refTypeAc="MI:0356"/>
          <secondaryRef db="uniprotkb" dbAc="MI:0486" id="5PVN" refType="identity" refTypeAc="MI:0356"/>
          <secondaryRef db="uniprotkb" dbAc="MI:0486" id="5PVN" refType="identity" refTypeAc="MI:0356"/>
          <secondaryRef db="uniprotkb" dbAc="MI:0486" id="5PVO" refType="identity" refTypeAc="MI:0356"/>
          <secondaryRef db="uniprotkb" dbAc="MI:0486" id="5PVO" refType="identity" refTypeAc="MI:0356"/>
          <secondaryRef db="uniprotkb" dbAc="MI:0486" id="5PVO" refType="identity" refTypeAc="MI:0356"/>
          <secondaryRef db="uniprotkb" dbAc="MI:0486" id="5PVP" refType="identity" refTypeAc="MI:0356"/>
          <secondaryRef db="uniprotkb" dbAc="MI:0486" id="5PVP" refType="identity" refTypeAc="MI:0356"/>
          <secondaryRef db="uniprotkb" dbAc="MI:0486" id="5PVP" refType="identity" refTypeAc="MI:0356"/>
          <secondaryRef db="uniprotkb" dbAc="MI:0486" id="5PVQ" refType="identity" refTypeAc="MI:0356"/>
          <secondaryRef db="uniprotkb" dbAc="MI:0486" id="5PVQ" refType="identity" refTypeAc="MI:0356"/>
          <secondaryRef db="uniprotkb" dbAc="MI:0486" id="5PVQ" refType="identity" refTypeAc="MI:0356"/>
          <secondaryRef db="uniprotkb" dbAc="MI:0486" id="5PVR" refType="identity" refTypeAc="MI:0356"/>
          <secondaryRef db="uniprotkb" dbAc="MI:0486" id="5PVR" refType="identity" refTypeAc="MI:0356"/>
          <secondaryRef db="uniprotkb" dbAc="MI:0486" id="5PVR" refType="identity" refTypeAc="MI:0356"/>
          <secondaryRef db="uniprotkb" dbAc="MI:0486" id="5PVS" refType="identity" refTypeAc="MI:0356"/>
          <secondaryRef db="uniprotkb" dbAc="MI:0486" id="5PVS" refType="identity" refTypeAc="MI:0356"/>
          <secondaryRef db="uniprotkb" dbAc="MI:0486" id="5PVS" refType="identity" refTypeAc="MI:0356"/>
          <secondaryRef db="uniprotkb" dbAc="MI:0486" id="5PVT" refType="identity" refTypeAc="MI:0356"/>
          <secondaryRef db="uniprotkb" dbAc="MI:0486" id="5PVT" refType="identity" refTypeAc="MI:0356"/>
          <secondaryRef db="uniprotkb" dbAc="MI:0486" id="5PVT" refType="identity" refTypeAc="MI:0356"/>
          <secondaryRef db="uniprotkb" dbAc="MI:0486" id="5PVU" refType="identity" refTypeAc="MI:0356"/>
          <secondaryRef db="uniprotkb" dbAc="MI:0486" id="5PVU" refType="identity" refTypeAc="MI:0356"/>
          <secondaryRef db="uniprotkb" dbAc="MI:0486" id="5PVU" refType="identity" refTypeAc="MI:0356"/>
          <secondaryRef db="uniprotkb" dbAc="MI:0486" id="5PVV" refType="identity" refTypeAc="MI:0356"/>
          <secondaryRef db="uniprotkb" dbAc="MI:0486" id="5PVV" refType="identity" refTypeAc="MI:0356"/>
          <secondaryRef db="uniprotkb" dbAc="MI:0486" id="5PVV" refType="identity" refTypeAc="MI:0356"/>
          <secondaryRef db="uniprotkb" dbAc="MI:0486" id="5PVW" refType="identity" refTypeAc="MI:0356"/>
          <secondaryRef db="uniprotkb" dbAc="MI:0486" id="5PVW" refType="identity" refTypeAc="MI:0356"/>
          <secondaryRef db="uniprotkb" dbAc="MI:0486" id="5PVW" refType="identity" refTypeAc="MI:0356"/>
          <secondaryRef db="uniprotkb" dbAc="MI:0486" id="5PVX" refType="identity" refTypeAc="MI:0356"/>
          <secondaryRef db="uniprotkb" dbAc="MI:0486" id="5PVX" refType="identity" refTypeAc="MI:0356"/>
          <secondaryRef db="uniprotkb" dbAc="MI:0486" id="5PVX" refType="identity" refTypeAc="MI:0356"/>
          <secondaryRef db="uniprotkb" dbAc="MI:0486" id="5PVY" refType="identity" refTypeAc="MI:0356"/>
          <secondaryRef db="uniprotkb" dbAc="MI:0486" id="5PVY" refType="identity" refTypeAc="MI:0356"/>
          <secondaryRef db="uniprotkb" dbAc="MI:0486" id="5PVY" refType="identity" refTypeAc="MI:0356"/>
          <secondaryRef db="uniprotkb" dbAc="MI:0486" id="5PVZ" refType="identity" refTypeAc="MI:0356"/>
          <secondaryRef db="uniprotkb" dbAc="MI:0486" id="5PVZ" refType="identity" refTypeAc="MI:0356"/>
          <secondaryRef db="uniprotkb" dbAc="MI:0486" id="5PVZ" refType="identity" refTypeAc="MI:0356"/>
          <secondaryRef db="uniprotkb" dbAc="MI:0486" id="5PW0" refType="identity" refTypeAc="MI:0356"/>
          <secondaryRef db="uniprotkb" dbAc="MI:0486" id="5PW0" refType="identity" refTypeAc="MI:0356"/>
          <secondaryRef db="uniprotkb" dbAc="MI:0486" id="5PW0" refType="identity" refTypeAc="MI:0356"/>
          <secondaryRef db="uniprotkb" dbAc="MI:0486" id="5PW1" refType="identity" refTypeAc="MI:0356"/>
          <secondaryRef db="uniprotkb" dbAc="MI:0486" id="5PW1" refType="identity" refTypeAc="MI:0356"/>
          <secondaryRef db="uniprotkb" dbAc="MI:0486" id="5PW1" refType="identity" refTypeAc="MI:0356"/>
          <secondaryRef db="uniprotkb" dbAc="MI:0486" id="5PW2" refType="identity" refTypeAc="MI:0356"/>
          <secondaryRef db="uniprotkb" dbAc="MI:0486" id="5PW2" refType="identity" refTypeAc="MI:0356"/>
          <secondaryRef db="uniprotkb" dbAc="MI:0486" id="5PW2" refType="identity" refTypeAc="MI:0356"/>
          <secondaryRef db="uniprotkb" dbAc="MI:0486" id="5PW3" refType="identity" refTypeAc="MI:0356"/>
          <secondaryRef db="uniprotkb" dbAc="MI:0486" id="5PW3" refType="identity" refTypeAc="MI:0356"/>
          <secondaryRef db="uniprotkb" dbAc="MI:0486" id="5PW4" refType="identity" refTypeAc="MI:0356"/>
          <secondaryRef db="uniprotkb" dbAc="MI:0486" id="5PW4" refType="identity" refTypeAc="MI:0356"/>
          <secondaryRef db="uniprotkb" dbAc="MI:0486" id="5PW4" refType="identity" refTypeAc="MI:0356"/>
          <secondaryRef db="uniprotkb" dbAc="MI:0486" id="5PW5" refType="identity" refTypeAc="MI:0356"/>
          <secondaryRef db="uniprotkb" dbAc="MI:0486" id="5PW5" refType="identity" refTypeAc="MI:0356"/>
          <secondaryRef db="uniprotkb" dbAc="MI:0486" id="5PW5" refType="identity" refTypeAc="MI:0356"/>
          <secondaryRef db="uniprotkb" dbAc="MI:0486" id="5PW6" refType="identity" refTypeAc="MI:0356"/>
          <secondaryRef db="uniprotkb" dbAc="MI:0486" id="5PW6" refType="identity" refTypeAc="MI:0356"/>
          <secondaryRef db="uniprotkb" dbAc="MI:0486" id="5PW6" refType="identity" refTypeAc="MI:0356"/>
          <secondaryRef db="uniprotkb" dbAc="MI:0486" id="5PW7" refType="identity" refTypeAc="MI:0356"/>
          <secondaryRef db="uniprotkb" dbAc="MI:0486" id="5PW7" refType="identity" refTypeAc="MI:0356"/>
          <secondaryRef db="uniprotkb" dbAc="MI:0486" id="5PW7" refType="identity" refTypeAc="MI:0356"/>
          <secondaryRef db="uniprotkb" dbAc="MI:0486" id="5PW8" refType="identity" refTypeAc="MI:0356"/>
          <secondaryRef db="uniprotkb" dbAc="MI:0486" id="5PW8" refType="identity" refTypeAc="MI:0356"/>
          <secondaryRef db="uniprotkb" dbAc="MI:0486" id="5PW8" refType="identity" refTypeAc="MI:0356"/>
          <secondaryRef db="uniprotkb" dbAc="MI:0486" id="5PW9" refType="identity" refTypeAc="MI:0356"/>
          <secondaryRef db="uniprotkb" dbAc="MI:0486" id="5PW9" refType="identity" refTypeAc="MI:0356"/>
          <secondaryRef db="uniprotkb" dbAc="MI:0486" id="5PW9" refType="identity" refTypeAc="MI:0356"/>
          <secondaryRef db="uniprotkb" dbAc="MI:0486" id="5PWA" refType="identity" refTypeAc="MI:0356"/>
          <secondaryRef db="uniprotkb" dbAc="MI:0486" id="5PWA" refType="identity" refTypeAc="MI:0356"/>
          <secondaryRef db="uniprotkb" dbAc="MI:0486" id="5PWA" refType="identity" refTypeAc="MI:0356"/>
          <secondaryRef db="uniprotkb" dbAc="MI:0486" id="5PWB" refType="identity" refTypeAc="MI:0356"/>
          <secondaryRef db="uniprotkb" dbAc="MI:0486" id="5PWB" refType="identity" refTypeAc="MI:0356"/>
          <secondaryRef db="uniprotkb" dbAc="MI:0486" id="5PWB" refType="identity" refTypeAc="MI:0356"/>
          <secondaryRef db="uniprotkb" dbAc="MI:0486" id="6IN2" refType="identity" refTypeAc="MI:0356"/>
          <secondaryRef db="uniprotkb" dbAc="MI:0486" id="A0A024R4V5" refType="identity" refTypeAc="MI:0356"/>
          <secondaryRef db="uniprotkb" dbAc="MI:0486" id="A0A024R4W4" refType="identity" refTypeAc="MI:0356"/>
          <secondaryRef db="uniprotkb" dbAc="MI:0486" id="A6ZJA4" refType="identity" refTypeAc="MI:0356"/>
          <secondaryRef db="uniprotkb" dbAc="MI:0486" id="A6ZJA4" refType="identity" refTypeAc="MI:0356"/>
          <secondaryRef db="uniprotkb" dbAc="MI:0486" id="A6ZJA4" refType="identity" refTypeAc="MI:0356"/>
          <secondaryRef db="uniprotkb" dbAc="MI:0486" id="A6ZJA4" refType="identity" refTypeAc="MI:0356"/>
          <secondaryRef db="ensembl" dbAc="MI:0476" id="AAF34320.1" refType="identity" refTypeAc="MI:0356"/>
          <secondaryRef db="ensembl" dbAc="MI:0476" id="AF005067" refType="identity" refTypeAc="MI:0356"/>
          <secondaryRef db="ensembl" dbAc="MI:0476" id="AF005067" refType="identity" refTypeAc="MI:0356"/>
          <secondaryRef db="ensembl" dbAc="MI:0476" id="AK292428" refType="identity" refTypeAc="MI:0356"/>
          <secondaryRef db="ensembl" dbAc="MI:0476" id="AL049402" refType="identity" refTypeAc="MI:0356"/>
          <secondaryRef db="ensembl" dbAc="MI:0476" id="AL080149" refType="identity" refTypeAc="MI:0356"/>
          <secondaryRef db="ensembl" dbAc="MI:0476" id="BAF85117.1" refType="identity" refTypeAc="MI:0356"/>
          <secondaryRef db="ensembl" dbAc="MI:0476" id="BR140-like" refType="identity" refTypeAc="MI:0356"/>
          <secondaryRef db="uniprotkb" dbAc="MI:0486" id="BR140-like protein" refType="identity" refTypeAc="MI:0356"/>
          <secondaryRef db="uniprotkb" dbAc="MI:0486" id="BR140-like protein" refType="identity" refTypeAc="MI:0356"/>
          <secondaryRef db="uniprotkb" dbAc="MI:0486" id="BR140-like protein" refType="identity" refTypeAc="MI:0356"/>
          <secondaryRef db="BLAST_KEGG_NAME" dbAc="MI:9999" id="BRD1" refType="identity" refTypeAc="MI:0356"/>
          <secondaryRef db="uniprotkb" dbAc="MI:0486" id="BRD1" refType="identity" refTypeAc="MI:0356"/>
          <secondaryRef db="BioMart_HUGO" dbAc="MI:9999" id="BRD1" refType="identity" refTypeAc="MI:0356"/>
          <secondaryRef db="ensembl" dbAc="MI:0476" id="BRD1" refType="identity" refTypeAc="MI:0356"/>
          <secondaryRef db="ensembl" dbAc="MI:0476" id="BRD1" refType="identity" refTypeAc="MI:0356"/>
          <secondaryRef db="uniprotkb" dbAc="MI:0486" id="BRD1" refType="identity" refTypeAc="MI:0356"/>
          <secondaryRef db="uniprotkb" dbAc="MI:0486" id="BRD1" refType="identity" refTypeAc="MI:0356"/>
          <secondaryRef db="uniprotkb" dbAc="MI:0486" id="BRD1" refType="identity" refTypeAc="MI:0356"/>
          <secondaryRef db="ensembl" dbAc="MI:0476" id="BRD1" refType="identity" refTypeAc="MI:0356"/>
          <secondaryRef db="ensembl" dbAc="MI:0476" id="BRD1" refType="identity" refTypeAc="MI:0356"/>
          <secondaryRef db="ensembl" dbAc="MI:0476" id="BRD1-001" refType="identity" refTypeAc="MI:0356"/>
          <secondaryRef db="uniprotkb" dbAc="MI:0486" id="BRD1-001" refType="identity" refTypeAc="MI:0356"/>
          <secondaryRef db="ensembl" dbAc="MI:0476" id="BRD1-001" refType="identity" refTypeAc="MI:0356"/>
          <secondaryRef db="ensembl" dbAc="MI:0476" id="BRD1-002" refType="identity" refTypeAc="MI:0356"/>
          <secondaryRef db="uniprotkb" dbAc="MI:0486" id="BRD1-002" refType="identity" refTypeAc="MI:0356"/>
          <secondaryRef db="ensembl" dbAc="MI:0476" id="BRD1-002" refType="identity" refTypeAc="MI:0356"/>
          <secondaryRef db="ensembl" dbAc="MI:0476" id="BRD1-003" refType="identity" refTypeAc="MI:0356"/>
          <secondaryRef db="uniprotkb" dbAc="MI:0486" id="BRD1-003" refType="identity" refTypeAc="MI:0356"/>
          <secondaryRef db="ensembl" dbAc="MI:0476" id="BRD1-003" refType="identity" refTypeAc="MI:0356"/>
          <secondaryRef db="ensembl" dbAc="MI:0476" id="BRD1-004" refType="identity" refTypeAc="MI:0356"/>
          <secondaryRef db="uniprotkb" dbAc="MI:0486" id="BRD1-004" refType="identity" refTypeAc="MI:0356"/>
          <secondaryRef db="ensembl" dbAc="MI:0476" id="BRD1-004" refType="identity" refTypeAc="MI:0356"/>
          <secondaryRef db="ensembl" dbAc="MI:0476" id="BRD1-005" refType="identity" refTypeAc="MI:0356"/>
          <secondaryRef db="uniprotkb" dbAc="MI:0486" id="BRD1-005" refType="identity" refTypeAc="MI:0356"/>
          <secondaryRef db="ensembl" dbAc="MI:0476" id="BRD1-005" refType="identity" refTypeAc="MI:0356"/>
          <secondaryRef db="ensembl" dbAc="MI:0476" id="BRD1-006" refType="identity" refTypeAc="MI:0356"/>
          <secondaryRef db="uniprotkb" dbAc="MI:0486" id="BRD1-006" refType="identity" refTypeAc="MI:0356"/>
          <secondaryRef db="ensembl" dbAc="MI:0476" id="BRD1-006" refType="identity" refTypeAc="MI:0356"/>
          <secondaryRef db="ensembl" dbAc="MI:0476" id="BRD1-007" refType="identity" refTypeAc="MI:0356"/>
          <secondaryRef db="uniprotkb" dbAc="MI:0486" id="BRD1-007" refType="identity" refTypeAc="MI:0356"/>
          <secondaryRef db="ensembl" dbAc="MI:0476" id="BRD1-007" refType="identity" refTypeAc="MI:0356"/>
          <secondaryRef db="ensembl" dbAc="MI:0476" id="BRD1-201" refType="identity" refTypeAc="MI:0356"/>
          <secondaryRef db="uniprotkb" dbAc="MI:0486" id="BRD1-201" refType="identity" refTypeAc="MI:0356"/>
          <secondaryRef db="uniprotkb" dbAc="MI:0486" id="BRD1_HUMAN" refType="identity" refTypeAc="MI:0356"/>
          <secondaryRef db="uniprotkb" dbAc="MI:0486" id="BRD1_HUMAN" refType="identity" refTypeAc="MI:0356"/>
          <secondaryRef db="uniprotkb" dbAc="MI:0486" id="BRD1_HUMAN" refType="identity" refTypeAc="MI:0356"/>
          <secondaryRef db="BLAST_KEGG_NAME_SYNONYM" dbAc="MI:9999" id="BRL" refType="identity" refTypeAc="MI:0356"/>
          <secondaryRef db="uniprotkb" dbAc="MI:0486" id="BRL" refType="identity" refTypeAc="MI:0356"/>
          <secondaryRef db="ensembl" dbAc="MI:0476" id="BRL" refType="identity" refTypeAc="MI:0356"/>
          <secondaryRef db="ensembl" dbAc="MI:0476" id="BRL" refType="identity" refTypeAc="MI:0356"/>
          <secondaryRef db="uniprotkb" dbAc="MI:0486" id="BRL" refType="identity" refTypeAc="MI:0356"/>
          <secondaryRef db="ensembl" dbAc="MI:0476" id="BRL" refType="identity" refTypeAc="MI:0356"/>
          <secondaryRef db="uniprotkb" dbAc="MI:0486" id="BRL" refType="identity" refTypeAc="MI:0356"/>
          <secondaryRef db="uniprotkb" dbAc="MI:0486" id="BRL" refType="identity" refTypeAc="MI:0356"/>
          <secondaryRef db="BLAST_KEGG_NAME_SYNONYM" dbAc="MI:9999" id="BRPF1" refType="identity" refTypeAc="MI:0356"/>
          <secondaryRef db="ensembl" dbAc="MI:0476" id="BRPF1" refType="identity" refTypeAc="MI:0356"/>
          <secondaryRef db="BLAST_KEGG_NAME_SYNONYM" dbAc="MI:9999" id="BRPF2" refType="identity" refTypeAc="MI:0356"/>
          <secondaryRef db="uniprotkb" dbAc="MI:0486" id="BRPF2" refType="identity" refTypeAc="MI:0356"/>
          <secondaryRef db="ensembl" dbAc="MI:0476" id="BRPF2" refType="identity" refTypeAc="MI:0356"/>
          <secondaryRef db="ensembl" dbAc="MI:0476" id="BRPF2" refType="identity" refTypeAc="MI:0356"/>
          <secondaryRef db="uniprotkb" dbAc="MI:0486" id="BRPF2" refType="identity" refTypeAc="MI:0356"/>
          <secondaryRef db="ensembl" dbAc="MI:0476" id="BRPF2" refType="identity" refTypeAc="MI:0356"/>
          <secondaryRef db="uniprotkb" dbAc="MI:0486" id="BRPF2" refType="identity" refTypeAc="MI:0356"/>
          <secondaryRef db="uniprotkb" dbAc="MI:0486" id="BRPF2" refType="identity" refTypeAc="MI:0356"/>
          <secondaryRef db="uniprotkb" dbAc="MI:0486" id="Bromodomain and PHD finger-containing protein 2" refType="identity" refTypeAc="MI:0356"/>
          <secondaryRef db="uniprotkb" dbAc="MI:0486" id="Bromodomain and PHD finger-containing protein 2" refType="identity" refTypeAc="MI:0356"/>
          <secondaryRef db="uniprotkb" dbAc="MI:0486" id="Bromodomain and PHD finger-containing protein 2" refType="identity" refTypeAc="MI:0356"/>
          <secondaryRef db="ensembl" dbAc="MI:0476" id="Bromodomain containing" refType="identity" refTypeAc="MI:0356"/>
          <secondaryRef db="BLAST_KEGG_PRODUCT" dbAc="MI:9999" id="Bromodomain containing 1" refType="identity" refTypeAc="MI:0356"/>
          <secondaryRef db="ensembl" dbAc="MI:0476" id="Bromodomain containing 1" refType="identity" refTypeAc="MI:0356"/>
          <secondaryRef db="BLAST_KEGG_PRODUCT" dbAc="MI:9999" id="Bromodomain-containing protein 1" refType="identity" refTypeAc="MI:0356"/>
          <secondaryRef db="uniprotkb" dbAc="MI:0486" id="Bromodomain-containing protein 1" refType="identity" refTypeAc="MI:0356"/>
          <secondaryRef db="ensembl" dbAc="MI:0476" id="OTTHUMT00000317424" refType="identity" refTypeAc="MI:0356"/>
          <secondaryRef db="uniprotkb" dbAc="MI:0486" id="Bromodomain-containing protein 1" refType="identity" refTypeAc="MI:0356"/>
          <secondaryRef db="uniprotkb" dbAc="MI:0486" id="Bromodomain-containing protein 1" refType="identity" refTypeAc="MI:0356"/>
          <secondaryRef db="ensembl" dbAc="MI:0476" id="CAB11574.1" refType="identity" refTypeAc="MI:0356"/>
          <secondaryRef db="ensembl" dbAc="MI:0476" id="CAB45742.1" refType="identity" refTypeAc="MI:0356"/>
          <secondaryRef db="ensembl" dbAc="MI:0476" id="CAG30294.1" refType="identity" refTypeAc="MI:0356"/>
          <secondaryRef db="ensembl" dbAc="MI:0476" id="CAH56423.1" refType="identity" refTypeAc="MI:0356"/>
          <secondaryRef db="ensembl" dbAc="MI:0476" id="CAO72061.1" refType="identity" refTypeAc="MI:0356"/>
          <secondaryRef db="ensembl" dbAc="MI:0476" id="CCDS14080" refType="identity" refTypeAc="MI:0356"/>
          <secondaryRef db="ensembl" dbAc="MI:0476" id="CCDS14080.1" refType="identity" refTypeAc="MI:0356"/>
          <secondaryRef db="ensembl" dbAc="MI:0476" id="CCDS77686" refType="identity" refTypeAc="MI:0356"/>
          <secondaryRef db="ensembl" dbAc="MI:0476" id="CHEMBL2176774" refType="identity" refTypeAc="MI:0356"/>
          <secondaryRef db="ensembl" dbAc="MI:0476" id="CR456408" refType="identity" refTypeAc="MI:0356"/>
          <secondaryRef db="uniprotkb" dbAc="MI:0486" id="DKFZP434B094" refType="identity" refTypeAc="MI:0356"/>
          <secondaryRef db="uniprotkb" dbAc="MI:0486" id="DKFZP586E1619" refType="identity" refTypeAc="MI:0356"/>
          <secondaryRef db="ensembl" dbAc="MI:0476" id="EAW73473.1" refType="identity" refTypeAc="MI:0356"/>
          <secondaryRef db="ensembl" dbAc="MI:0476" id="EAW73474.1" refType="identity" refTypeAc="MI:0356"/>
          <secondaryRef db="ensembl" dbAc="MI:0476" id="EAW73475.1" refType="identity" refTypeAc="MI:0356"/>
          <secondaryRef db="ensembl" dbAc="MI:0476" id="EAW73476.1" refType="identity" refTypeAc="MI:0356"/>
          <secondaryRef db="ensembl" dbAc="MI:0476" id="EAW73477.1" refType="identity" refTypeAc="MI:0356"/>
          <secondaryRef db="ensembl" dbAc="MI:0476" id="ENSG00000100425" refType="identity" refTypeAc="MI:0356"/>
          <secondaryRef db="ensembl" dbAc="MI:0476" id="ENSG00000100425" refType="identity" refTypeAc="MI:0356"/>
          <secondaryRef db="ensembl" dbAc="MI:0476" id="ENSG00000100425" refType="identity" refTypeAc="MI:0356"/>
          <secondaryRef db="ensembl" dbAc="MI:0476" id="ENSG00000100425" refType="identity" refTypeAc="MI:0356"/>
          <secondaryRef db="ensembl" dbAc="MI:0476" id="ENSP00000216267" refType="identity" refTypeAc="MI:0356"/>
          <secondaryRef db="ensembl" dbAc="MI:0476" id="ENSP00000216267" refType="identity" refTypeAc="MI:0356"/>
          <secondaryRef db="ensembl" dbAc="MI:0476" id="ENSP00000216267" refType="identity" refTypeAc="MI:0356"/>
          <secondaryRef db="ensembl" dbAc="MI:0476" id="ENSP00000345886" refType="identity" refTypeAc="MI:0356"/>
          <secondaryRef db="ensembl" dbAc="MI:0476" id="ENSP00000351861" refType="identity" refTypeAc="MI:0356"/>
          <secondaryRef db="ensembl" dbAc="MI:0476" id="ENSP00000384076" refType="identity" refTypeAc="MI:0356"/>
          <secondaryRef db="ensembl" dbAc="MI:0476" id="ENSP00000384076" refType="identity" refTypeAc="MI:0356"/>
          <secondaryRef db="ensembl" dbAc="MI:0476" id="ENSP00000385858" refType="identity" refTypeAc="MI:0356"/>
          <secondaryRef db="ensembl" dbAc="MI:0476" id="ENSP00000385858" refType="identity" refTypeAc="MI:0356"/>
          <secondaryRef db="ensembl" dbAc="MI:0476" id="ENSP00000388027" refType="identity" refTypeAc="MI:0356"/>
          <secondaryRef db="ensembl" dbAc="MI:0476" id="ENSP00000388027" refType="identity" refTypeAc="MI:0356"/>
          <secondaryRef db="ensembl" dbAc="MI:0476" id="ENSP00000399110" refType="identity" refTypeAc="MI:0356"/>
          <secondaryRef db="ensembl" dbAc="MI:0476" id="ENSP00000410042" refType="identity" refTypeAc="MI:0356"/>
          <secondaryRef db="ensembl" dbAc="MI:0476" id="ENSP00000410042" refType="identity" refTypeAc="MI:0356"/>
          <secondaryRef db="ensembl" dbAc="MI:0476" id="ENSP00000437514" refType="identity" refTypeAc="MI:0356"/>
          <secondaryRef db="ensembl" dbAc="MI:0476" id="ENST00000216267" refType="identity" refTypeAc="MI:0356"/>
          <secondaryRef db="ensembl" dbAc="MI:0476" id="ENST00000216267" refType="identity" refTypeAc="MI:0356"/>
          <secondaryRef db="ensembl" dbAc="MI:0476" id="ENST00000216267" refType="identity" refTypeAc="MI:0356"/>
          <secondaryRef db="ensembl" dbAc="MI:0476" id="ENST00000342989" refType="identity" refTypeAc="MI:0356"/>
          <secondaryRef db="ensembl" dbAc="MI:0476" id="ENST00000358974" refType="identity" refTypeAc="MI:0356"/>
          <secondaryRef db="ensembl" dbAc="MI:0476" id="ENST00000404034" refType="identity" refTypeAc="MI:0356"/>
          <secondaryRef db="ensembl" dbAc="MI:0476" id="ENST00000404034" refType="identity" refTypeAc="MI:0356"/>
          <secondaryRef db="ensembl" dbAc="MI:0476" id="ENST00000404760" refType="identity" refTypeAc="MI:0356"/>
          <secondaryRef db="ensembl" dbAc="MI:0476" id="ENST00000404760" refType="identity" refTypeAc="MI:0356"/>
          <secondaryRef db="ensembl" dbAc="MI:0476" id="ENST00000419212" refType="identity" refTypeAc="MI:0356"/>
          <secondaryRef db="ensembl" dbAc="MI:0476" id="ENST00000438393" refType="identity" refTypeAc="MI:0356"/>
          <secondaryRef db="ensembl" dbAc="MI:0476" id="ENST00000438393" refType="identity" refTypeAc="MI:0356"/>
          <secondaryRef db="ensembl" dbAc="MI:0476" id="ENST00000457780" refType="identity" refTypeAc="MI:0356"/>
          <secondaryRef db="ensembl" dbAc="MI:0476" id="ENST00000457780" refType="identity" refTypeAc="MI:0356"/>
          <secondaryRef db="ensembl" dbAc="MI:0476" id="ENST00000459821" refType="identity" refTypeAc="MI:0356"/>
          <secondaryRef db="ensembl" dbAc="MI:0476" id="ENST00000479985" refType="identity" refTypeAc="MI:0356"/>
          <secondaryRef db="ensembl" dbAc="MI:0476" id="ENST00000494833" refType="identity" refTypeAc="MI:0356"/>
          <secondaryRef db="ensembl" dbAc="MI:0476" id="ENST00000542442" refType="identity" refTypeAc="MI:0356"/>
          <secondaryRef db="ensembl" dbAc="MI:0476" id="HGNC:1102" refType="identity" refTypeAc="MI:0356"/>
          <secondaryRef db="ensembl" dbAc="MI:0476" id="HPA000807" refType="identity" refTypeAc="MI:0356"/>
          <secondaryRef db="ensembl" dbAc="MI:0476" id="HPA001063" refType="identity" refTypeAc="MI:0356"/>
          <secondaryRef db="ensembl" dbAc="MI:0476" id="Hs.604670" refType="identity" refTypeAc="MI:0356"/>
          <secondaryRef db="ensembl" dbAc="MI:0476" id="Hs.614354" refType="identity" refTypeAc="MI:0356"/>
          <secondaryRef db="uniprotkb" dbAc="MI:0486" id="J3KQ61" refType="identity" refTypeAc="MI:0356"/>
          <secondaryRef db="refseq" dbAc="MI:0481" id="NM_001304808" refType="identity" refTypeAc="MI:0356"/>
          <secondaryRef db="refseq" dbAc="MI:0481" id="NM_001304808.1" refType="identity" refTypeAc="MI:0356"/>
          <secondaryRef db="refseq" dbAc="MI:0481" id="NM_001304809.1" refType="identity" refTypeAc="MI:0356"/>
          <secondaryRef db="refseq" dbAc="MI:0481" id="NM_014577" refType="identity" refTypeAc="MI:0356"/>
          <secondaryRef db="refseq" dbAc="MI:0481" id="NM_014577" refType="identity" refTypeAc="MI:0356"/>
          <secondaryRef db="refseq" dbAc="MI:0481" id="NM_014577.1" refType="identity" refTypeAc="MI:0356"/>
          <secondaryRef db="refseq" dbAc="MI:0481" id="NP_001291737.1" refType="identity" refTypeAc="MI:0356"/>
          <secondaryRef db="refseq" dbAc="MI:0481" id="NP_001291737.1" refType="identity" refTypeAc="MI:0356"/>
          <secondaryRef db="refseq" dbAc="MI:0481" id="NP_001291737.1" refType="identity" refTypeAc="MI:0356"/>
          <secondaryRef db="BLAST_KEGG_NCBI" dbAc="MI:9999" id="NP_001291738" refType="identity" refTypeAc="MI:0356"/>
          <secondaryRef db="refseq" dbAc="MI:0481" id="NP_001291738.1" refType="identity" refTypeAc="MI:0356"/>
          <secondaryRef db="refseq" dbAc="MI:0481" id="NP_001291738.1" refType="identity" refTypeAc="MI:0356"/>
          <secondaryRef db="refseq" dbAc="MI:0481" id="NP_001291738.1" refType="identity" refTypeAc="MI:0356"/>
          <secondaryRef db="refseq" dbAc="MI:0481" id="NP_055392" refType="identity" refTypeAc="MI:0356"/>
          <secondaryRef db="refseq" dbAc="MI:0481" id="NP_055392.1" refType="identity" refTypeAc="MI:0356"/>
          <secondaryRef db="uniprotkb" dbAc="MI:0486" id="NX_O95696" refType="identity" refTypeAc="MI:0356"/>
          <secondaryRef db="uniprotkb" dbAc="MI:0486" id="NX_O95696" refType="identity" refTypeAc="MI:0356"/>
          <secondaryRef db="uniprotkb" dbAc="MI:0486" id="NX_O95696" refType="identity" refTypeAc="MI:0356"/>
          <secondaryRef db="uniprotkb" dbAc="MI:0486" id="O95696" refType="identity" refTypeAc="MI:0356"/>
          <secondaryRef db="uniprotkb" dbAc="MI:0486" id="O95696" refType="identity" refTypeAc="MI:0356"/>
          <secondaryRef db="uniprotkb" dbAc="MI:0486" id="O95696" refType="identity" refTypeAc="MI:0356"/>
          <secondaryRef db="uniprotkb" dbAc="MI:0486" id="O95696" refType="identity" refTypeAc="MI:0356"/>
          <secondaryRef db="uniprotkb" dbAc="MI:0486" id="O95696" refType="identity" refTypeAc="MI:0356"/>
          <secondaryRef db="ensembl" dbAc="MI:0476" id="OMIM:604589" refType="identity" refTypeAc="MI:0356"/>
          <secondaryRef db="ensembl" dbAc="MI:0476" id="OTTHUMG00000150288" refType="identity" refTypeAc="MI:0356"/>
          <secondaryRef db="ensembl" dbAc="MI:0476" id="OTTHUMG00000150288" refType="identity" refTypeAc="MI:0356"/>
          <secondaryRef db="ensembl" dbAc="MI:0476" id="OTTHUMG00000150288" refType="identity" refTypeAc="MI:0356"/>
          <secondaryRef db="ensembl" dbAc="MI:0476" id="OTTHUMG00000150288" refType="identity" refTypeAc="MI:0356"/>
          <secondaryRef db="ensembl" dbAc="MI:0476" id="OTTHUMP00000196965" refType="identity" refTypeAc="MI:0356"/>
          <secondaryRef db="ensembl" dbAc="MI:0476" id="OTTHUMP00000196966" refType="identity" refTypeAc="MI:0356"/>
          <secondaryRef db="ensembl" dbAc="MI:0476" id="OTTHUMP00000196967" refType="identity" refTypeAc="MI:0356"/>
          <secondaryRef db="ensembl" dbAc="MI:0476" id="OTTHUMP00000196968" refType="identity" refTypeAc="MI:0356"/>
          <secondaryRef db="ensembl" dbAc="MI:0476" id="OTTHUMT00000317401" refType="identity" refTypeAc="MI:0356"/>
          <secondaryRef db="ensembl" dbAc="MI:0476" id="OTTHUMT00000317401" refType="identity" refTypeAc="MI:0356"/>
          <secondaryRef db="ensembl" dbAc="MI:0476" id="OTTHUMT00000317402" refType="identity" refTypeAc="MI:0356"/>
          <secondaryRef db="ensembl" dbAc="MI:0476" id="OTTHUMT00000317402" refType="identity" refTypeAc="MI:0356"/>
          <secondaryRef db="ensembl" dbAc="MI:0476" id="OTTHUMT00000317403" refType="identity" refTypeAc="MI:0356"/>
          <secondaryRef db="ensembl" dbAc="MI:0476" id="OTTHUMT00000317403" refType="identity" refTypeAc="MI:0356"/>
          <secondaryRef db="ensembl" dbAc="MI:0476" id="OTTHUMT00000317404" refType="identity" refTypeAc="MI:0356"/>
          <secondaryRef db="ensembl" dbAc="MI:0476" id="OTTHUMT00000317404" refType="identity" refTypeAc="MI:0356"/>
          <secondaryRef db="ensembl" dbAc="MI:0476" id="OTTHUMT00000317424" refType="identity" refTypeAc="MI:0356"/>
          <secondaryRef db="ensembl" dbAc="MI:0476" id="OTTHUMT00000317425" refType="identity" refTypeAc="MI:0356"/>
          <secondaryRef db="ensembl" dbAc="MI:0476" id="OTTHUMT00000317425" refType="identity" refTypeAc="MI:0356"/>
          <secondaryRef db="ensembl" dbAc="MI:0476" id="OTTHUMT00000317990" refType="identity" refTypeAc="MI:0356"/>
          <secondaryRef db="ensembl" dbAc="MI:0476" id="OTTHUMT00000317990" refType="identity" refTypeAc="MI:0356"/>
          <secondaryRef db="ensembl" dbAc="MI:0476" id="PHD finger proteins" refType="identity" refTypeAc="MI:0356"/>
          <secondaryRef db="ensembl" dbAc="MI:0476" id="PWWP domain containing" refType="identity" refTypeAc="MI:0356"/>
          <secondaryRef db="uniprotkb" dbAc="MI:0486" id="Q659H0" refType="identity" refTypeAc="MI:0356"/>
          <secondaryRef db="uniprotkb" dbAc="MI:0486" id="Q9Y4Q3" refType="identity" refTypeAc="MI:0356"/>
          <secondaryRef db="ensembl" dbAc="MI:0476" id="UPI0000126ACA" refType="identity" refTypeAc="MI:0356"/>
          <secondaryRef db="ensembl" dbAc="MI:0476" id="UPI0000367106" refType="identity" refTypeAc="MI:0356"/>
          <secondaryRef db="ensembl" dbAc="MI:0476" id="UPI000157B2A3" refType="identity" refTypeAc="MI:0356"/>
          <secondaryRef db="refseq" dbAc="MI:0481" id="XM_005261470" refType="identity" refTypeAc="MI:0356"/>
          <secondaryRef db="refseq" dbAc="MI:0481" id="XM_005261470.2" refType="identity" refTypeAc="MI:0356"/>
          <secondaryRef db="refseq" dbAc="MI:0481" id="XM_005261471" refType="identity" refTypeAc="MI:0356"/>
          <secondaryRef db="refseq" dbAc="MI:0481" id="XM_005261471.1" refType="identity" refTypeAc="MI:0356"/>
          <secondaryRef db="refseq" dbAc="MI:0481" id="XM_005261472" refType="identity" refTypeAc="MI:0356"/>
          <secondaryRef db="refseq" dbAc="MI:0481" id="XM_005261472.2" refType="identity" refTypeAc="MI:0356"/>
          <secondaryRef db="refseq" dbAc="MI:0481" id="XM_005261473" refType="identity" refTypeAc="MI:0356"/>
          <secondaryRef db="refseq" dbAc="MI:0481" id="XM_005261473.1" refType="identity" refTypeAc="MI:0356"/>
          <secondaryRef db="refseq" dbAc="MI:0481" id="XM_006724210" refType="identity" refTypeAc="MI:0356"/>
          <secondaryRef db="refseq" dbAc="MI:0481" id="XM_006724210.1" refType="identity" refTypeAc="MI:0356"/>
          <secondaryRef db="refseq" dbAc="MI:0481" id="XM_006724211" refType="identity" refTypeAc="MI:0356"/>
          <secondaryRef db="refseq" dbAc="MI:0481" id="XM_006724211.1" refType="identity" refTypeAc="MI:0356"/>
          <secondaryRef db="refseq" dbAc="MI:0481" id="XM_006724213" refType="identity" refTypeAc="MI:0356"/>
          <secondaryRef db="refseq" dbAc="MI:0481" id="XM_006724213.1" refType="identity" refTypeAc="MI:0356"/>
          <secondaryRef db="refseq" dbAc="MI:0481" id="XM_006724216" refType="identity" refTypeAc="MI:0356"/>
          <secondaryRef db="refseq" dbAc="MI:0481" id="XM_006724216.1" refType="identity" refTypeAc="MI:0356"/>
          <secondaryRef db="refseq" dbAc="MI:0481" id="XM_017028715.1" refType="identity" refTypeAc="MI:0356"/>
          <secondaryRef db="refseq" dbAc="MI:0481" id="XM_017028716.1" refType="identity" refTypeAc="MI:0356"/>
          <secondaryRef db="refseq" dbAc="MI:0481" id="XM_017028717.1" refType="identity" refTypeAc="MI:0356"/>
          <secondaryRef db="refseq" dbAc="MI:0481" id="XP_005261527" refType="identity" refTypeAc="MI:0356"/>
          <secondaryRef db="refseq" dbAc="MI:0481" id="XP_005261527.1" refType="identity" refTypeAc="MI:0356"/>
          <secondaryRef db="refseq" dbAc="MI:0481" id="XP_005261528" refType="identity" refTypeAc="MI:0356"/>
          <secondaryRef db="refseq" dbAc="MI:0481" id="XP_005261528.1" refType="identity" refTypeAc="MI:0356"/>
          <secondaryRef db="refseq" dbAc="MI:0481" id="XP_005261529" refType="identity" refTypeAc="MI:0356"/>
          <secondaryRef db="refseq" dbAc="MI:0481" id="XP_005261529.1" refType="identity" refTypeAc="MI:0356"/>
          <secondaryRef db="refseq" dbAc="MI:0481" id="XP_005261530" refType="identity" refTypeAc="MI:0356"/>
          <secondaryRef db="refseq" dbAc="MI:0481" id="XP_005261530.1" refType="identity" refTypeAc="MI:0356"/>
          <secondaryRef db="refseq" dbAc="MI:0481" id="XP_006724273" refType="identity" refTypeAc="MI:0356"/>
          <secondaryRef db="refseq" dbAc="MI:0481" id="XP_006724273.1" refType="identity" refTypeAc="MI:0356"/>
          <secondaryRef db="refseq" dbAc="MI:0481" id="XP_006724274" refType="identity" refTypeAc="MI:0356"/>
          <secondaryRef db="refseq" dbAc="MI:0481" id="XP_006724274.1" refType="identity" refTypeAc="MI:0356"/>
          <secondaryRef db="refseq" dbAc="MI:0481" id="XP_006724276" refType="identity" refTypeAc="MI:0356"/>
          <secondaryRef db="refseq" dbAc="MI:0481" id="XP_006724276.1" refType="identity" refTypeAc="MI:0356"/>
          <secondaryRef db="refseq" dbAc="MI:0481" id="XP_006724277" refType="identity" refTypeAc="MI:0356"/>
          <secondaryRef db="refseq" dbAc="MI:0481" id="XP_006724277.1" refType="identity" refTypeAc="MI:0356"/>
          <secondaryRef db="refseq" dbAc="MI:0481" id="XP_006724278" refType="identity" refTypeAc="MI:0356"/>
          <secondaryRef db="refseq" dbAc="MI:0481" id="XP_006724278.1" refType="identity" refTypeAc="MI:0356"/>
          <secondaryRef db="refseq" dbAc="MI:0481" id="XP_006724279" refType="identity" refTypeAc="MI:0356"/>
          <secondaryRef db="refseq" dbAc="MI:0481" id="XP_006724279.1" refType="identity" refTypeAc="MI:0356"/>
          <secondaryRef db="refseq" dbAc="MI:0481" id="XP_016884204.1" refType="identity" refTypeAc="MI:0356"/>
          <secondaryRef db="refseq" dbAc="MI:0481" id="XP_016884204.1" refType="identity" refTypeAc="MI:0356"/>
          <secondaryRef db="refseq" dbAc="MI:0481" id="XP_016884204.1" refType="identity" refTypeAc="MI:0356"/>
          <secondaryRef db="refseq" dbAc="MI:0481" id="XP_016884205.1" refType="identity" refTypeAc="MI:0356"/>
          <secondaryRef db="refseq" dbAc="MI:0481" id="XP_016884205.1" refType="identity" refTypeAc="MI:0356"/>
          <secondaryRef db="refseq" dbAc="MI:0481" id="XP_016884205.1" refType="identity" refTypeAc="MI:0356"/>
          <secondaryRef db="refseq" dbAc="MI:0481" id="XP_016884206.1" refType="identity" refTypeAc="MI:0356"/>
          <secondaryRef db="refseq" dbAc="MI:0481" id="XP_016884206.1" refType="identity" refTypeAc="MI:0356"/>
          <secondaryRef db="refseq" dbAc="MI:0481" id="XP_016884206.1" refType="identity" refTypeAc="MI:0356"/>
          <secondaryRef db="ensembl" dbAc="MI:0476" id="Z98885" refType="identity" refTypeAc="MI:0356"/>
          <secondaryRef db="ensembl" dbAc="MI:0476" id="bromodomain containing 1" refType="identity" refTypeAc="MI:0356"/>
          <secondaryRef db="ensembl" dbAc="MI:0476" id="bromodomain containing 1" refType="identity" refTypeAc="MI:0356"/>
          <secondaryRef db="ensembl" dbAc="MI:0476" id="bromodomain-containing 1" refType="identity" refTypeAc="MI:0356"/>
          <secondaryRef db="BLAST_KEGG_KEGGID" dbAc="MI:9999" id="hsa:23774" refType="identity" refTypeAc="MI:0356"/>
          <secondaryRef db="ensembl" dbAc="MI:0476" id="uc003biu.5" refType="identity" refTypeAc="MI:0356"/>
          <secondaryRef db="uniprotkb" dbAc="MI:0486" id="uc003biu.6" refType="identity" refTypeAc="MI:0356"/>
          <secondaryRef db="uniprotkb" dbAc="MI:0486" id="uc003biu.6" refType="identity" refTypeAc="MI:0356"/>
          <secondaryRef db="uniprotkb" dbAc="MI:0486" id="uc003biu.6" refType="identity" refTypeAc="MI:0356"/>
          <secondaryRef db="ensembl" dbAc="MI:0476" id="uc003biv.3" refType="identity" refTypeAc="MI:0356"/>
          <secondaryRef db="ensembl" dbAc="MI:0476" id="uc032qrr.1" refType="identity" refTypeAc="MI:0356"/>
          <secondaryRef db="ensembl" dbAc="MI:0476" id="uc032qrr.2" refType="identity" refTypeAc="MI:0356"/>
        </xref>
        <interactorType>
          <names>
            <shortLabel>protein</shortLabel>
            <fullName>protein</fullName>
          </names>
          <xref>
            <primaryRef db="psi-mi" dbAc="MI:0488" id="MI:0326" refType="identity" refTypeAc="MI:0356"/>
          </xref>
        </interactorType>
      </interactor>
      <interactor id="104">
        <names>
          <shortLabel>BRD4</shortLabel>
          <fullName>Bromodomain-containing protein 4; Chromatin reader protein that recognizes and binds acetylated histones and plays a key role in transmission of epigenetic memory across cell divisions and transcription regulation. Remains associated with acetylated chromatin throughout the entire cell cycle and provides epigenetic memory for postmitotic G1 gene transcription by preserving acetylated chromatin status and maintaining high-order chromatin structure. During interphase, plays a key role in regulating the transcription of signal-inducible genes by associating with the P- TEFb complex and re [...] </fullName>
        </names>
        <xref>
        <primaryRef db="refseq" dbAc="MI:0481" id="ENSP00000263377" refType="identity" refTypeAc="MI:0356"/>
          <secondaryRef db="ensembl" dbAc="MI:0476" id="4BW4" refType="identity" refTypeAc="MI:0356"/>
          <secondaryRef db="uniprotkb" dbAc="MI:0486" id="2I8N" refType="identity" refTypeAc="MI:0356"/>
          <secondaryRef db="BLAST_KEGG_GENEID" dbAc="MI:9999" id="23476" refType="identity" refTypeAc="MI:0356"/>
          <secondaryRef db="uniprotkb" dbAc="MI:0486" id="23476" refType="identity" refTypeAc="MI:0356"/>
          <secondaryRef db="ensembl" dbAc="MI:0476" id="23476" refType="identity" refTypeAc="MI:0356"/>
          <secondaryRef db="ensembl" dbAc="MI:0476" id="23476" refType="identity" refTypeAc="MI:0356"/>
          <secondaryRef db="uniprotkb" dbAc="MI:0486" id="23476" refType="identity" refTypeAc="MI:0356"/>
          <secondaryRef db="uniprotkb" dbAc="MI:0486" id="23476" refType="identity" refTypeAc="MI:0356"/>
          <secondaryRef db="uniprotkb" dbAc="MI:0486" id="2I8N" refType="identity" refTypeAc="MI:0356"/>
          <secondaryRef db="ensembl" dbAc="MI:0476" id="2I8N" refType="identity" refTypeAc="MI:0356"/>
          <secondaryRef db="uniprotkb" dbAc="MI:0486" id="2I8N" refType="identity" refTypeAc="MI:0356"/>
          <secondaryRef db="uniprotkb" dbAc="MI:0486" id="2LSP" refType="identity" refTypeAc="MI:0356"/>
          <secondaryRef db="uniprotkb" dbAc="MI:0486" id="2LSP" refType="identity" refTypeAc="MI:0356"/>
          <secondaryRef db="uniprotkb" dbAc="MI:0486" id="2LSP" refType="identity" refTypeAc="MI:0356"/>
          <secondaryRef db="uniprotkb" dbAc="MI:0486" id="2MJV" refType="identity" refTypeAc="MI:0356"/>
          <secondaryRef db="uniprotkb" dbAc="MI:0486" id="2MJV" refType="identity" refTypeAc="MI:0356"/>
          <secondaryRef db="uniprotkb" dbAc="MI:0486" id="2MJV" refType="identity" refTypeAc="MI:0356"/>
          <secondaryRef db="uniprotkb" dbAc="MI:0486" id="2N3K" refType="identity" refTypeAc="MI:0356"/>
          <secondaryRef db="uniprotkb" dbAc="MI:0486" id="2N3K" refType="identity" refTypeAc="MI:0356"/>
          <secondaryRef db="uniprotkb" dbAc="MI:0486" id="2N3K" refType="identity" refTypeAc="MI:0356"/>
          <secondaryRef db="uniprotkb" dbAc="MI:0486" id="2NCZ" refType="identity" refTypeAc="MI:0356"/>
          <secondaryRef db="uniprotkb" dbAc="MI:0486" id="2NCZ" refType="identity" refTypeAc="MI:0356"/>
          <secondaryRef db="uniprotkb" dbAc="MI:0486" id="2NCZ" refType="identity" refTypeAc="MI:0356"/>
          <secondaryRef db="uniprotkb" dbAc="MI:0486" id="2ND0" refType="identity" refTypeAc="MI:0356"/>
          <secondaryRef db="uniprotkb" dbAc="MI:0486" id="2ND0" refType="identity" refTypeAc="MI:0356"/>
          <secondaryRef db="uniprotkb" dbAc="MI:0486" id="2ND0" refType="identity" refTypeAc="MI:0356"/>
          <secondaryRef db="uniprotkb" dbAc="MI:0486" id="2ND1" refType="identity" refTypeAc="MI:0356"/>
          <secondaryRef db="uniprotkb" dbAc="MI:0486" id="2ND1" refType="identity" refTypeAc="MI:0356"/>
          <secondaryRef db="uniprotkb" dbAc="MI:0486" id="2ND1" refType="identity" refTypeAc="MI:0356"/>
          <secondaryRef db="uniprotkb" dbAc="MI:0486" id="2NNU" refType="identity" refTypeAc="MI:0356"/>
          <secondaryRef db="uniprotkb" dbAc="MI:0486" id="2NNU" refType="identity" refTypeAc="MI:0356"/>
          <secondaryRef db="ensembl" dbAc="MI:0476" id="2NNU" refType="identity" refTypeAc="MI:0356"/>
          <secondaryRef db="uniprotkb" dbAc="MI:0486" id="2NNU" refType="identity" refTypeAc="MI:0356"/>
          <secondaryRef db="uniprotkb" dbAc="MI:0486" id="2OSS" refType="identity" refTypeAc="MI:0356"/>
          <secondaryRef db="uniprotkb" dbAc="MI:0486" id="2OSS" refType="identity" refTypeAc="MI:0356"/>
          <secondaryRef db="ensembl" dbAc="MI:0476" id="2OSS" refType="identity" refTypeAc="MI:0356"/>
          <secondaryRef db="uniprotkb" dbAc="MI:0486" id="2OSS" refType="identity" refTypeAc="MI:0356"/>
          <secondaryRef db="uniprotkb" dbAc="MI:0486" id="2OUO" refType="identity" refTypeAc="MI:0356"/>
          <secondaryRef db="uniprotkb" dbAc="MI:0486" id="2OUO" refType="identity" refTypeAc="MI:0356"/>
          <secondaryRef db="ensembl" dbAc="MI:0476" id="2OUO" refType="identity" refTypeAc="MI:0356"/>
          <secondaryRef db="uniprotkb" dbAc="MI:0486" id="2OUO" refType="identity" refTypeAc="MI:0356"/>
          <secondaryRef db="uniprotkb" dbAc="MI:0486" id="2YEL" refType="identity" refTypeAc="MI:0356"/>
          <secondaryRef db="uniprotkb" dbAc="MI:0486" id="2YEL" refType="identity" refTypeAc="MI:0356"/>
          <secondaryRef db="ensembl" dbAc="MI:0476" id="2YEL" refType="identity" refTypeAc="MI:0356"/>
          <secondaryRef db="uniprotkb" dbAc="MI:0486" id="2YEL" refType="identity" refTypeAc="MI:0356"/>
          <secondaryRef db="uniprotkb" dbAc="MI:0486" id="2YEM" refType="identity" refTypeAc="MI:0356"/>
          <secondaryRef db="uniprotkb" dbAc="MI:0486" id="2YEM" refType="identity" refTypeAc="MI:0356"/>
          <secondaryRef db="ensembl" dbAc="MI:0476" id="2YEM" refType="identity" refTypeAc="MI:0356"/>
          <secondaryRef db="uniprotkb" dbAc="MI:0486" id="2YEM" refType="identity" refTypeAc="MI:0356"/>
          <secondaryRef db="uniprotkb" dbAc="MI:0486" id="3MXF" refType="identity" refTypeAc="MI:0356"/>
          <secondaryRef db="uniprotkb" dbAc="MI:0486" id="3MXF" refType="identity" refTypeAc="MI:0356"/>
          <secondaryRef db="ensembl" dbAc="MI:0476" id="3MXF" refType="identity" refTypeAc="MI:0356"/>
          <secondaryRef db="uniprotkb" dbAc="MI:0486" id="3MXF" refType="identity" refTypeAc="MI:0356"/>
          <secondaryRef db="uniprotkb" dbAc="MI:0486" id="3P5O" refType="identity" refTypeAc="MI:0356"/>
          <secondaryRef db="uniprotkb" dbAc="MI:0486" id="3P5O" refType="identity" refTypeAc="MI:0356"/>
          <secondaryRef db="ensembl" dbAc="MI:0476" id="3P5O" refType="identity" refTypeAc="MI:0356"/>
          <secondaryRef db="uniprotkb" dbAc="MI:0486" id="3P5O" refType="identity" refTypeAc="MI:0356"/>
          <secondaryRef db="uniprotkb" dbAc="MI:0486" id="3SVF" refType="identity" refTypeAc="MI:0356"/>
          <secondaryRef db="uniprotkb" dbAc="MI:0486" id="3SVF" refType="identity" refTypeAc="MI:0356"/>
          <secondaryRef db="ensembl" dbAc="MI:0476" id="3SVF" refType="identity" refTypeAc="MI:0356"/>
          <secondaryRef db="uniprotkb" dbAc="MI:0486" id="3SVF" refType="identity" refTypeAc="MI:0356"/>
          <secondaryRef db="uniprotkb" dbAc="MI:0486" id="3SVG" refType="identity" refTypeAc="MI:0356"/>
          <secondaryRef db="uniprotkb" dbAc="MI:0486" id="3SVG" refType="identity" refTypeAc="MI:0356"/>
          <secondaryRef db="ensembl" dbAc="MI:0476" id="3SVG" refType="identity" refTypeAc="MI:0356"/>
          <secondaryRef db="uniprotkb" dbAc="MI:0486" id="3SVG" refType="identity" refTypeAc="MI:0356"/>
          <secondaryRef db="uniprotkb" dbAc="MI:0486" id="3U5J" refType="identity" refTypeAc="MI:0356"/>
          <secondaryRef db="uniprotkb" dbAc="MI:0486" id="3U5J" refType="identity" refTypeAc="MI:0356"/>
          <secondaryRef db="ensembl" dbAc="MI:0476" id="3U5J" refType="identity" refTypeAc="MI:0356"/>
          <secondaryRef db="uniprotkb" dbAc="MI:0486" id="3U5J" refType="identity" refTypeAc="MI:0356"/>
          <secondaryRef db="uniprotkb" dbAc="MI:0486" id="3U5K" refType="identity" refTypeAc="MI:0356"/>
          <secondaryRef db="uniprotkb" dbAc="MI:0486" id="3U5K" refType="identity" refTypeAc="MI:0356"/>
          <secondaryRef db="ensembl" dbAc="MI:0476" id="3U5K" refType="identity" refTypeAc="MI:0356"/>
          <secondaryRef db="uniprotkb" dbAc="MI:0486" id="3U5K" refType="identity" refTypeAc="MI:0356"/>
          <secondaryRef db="uniprotkb" dbAc="MI:0486" id="3U5L" refType="identity" refTypeAc="MI:0356"/>
          <secondaryRef db="uniprotkb" dbAc="MI:0486" id="3U5L" refType="identity" refTypeAc="MI:0356"/>
          <secondaryRef db="ensembl" dbAc="MI:0476" id="3U5L" refType="identity" refTypeAc="MI:0356"/>
          <secondaryRef db="uniprotkb" dbAc="MI:0486" id="3U5L" refType="identity" refTypeAc="MI:0356"/>
          <secondaryRef db="uniprotkb" dbAc="MI:0486" id="3UVW" refType="identity" refTypeAc="MI:0356"/>
          <secondaryRef db="uniprotkb" dbAc="MI:0486" id="3UVW" refType="identity" refTypeAc="MI:0356"/>
          <secondaryRef db="uniprotkb" dbAc="MI:0486" id="3UVW" refType="identity" refTypeAc="MI:0356"/>
          <secondaryRef db="uniprotkb" dbAc="MI:0486" id="3UVX" refType="identity" refTypeAc="MI:0356"/>
          <secondaryRef db="uniprotkb" dbAc="MI:0486" id="3UVX" refType="identity" refTypeAc="MI:0356"/>
          <secondaryRef db="uniprotkb" dbAc="MI:0486" id="3UVX" refType="identity" refTypeAc="MI:0356"/>
          <secondaryRef db="uniprotkb" dbAc="MI:0486" id="3UVY" refType="identity" refTypeAc="MI:0356"/>
          <secondaryRef db="uniprotkb" dbAc="MI:0486" id="3UVY" refType="identity" refTypeAc="MI:0356"/>
          <secondaryRef db="uniprotkb" dbAc="MI:0486" id="3UVY" refType="identity" refTypeAc="MI:0356"/>
          <secondaryRef db="uniprotkb" dbAc="MI:0486" id="3UW9" refType="identity" refTypeAc="MI:0356"/>
          <secondaryRef db="uniprotkb" dbAc="MI:0486" id="3UW9" refType="identity" refTypeAc="MI:0356"/>
          <secondaryRef db="uniprotkb" dbAc="MI:0486" id="3UW9" refType="identity" refTypeAc="MI:0356"/>
          <secondaryRef db="uniprotkb" dbAc="MI:0486" id="3ZYU" refType="identity" refTypeAc="MI:0356"/>
          <secondaryRef db="uniprotkb" dbAc="MI:0486" id="3ZYU" refType="identity" refTypeAc="MI:0356"/>
          <secondaryRef db="ensembl" dbAc="MI:0476" id="3ZYU" refType="identity" refTypeAc="MI:0356"/>
          <secondaryRef db="uniprotkb" dbAc="MI:0486" id="3ZYU" refType="identity" refTypeAc="MI:0356"/>
          <secondaryRef db="uniprotkb" dbAc="MI:0486" id="4A9L" refType="identity" refTypeAc="MI:0356"/>
          <secondaryRef db="uniprotkb" dbAc="MI:0486" id="4A9L" refType="identity" refTypeAc="MI:0356"/>
          <secondaryRef db="ensembl" dbAc="MI:0476" id="4A9L" refType="identity" refTypeAc="MI:0356"/>
          <secondaryRef db="uniprotkb" dbAc="MI:0486" id="4A9L" refType="identity" refTypeAc="MI:0356"/>
          <secondaryRef db="uniprotkb" dbAc="MI:0486" id="4BJX" refType="identity" refTypeAc="MI:0356"/>
          <secondaryRef db="uniprotkb" dbAc="MI:0486" id="4BJX" refType="identity" refTypeAc="MI:0356"/>
          <secondaryRef db="ensembl" dbAc="MI:0476" id="4BJX" refType="identity" refTypeAc="MI:0356"/>
          <secondaryRef db="uniprotkb" dbAc="MI:0486" id="4BJX" refType="identity" refTypeAc="MI:0356"/>
          <secondaryRef db="uniprotkb" dbAc="MI:0486" id="4BW1" refType="identity" refTypeAc="MI:0356"/>
          <secondaryRef db="uniprotkb" dbAc="MI:0486" id="4BW1" refType="identity" refTypeAc="MI:0356"/>
          <secondaryRef db="ensembl" dbAc="MI:0476" id="4BW1" refType="identity" refTypeAc="MI:0356"/>
          <secondaryRef db="uniprotkb" dbAc="MI:0486" id="4BW1" refType="identity" refTypeAc="MI:0356"/>
          <secondaryRef db="uniprotkb" dbAc="MI:0486" id="4BW2" refType="identity" refTypeAc="MI:0356"/>
          <secondaryRef db="uniprotkb" dbAc="MI:0486" id="4BW2" refType="identity" refTypeAc="MI:0356"/>
          <secondaryRef db="ensembl" dbAc="MI:0476" id="4BW2" refType="identity" refTypeAc="MI:0356"/>
          <secondaryRef db="uniprotkb" dbAc="MI:0486" id="4BW2" refType="identity" refTypeAc="MI:0356"/>
          <secondaryRef db="uniprotkb" dbAc="MI:0486" id="4BW3" refType="identity" refTypeAc="MI:0356"/>
          <secondaryRef db="uniprotkb" dbAc="MI:0486" id="4BW3" refType="identity" refTypeAc="MI:0356"/>
          <secondaryRef db="ensembl" dbAc="MI:0476" id="4BW3" refType="identity" refTypeAc="MI:0356"/>
          <secondaryRef db="uniprotkb" dbAc="MI:0486" id="4BW3" refType="identity" refTypeAc="MI:0356"/>
          <secondaryRef db="uniprotkb" dbAc="MI:0486" id="4BW4" refType="identity" refTypeAc="MI:0356"/>
          <secondaryRef db="uniprotkb" dbAc="MI:0486" id="4BW4" refType="identity" refTypeAc="MI:0356"/>
          <secondaryRef db="uniprotkb" dbAc="MI:0486" id="4BW4" refType="identity" refTypeAc="MI:0356"/>
          <secondaryRef db="uniprotkb" dbAc="MI:0486" id="4C66" refType="identity" refTypeAc="MI:0356"/>
          <secondaryRef db="uniprotkb" dbAc="MI:0486" id="4C66" refType="identity" refTypeAc="MI:0356"/>
          <secondaryRef db="ensembl" dbAc="MI:0476" id="4C66" refType="identity" refTypeAc="MI:0356"/>
          <secondaryRef db="uniprotkb" dbAc="MI:0486" id="4C66" refType="identity" refTypeAc="MI:0356"/>
          <secondaryRef db="uniprotkb" dbAc="MI:0486" id="4C67" refType="identity" refTypeAc="MI:0356"/>
          <secondaryRef db="uniprotkb" dbAc="MI:0486" id="4C67" refType="identity" refTypeAc="MI:0356"/>
          <secondaryRef db="ensembl" dbAc="MI:0476" id="4C67" refType="identity" refTypeAc="MI:0356"/>
          <secondaryRef db="uniprotkb" dbAc="MI:0486" id="4C67" refType="identity" refTypeAc="MI:0356"/>
          <secondaryRef db="uniprotkb" dbAc="MI:0486" id="4CFK" refType="identity" refTypeAc="MI:0356"/>
          <secondaryRef db="uniprotkb" dbAc="MI:0486" id="4CFK" refType="identity" refTypeAc="MI:0356"/>
          <secondaryRef db="ensembl" dbAc="MI:0476" id="4CFK" refType="identity" refTypeAc="MI:0356"/>
          <secondaryRef db="uniprotkb" dbAc="MI:0486" id="4CFK" refType="identity" refTypeAc="MI:0356"/>
          <secondaryRef db="uniprotkb" dbAc="MI:0486" id="4CFL" refType="identity" refTypeAc="MI:0356"/>
          <secondaryRef db="uniprotkb" dbAc="MI:0486" id="4CFL" refType="identity" refTypeAc="MI:0356"/>
          <secondaryRef db="ensembl" dbAc="MI:0476" id="4CFL" refType="identity" refTypeAc="MI:0356"/>
          <secondaryRef db="uniprotkb" dbAc="MI:0486" id="4CFL" refType="identity" refTypeAc="MI:0356"/>
          <secondaryRef db="uniprotkb" dbAc="MI:0486" id="4CL9" refType="identity" refTypeAc="MI:0356"/>
          <secondaryRef db="uniprotkb" dbAc="MI:0486" id="4CL9" refType="identity" refTypeAc="MI:0356"/>
          <secondaryRef db="uniprotkb" dbAc="MI:0486" id="4CL9" refType="identity" refTypeAc="MI:0356"/>
          <secondaryRef db="uniprotkb" dbAc="MI:0486" id="4CLB" refType="identity" refTypeAc="MI:0356"/>
          <secondaryRef db="uniprotkb" dbAc="MI:0486" id="4CLB" refType="identity" refTypeAc="MI:0356"/>
          <secondaryRef db="uniprotkb" dbAc="MI:0486" id="4CLB" refType="identity" refTypeAc="MI:0356"/>
          <secondaryRef db="uniprotkb" dbAc="MI:0486" id="4DON" refType="identity" refTypeAc="MI:0356"/>
          <secondaryRef db="uniprotkb" dbAc="MI:0486" id="4DON" refType="identity" refTypeAc="MI:0356"/>
          <secondaryRef db="ensembl" dbAc="MI:0476" id="4DON" refType="identity" refTypeAc="MI:0356"/>
          <secondaryRef db="uniprotkb" dbAc="MI:0486" id="4DON" refType="identity" refTypeAc="MI:0356"/>
          <secondaryRef db="uniprotkb" dbAc="MI:0486" id="4E96" refType="identity" refTypeAc="MI:0356"/>
          <secondaryRef db="uniprotkb" dbAc="MI:0486" id="4E96" refType="identity" refTypeAc="MI:0356"/>
          <secondaryRef db="ensembl" dbAc="MI:0476" id="4E96" refType="identity" refTypeAc="MI:0356"/>
          <secondaryRef db="uniprotkb" dbAc="MI:0486" id="4E96" refType="identity" refTypeAc="MI:0356"/>
          <secondaryRef db="uniprotkb" dbAc="MI:0486" id="4F3I" refType="identity" refTypeAc="MI:0356"/>
          <secondaryRef db="uniprotkb" dbAc="MI:0486" id="4F3I" refType="identity" refTypeAc="MI:0356"/>
          <secondaryRef db="ensembl" dbAc="MI:0476" id="4F3I" refType="identity" refTypeAc="MI:0356"/>
          <secondaryRef db="uniprotkb" dbAc="MI:0486" id="4F3I" refType="identity" refTypeAc="MI:0356"/>
          <secondaryRef db="uniprotkb" dbAc="MI:0486" id="4GPJ" refType="identity" refTypeAc="MI:0356"/>
          <secondaryRef db="uniprotkb" dbAc="MI:0486" id="4GPJ" refType="identity" refTypeAc="MI:0356"/>
          <secondaryRef db="ensembl" dbAc="MI:0476" id="4GPJ" refType="identity" refTypeAc="MI:0356"/>
          <secondaryRef db="uniprotkb" dbAc="MI:0486" id="4GPJ" refType="identity" refTypeAc="MI:0356"/>
          <secondaryRef db="uniprotkb" dbAc="MI:0486" id="4HBV" refType="identity" refTypeAc="MI:0356"/>
          <secondaryRef db="uniprotkb" dbAc="MI:0486" id="4HBV" refType="identity" refTypeAc="MI:0356"/>
          <secondaryRef db="ensembl" dbAc="MI:0476" id="4HBV" refType="identity" refTypeAc="MI:0356"/>
          <secondaryRef db="uniprotkb" dbAc="MI:0486" id="4HBV" refType="identity" refTypeAc="MI:0356"/>
          <secondaryRef db="uniprotkb" dbAc="MI:0486" id="4HBW" refType="identity" refTypeAc="MI:0356"/>
          <secondaryRef db="uniprotkb" dbAc="MI:0486" id="4HBW" refType="identity" refTypeAc="MI:0356"/>
          <secondaryRef db="ensembl" dbAc="MI:0476" id="4HBW" refType="identity" refTypeAc="MI:0356"/>
          <secondaryRef db="uniprotkb" dbAc="MI:0486" id="4HBW" refType="identity" refTypeAc="MI:0356"/>
          <secondaryRef db="uniprotkb" dbAc="MI:0486" id="4HBX" refType="identity" refTypeAc="MI:0356"/>
          <secondaryRef db="uniprotkb" dbAc="MI:0486" id="4HBX" refType="identity" refTypeAc="MI:0356"/>
          <secondaryRef db="ensembl" dbAc="MI:0476" id="4HBX" refType="identity" refTypeAc="MI:0356"/>
          <secondaryRef db="uniprotkb" dbAc="MI:0486" id="4HBX" refType="identity" refTypeAc="MI:0356"/>
          <secondaryRef db="uniprotkb" dbAc="MI:0486" id="4HBY" refType="identity" refTypeAc="MI:0356"/>
          <secondaryRef db="uniprotkb" dbAc="MI:0486" id="4HBY" refType="identity" refTypeAc="MI:0356"/>
          <secondaryRef db="ensembl" dbAc="MI:0476" id="4HBY" refType="identity" refTypeAc="MI:0356"/>
          <secondaryRef db="uniprotkb" dbAc="MI:0486" id="4HBY" refType="identity" refTypeAc="MI:0356"/>
          <secondaryRef db="uniprotkb" dbAc="MI:0486" id="4HXK" refType="identity" refTypeAc="MI:0356"/>
          <secondaryRef db="uniprotkb" dbAc="MI:0486" id="4HXK" refType="identity" refTypeAc="MI:0356"/>
          <secondaryRef db="ensembl" dbAc="MI:0476" id="4HXK" refType="identity" refTypeAc="MI:0356"/>
          <secondaryRef db="uniprotkb" dbAc="MI:0486" id="4HXK" refType="identity" refTypeAc="MI:0356"/>
          <secondaryRef db="uniprotkb" dbAc="MI:0486" id="4HXL" refType="identity" refTypeAc="MI:0356"/>
          <secondaryRef db="uniprotkb" dbAc="MI:0486" id="4HXL" refType="identity" refTypeAc="MI:0356"/>
          <secondaryRef db="ensembl" dbAc="MI:0476" id="4HXL" refType="identity" refTypeAc="MI:0356"/>
          <secondaryRef db="uniprotkb" dbAc="MI:0486" id="4HXL" refType="identity" refTypeAc="MI:0356"/>
          <secondaryRef db="uniprotkb" dbAc="MI:0486" id="4HXM" refType="identity" refTypeAc="MI:0356"/>
          <secondaryRef db="uniprotkb" dbAc="MI:0486" id="4HXM" refType="identity" refTypeAc="MI:0356"/>
          <secondaryRef db="ensembl" dbAc="MI:0476" id="4HXM" refType="identity" refTypeAc="MI:0356"/>
          <secondaryRef db="uniprotkb" dbAc="MI:0486" id="4HXM" refType="identity" refTypeAc="MI:0356"/>
          <secondaryRef db="uniprotkb" dbAc="MI:0486" id="4HXN" refType="identity" refTypeAc="MI:0356"/>
          <secondaryRef db="uniprotkb" dbAc="MI:0486" id="4HXN" refType="identity" refTypeAc="MI:0356"/>
          <secondaryRef db="ensembl" dbAc="MI:0476" id="4HXN" refType="identity" refTypeAc="MI:0356"/>
          <secondaryRef db="uniprotkb" dbAc="MI:0486" id="4HXN" refType="identity" refTypeAc="MI:0356"/>
          <secondaryRef db="uniprotkb" dbAc="MI:0486" id="4HXO" refType="identity" refTypeAc="MI:0356"/>
          <secondaryRef db="uniprotkb" dbAc="MI:0486" id="4HXO" refType="identity" refTypeAc="MI:0356"/>
          <secondaryRef db="ensembl" dbAc="MI:0476" id="4HXO" refType="identity" refTypeAc="MI:0356"/>
          <secondaryRef db="uniprotkb" dbAc="MI:0486" id="4HXO" refType="identity" refTypeAc="MI:0356"/>
          <secondaryRef db="uniprotkb" dbAc="MI:0486" id="4HXP" refType="identity" refTypeAc="MI:0356"/>
          <secondaryRef db="uniprotkb" dbAc="MI:0486" id="4HXP" refType="identity" refTypeAc="MI:0356"/>
          <secondaryRef db="ensembl" dbAc="MI:0476" id="4HXP" refType="identity" refTypeAc="MI:0356"/>
          <secondaryRef db="uniprotkb" dbAc="MI:0486" id="4HXP" refType="identity" refTypeAc="MI:0356"/>
          <secondaryRef db="uniprotkb" dbAc="MI:0486" id="4HXR" refType="identity" refTypeAc="MI:0356"/>
          <secondaryRef db="uniprotkb" dbAc="MI:0486" id="4HXR" refType="identity" refTypeAc="MI:0356"/>
          <secondaryRef db="ensembl" dbAc="MI:0476" id="4HXR" refType="identity" refTypeAc="MI:0356"/>
          <secondaryRef db="uniprotkb" dbAc="MI:0486" id="4HXR" refType="identity" refTypeAc="MI:0356"/>
          <secondaryRef db="uniprotkb" dbAc="MI:0486" id="4HXS" refType="identity" refTypeAc="MI:0356"/>
          <secondaryRef db="uniprotkb" dbAc="MI:0486" id="4HXS" refType="identity" refTypeAc="MI:0356"/>
          <secondaryRef db="ensembl" dbAc="MI:0476" id="4HXS" refType="identity" refTypeAc="MI:0356"/>
          <secondaryRef db="uniprotkb" dbAc="MI:0486" id="4HXS" refType="identity" refTypeAc="MI:0356"/>
          <secondaryRef db="uniprotkb" dbAc="MI:0486" id="4IOO" refType="identity" refTypeAc="MI:0356"/>
          <secondaryRef db="uniprotkb" dbAc="MI:0486" id="4IOO" refType="identity" refTypeAc="MI:0356"/>
          <secondaryRef db="ensembl" dbAc="MI:0476" id="4IOO" refType="identity" refTypeAc="MI:0356"/>
          <secondaryRef db="uniprotkb" dbAc="MI:0486" id="4IOO" refType="identity" refTypeAc="MI:0356"/>
          <secondaryRef db="uniprotkb" dbAc="MI:0486" id="4IOQ" refType="identity" refTypeAc="MI:0356"/>
          <secondaryRef db="uniprotkb" dbAc="MI:0486" id="4IOQ" refType="identity" refTypeAc="MI:0356"/>
          <secondaryRef db="ensembl" dbAc="MI:0476" id="4IOQ" refType="identity" refTypeAc="MI:0356"/>
          <secondaryRef db="uniprotkb" dbAc="MI:0486" id="4IOQ" refType="identity" refTypeAc="MI:0356"/>
          <secondaryRef db="uniprotkb" dbAc="MI:0486" id="4IOR" refType="identity" refTypeAc="MI:0356"/>
          <secondaryRef db="uniprotkb" dbAc="MI:0486" id="4IOR" refType="identity" refTypeAc="MI:0356"/>
          <secondaryRef db="ensembl" dbAc="MI:0476" id="4IOR" refType="identity" refTypeAc="MI:0356"/>
          <secondaryRef db="uniprotkb" dbAc="MI:0486" id="4IOR" refType="identity" refTypeAc="MI:0356"/>
          <secondaryRef db="uniprotkb" dbAc="MI:0486" id="4J0R" refType="identity" refTypeAc="MI:0356"/>
          <secondaryRef db="uniprotkb" dbAc="MI:0486" id="4J0R" refType="identity" refTypeAc="MI:0356"/>
          <secondaryRef db="ensembl" dbAc="MI:0476" id="4J0R" refType="identity" refTypeAc="MI:0356"/>
          <secondaryRef db="uniprotkb" dbAc="MI:0486" id="4J0R" refType="identity" refTypeAc="MI:0356"/>
          <secondaryRef db="uniprotkb" dbAc="MI:0486" id="4J0S" refType="identity" refTypeAc="MI:0356"/>
          <secondaryRef db="uniprotkb" dbAc="MI:0486" id="4J0S" refType="identity" refTypeAc="MI:0356"/>
          <secondaryRef db="ensembl" dbAc="MI:0476" id="4J0S" refType="identity" refTypeAc="MI:0356"/>
          <secondaryRef db="uniprotkb" dbAc="MI:0486" id="4J0S" refType="identity" refTypeAc="MI:0356"/>
          <secondaryRef db="uniprotkb" dbAc="MI:0486" id="4J3I" refType="identity" refTypeAc="MI:0356"/>
          <secondaryRef db="uniprotkb" dbAc="MI:0486" id="4J3I" refType="identity" refTypeAc="MI:0356"/>
          <secondaryRef db="ensembl" dbAc="MI:0476" id="4J3I" refType="identity" refTypeAc="MI:0356"/>
          <secondaryRef db="uniprotkb" dbAc="MI:0486" id="4J3I" refType="identity" refTypeAc="MI:0356"/>
          <secondaryRef db="uniprotkb" dbAc="MI:0486" id="4KV1" refType="identity" refTypeAc="MI:0356"/>
          <secondaryRef db="uniprotkb" dbAc="MI:0486" id="4KV1" refType="identity" refTypeAc="MI:0356"/>
          <secondaryRef db="uniprotkb" dbAc="MI:0486" id="4KV1" refType="identity" refTypeAc="MI:0356"/>
          <secondaryRef db="uniprotkb" dbAc="MI:0486" id="4KV4" refType="identity" refTypeAc="MI:0356"/>
          <secondaryRef db="uniprotkb" dbAc="MI:0486" id="4KV4" refType="identity" refTypeAc="MI:0356"/>
          <secondaryRef db="uniprotkb" dbAc="MI:0486" id="4KV4" refType="identity" refTypeAc="MI:0356"/>
          <secondaryRef db="uniprotkb" dbAc="MI:0486" id="4LR6" refType="identity" refTypeAc="MI:0356"/>
          <secondaryRef db="uniprotkb" dbAc="MI:0486" id="4LR6" refType="identity" refTypeAc="MI:0356"/>
          <secondaryRef db="ensembl" dbAc="MI:0476" id="4LR6" refType="identity" refTypeAc="MI:0356"/>
          <secondaryRef db="uniprotkb" dbAc="MI:0486" id="4LR6" refType="identity" refTypeAc="MI:0356"/>
          <secondaryRef db="uniprotkb" dbAc="MI:0486" id="4LRG" refType="identity" refTypeAc="MI:0356"/>
          <secondaryRef db="uniprotkb" dbAc="MI:0486" id="4LRG" refType="identity" refTypeAc="MI:0356"/>
          <secondaryRef db="ensembl" dbAc="MI:0476" id="4LRG" refType="identity" refTypeAc="MI:0356"/>
          <secondaryRef db="uniprotkb" dbAc="MI:0486" id="4LRG" refType="identity" refTypeAc="MI:0356"/>
          <secondaryRef db="uniprotkb" dbAc="MI:0486" id="4LYI" refType="identity" refTypeAc="MI:0356"/>
          <secondaryRef db="uniprotkb" dbAc="MI:0486" id="4LYI" refType="identity" refTypeAc="MI:0356"/>
          <secondaryRef db="ensembl" dbAc="MI:0476" id="4LYI" refType="identity" refTypeAc="MI:0356"/>
          <secondaryRef db="uniprotkb" dbAc="MI:0486" id="4LYI" refType="identity" refTypeAc="MI:0356"/>
          <secondaryRef db="uniprotkb" dbAc="MI:0486" id="4LYS" refType="identity" refTypeAc="MI:0356"/>
          <secondaryRef db="uniprotkb" dbAc="MI:0486" id="4LYS" refType="identity" refTypeAc="MI:0356"/>
          <secondaryRef db="ensembl" dbAc="MI:0476" id="4LYS" refType="identity" refTypeAc="MI:0356"/>
          <secondaryRef db="uniprotkb" dbAc="MI:0486" id="4LYS" refType="identity" refTypeAc="MI:0356"/>
          <secondaryRef db="uniprotkb" dbAc="MI:0486" id="4LYW" refType="identity" refTypeAc="MI:0356"/>
          <secondaryRef db="uniprotkb" dbAc="MI:0486" id="4LYW" refType="identity" refTypeAc="MI:0356"/>
          <secondaryRef db="ensembl" dbAc="MI:0476" id="4LYW" refType="identity" refTypeAc="MI:0356"/>
          <secondaryRef db="uniprotkb" dbAc="MI:0486" id="4LYW" refType="identity" refTypeAc="MI:0356"/>
          <secondaryRef db="uniprotkb" dbAc="MI:0486" id="4LZR" refType="identity" refTypeAc="MI:0356"/>
          <secondaryRef db="uniprotkb" dbAc="MI:0486" id="4LZR" refType="identity" refTypeAc="MI:0356"/>
          <secondaryRef db="ensembl" dbAc="MI:0476" id="4LZR" refType="identity" refTypeAc="MI:0356"/>
          <secondaryRef db="uniprotkb" dbAc="MI:0486" id="4LZR" refType="identity" refTypeAc="MI:0356"/>
          <secondaryRef db="uniprotkb" dbAc="MI:0486" id="4LZS" refType="identity" refTypeAc="MI:0356"/>
          <secondaryRef db="uniprotkb" dbAc="MI:0486" id="4LZS" refType="identity" refTypeAc="MI:0356"/>
          <secondaryRef db="ensembl" dbAc="MI:0476" id="4LZS" refType="identity" refTypeAc="MI:0356"/>
          <secondaryRef db="uniprotkb" dbAc="MI:0486" id="4LZS" refType="identity" refTypeAc="MI:0356"/>
          <secondaryRef db="uniprotkb" dbAc="MI:0486" id="4MEN" refType="identity" refTypeAc="MI:0356"/>
          <secondaryRef db="uniprotkb" dbAc="MI:0486" id="4MEN" refType="identity" refTypeAc="MI:0356"/>
          <secondaryRef db="ensembl" dbAc="MI:0476" id="4MEN" refType="identity" refTypeAc="MI:0356"/>
          <secondaryRef db="uniprotkb" dbAc="MI:0486" id="4MEN" refType="identity" refTypeAc="MI:0356"/>
          <secondaryRef db="uniprotkb" dbAc="MI:0486" id="4MEO" refType="identity" refTypeAc="MI:0356"/>
          <secondaryRef db="uniprotkb" dbAc="MI:0486" id="4MEO" refType="identity" refTypeAc="MI:0356"/>
          <secondaryRef db="ensembl" dbAc="MI:0476" id="4MEO" refType="identity" refTypeAc="MI:0356"/>
          <secondaryRef db="uniprotkb" dbAc="MI:0486" id="4MEO" refType="identity" refTypeAc="MI:0356"/>
          <secondaryRef db="uniprotkb" dbAc="MI:0486" id="4MEP" refType="identity" refTypeAc="MI:0356"/>
          <secondaryRef db="uniprotkb" dbAc="MI:0486" id="4MEP" refType="identity" refTypeAc="MI:0356"/>
          <secondaryRef db="ensembl" dbAc="MI:0476" id="4MEP" refType="identity" refTypeAc="MI:0356"/>
          <secondaryRef db="uniprotkb" dbAc="MI:0486" id="4MEP" refType="identity" refTypeAc="MI:0356"/>
          <secondaryRef db="uniprotkb" dbAc="MI:0486" id="4MEQ" refType="identity" refTypeAc="MI:0356"/>
          <secondaryRef db="uniprotkb" dbAc="MI:0486" id="4MEQ" refType="identity" refTypeAc="MI:0356"/>
          <secondaryRef db="ensembl" dbAc="MI:0476" id="4MEQ" refType="identity" refTypeAc="MI:0356"/>
          <secondaryRef db="uniprotkb" dbAc="MI:0486" id="4MEQ" refType="identity" refTypeAc="MI:0356"/>
          <secondaryRef db="uniprotkb" dbAc="MI:0486" id="4MR3" refType="identity" refTypeAc="MI:0356"/>
          <secondaryRef db="uniprotkb" dbAc="MI:0486" id="4MR3" refType="identity" refTypeAc="MI:0356"/>
          <secondaryRef db="ensembl" dbAc="MI:0476" id="4MR3" refType="identity" refTypeAc="MI:0356"/>
          <secondaryRef db="uniprotkb" dbAc="MI:0486" id="4MR3" refType="identity" refTypeAc="MI:0356"/>
          <secondaryRef db="uniprotkb" dbAc="MI:0486" id="4MR4" refType="identity" refTypeAc="MI:0356"/>
          <secondaryRef db="uniprotkb" dbAc="MI:0486" id="4MR4" refType="identity" refTypeAc="MI:0356"/>
          <secondaryRef db="ensembl" dbAc="MI:0476" id="4MR4" refType="identity" refTypeAc="MI:0356"/>
          <secondaryRef db="uniprotkb" dbAc="MI:0486" id="4MR4" refType="identity" refTypeAc="MI:0356"/>
          <secondaryRef db="uniprotkb" dbAc="MI:0486" id="4NQM" refType="identity" refTypeAc="MI:0356"/>
          <secondaryRef db="uniprotkb" dbAc="MI:0486" id="4NQM" refType="identity" refTypeAc="MI:0356"/>
          <secondaryRef db="ensembl" dbAc="MI:0476" id="4NQM" refType="identity" refTypeAc="MI:0356"/>
          <secondaryRef db="uniprotkb" dbAc="MI:0486" id="4NQM" refType="identity" refTypeAc="MI:0356"/>
          <secondaryRef db="uniprotkb" dbAc="MI:0486" id="4NR8" refType="identity" refTypeAc="MI:0356"/>
          <secondaryRef db="uniprotkb" dbAc="MI:0486" id="4NR8" refType="identity" refTypeAc="MI:0356"/>
          <secondaryRef db="ensembl" dbAc="MI:0476" id="4NR8" refType="identity" refTypeAc="MI:0356"/>
          <secondaryRef db="uniprotkb" dbAc="MI:0486" id="4NR8" refType="identity" refTypeAc="MI:0356"/>
          <secondaryRef db="uniprotkb" dbAc="MI:0486" id="4NUC" refType="identity" refTypeAc="MI:0356"/>
          <secondaryRef db="uniprotkb" dbAc="MI:0486" id="4NUC" refType="identity" refTypeAc="MI:0356"/>
          <secondaryRef db="ensembl" dbAc="MI:0476" id="4NUC" refType="identity" refTypeAc="MI:0356"/>
          <secondaryRef db="uniprotkb" dbAc="MI:0486" id="4NUC" refType="identity" refTypeAc="MI:0356"/>
          <secondaryRef db="uniprotkb" dbAc="MI:0486" id="4NUD" refType="identity" refTypeAc="MI:0356"/>
          <secondaryRef db="uniprotkb" dbAc="MI:0486" id="4NUD" refType="identity" refTypeAc="MI:0356"/>
          <secondaryRef db="ensembl" dbAc="MI:0476" id="4NUD" refType="identity" refTypeAc="MI:0356"/>
          <secondaryRef db="uniprotkb" dbAc="MI:0486" id="4NUD" refType="identity" refTypeAc="MI:0356"/>
          <secondaryRef db="uniprotkb" dbAc="MI:0486" id="4NUE" refType="identity" refTypeAc="MI:0356"/>
          <secondaryRef db="uniprotkb" dbAc="MI:0486" id="4NUE" refType="identity" refTypeAc="MI:0356"/>
          <secondaryRef db="ensembl" dbAc="MI:0476" id="4NUE" refType="identity" refTypeAc="MI:0356"/>
          <secondaryRef db="uniprotkb" dbAc="MI:0486" id="4NUE" refType="identity" refTypeAc="MI:0356"/>
          <secondaryRef db="uniprotkb" dbAc="MI:0486" id="4O70" refType="identity" refTypeAc="MI:0356"/>
          <secondaryRef db="uniprotkb" dbAc="MI:0486" id="4O70" refType="identity" refTypeAc="MI:0356"/>
          <secondaryRef db="ensembl" dbAc="MI:0476" id="4O70" refType="identity" refTypeAc="MI:0356"/>
          <secondaryRef db="uniprotkb" dbAc="MI:0486" id="4O70" refType="identity" refTypeAc="MI:0356"/>
          <secondaryRef db="uniprotkb" dbAc="MI:0486" id="4O71" refType="identity" refTypeAc="MI:0356"/>
          <secondaryRef db="uniprotkb" dbAc="MI:0486" id="4O71" refType="identity" refTypeAc="MI:0356"/>
          <secondaryRef db="ensembl" dbAc="MI:0476" id="4O71" refType="identity" refTypeAc="MI:0356"/>
          <secondaryRef db="uniprotkb" dbAc="MI:0486" id="4O71" refType="identity" refTypeAc="MI:0356"/>
          <secondaryRef db="uniprotkb" dbAc="MI:0486" id="4O72" refType="identity" refTypeAc="MI:0356"/>
          <secondaryRef db="uniprotkb" dbAc="MI:0486" id="4O72" refType="identity" refTypeAc="MI:0356"/>
          <secondaryRef db="ensembl" dbAc="MI:0476" id="4O72" refType="identity" refTypeAc="MI:0356"/>
          <secondaryRef db="uniprotkb" dbAc="MI:0486" id="4O72" refType="identity" refTypeAc="MI:0356"/>
          <secondaryRef db="uniprotkb" dbAc="MI:0486" id="4O74" refType="identity" refTypeAc="MI:0356"/>
          <secondaryRef db="uniprotkb" dbAc="MI:0486" id="4O74" refType="identity" refTypeAc="MI:0356"/>
          <secondaryRef db="ensembl" dbAc="MI:0476" id="4O74" refType="identity" refTypeAc="MI:0356"/>
          <secondaryRef db="uniprotkb" dbAc="MI:0486" id="4O74" refType="identity" refTypeAc="MI:0356"/>
          <secondaryRef db="uniprotkb" dbAc="MI:0486" id="4O75" refType="identity" refTypeAc="MI:0356"/>
          <secondaryRef db="uniprotkb" dbAc="MI:0486" id="4O75" refType="identity" refTypeAc="MI:0356"/>
          <secondaryRef db="ensembl" dbAc="MI:0476" id="4O75" refType="identity" refTypeAc="MI:0356"/>
          <secondaryRef db="uniprotkb" dbAc="MI:0486" id="4O75" refType="identity" refTypeAc="MI:0356"/>
          <secondaryRef db="uniprotkb" dbAc="MI:0486" id="4O76" refType="identity" refTypeAc="MI:0356"/>
          <secondaryRef db="uniprotkb" dbAc="MI:0486" id="4O76" refType="identity" refTypeAc="MI:0356"/>
          <secondaryRef db="ensembl" dbAc="MI:0476" id="4O76" refType="identity" refTypeAc="MI:0356"/>
          <secondaryRef db="uniprotkb" dbAc="MI:0486" id="4O76" refType="identity" refTypeAc="MI:0356"/>
          <secondaryRef db="uniprotkb" dbAc="MI:0486" id="4O77" refType="identity" refTypeAc="MI:0356"/>
          <secondaryRef db="uniprotkb" dbAc="MI:0486" id="4O77" refType="identity" refTypeAc="MI:0356"/>
          <secondaryRef db="ensembl" dbAc="MI:0476" id="4O77" refType="identity" refTypeAc="MI:0356"/>
          <secondaryRef db="uniprotkb" dbAc="MI:0486" id="4O77" refType="identity" refTypeAc="MI:0356"/>
          <secondaryRef db="uniprotkb" dbAc="MI:0486" id="4O78" refType="identity" refTypeAc="MI:0356"/>
          <secondaryRef db="uniprotkb" dbAc="MI:0486" id="4O78" refType="identity" refTypeAc="MI:0356"/>
          <secondaryRef db="ensembl" dbAc="MI:0476" id="4O78" refType="identity" refTypeAc="MI:0356"/>
          <secondaryRef db="uniprotkb" dbAc="MI:0486" id="4O78" refType="identity" refTypeAc="MI:0356"/>
          <secondaryRef db="uniprotkb" dbAc="MI:0486" id="4O7A" refType="identity" refTypeAc="MI:0356"/>
          <secondaryRef db="uniprotkb" dbAc="MI:0486" id="4O7A" refType="identity" refTypeAc="MI:0356"/>
          <secondaryRef db="ensembl" dbAc="MI:0476" id="4O7A" refType="identity" refTypeAc="MI:0356"/>
          <secondaryRef db="uniprotkb" dbAc="MI:0486" id="4O7A" refType="identity" refTypeAc="MI:0356"/>
          <secondaryRef db="uniprotkb" dbAc="MI:0486" id="4O7B" refType="identity" refTypeAc="MI:0356"/>
          <secondaryRef db="uniprotkb" dbAc="MI:0486" id="4O7B" refType="identity" refTypeAc="MI:0356"/>
          <secondaryRef db="ensembl" dbAc="MI:0476" id="4O7B" refType="identity" refTypeAc="MI:0356"/>
          <secondaryRef db="uniprotkb" dbAc="MI:0486" id="4O7B" refType="identity" refTypeAc="MI:0356"/>
          <secondaryRef db="uniprotkb" dbAc="MI:0486" id="4O7C" refType="identity" refTypeAc="MI:0356"/>
          <secondaryRef db="uniprotkb" dbAc="MI:0486" id="4O7C" refType="identity" refTypeAc="MI:0356"/>
          <secondaryRef db="ensembl" dbAc="MI:0476" id="4O7C" refType="identity" refTypeAc="MI:0356"/>
          <secondaryRef db="uniprotkb" dbAc="MI:0486" id="4O7C" refType="identity" refTypeAc="MI:0356"/>
          <secondaryRef db="uniprotkb" dbAc="MI:0486" id="4O7E" refType="identity" refTypeAc="MI:0356"/>
          <secondaryRef db="uniprotkb" dbAc="MI:0486" id="4O7E" refType="identity" refTypeAc="MI:0356"/>
          <secondaryRef db="ensembl" dbAc="MI:0476" id="4O7E" refType="identity" refTypeAc="MI:0356"/>
          <secondaryRef db="uniprotkb" dbAc="MI:0486" id="4O7E" refType="identity" refTypeAc="MI:0356"/>
          <secondaryRef db="uniprotkb" dbAc="MI:0486" id="4O7F" refType="identity" refTypeAc="MI:0356"/>
          <secondaryRef db="uniprotkb" dbAc="MI:0486" id="4O7F" refType="identity" refTypeAc="MI:0356"/>
          <secondaryRef db="ensembl" dbAc="MI:0476" id="4O7F" refType="identity" refTypeAc="MI:0356"/>
          <secondaryRef db="uniprotkb" dbAc="MI:0486" id="4O7F" refType="identity" refTypeAc="MI:0356"/>
          <secondaryRef db="uniprotkb" dbAc="MI:0486" id="4OGI" refType="identity" refTypeAc="MI:0356"/>
          <secondaryRef db="uniprotkb" dbAc="MI:0486" id="4OGI" refType="identity" refTypeAc="MI:0356"/>
          <secondaryRef db="ensembl" dbAc="MI:0476" id="4OGI" refType="identity" refTypeAc="MI:0356"/>
          <secondaryRef db="uniprotkb" dbAc="MI:0486" id="4OGI" refType="identity" refTypeAc="MI:0356"/>
          <secondaryRef db="uniprotkb" dbAc="MI:0486" id="4OGJ" refType="identity" refTypeAc="MI:0356"/>
          <secondaryRef db="uniprotkb" dbAc="MI:0486" id="4OGJ" refType="identity" refTypeAc="MI:0356"/>
          <secondaryRef db="ensembl" dbAc="MI:0476" id="4OGJ" refType="identity" refTypeAc="MI:0356"/>
          <secondaryRef db="uniprotkb" dbAc="MI:0486" id="4OGJ" refType="identity" refTypeAc="MI:0356"/>
          <secondaryRef db="uniprotkb" dbAc="MI:0486" id="4PCE" refType="identity" refTypeAc="MI:0356"/>
          <secondaryRef db="uniprotkb" dbAc="MI:0486" id="4PCE" refType="identity" refTypeAc="MI:0356"/>
          <secondaryRef db="ensembl" dbAc="MI:0476" id="4PCE" refType="identity" refTypeAc="MI:0356"/>
          <secondaryRef db="uniprotkb" dbAc="MI:0486" id="4PCE" refType="identity" refTypeAc="MI:0356"/>
          <secondaryRef db="uniprotkb" dbAc="MI:0486" id="4PCI" refType="identity" refTypeAc="MI:0356"/>
          <secondaryRef db="uniprotkb" dbAc="MI:0486" id="4PCI" refType="identity" refTypeAc="MI:0356"/>
          <secondaryRef db="ensembl" dbAc="MI:0476" id="4PCI" refType="identity" refTypeAc="MI:0356"/>
          <secondaryRef db="uniprotkb" dbAc="MI:0486" id="4PCI" refType="identity" refTypeAc="MI:0356"/>
          <secondaryRef db="uniprotkb" dbAc="MI:0486" id="4PS5" refType="identity" refTypeAc="MI:0356"/>
          <secondaryRef db="uniprotkb" dbAc="MI:0486" id="4PS5" refType="identity" refTypeAc="MI:0356"/>
          <secondaryRef db="ensembl" dbAc="MI:0476" id="4PS5" refType="identity" refTypeAc="MI:0356"/>
          <secondaryRef db="uniprotkb" dbAc="MI:0486" id="4PS5" refType="identity" refTypeAc="MI:0356"/>
          <secondaryRef db="uniprotkb" dbAc="MI:0486" id="4QB3" refType="identity" refTypeAc="MI:0356"/>
          <secondaryRef db="uniprotkb" dbAc="MI:0486" id="4QB3" refType="identity" refTypeAc="MI:0356"/>
          <secondaryRef db="uniprotkb" dbAc="MI:0486" id="4QB3" refType="identity" refTypeAc="MI:0356"/>
          <secondaryRef db="uniprotkb" dbAc="MI:0486" id="4QR3" refType="identity" refTypeAc="MI:0356"/>
          <secondaryRef db="uniprotkb" dbAc="MI:0486" id="4QR3" refType="identity" refTypeAc="MI:0356"/>
          <secondaryRef db="uniprotkb" dbAc="MI:0486" id="4QR3" refType="identity" refTypeAc="MI:0356"/>
          <secondaryRef db="uniprotkb" dbAc="MI:0486" id="4QR4" refType="identity" refTypeAc="MI:0356"/>
          <secondaryRef db="uniprotkb" dbAc="MI:0486" id="4QR4" refType="identity" refTypeAc="MI:0356"/>
          <secondaryRef db="uniprotkb" dbAc="MI:0486" id="4QR4" refType="identity" refTypeAc="MI:0356"/>
          <secondaryRef db="uniprotkb" dbAc="MI:0486" id="4QR5" refType="identity" refTypeAc="MI:0356"/>
          <secondaryRef db="uniprotkb" dbAc="MI:0486" id="4QR5" refType="identity" refTypeAc="MI:0356"/>
          <secondaryRef db="uniprotkb" dbAc="MI:0486" id="4QR5" refType="identity" refTypeAc="MI:0356"/>
          <secondaryRef db="uniprotkb" dbAc="MI:0486" id="4QZS" refType="identity" refTypeAc="MI:0356"/>
          <secondaryRef db="uniprotkb" dbAc="MI:0486" id="4QZS" refType="identity" refTypeAc="MI:0356"/>
          <secondaryRef db="uniprotkb" dbAc="MI:0486" id="4QZS" refType="identity" refTypeAc="MI:0356"/>
          <secondaryRef db="uniprotkb" dbAc="MI:0486" id="4UIX" refType="identity" refTypeAc="MI:0356"/>
          <secondaryRef db="uniprotkb" dbAc="MI:0486" id="4UIX" refType="identity" refTypeAc="MI:0356"/>
          <secondaryRef db="uniprotkb" dbAc="MI:0486" id="4UIX" refType="identity" refTypeAc="MI:0356"/>
          <secondaryRef db="uniprotkb" dbAc="MI:0486" id="4UIY" refType="identity" refTypeAc="MI:0356"/>
          <secondaryRef db="uniprotkb" dbAc="MI:0486" id="4UIY" refType="identity" refTypeAc="MI:0356"/>
          <secondaryRef db="uniprotkb" dbAc="MI:0486" id="4UIY" refType="identity" refTypeAc="MI:0356"/>
          <secondaryRef db="uniprotkb" dbAc="MI:0486" id="4UIZ" refType="identity" refTypeAc="MI:0356"/>
          <secondaryRef db="uniprotkb" dbAc="MI:0486" id="4UIZ" refType="identity" refTypeAc="MI:0356"/>
          <secondaryRef db="uniprotkb" dbAc="MI:0486" id="4UIZ" refType="identity" refTypeAc="MI:0356"/>
          <secondaryRef db="uniprotkb" dbAc="MI:0486" id="4UYD" refType="identity" refTypeAc="MI:0356"/>
          <secondaryRef db="uniprotkb" dbAc="MI:0486" id="4UYD" refType="identity" refTypeAc="MI:0356"/>
          <secondaryRef db="uniprotkb" dbAc="MI:0486" id="4UYD" refType="identity" refTypeAc="MI:0356"/>
          <secondaryRef db="uniprotkb" dbAc="MI:0486" id="4WHW" refType="identity" refTypeAc="MI:0356"/>
          <secondaryRef db="uniprotkb" dbAc="MI:0486" id="4WHW" refType="identity" refTypeAc="MI:0356"/>
          <secondaryRef db="uniprotkb" dbAc="MI:0486" id="4WHW" refType="identity" refTypeAc="MI:0356"/>
          <secondaryRef db="uniprotkb" dbAc="MI:0486" id="4WIV" refType="identity" refTypeAc="MI:0356"/>
          <secondaryRef db="uniprotkb" dbAc="MI:0486" id="4WIV" refType="identity" refTypeAc="MI:0356"/>
          <secondaryRef db="uniprotkb" dbAc="MI:0486" id="4WIV" refType="identity" refTypeAc="MI:0356"/>
          <secondaryRef db="uniprotkb" dbAc="MI:0486" id="4X2I" refType="identity" refTypeAc="MI:0356"/>
          <secondaryRef db="uniprotkb" dbAc="MI:0486" id="4X2I" refType="identity" refTypeAc="MI:0356"/>
          <secondaryRef db="uniprotkb" dbAc="MI:0486" id="4X2I" refType="identity" refTypeAc="MI:0356"/>
          <secondaryRef db="uniprotkb" dbAc="MI:0486" id="4XY9" refType="identity" refTypeAc="MI:0356"/>
          <secondaryRef db="uniprotkb" dbAc="MI:0486" id="4XY9" refType="identity" refTypeAc="MI:0356"/>
          <secondaryRef db="uniprotkb" dbAc="MI:0486" id="4XY9" refType="identity" refTypeAc="MI:0356"/>
          <secondaryRef db="uniprotkb" dbAc="MI:0486" id="4XYA" refType="identity" refTypeAc="MI:0356"/>
          <secondaryRef db="uniprotkb" dbAc="MI:0486" id="4XYA" refType="identity" refTypeAc="MI:0356"/>
          <secondaryRef db="uniprotkb" dbAc="MI:0486" id="4XYA" refType="identity" refTypeAc="MI:0356"/>
          <secondaryRef db="uniprotkb" dbAc="MI:0486" id="4YH3" refType="identity" refTypeAc="MI:0356"/>
          <secondaryRef db="uniprotkb" dbAc="MI:0486" id="4YH3" refType="identity" refTypeAc="MI:0356"/>
          <secondaryRef db="uniprotkb" dbAc="MI:0486" id="4YH3" refType="identity" refTypeAc="MI:0356"/>
          <secondaryRef db="uniprotkb" dbAc="MI:0486" id="4YH4" refType="identity" refTypeAc="MI:0356"/>
          <secondaryRef db="uniprotkb" dbAc="MI:0486" id="4YH4" refType="identity" refTypeAc="MI:0356"/>
          <secondaryRef db="uniprotkb" dbAc="MI:0486" id="4YH4" refType="identity" refTypeAc="MI:0356"/>
          <secondaryRef db="uniprotkb" dbAc="MI:0486" id="4Z1Q" refType="identity" refTypeAc="MI:0356"/>
          <secondaryRef db="uniprotkb" dbAc="MI:0486" id="4Z1Q" refType="identity" refTypeAc="MI:0356"/>
          <secondaryRef db="uniprotkb" dbAc="MI:0486" id="4Z1Q" refType="identity" refTypeAc="MI:0356"/>
          <secondaryRef db="uniprotkb" dbAc="MI:0486" id="4Z1S" refType="identity" refTypeAc="MI:0356"/>
          <secondaryRef db="uniprotkb" dbAc="MI:0486" id="4Z1S" refType="identity" refTypeAc="MI:0356"/>
          <secondaryRef db="uniprotkb" dbAc="MI:0486" id="4Z1S" refType="identity" refTypeAc="MI:0356"/>
          <secondaryRef db="uniprotkb" dbAc="MI:0486" id="4Z93" refType="identity" refTypeAc="MI:0356"/>
          <secondaryRef db="uniprotkb" dbAc="MI:0486" id="4Z93" refType="identity" refTypeAc="MI:0356"/>
          <secondaryRef db="uniprotkb" dbAc="MI:0486" id="4Z93" refType="identity" refTypeAc="MI:0356"/>
          <secondaryRef db="uniprotkb" dbAc="MI:0486" id="4ZC9" refType="identity" refTypeAc="MI:0356"/>
          <secondaryRef db="uniprotkb" dbAc="MI:0486" id="4ZC9" refType="identity" refTypeAc="MI:0356"/>
          <secondaryRef db="uniprotkb" dbAc="MI:0486" id="4ZC9" refType="identity" refTypeAc="MI:0356"/>
          <secondaryRef db="uniprotkb" dbAc="MI:0486" id="4ZW1" refType="identity" refTypeAc="MI:0356"/>
          <secondaryRef db="uniprotkb" dbAc="MI:0486" id="4ZW1" refType="identity" refTypeAc="MI:0356"/>
          <secondaryRef db="uniprotkb" dbAc="MI:0486" id="4ZW1" refType="identity" refTypeAc="MI:0356"/>
          <secondaryRef db="uniprotkb" dbAc="MI:0486" id="5A5S" refType="identity" refTypeAc="MI:0356"/>
          <secondaryRef db="uniprotkb" dbAc="MI:0486" id="5A5S" refType="identity" refTypeAc="MI:0356"/>
          <secondaryRef db="uniprotkb" dbAc="MI:0486" id="5A5S" refType="identity" refTypeAc="MI:0356"/>
          <secondaryRef db="uniprotkb" dbAc="MI:0486" id="5A85" refType="identity" refTypeAc="MI:0356"/>
          <secondaryRef db="uniprotkb" dbAc="MI:0486" id="5A85" refType="identity" refTypeAc="MI:0356"/>
          <secondaryRef db="uniprotkb" dbAc="MI:0486" id="5A85" refType="identity" refTypeAc="MI:0356"/>
          <secondaryRef db="uniprotkb" dbAc="MI:0486" id="5ACY" refType="identity" refTypeAc="MI:0356"/>
          <secondaryRef db="uniprotkb" dbAc="MI:0486" id="5ACY" refType="identity" refTypeAc="MI:0356"/>
          <secondaryRef db="uniprotkb" dbAc="MI:0486" id="5ACY" refType="identity" refTypeAc="MI:0356"/>
          <secondaryRef db="uniprotkb" dbAc="MI:0486" id="5AD2" refType="identity" refTypeAc="MI:0356"/>
          <secondaryRef db="uniprotkb" dbAc="MI:0486" id="5AD2" refType="identity" refTypeAc="MI:0356"/>
          <secondaryRef db="uniprotkb" dbAc="MI:0486" id="5AD2" refType="identity" refTypeAc="MI:0356"/>
          <secondaryRef db="uniprotkb" dbAc="MI:0486" id="5AD3" refType="identity" refTypeAc="MI:0356"/>
          <secondaryRef db="uniprotkb" dbAc="MI:0486" id="5AD3" refType="identity" refTypeAc="MI:0356"/>
          <secondaryRef db="uniprotkb" dbAc="MI:0486" id="5AD3" refType="identity" refTypeAc="MI:0356"/>
          <secondaryRef db="uniprotkb" dbAc="MI:0486" id="5BT4" refType="identity" refTypeAc="MI:0356"/>
          <secondaryRef db="uniprotkb" dbAc="MI:0486" id="5BT4" refType="identity" refTypeAc="MI:0356"/>
          <secondaryRef db="uniprotkb" dbAc="MI:0486" id="5BT4" refType="identity" refTypeAc="MI:0356"/>
          <secondaryRef db="uniprotkb" dbAc="MI:0486" id="5CFW" refType="identity" refTypeAc="MI:0356"/>
          <secondaryRef db="uniprotkb" dbAc="MI:0486" id="5CFW" refType="identity" refTypeAc="MI:0356"/>
          <secondaryRef db="uniprotkb" dbAc="MI:0486" id="5CFW" refType="identity" refTypeAc="MI:0356"/>
          <secondaryRef db="uniprotkb" dbAc="MI:0486" id="5COI" refType="identity" refTypeAc="MI:0356"/>
          <secondaryRef db="uniprotkb" dbAc="MI:0486" id="5COI" refType="identity" refTypeAc="MI:0356"/>
          <secondaryRef db="uniprotkb" dbAc="MI:0486" id="5COI" refType="identity" refTypeAc="MI:0356"/>
          <secondaryRef db="uniprotkb" dbAc="MI:0486" id="5CP5" refType="identity" refTypeAc="MI:0356"/>
          <secondaryRef db="uniprotkb" dbAc="MI:0486" id="5CP5" refType="identity" refTypeAc="MI:0356"/>
          <secondaryRef db="uniprotkb" dbAc="MI:0486" id="5CP5" refType="identity" refTypeAc="MI:0356"/>
          <secondaryRef db="uniprotkb" dbAc="MI:0486" id="5CPE" refType="identity" refTypeAc="MI:0356"/>
          <secondaryRef db="uniprotkb" dbAc="MI:0486" id="5CPE" refType="identity" refTypeAc="MI:0356"/>
          <secondaryRef db="uniprotkb" dbAc="MI:0486" id="5CPE" refType="identity" refTypeAc="MI:0356"/>
          <secondaryRef db="uniprotkb" dbAc="MI:0486" id="5CQT" refType="identity" refTypeAc="MI:0356"/>
          <secondaryRef db="uniprotkb" dbAc="MI:0486" id="5CQT" refType="identity" refTypeAc="MI:0356"/>
          <secondaryRef db="uniprotkb" dbAc="MI:0486" id="5CQT" refType="identity" refTypeAc="MI:0356"/>
          <secondaryRef db="uniprotkb" dbAc="MI:0486" id="5CRM" refType="identity" refTypeAc="MI:0356"/>
          <secondaryRef db="uniprotkb" dbAc="MI:0486" id="5CRM" refType="identity" refTypeAc="MI:0356"/>
          <secondaryRef db="uniprotkb" dbAc="MI:0486" id="5CRM" refType="identity" refTypeAc="MI:0356"/>
          <secondaryRef db="uniprotkb" dbAc="MI:0486" id="5CRZ" refType="identity" refTypeAc="MI:0356"/>
          <secondaryRef db="uniprotkb" dbAc="MI:0486" id="5CRZ" refType="identity" refTypeAc="MI:0356"/>
          <secondaryRef db="uniprotkb" dbAc="MI:0486" id="5CRZ" refType="identity" refTypeAc="MI:0356"/>
          <secondaryRef db="uniprotkb" dbAc="MI:0486" id="5CS8" refType="identity" refTypeAc="MI:0356"/>
          <secondaryRef db="uniprotkb" dbAc="MI:0486" id="5CS8" refType="identity" refTypeAc="MI:0356"/>
          <secondaryRef db="uniprotkb" dbAc="MI:0486" id="5CS8" refType="identity" refTypeAc="MI:0356"/>
          <secondaryRef db="uniprotkb" dbAc="MI:0486" id="5CTL" refType="identity" refTypeAc="MI:0356"/>
          <secondaryRef db="uniprotkb" dbAc="MI:0486" id="5CTL" refType="identity" refTypeAc="MI:0356"/>
          <secondaryRef db="uniprotkb" dbAc="MI:0486" id="5CTL" refType="identity" refTypeAc="MI:0356"/>
          <secondaryRef db="uniprotkb" dbAc="MI:0486" id="5CY9" refType="identity" refTypeAc="MI:0356"/>
          <secondaryRef db="uniprotkb" dbAc="MI:0486" id="5CY9" refType="identity" refTypeAc="MI:0356"/>
          <secondaryRef db="uniprotkb" dbAc="MI:0486" id="5CY9" refType="identity" refTypeAc="MI:0356"/>
          <secondaryRef db="uniprotkb" dbAc="MI:0486" id="5D0C" refType="identity" refTypeAc="MI:0356"/>
          <secondaryRef db="uniprotkb" dbAc="MI:0486" id="5D0C" refType="identity" refTypeAc="MI:0356"/>
          <secondaryRef db="uniprotkb" dbAc="MI:0486" id="5D0C" refType="identity" refTypeAc="MI:0356"/>
          <secondaryRef db="uniprotkb" dbAc="MI:0486" id="5D24" refType="identity" refTypeAc="MI:0356"/>
          <secondaryRef db="uniprotkb" dbAc="MI:0486" id="5D24" refType="identity" refTypeAc="MI:0356"/>
          <secondaryRef db="uniprotkb" dbAc="MI:0486" id="5D24" refType="identity" refTypeAc="MI:0356"/>
          <secondaryRef db="uniprotkb" dbAc="MI:0486" id="5D25" refType="identity" refTypeAc="MI:0356"/>
          <secondaryRef db="uniprotkb" dbAc="MI:0486" id="5D25" refType="identity" refTypeAc="MI:0356"/>
          <secondaryRef db="uniprotkb" dbAc="MI:0486" id="5D25" refType="identity" refTypeAc="MI:0356"/>
          <secondaryRef db="uniprotkb" dbAc="MI:0486" id="5D26" refType="identity" refTypeAc="MI:0356"/>
          <secondaryRef db="uniprotkb" dbAc="MI:0486" id="5D26" refType="identity" refTypeAc="MI:0356"/>
          <secondaryRef db="uniprotkb" dbAc="MI:0486" id="5D26" refType="identity" refTypeAc="MI:0356"/>
          <secondaryRef db="uniprotkb" dbAc="MI:0486" id="5D3H" refType="identity" refTypeAc="MI:0356"/>
          <secondaryRef db="uniprotkb" dbAc="MI:0486" id="5D3H" refType="identity" refTypeAc="MI:0356"/>
          <secondaryRef db="uniprotkb" dbAc="MI:0486" id="5D3H" refType="identity" refTypeAc="MI:0356"/>
          <secondaryRef db="uniprotkb" dbAc="MI:0486" id="5D3J" refType="identity" refTypeAc="MI:0356"/>
          <secondaryRef db="uniprotkb" dbAc="MI:0486" id="5D3J" refType="identity" refTypeAc="MI:0356"/>
          <secondaryRef db="uniprotkb" dbAc="MI:0486" id="5D3J" refType="identity" refTypeAc="MI:0356"/>
          <secondaryRef db="uniprotkb" dbAc="MI:0486" id="5D3L" refType="identity" refTypeAc="MI:0356"/>
          <secondaryRef db="uniprotkb" dbAc="MI:0486" id="5D3L" refType="identity" refTypeAc="MI:0356"/>
          <secondaryRef db="uniprotkb" dbAc="MI:0486" id="5D3L" refType="identity" refTypeAc="MI:0356"/>
          <secondaryRef db="uniprotkb" dbAc="MI:0486" id="5D3N" refType="identity" refTypeAc="MI:0356"/>
          <secondaryRef db="uniprotkb" dbAc="MI:0486" id="5D3N" refType="identity" refTypeAc="MI:0356"/>
          <secondaryRef db="uniprotkb" dbAc="MI:0486" id="5D3N" refType="identity" refTypeAc="MI:0356"/>
          <secondaryRef db="uniprotkb" dbAc="MI:0486" id="5D3P" refType="identity" refTypeAc="MI:0356"/>
          <secondaryRef db="uniprotkb" dbAc="MI:0486" id="5D3P" refType="identity" refTypeAc="MI:0356"/>
          <secondaryRef db="uniprotkb" dbAc="MI:0486" id="5D3P" refType="identity" refTypeAc="MI:0356"/>
          <secondaryRef db="uniprotkb" dbAc="MI:0486" id="5D3R" refType="identity" refTypeAc="MI:0356"/>
          <secondaryRef db="uniprotkb" dbAc="MI:0486" id="5D3R" refType="identity" refTypeAc="MI:0356"/>
          <secondaryRef db="uniprotkb" dbAc="MI:0486" id="5D3R" refType="identity" refTypeAc="MI:0356"/>
          <secondaryRef db="uniprotkb" dbAc="MI:0486" id="5D3S" refType="identity" refTypeAc="MI:0356"/>
          <secondaryRef db="uniprotkb" dbAc="MI:0486" id="5D3S" refType="identity" refTypeAc="MI:0356"/>
          <secondaryRef db="uniprotkb" dbAc="MI:0486" id="5D3S" refType="identity" refTypeAc="MI:0356"/>
          <secondaryRef db="uniprotkb" dbAc="MI:0486" id="5D3T" refType="identity" refTypeAc="MI:0356"/>
          <secondaryRef db="uniprotkb" dbAc="MI:0486" id="5D3T" refType="identity" refTypeAc="MI:0356"/>
          <secondaryRef db="uniprotkb" dbAc="MI:0486" id="5D3T" refType="identity" refTypeAc="MI:0356"/>
          <secondaryRef db="uniprotkb" dbAc="MI:0486" id="5DLX" refType="identity" refTypeAc="MI:0356"/>
          <secondaryRef db="uniprotkb" dbAc="MI:0486" id="5DLX" refType="identity" refTypeAc="MI:0356"/>
          <secondaryRef db="uniprotkb" dbAc="MI:0486" id="5DLX" refType="identity" refTypeAc="MI:0356"/>
          <secondaryRef db="uniprotkb" dbAc="MI:0486" id="5DLZ" refType="identity" refTypeAc="MI:0356"/>
          <secondaryRef db="uniprotkb" dbAc="MI:0486" id="5DLZ" refType="identity" refTypeAc="MI:0356"/>
          <secondaryRef db="uniprotkb" dbAc="MI:0486" id="5DLZ" refType="identity" refTypeAc="MI:0356"/>
          <secondaryRef db="uniprotkb" dbAc="MI:0486" id="5DW2" refType="identity" refTypeAc="MI:0356"/>
          <secondaryRef db="uniprotkb" dbAc="MI:0486" id="5DW2" refType="identity" refTypeAc="MI:0356"/>
          <secondaryRef db="uniprotkb" dbAc="MI:0486" id="5DW2" refType="identity" refTypeAc="MI:0356"/>
          <secondaryRef db="uniprotkb" dbAc="MI:0486" id="5DX4" refType="identity" refTypeAc="MI:0356"/>
          <secondaryRef db="uniprotkb" dbAc="MI:0486" id="5DX4" refType="identity" refTypeAc="MI:0356"/>
          <secondaryRef db="uniprotkb" dbAc="MI:0486" id="5DX4" refType="identity" refTypeAc="MI:0356"/>
          <secondaryRef db="uniprotkb" dbAc="MI:0486" id="5E0R" refType="identity" refTypeAc="MI:0356"/>
          <secondaryRef db="uniprotkb" dbAc="MI:0486" id="5E0R" refType="identity" refTypeAc="MI:0356"/>
          <secondaryRef db="uniprotkb" dbAc="MI:0486" id="5E0R" refType="identity" refTypeAc="MI:0356"/>
          <secondaryRef db="uniprotkb" dbAc="MI:0486" id="5EGU" refType="identity" refTypeAc="MI:0356"/>
          <secondaryRef db="uniprotkb" dbAc="MI:0486" id="5EGU" refType="identity" refTypeAc="MI:0356"/>
          <secondaryRef db="uniprotkb" dbAc="MI:0486" id="5EGU" refType="identity" refTypeAc="MI:0356"/>
          <secondaryRef db="uniprotkb" dbAc="MI:0486" id="5EI4" refType="identity" refTypeAc="MI:0356"/>
          <secondaryRef db="uniprotkb" dbAc="MI:0486" id="5EI4" refType="identity" refTypeAc="MI:0356"/>
          <secondaryRef db="uniprotkb" dbAc="MI:0486" id="5EI4" refType="identity" refTypeAc="MI:0356"/>
          <secondaryRef db="uniprotkb" dbAc="MI:0486" id="5EIS" refType="identity" refTypeAc="MI:0356"/>
          <secondaryRef db="uniprotkb" dbAc="MI:0486" id="5EIS" refType="identity" refTypeAc="MI:0356"/>
          <secondaryRef db="uniprotkb" dbAc="MI:0486" id="5EIS" refType="identity" refTypeAc="MI:0356"/>
          <secondaryRef db="uniprotkb" dbAc="MI:0486" id="5F5Z" refType="identity" refTypeAc="MI:0356"/>
          <secondaryRef db="uniprotkb" dbAc="MI:0486" id="5F5Z" refType="identity" refTypeAc="MI:0356"/>
          <secondaryRef db="uniprotkb" dbAc="MI:0486" id="5F5Z" refType="identity" refTypeAc="MI:0356"/>
          <secondaryRef db="uniprotkb" dbAc="MI:0486" id="5F60" refType="identity" refTypeAc="MI:0356"/>
          <secondaryRef db="uniprotkb" dbAc="MI:0486" id="5F60" refType="identity" refTypeAc="MI:0356"/>
          <secondaryRef db="uniprotkb" dbAc="MI:0486" id="5F60" refType="identity" refTypeAc="MI:0356"/>
          <secondaryRef db="uniprotkb" dbAc="MI:0486" id="5F61" refType="identity" refTypeAc="MI:0356"/>
          <secondaryRef db="uniprotkb" dbAc="MI:0486" id="5F61" refType="identity" refTypeAc="MI:0356"/>
          <secondaryRef db="uniprotkb" dbAc="MI:0486" id="5F61" refType="identity" refTypeAc="MI:0356"/>
          <secondaryRef db="uniprotkb" dbAc="MI:0486" id="5F62" refType="identity" refTypeAc="MI:0356"/>
          <secondaryRef db="uniprotkb" dbAc="MI:0486" id="5F62" refType="identity" refTypeAc="MI:0356"/>
          <secondaryRef db="uniprotkb" dbAc="MI:0486" id="5F62" refType="identity" refTypeAc="MI:0356"/>
          <secondaryRef db="uniprotkb" dbAc="MI:0486" id="5F63" refType="identity" refTypeAc="MI:0356"/>
          <secondaryRef db="uniprotkb" dbAc="MI:0486" id="5F63" refType="identity" refTypeAc="MI:0356"/>
          <secondaryRef db="uniprotkb" dbAc="MI:0486" id="5F63" refType="identity" refTypeAc="MI:0356"/>
          <secondaryRef db="uniprotkb" dbAc="MI:0486" id="5FBX" refType="identity" refTypeAc="MI:0356"/>
          <secondaryRef db="uniprotkb" dbAc="MI:0486" id="5FBX" refType="identity" refTypeAc="MI:0356"/>
          <secondaryRef db="uniprotkb" dbAc="MI:0486" id="5FBX" refType="identity" refTypeAc="MI:0356"/>
          <secondaryRef db="uniprotkb" dbAc="MI:0486" id="5H21" refType="identity" refTypeAc="MI:0356"/>
          <secondaryRef db="uniprotkb" dbAc="MI:0486" id="5H21" refType="identity" refTypeAc="MI:0356"/>
          <secondaryRef db="uniprotkb" dbAc="MI:0486" id="5H21" refType="identity" refTypeAc="MI:0356"/>
          <secondaryRef db="uniprotkb" dbAc="MI:0486" id="5HCL" refType="identity" refTypeAc="MI:0356"/>
          <secondaryRef db="uniprotkb" dbAc="MI:0486" id="5HCL" refType="identity" refTypeAc="MI:0356"/>
          <secondaryRef db="uniprotkb" dbAc="MI:0486" id="5HCL" refType="identity" refTypeAc="MI:0356"/>
          <secondaryRef db="uniprotkb" dbAc="MI:0486" id="5HLS" refType="identity" refTypeAc="MI:0356"/>
          <secondaryRef db="uniprotkb" dbAc="MI:0486" id="5HLS" refType="identity" refTypeAc="MI:0356"/>
          <secondaryRef db="uniprotkb" dbAc="MI:0486" id="5HLS" refType="identity" refTypeAc="MI:0356"/>
          <secondaryRef db="uniprotkb" dbAc="MI:0486" id="5HM0" refType="identity" refTypeAc="MI:0356"/>
          <secondaryRef db="uniprotkb" dbAc="MI:0486" id="5HM0" refType="identity" refTypeAc="MI:0356"/>
          <secondaryRef db="uniprotkb" dbAc="MI:0486" id="5HM0" refType="identity" refTypeAc="MI:0356"/>
          <secondaryRef db="uniprotkb" dbAc="MI:0486" id="5HQ5" refType="identity" refTypeAc="MI:0356"/>
          <secondaryRef db="uniprotkb" dbAc="MI:0486" id="5HQ5" refType="identity" refTypeAc="MI:0356"/>
          <secondaryRef db="uniprotkb" dbAc="MI:0486" id="5HQ5" refType="identity" refTypeAc="MI:0356"/>
          <secondaryRef db="uniprotkb" dbAc="MI:0486" id="5HQ6" refType="identity" refTypeAc="MI:0356"/>
          <secondaryRef db="uniprotkb" dbAc="MI:0486" id="5HQ6" refType="identity" refTypeAc="MI:0356"/>
          <secondaryRef db="uniprotkb" dbAc="MI:0486" id="5HQ6" refType="identity" refTypeAc="MI:0356"/>
          <secondaryRef db="uniprotkb" dbAc="MI:0486" id="5HQ7" refType="identity" refTypeAc="MI:0356"/>
          <secondaryRef db="uniprotkb" dbAc="MI:0486" id="5HQ7" refType="identity" refTypeAc="MI:0356"/>
          <secondaryRef db="uniprotkb" dbAc="MI:0486" id="5HQ7" refType="identity" refTypeAc="MI:0356"/>
          <secondaryRef db="uniprotkb" dbAc="MI:0486" id="5I80" refType="identity" refTypeAc="MI:0356"/>
          <secondaryRef db="uniprotkb" dbAc="MI:0486" id="5I80" refType="identity" refTypeAc="MI:0356"/>
          <secondaryRef db="uniprotkb" dbAc="MI:0486" id="5I80" refType="identity" refTypeAc="MI:0356"/>
          <secondaryRef db="uniprotkb" dbAc="MI:0486" id="5I88" refType="identity" refTypeAc="MI:0356"/>
          <secondaryRef db="uniprotkb" dbAc="MI:0486" id="5I88" refType="identity" refTypeAc="MI:0356"/>
          <secondaryRef db="uniprotkb" dbAc="MI:0486" id="5I88" refType="identity" refTypeAc="MI:0356"/>
          <secondaryRef db="uniprotkb" dbAc="MI:0486" id="5IGK" refType="identity" refTypeAc="MI:0356"/>
          <secondaryRef db="uniprotkb" dbAc="MI:0486" id="5IGK" refType="identity" refTypeAc="MI:0356"/>
          <secondaryRef db="uniprotkb" dbAc="MI:0486" id="5IGK" refType="identity" refTypeAc="MI:0356"/>
          <secondaryRef db="uniprotkb" dbAc="MI:0486" id="5JWM" refType="identity" refTypeAc="MI:0356"/>
          <secondaryRef db="uniprotkb" dbAc="MI:0486" id="5JWM" refType="identity" refTypeAc="MI:0356"/>
          <secondaryRef db="uniprotkb" dbAc="MI:0486" id="5JWM" refType="identity" refTypeAc="MI:0356"/>
          <secondaryRef db="uniprotkb" dbAc="MI:0486" id="5KDH" refType="identity" refTypeAc="MI:0356"/>
          <secondaryRef db="uniprotkb" dbAc="MI:0486" id="5KDH" refType="identity" refTypeAc="MI:0356"/>
          <secondaryRef db="uniprotkb" dbAc="MI:0486" id="5KDH" refType="identity" refTypeAc="MI:0356"/>
          <secondaryRef db="uniprotkb" dbAc="MI:0486" id="5KHM" refType="identity" refTypeAc="MI:0356"/>
          <secondaryRef db="uniprotkb" dbAc="MI:0486" id="5KHM" refType="identity" refTypeAc="MI:0356"/>
          <secondaryRef db="uniprotkb" dbAc="MI:0486" id="5KHM" refType="identity" refTypeAc="MI:0356"/>
          <secondaryRef db="uniprotkb" dbAc="MI:0486" id="5KJ0" refType="identity" refTypeAc="MI:0356"/>
          <secondaryRef db="uniprotkb" dbAc="MI:0486" id="5KJ0" refType="identity" refTypeAc="MI:0356"/>
          <secondaryRef db="uniprotkb" dbAc="MI:0486" id="5KJ0" refType="identity" refTypeAc="MI:0356"/>
          <secondaryRef db="uniprotkb" dbAc="MI:0486" id="5KU3" refType="identity" refTypeAc="MI:0356"/>
          <secondaryRef db="uniprotkb" dbAc="MI:0486" id="5KU3" refType="identity" refTypeAc="MI:0356"/>
          <secondaryRef db="uniprotkb" dbAc="MI:0486" id="5KU3" refType="identity" refTypeAc="MI:0356"/>
          <secondaryRef db="uniprotkb" dbAc="MI:0486" id="5LJ1" refType="identity" refTypeAc="MI:0356"/>
          <secondaryRef db="uniprotkb" dbAc="MI:0486" id="5LJ1" refType="identity" refTypeAc="MI:0356"/>
          <secondaryRef db="uniprotkb" dbAc="MI:0486" id="5LJ1" refType="identity" refTypeAc="MI:0356"/>
          <secondaryRef db="uniprotkb" dbAc="MI:0486" id="5LJ2" refType="identity" refTypeAc="MI:0356"/>
          <secondaryRef db="uniprotkb" dbAc="MI:0486" id="5LJ2" refType="identity" refTypeAc="MI:0356"/>
          <secondaryRef db="uniprotkb" dbAc="MI:0486" id="5LJ2" refType="identity" refTypeAc="MI:0356"/>
          <secondaryRef db="uniprotkb" dbAc="MI:0486" id="5LRQ" refType="identity" refTypeAc="MI:0356"/>
          <secondaryRef db="uniprotkb" dbAc="MI:0486" id="5LRQ" refType="identity" refTypeAc="MI:0356"/>
          <secondaryRef db="uniprotkb" dbAc="MI:0486" id="5LRQ" refType="identity" refTypeAc="MI:0356"/>
          <secondaryRef db="uniprotkb" dbAc="MI:0486" id="5LUU" refType="identity" refTypeAc="MI:0356"/>
          <secondaryRef db="uniprotkb" dbAc="MI:0486" id="5LUU" refType="identity" refTypeAc="MI:0356"/>
          <secondaryRef db="uniprotkb" dbAc="MI:0486" id="5LUU" refType="identity" refTypeAc="MI:0356"/>
          <secondaryRef db="uniprotkb" dbAc="MI:0486" id="5M39" refType="identity" refTypeAc="MI:0356"/>
          <secondaryRef db="uniprotkb" dbAc="MI:0486" id="5M39" refType="identity" refTypeAc="MI:0356"/>
          <secondaryRef db="uniprotkb" dbAc="MI:0486" id="5M39" refType="identity" refTypeAc="MI:0356"/>
          <secondaryRef db="uniprotkb" dbAc="MI:0486" id="5M3A" refType="identity" refTypeAc="MI:0356"/>
          <secondaryRef db="uniprotkb" dbAc="MI:0486" id="5M3A" refType="identity" refTypeAc="MI:0356"/>
          <secondaryRef db="uniprotkb" dbAc="MI:0486" id="5M3A" refType="identity" refTypeAc="MI:0356"/>
          <secondaryRef db="uniprotkb" dbAc="MI:0486" id="5MKZ" refType="identity" refTypeAc="MI:0356"/>
          <secondaryRef db="uniprotkb" dbAc="MI:0486" id="5MLI" refType="identity" refTypeAc="MI:0356"/>
          <secondaryRef db="uniprotkb" dbAc="MI:0486" id="5N2M" refType="identity" refTypeAc="MI:0356"/>
          <secondaryRef db="uniprotkb" dbAc="MI:0486" id="5NNC" refType="identity" refTypeAc="MI:0356"/>
          <secondaryRef db="uniprotkb" dbAc="MI:0486" id="5NND" refType="identity" refTypeAc="MI:0356"/>
          <secondaryRef db="uniprotkb" dbAc="MI:0486" id="5NNE" refType="identity" refTypeAc="MI:0356"/>
          <secondaryRef db="uniprotkb" dbAc="MI:0486" id="5NNF" refType="identity" refTypeAc="MI:0356"/>
          <secondaryRef db="uniprotkb" dbAc="MI:0486" id="5NNG" refType="identity" refTypeAc="MI:0356"/>
          <secondaryRef db="uniprotkb" dbAc="MI:0486" id="5O97" refType="identity" refTypeAc="MI:0356"/>
          <secondaryRef db="uniprotkb" dbAc="MI:0486" id="5OVB" refType="identity" refTypeAc="MI:0356"/>
          <secondaryRef db="uniprotkb" dbAc="MI:0486" id="5OWM" refType="identity" refTypeAc="MI:0356"/>
          <secondaryRef db="uniprotkb" dbAc="MI:0486" id="5OWW" refType="identity" refTypeAc="MI:0356"/>
          <secondaryRef db="uniprotkb" dbAc="MI:0486" id="5T35" refType="identity" refTypeAc="MI:0356"/>
          <secondaryRef db="uniprotkb" dbAc="MI:0486" id="5T35" refType="identity" refTypeAc="MI:0356"/>
          <secondaryRef db="uniprotkb" dbAc="MI:0486" id="5T35" refType="identity" refTypeAc="MI:0356"/>
          <secondaryRef db="uniprotkb" dbAc="MI:0486" id="5TI2" refType="identity" refTypeAc="MI:0356"/>
          <secondaryRef db="uniprotkb" dbAc="MI:0486" id="5TI2" refType="identity" refTypeAc="MI:0356"/>
          <secondaryRef db="uniprotkb" dbAc="MI:0486" id="5TI2" refType="identity" refTypeAc="MI:0356"/>
          <secondaryRef db="uniprotkb" dbAc="MI:0486" id="5TI3" refType="identity" refTypeAc="MI:0356"/>
          <secondaryRef db="uniprotkb" dbAc="MI:0486" id="5TI3" refType="identity" refTypeAc="MI:0356"/>
          <secondaryRef db="uniprotkb" dbAc="MI:0486" id="5TI3" refType="identity" refTypeAc="MI:0356"/>
          <secondaryRef db="uniprotkb" dbAc="MI:0486" id="5TI4" refType="identity" refTypeAc="MI:0356"/>
          <secondaryRef db="uniprotkb" dbAc="MI:0486" id="5TI4" refType="identity" refTypeAc="MI:0356"/>
          <secondaryRef db="uniprotkb" dbAc="MI:0486" id="5TI4" refType="identity" refTypeAc="MI:0356"/>
          <secondaryRef db="uniprotkb" dbAc="MI:0486" id="5TI5" refType="identity" refTypeAc="MI:0356"/>
          <secondaryRef db="uniprotkb" dbAc="MI:0486" id="5TI5" refType="identity" refTypeAc="MI:0356"/>
          <secondaryRef db="uniprotkb" dbAc="MI:0486" id="5TI5" refType="identity" refTypeAc="MI:0356"/>
          <secondaryRef db="uniprotkb" dbAc="MI:0486" id="5TI6" refType="identity" refTypeAc="MI:0356"/>
          <secondaryRef db="uniprotkb" dbAc="MI:0486" id="5TI6" refType="identity" refTypeAc="MI:0356"/>
          <secondaryRef db="uniprotkb" dbAc="MI:0486" id="5TI6" refType="identity" refTypeAc="MI:0356"/>
          <secondaryRef db="uniprotkb" dbAc="MI:0486" id="5TI7" refType="identity" refTypeAc="MI:0356"/>
          <secondaryRef db="uniprotkb" dbAc="MI:0486" id="5TI7" refType="identity" refTypeAc="MI:0356"/>
          <secondaryRef db="uniprotkb" dbAc="MI:0486" id="5TI7" refType="identity" refTypeAc="MI:0356"/>
          <secondaryRef db="uniprotkb" dbAc="MI:0486" id="5U28" refType="identity" refTypeAc="MI:0356"/>
          <secondaryRef db="uniprotkb" dbAc="MI:0486" id="5U28" refType="identity" refTypeAc="MI:0356"/>
          <secondaryRef db="uniprotkb" dbAc="MI:0486" id="5U28" refType="identity" refTypeAc="MI:0356"/>
          <secondaryRef db="uniprotkb" dbAc="MI:0486" id="5U2C" refType="identity" refTypeAc="MI:0356"/>
          <secondaryRef db="uniprotkb" dbAc="MI:0486" id="5U2C" refType="identity" refTypeAc="MI:0356"/>
          <secondaryRef db="uniprotkb" dbAc="MI:0486" id="5U2C" refType="identity" refTypeAc="MI:0356"/>
          <secondaryRef db="uniprotkb" dbAc="MI:0486" id="5U2E" refType="identity" refTypeAc="MI:0356"/>
          <secondaryRef db="uniprotkb" dbAc="MI:0486" id="5U2E" refType="identity" refTypeAc="MI:0356"/>
          <secondaryRef db="uniprotkb" dbAc="MI:0486" id="5U2E" refType="identity" refTypeAc="MI:0356"/>
          <secondaryRef db="uniprotkb" dbAc="MI:0486" id="5U2F" refType="identity" refTypeAc="MI:0356"/>
          <secondaryRef db="uniprotkb" dbAc="MI:0486" id="5U2F" refType="identity" refTypeAc="MI:0356"/>
          <secondaryRef db="uniprotkb" dbAc="MI:0486" id="5U2F" refType="identity" refTypeAc="MI:0356"/>
          <secondaryRef db="uniprotkb" dbAc="MI:0486" id="5UEO" refType="identity" refTypeAc="MI:0356"/>
          <secondaryRef db="uniprotkb" dbAc="MI:0486" id="5UEO" refType="identity" refTypeAc="MI:0356"/>
          <secondaryRef db="uniprotkb" dbAc="MI:0486" id="5UEO" refType="identity" refTypeAc="MI:0356"/>
          <secondaryRef db="uniprotkb" dbAc="MI:0486" id="5UEP" refType="identity" refTypeAc="MI:0356"/>
          <secondaryRef db="uniprotkb" dbAc="MI:0486" id="5UEP" refType="identity" refTypeAc="MI:0356"/>
          <secondaryRef db="uniprotkb" dbAc="MI:0486" id="5UEP" refType="identity" refTypeAc="MI:0356"/>
          <secondaryRef db="uniprotkb" dbAc="MI:0486" id="5UEQ" refType="identity" refTypeAc="MI:0356"/>
          <secondaryRef db="uniprotkb" dbAc="MI:0486" id="5UEQ" refType="identity" refTypeAc="MI:0356"/>
          <secondaryRef db="uniprotkb" dbAc="MI:0486" id="5UEQ" refType="identity" refTypeAc="MI:0356"/>
          <secondaryRef db="uniprotkb" dbAc="MI:0486" id="5UER" refType="identity" refTypeAc="MI:0356"/>
          <secondaryRef db="uniprotkb" dbAc="MI:0486" id="5UER" refType="identity" refTypeAc="MI:0356"/>
          <secondaryRef db="uniprotkb" dbAc="MI:0486" id="5UER" refType="identity" refTypeAc="MI:0356"/>
          <secondaryRef db="uniprotkb" dbAc="MI:0486" id="5UES" refType="identity" refTypeAc="MI:0356"/>
          <secondaryRef db="uniprotkb" dbAc="MI:0486" id="5UES" refType="identity" refTypeAc="MI:0356"/>
          <secondaryRef db="uniprotkb" dbAc="MI:0486" id="5UES" refType="identity" refTypeAc="MI:0356"/>
          <secondaryRef db="uniprotkb" dbAc="MI:0486" id="5UET" refType="identity" refTypeAc="MI:0356"/>
          <secondaryRef db="uniprotkb" dbAc="MI:0486" id="5UET" refType="identity" refTypeAc="MI:0356"/>
          <secondaryRef db="uniprotkb" dbAc="MI:0486" id="5UET" refType="identity" refTypeAc="MI:0356"/>
          <secondaryRef db="uniprotkb" dbAc="MI:0486" id="5UEU" refType="identity" refTypeAc="MI:0356"/>
          <secondaryRef db="uniprotkb" dbAc="MI:0486" id="5UEU" refType="identity" refTypeAc="MI:0356"/>
          <secondaryRef db="uniprotkb" dbAc="MI:0486" id="5UEU" refType="identity" refTypeAc="MI:0356"/>
          <secondaryRef db="uniprotkb" dbAc="MI:0486" id="5UEV" refType="identity" refTypeAc="MI:0356"/>
          <secondaryRef db="uniprotkb" dbAc="MI:0486" id="5UEV" refType="identity" refTypeAc="MI:0356"/>
          <secondaryRef db="uniprotkb" dbAc="MI:0486" id="5UEV" refType="identity" refTypeAc="MI:0356"/>
          <secondaryRef db="uniprotkb" dbAc="MI:0486" id="5UEX" refType="identity" refTypeAc="MI:0356"/>
          <secondaryRef db="uniprotkb" dbAc="MI:0486" id="5UEX" refType="identity" refTypeAc="MI:0356"/>
          <secondaryRef db="uniprotkb" dbAc="MI:0486" id="5UEX" refType="identity" refTypeAc="MI:0356"/>
          <secondaryRef db="uniprotkb" dbAc="MI:0486" id="5UEY" refType="identity" refTypeAc="MI:0356"/>
          <secondaryRef db="uniprotkb" dbAc="MI:0486" id="5UEY" refType="identity" refTypeAc="MI:0356"/>
          <secondaryRef db="uniprotkb" dbAc="MI:0486" id="5UEY" refType="identity" refTypeAc="MI:0356"/>
          <secondaryRef db="uniprotkb" dbAc="MI:0486" id="5UEZ" refType="identity" refTypeAc="MI:0356"/>
          <secondaryRef db="uniprotkb" dbAc="MI:0486" id="5UEZ" refType="identity" refTypeAc="MI:0356"/>
          <secondaryRef db="uniprotkb" dbAc="MI:0486" id="5UEZ" refType="identity" refTypeAc="MI:0356"/>
          <secondaryRef db="uniprotkb" dbAc="MI:0486" id="5UF0" refType="identity" refTypeAc="MI:0356"/>
          <secondaryRef db="uniprotkb" dbAc="MI:0486" id="5UF0" refType="identity" refTypeAc="MI:0356"/>
          <secondaryRef db="uniprotkb" dbAc="MI:0486" id="5UF0" refType="identity" refTypeAc="MI:0356"/>
          <secondaryRef db="uniprotkb" dbAc="MI:0486" id="5ULA" refType="identity" refTypeAc="MI:0356"/>
          <secondaryRef db="uniprotkb" dbAc="MI:0486" id="5ULA" refType="identity" refTypeAc="MI:0356"/>
          <secondaryRef db="uniprotkb" dbAc="MI:0486" id="5ULA" refType="identity" refTypeAc="MI:0356"/>
          <secondaryRef db="uniprotkb" dbAc="MI:0486" id="5UOO" refType="identity" refTypeAc="MI:0356"/>
          <secondaryRef db="uniprotkb" dbAc="MI:0486" id="5UOO" refType="identity" refTypeAc="MI:0356"/>
          <secondaryRef db="uniprotkb" dbAc="MI:0486" id="5UOO" refType="identity" refTypeAc="MI:0356"/>
          <secondaryRef db="uniprotkb" dbAc="MI:0486" id="5UVS" refType="identity" refTypeAc="MI:0356"/>
          <secondaryRef db="uniprotkb" dbAc="MI:0486" id="5UVS" refType="identity" refTypeAc="MI:0356"/>
          <secondaryRef db="uniprotkb" dbAc="MI:0486" id="5UVS" refType="identity" refTypeAc="MI:0356"/>
          <secondaryRef db="uniprotkb" dbAc="MI:0486" id="5UVT" refType="identity" refTypeAc="MI:0356"/>
          <secondaryRef db="uniprotkb" dbAc="MI:0486" id="5UVT" refType="identity" refTypeAc="MI:0356"/>
          <secondaryRef db="uniprotkb" dbAc="MI:0486" id="5UVT" refType="identity" refTypeAc="MI:0356"/>
          <secondaryRef db="uniprotkb" dbAc="MI:0486" id="5UVU" refType="identity" refTypeAc="MI:0356"/>
          <secondaryRef db="uniprotkb" dbAc="MI:0486" id="5UVU" refType="identity" refTypeAc="MI:0356"/>
          <secondaryRef db="uniprotkb" dbAc="MI:0486" id="5UVU" refType="identity" refTypeAc="MI:0356"/>
          <secondaryRef db="uniprotkb" dbAc="MI:0486" id="5UVV" refType="identity" refTypeAc="MI:0356"/>
          <secondaryRef db="uniprotkb" dbAc="MI:0486" id="5UVV" refType="identity" refTypeAc="MI:0356"/>
          <secondaryRef db="uniprotkb" dbAc="MI:0486" id="5UVV" refType="identity" refTypeAc="MI:0356"/>
          <secondaryRef db="uniprotkb" dbAc="MI:0486" id="5UVW" refType="identity" refTypeAc="MI:0356"/>
          <secondaryRef db="uniprotkb" dbAc="MI:0486" id="5UVW" refType="identity" refTypeAc="MI:0356"/>
          <secondaryRef db="uniprotkb" dbAc="MI:0486" id="5UVW" refType="identity" refTypeAc="MI:0356"/>
          <secondaryRef db="uniprotkb" dbAc="MI:0486" id="5UVX" refType="identity" refTypeAc="MI:0356"/>
          <secondaryRef db="uniprotkb" dbAc="MI:0486" id="5UVX" refType="identity" refTypeAc="MI:0356"/>
          <secondaryRef db="uniprotkb" dbAc="MI:0486" id="5UVX" refType="identity" refTypeAc="MI:0356"/>
          <secondaryRef db="uniprotkb" dbAc="MI:0486" id="5UVY" refType="identity" refTypeAc="MI:0356"/>
          <secondaryRef db="uniprotkb" dbAc="MI:0486" id="5UVY" refType="identity" refTypeAc="MI:0356"/>
          <secondaryRef db="uniprotkb" dbAc="MI:0486" id="5UVY" refType="identity" refTypeAc="MI:0356"/>
          <secondaryRef db="uniprotkb" dbAc="MI:0486" id="5UVZ" refType="identity" refTypeAc="MI:0356"/>
          <secondaryRef db="uniprotkb" dbAc="MI:0486" id="5UVZ" refType="identity" refTypeAc="MI:0356"/>
          <secondaryRef db="uniprotkb" dbAc="MI:0486" id="5UVZ" refType="identity" refTypeAc="MI:0356"/>
          <secondaryRef db="uniprotkb" dbAc="MI:0486" id="5V67" refType="identity" refTypeAc="MI:0356"/>
          <secondaryRef db="uniprotkb" dbAc="MI:0486" id="5VBO" refType="identity" refTypeAc="MI:0356"/>
          <secondaryRef db="uniprotkb" dbAc="MI:0486" id="5VBP" refType="identity" refTypeAc="MI:0356"/>
          <secondaryRef db="uniprotkb" dbAc="MI:0486" id="5VOM" refType="identity" refTypeAc="MI:0356"/>
          <secondaryRef db="uniprotkb" dbAc="MI:0486" id="5VOM" refType="identity" refTypeAc="MI:0356"/>
          <secondaryRef db="uniprotkb" dbAc="MI:0486" id="5VOM" refType="identity" refTypeAc="MI:0356"/>
          <secondaryRef db="uniprotkb" dbAc="MI:0486" id="5VZS" refType="identity" refTypeAc="MI:0356"/>
          <secondaryRef db="uniprotkb" dbAc="MI:0486" id="5W55" refType="identity" refTypeAc="MI:0356"/>
          <secondaryRef db="uniprotkb" dbAc="MI:0486" id="5WA5" refType="identity" refTypeAc="MI:0356"/>
          <secondaryRef db="uniprotkb" dbAc="MI:0486" id="5WMA" refType="identity" refTypeAc="MI:0356"/>
          <secondaryRef db="uniprotkb" dbAc="MI:0486" id="5WMD" refType="identity" refTypeAc="MI:0356"/>
          <secondaryRef db="uniprotkb" dbAc="MI:0486" id="5WMG" refType="identity" refTypeAc="MI:0356"/>
          <secondaryRef db="uniprotkb" dbAc="MI:0486" id="5WUU" refType="identity" refTypeAc="MI:0356"/>
          <secondaryRef db="uniprotkb" dbAc="MI:0486" id="5WUU" refType="identity" refTypeAc="MI:0356"/>
          <secondaryRef db="uniprotkb" dbAc="MI:0486" id="5WUU" refType="identity" refTypeAc="MI:0356"/>
          <secondaryRef db="uniprotkb" dbAc="MI:0486" id="5XHY" refType="identity" refTypeAc="MI:0356"/>
          <secondaryRef db="uniprotkb" dbAc="MI:0486" id="5XI2" refType="identity" refTypeAc="MI:0356"/>
          <secondaryRef db="uniprotkb" dbAc="MI:0486" id="5XI3" refType="identity" refTypeAc="MI:0356"/>
          <secondaryRef db="uniprotkb" dbAc="MI:0486" id="5XI4" refType="identity" refTypeAc="MI:0356"/>
          <secondaryRef db="uniprotkb" dbAc="MI:0486" id="5Y1Y" refType="identity" refTypeAc="MI:0356"/>
          <secondaryRef db="uniprotkb" dbAc="MI:0486" id="5Y8C" refType="identity" refTypeAc="MI:0356"/>
          <secondaryRef db="uniprotkb" dbAc="MI:0486" id="5Y8W" refType="identity" refTypeAc="MI:0356"/>
          <secondaryRef db="uniprotkb" dbAc="MI:0486" id="5Y8Y" refType="identity" refTypeAc="MI:0356"/>
          <secondaryRef db="uniprotkb" dbAc="MI:0486" id="5Y8Z" refType="identity" refTypeAc="MI:0356"/>
          <secondaryRef db="uniprotkb" dbAc="MI:0486" id="5Y93" refType="identity" refTypeAc="MI:0356"/>
          <secondaryRef db="uniprotkb" dbAc="MI:0486" id="5Y94" refType="identity" refTypeAc="MI:0356"/>
          <secondaryRef db="uniprotkb" dbAc="MI:0486" id="5YOU" refType="identity" refTypeAc="MI:0356"/>
          <secondaryRef db="uniprotkb" dbAc="MI:0486" id="5YOV" refType="identity" refTypeAc="MI:0356"/>
          <secondaryRef db="uniprotkb" dbAc="MI:0486" id="5YQX" refType="identity" refTypeAc="MI:0356"/>
          <secondaryRef db="uniprotkb" dbAc="MI:0486" id="5Z1R" refType="identity" refTypeAc="MI:0356"/>
          <secondaryRef db="uniprotkb" dbAc="MI:0486" id="5Z1S" refType="identity" refTypeAc="MI:0356"/>
          <secondaryRef db="uniprotkb" dbAc="MI:0486" id="5Z1T" refType="identity" refTypeAc="MI:0356"/>
          <secondaryRef db="uniprotkb" dbAc="MI:0486" id="5Z5T" refType="identity" refTypeAc="MI:0356"/>
          <secondaryRef db="uniprotkb" dbAc="MI:0486" id="5Z5U" refType="identity" refTypeAc="MI:0356"/>
          <secondaryRef db="uniprotkb" dbAc="MI:0486" id="5Z5V" refType="identity" refTypeAc="MI:0356"/>
          <secondaryRef db="uniprotkb" dbAc="MI:0486" id="5Z8G" refType="identity" refTypeAc="MI:0356"/>
          <secondaryRef db="uniprotkb" dbAc="MI:0486" id="5Z8R" refType="identity" refTypeAc="MI:0356"/>
          <secondaryRef db="uniprotkb" dbAc="MI:0486" id="5Z8Z" refType="identity" refTypeAc="MI:0356"/>
          <secondaryRef db="uniprotkb" dbAc="MI:0486" id="5Z90" refType="identity" refTypeAc="MI:0356"/>
          <secondaryRef db="uniprotkb" dbAc="MI:0486" id="5Z9C" refType="identity" refTypeAc="MI:0356"/>
          <secondaryRef db="uniprotkb" dbAc="MI:0486" id="5Z9K" refType="identity" refTypeAc="MI:0356"/>
          <secondaryRef db="uniprotkb" dbAc="MI:0486" id="6AFR" refType="identity" refTypeAc="MI:0356"/>
          <secondaryRef db="uniprotkb" dbAc="MI:0486" id="6AJV" refType="identity" refTypeAc="MI:0356"/>
          <secondaryRef db="uniprotkb" dbAc="MI:0486" id="6AJW" refType="identity" refTypeAc="MI:0356"/>
          <secondaryRef db="uniprotkb" dbAc="MI:0486" id="6AJX" refType="identity" refTypeAc="MI:0356"/>
          <secondaryRef db="uniprotkb" dbAc="MI:0486" id="6AJY" refType="identity" refTypeAc="MI:0356"/>
          <secondaryRef db="uniprotkb" dbAc="MI:0486" id="6AJZ" refType="identity" refTypeAc="MI:0356"/>
          <secondaryRef db="uniprotkb" dbAc="MI:0486" id="6BN7" refType="identity" refTypeAc="MI:0356"/>
          <secondaryRef db="uniprotkb" dbAc="MI:0486" id="6BN8" refType="identity" refTypeAc="MI:0356"/>
          <secondaryRef db="uniprotkb" dbAc="MI:0486" id="6BN9" refType="identity" refTypeAc="MI:0356"/>
          <secondaryRef db="uniprotkb" dbAc="MI:0486" id="6BNB" refType="identity" refTypeAc="MI:0356"/>
          <secondaryRef db="uniprotkb" dbAc="MI:0486" id="6BNH" refType="identity" refTypeAc="MI:0356"/>
          <secondaryRef db="uniprotkb" dbAc="MI:0486" id="6BOY" refType="identity" refTypeAc="MI:0356"/>
          <secondaryRef db="uniprotkb" dbAc="MI:0486" id="6C7Q" refType="identity" refTypeAc="MI:0356"/>
          <secondaryRef db="uniprotkb" dbAc="MI:0486" id="6C7R" refType="identity" refTypeAc="MI:0356"/>
          <secondaryRef db="uniprotkb" dbAc="MI:0486" id="6CD4" refType="identity" refTypeAc="MI:0356"/>
          <secondaryRef db="uniprotkb" dbAc="MI:0486" id="6CD5" refType="identity" refTypeAc="MI:0356"/>
          <secondaryRef db="uniprotkb" dbAc="MI:0486" id="6CIS" refType="identity" refTypeAc="MI:0356"/>
          <secondaryRef db="uniprotkb" dbAc="MI:0486" id="6CIY" refType="identity" refTypeAc="MI:0356"/>
          <secondaryRef db="uniprotkb" dbAc="MI:0486" id="6CJ1" refType="identity" refTypeAc="MI:0356"/>
          <secondaryRef db="uniprotkb" dbAc="MI:0486" id="6CJ2" refType="identity" refTypeAc="MI:0356"/>
          <secondaryRef db="uniprotkb" dbAc="MI:0486" id="6CKR" refType="identity" refTypeAc="MI:0356"/>
          <secondaryRef db="uniprotkb" dbAc="MI:0486" id="6CKS" refType="identity" refTypeAc="MI:0356"/>
          <secondaryRef db="uniprotkb" dbAc="MI:0486" id="6CZU" refType="identity" refTypeAc="MI:0356"/>
          <secondaryRef db="uniprotkb" dbAc="MI:0486" id="6CZV" refType="identity" refTypeAc="MI:0356"/>
          <secondaryRef db="uniprotkb" dbAc="MI:0486" id="6DJC" refType="identity" refTypeAc="MI:0356"/>
          <secondaryRef db="uniprotkb" dbAc="MI:0486" id="6DL2" refType="identity" refTypeAc="MI:0356"/>
          <secondaryRef db="uniprotkb" dbAc="MI:0486" id="6DMJ" refType="identity" refTypeAc="MI:0356"/>
          <secondaryRef db="uniprotkb" dbAc="MI:0486" id="6DML" refType="identity" refTypeAc="MI:0356"/>
          <secondaryRef db="uniprotkb" dbAc="MI:0486" id="6DNE" refType="identity" refTypeAc="MI:0356"/>
          <secondaryRef db="uniprotkb" dbAc="MI:0486" id="6DUV" refType="identity" refTypeAc="MI:0356"/>
          <secondaryRef db="uniprotkb" dbAc="MI:0486" id="6E4A" refType="identity" refTypeAc="MI:0356"/>
          <secondaryRef db="uniprotkb" dbAc="MI:0486" id="6FFD" refType="identity" refTypeAc="MI:0356"/>
          <secondaryRef db="uniprotkb" dbAc="MI:0486" id="6FNX" refType="identity" refTypeAc="MI:0356"/>
          <secondaryRef db="uniprotkb" dbAc="MI:0486" id="6FO5" refType="identity" refTypeAc="MI:0356"/>
          <secondaryRef db="uniprotkb" dbAc="MI:0486" id="6FSY" refType="identity" refTypeAc="MI:0356"/>
          <secondaryRef db="uniprotkb" dbAc="MI:0486" id="6FT3" refType="identity" refTypeAc="MI:0356"/>
          <secondaryRef db="uniprotkb" dbAc="MI:0486" id="6FT4" refType="identity" refTypeAc="MI:0356"/>
          <secondaryRef db="uniprotkb" dbAc="MI:0486" id="6G0O" refType="identity" refTypeAc="MI:0356"/>
          <secondaryRef db="uniprotkb" dbAc="MI:0486" id="6G0P" refType="identity" refTypeAc="MI:0356"/>
          <secondaryRef db="uniprotkb" dbAc="MI:0486" id="6G0Q" refType="identity" refTypeAc="MI:0356"/>
          <secondaryRef db="uniprotkb" dbAc="MI:0486" id="6G0R" refType="identity" refTypeAc="MI:0356"/>
          <secondaryRef db="uniprotkb" dbAc="MI:0486" id="6G0S" refType="identity" refTypeAc="MI:0356"/>
          <secondaryRef db="uniprotkb" dbAc="MI:0486" id="6HDQ" refType="identity" refTypeAc="MI:0356"/>
          <secondaryRef db="uniprotkb" dbAc="MI:0486" id="6HOV" refType="identity" refTypeAc="MI:0356"/>
          <secondaryRef db="uniprotkb" dbAc="MI:0486" id="6I7X" refType="identity" refTypeAc="MI:0356"/>
          <secondaryRef db="uniprotkb" dbAc="MI:0486" id="6I7Y" refType="identity" refTypeAc="MI:0356"/>
          <secondaryRef db="uniprotkb" dbAc="MI:0486" id="6IN1" refType="identity" refTypeAc="MI:0356"/>
          <secondaryRef db="uniprotkb" dbAc="MI:0486" id="6MAU" refType="identity" refTypeAc="MI:0356"/>
          <secondaryRef db="uniprotkb" dbAc="MI:0486" id="6MH1" refType="identity" refTypeAc="MI:0356"/>
          <secondaryRef db="uniprotkb" dbAc="MI:0486" id="6MH7" refType="identity" refTypeAc="MI:0356"/>
          <secondaryRef db="uniprotkb" dbAc="MI:0486" id="6MNL" refType="identity" refTypeAc="MI:0356"/>
          <secondaryRef db="uniprotkb" dbAc="MI:0486" id="6PRT" refType="identity" refTypeAc="MI:0356"/>
          <secondaryRef db="uniprotkb" dbAc="MI:0486" id="6PS9" refType="identity" refTypeAc="MI:0356"/>
          <secondaryRef db="uniprotkb" dbAc="MI:0486" id="6PSB" refType="identity" refTypeAc="MI:0356"/>
          <secondaryRef db="uniprotkb" dbAc="MI:0486" id="6Q3Y" refType="identity" refTypeAc="MI:0356"/>
          <secondaryRef db="uniprotkb" dbAc="MI:0486" id="6Q3Z" refType="identity" refTypeAc="MI:0356"/>
          <secondaryRef db="uniprotkb" dbAc="MI:0486" id="6S25" refType="identity" refTypeAc="MI:0356"/>
          <secondaryRef db="uniprotkb" dbAc="MI:0486" id="6SE4" refType="identity" refTypeAc="MI:0356"/>
          <secondaryRef db="uniprotkb" dbAc="MI:0486" id="A0A024R7H8" refType="identity" refTypeAc="MI:0356"/>
          <secondaryRef db="ensembl" dbAc="MI:0476" id="AAC27978.1" refType="identity" refTypeAc="MI:0356"/>
          <secondaryRef db="ensembl" dbAc="MI:0476" id="AAH08354.1" refType="identity" refTypeAc="MI:0356"/>
          <secondaryRef db="ensembl" dbAc="MI:0476" id="AAH35266.1" refType="identity" refTypeAc="MI:0356"/>
          <secondaryRef db="ensembl" dbAc="MI:0476" id="AAL26987.1" refType="identity" refTypeAc="MI:0356"/>
          <secondaryRef db="ensembl" dbAc="MI:0476" id="AC003111" refType="identity" refTypeAc="MI:0356"/>
          <secondaryRef db="ensembl" dbAc="MI:0476" id="AC004798" refType="identity" refTypeAc="MI:0356"/>
          <secondaryRef db="ensembl" dbAc="MI:0476" id="AC005776" refType="identity" refTypeAc="MI:0356"/>
          <secondaryRef db="ensembl" dbAc="MI:0476" id="AF386649" refType="identity" refTypeAc="MI:0356"/>
          <secondaryRef db="ensembl" dbAc="MI:0476" id="BC008354" refType="identity" refTypeAc="MI:0356"/>
          <secondaryRef db="ensembl" dbAc="MI:0476" id="BC035266" refType="identity" refTypeAc="MI:0356"/>
          <secondaryRef db="BLAST_KEGG_NAME" dbAc="MI:9999" id="BRD4" refType="identity" refTypeAc="MI:0356"/>
          <secondaryRef db="uniprotkb" dbAc="MI:0486" id="BRD4" refType="identity" refTypeAc="MI:0356"/>
          <secondaryRef db="BioMart_HUGO" dbAc="MI:9999" id="BRD4" refType="identity" refTypeAc="MI:0356"/>
          <secondaryRef db="ensembl" dbAc="MI:0476" id="BRD4" refType="identity" refTypeAc="MI:0356"/>
          <secondaryRef db="ensembl" dbAc="MI:0476" id="BRD4" refType="identity" refTypeAc="MI:0356"/>
          <secondaryRef db="uniprotkb" dbAc="MI:0486" id="BRD4" refType="identity" refTypeAc="MI:0356"/>
          <secondaryRef db="uniprotkb" dbAc="MI:0486" id="BRD4" refType="identity" refTypeAc="MI:0356"/>
          <secondaryRef db="uniprotkb" dbAc="MI:0486" id="BRD4" refType="identity" refTypeAc="MI:0356"/>
          <secondaryRef db="ensembl" dbAc="MI:0476" id="BRD4" refType="identity" refTypeAc="MI:0356"/>
          <secondaryRef db="ensembl" dbAc="MI:0476" id="BRD4" refType="identity" refTypeAc="MI:0356"/>
          <secondaryRef db="ensembl" dbAc="MI:0476" id="BRD4-001" refType="identity" refTypeAc="MI:0356"/>
          <secondaryRef db="ensembl" dbAc="MI:0476" id="BRD4-001" refType="identity" refTypeAc="MI:0356"/>
          <secondaryRef db="ensembl" dbAc="MI:0476" id="BRD4-002" refType="identity" refTypeAc="MI:0356"/>
          <secondaryRef db="ensembl" dbAc="MI:0476" id="BRD4-002" refType="identity" refTypeAc="MI:0356"/>
          <secondaryRef db="ensembl" dbAc="MI:0476" id="BRD4-003" refType="identity" refTypeAc="MI:0356"/>
          <secondaryRef db="ensembl" dbAc="MI:0476" id="BRD4-003" refType="identity" refTypeAc="MI:0356"/>
          <secondaryRef db="ensembl" dbAc="MI:0476" id="BRD4-004" refType="identity" refTypeAc="MI:0356"/>
          <secondaryRef db="ensembl" dbAc="MI:0476" id="BRD4-004" refType="identity" refTypeAc="MI:0356"/>
          <secondaryRef db="ensembl" dbAc="MI:0476" id="BRD4-005" refType="identity" refTypeAc="MI:0356"/>
          <secondaryRef db="ensembl" dbAc="MI:0476" id="BRD4-005" refType="identity" refTypeAc="MI:0356"/>
          <secondaryRef db="ensembl" dbAc="MI:0476" id="BRD4-006" refType="identity" refTypeAc="MI:0356"/>
          <secondaryRef db="ensembl" dbAc="MI:0476" id="BRD4-006" refType="identity" refTypeAc="MI:0356"/>
          <secondaryRef db="ensembl" dbAc="MI:0476" id="BRD4-007" refType="identity" refTypeAc="MI:0356"/>
          <secondaryRef db="ensembl" dbAc="MI:0476" id="BRD4-007" refType="identity" refTypeAc="MI:0356"/>
          <secondaryRef db="ensembl" dbAc="MI:0476" id="BRD4-008" refType="identity" refTypeAc="MI:0356"/>
          <secondaryRef db="ensembl" dbAc="MI:0476" id="BRD4-008" refType="identity" refTypeAc="MI:0356"/>
          <secondaryRef db="ensembl" dbAc="MI:0476" id="BRD4-009" refType="identity" refTypeAc="MI:0356"/>
          <secondaryRef db="ensembl" dbAc="MI:0476" id="BRD4-009" refType="identity" refTypeAc="MI:0356"/>
          <secondaryRef db="ensembl" dbAc="MI:0476" id="BRD4-010" refType="identity" refTypeAc="MI:0356"/>
          <secondaryRef db="ensembl" dbAc="MI:0476" id="BRD4-010" refType="identity" refTypeAc="MI:0356"/>
          <secondaryRef db="ensembl" dbAc="MI:0476" id="BRD4-011" refType="identity" refTypeAc="MI:0356"/>
          <secondaryRef db="ensembl" dbAc="MI:0476" id="BRD4-011" refType="identity" refTypeAc="MI:0356"/>
          <secondaryRef db="uniprotkb" dbAc="MI:0486" id="BRD4_HUMAN" refType="identity" refTypeAc="MI:0356"/>
          <secondaryRef db="uniprotkb" dbAc="MI:0486" id="BRD4_HUMAN" refType="identity" refTypeAc="MI:0356"/>
          <secondaryRef db="uniprotkb" dbAc="MI:0486" id="BRD4_HUMAN" refType="identity" refTypeAc="MI:0356"/>
          <secondaryRef db="BLAST_KEGG_PRODUCT" dbAc="MI:9999" id="Bromodomain containing 4" refType="identity" refTypeAc="MI:0356"/>
          <secondaryRef db="ensembl" dbAc="MI:0476" id="Bromodomain containing 4" refType="identity" refTypeAc="MI:0356"/>
          <secondaryRef db="ensembl" dbAc="MI:0476" id="Bromodomain containing, BET" refType="identity" refTypeAc="MI:0356"/>
          <secondaryRef db="BLAST_KEGG_PRODUCT" dbAc="MI:9999" id="Bromodomain-containing protein 4" refType="identity" refTypeAc="MI:0356"/>
          <secondaryRef db="uniprotkb" dbAc="MI:0486" id="Bromodomain-containing protein 4" refType="identity" refTypeAc="MI:0356"/>
          <secondaryRef db="uniprotkb" dbAc="MI:0486" id="Bromodomain-containing protein 4" refType="identity" refTypeAc="MI:0356"/>
          <secondaryRef db="uniprotkb" dbAc="MI:0486" id="Bromodomain-containing protein 4" refType="identity" refTypeAc="MI:0356"/>
          <secondaryRef db="ensembl" dbAc="MI:0476" id="CAA72780.1" refType="identity" refTypeAc="MI:0356"/>
          <secondaryRef db="BLAST_KEGG_NAME_SYNONYM" dbAc="MI:9999" id="CAP" refType="identity" refTypeAc="MI:0356"/>
          <secondaryRef db="ensembl" dbAc="MI:0476" id="CAP" refType="identity" refTypeAc="MI:0356"/>
          <secondaryRef db="ensembl" dbAc="MI:0476" id="CAP" refType="identity" refTypeAc="MI:0356"/>
          <secondaryRef db="ensembl" dbAc="MI:0476" id="CAP" refType="identity" refTypeAc="MI:0356"/>
          <secondaryRef db="ensembl" dbAc="MI:0476" id="CCDS12328" refType="identity" refTypeAc="MI:0356"/>
          <secondaryRef db="ensembl" dbAc="MI:0476" id="CCDS12328.1" refType="identity" refTypeAc="MI:0356"/>
          <secondaryRef db="ensembl" dbAc="MI:0476" id="CCDS46004" refType="identity" refTypeAc="MI:0356"/>
          <secondaryRef db="ensembl" dbAc="MI:0476" id="CCDS46004.1" refType="identity" refTypeAc="MI:0356"/>
          <secondaryRef db="ensembl" dbAc="MI:0476" id="CCDS82307" refType="identity" refTypeAc="MI:0356"/>
          <secondaryRef db="ensembl" dbAc="MI:0476" id="CHEMBL1163125" refType="identity" refTypeAc="MI:0356"/>
          <secondaryRef db="ensembl" dbAc="MI:0476" id="EAW84470.1" refType="identity" refTypeAc="MI:0356"/>
          <secondaryRef db="ensembl" dbAc="MI:0476" id="EAW84471.1" refType="identity" refTypeAc="MI:0356"/>
          <secondaryRef db="ensembl" dbAc="MI:0476" id="EAW84472.1" refType="identity" refTypeAc="MI:0356"/>
          <secondaryRef db="ensembl" dbAc="MI:0476" id="ENSG00000141867" refType="identity" refTypeAc="MI:0356"/>
          <secondaryRef db="ensembl" dbAc="MI:0476" id="ENSG00000141867" refType="identity" refTypeAc="MI:0356"/>
          <secondaryRef db="ensembl" dbAc="MI:0476" id="ENSG00000141867" refType="identity" refTypeAc="MI:0356"/>
          <secondaryRef db="ensembl" dbAc="MI:0476" id="ENSG00000141867" refType="identity" refTypeAc="MI:0356"/>
          <secondaryRef db="ensembl" dbAc="MI:0476" id="ENSP00000263377" refType="identity" refTypeAc="MI:0356"/>
          <secondaryRef db="ensembl" dbAc="MI:0476" id="ENSP00000263377" refType="identity" refTypeAc="MI:0356"/>
          <secondaryRef db="ensembl" dbAc="MI:0476" id="ENSP00000263377" refType="identity" refTypeAc="MI:0356"/>
          <secondaryRef db="ensembl" dbAc="MI:0476" id="ENSP00000304499" refType="identity" refTypeAc="MI:0356"/>
          <secondaryRef db="ensembl" dbAc="MI:0476" id="ENSP00000330955" refType="identity" refTypeAc="MI:0356"/>
          <secondaryRef db="ensembl" dbAc="MI:0476" id="ENSP00000353112" refType="identity" refTypeAc="MI:0356"/>
          <secondaryRef db="ensembl" dbAc="MI:0476" id="ENSP00000353112" refType="identity" refTypeAc="MI:0356"/>
          <secondaryRef db="ensembl" dbAc="MI:0476" id="ENSP00000360901" refType="identity" refTypeAc="MI:0356"/>
          <secondaryRef db="ensembl" dbAc="MI:0476" id="ENSP00000360901" refType="identity" refTypeAc="MI:0356"/>
          <secondaryRef db="ensembl" dbAc="MI:0476" id="ENSP00000376617" refType="identity" refTypeAc="MI:0356"/>
          <secondaryRef db="ensembl" dbAc="MI:0476" id="ENSP00000470108" refType="identity" refTypeAc="MI:0356"/>
          <secondaryRef db="ensembl" dbAc="MI:0476" id="ENSP00000470108" refType="identity" refTypeAc="MI:0356"/>
          <secondaryRef db="ensembl" dbAc="MI:0476" id="ENSP00000470481" refType="identity" refTypeAc="MI:0356"/>
          <secondaryRef db="ensembl" dbAc="MI:0476" id="ENSP00000470481" refType="identity" refTypeAc="MI:0356"/>
          <secondaryRef db="ensembl" dbAc="MI:0476" id="ENSP00000471240" refType="identity" refTypeAc="MI:0356"/>
          <secondaryRef db="ensembl" dbAc="MI:0476" id="ENST00000263377" refType="identity" refTypeAc="MI:0356"/>
          <secondaryRef db="ensembl" dbAc="MI:0476" id="ENST00000263377" refType="identity" refTypeAc="MI:0356"/>
          <secondaryRef db="ensembl" dbAc="MI:0476" id="ENST00000263377" refType="identity" refTypeAc="MI:0356"/>
          <secondaryRef db="ensembl" dbAc="MI:0476" id="ENST00000303261" refType="identity" refTypeAc="MI:0356"/>
          <secondaryRef db="ensembl" dbAc="MI:0476" id="ENST00000331980" refType="identity" refTypeAc="MI:0356"/>
          <secondaryRef db="ensembl" dbAc="MI:0476" id="ENST00000360016" refType="identity" refTypeAc="MI:0356"/>
          <secondaryRef db="ensembl" dbAc="MI:0476" id="ENST00000360016" refType="identity" refTypeAc="MI:0356"/>
          <secondaryRef db="ensembl" dbAc="MI:0476" id="ENST00000371835" refType="identity" refTypeAc="MI:0356"/>
          <secondaryRef db="ensembl" dbAc="MI:0476" id="ENST00000371835" refType="identity" refTypeAc="MI:0356"/>
          <secondaryRef db="ensembl" dbAc="MI:0476" id="ENST00000392878" refType="identity" refTypeAc="MI:0356"/>
          <secondaryRef db="ensembl" dbAc="MI:0476" id="ENST00000594066" refType="identity" refTypeAc="MI:0356"/>
          <secondaryRef db="ensembl" dbAc="MI:0476" id="ENST00000594841" refType="identity" refTypeAc="MI:0356"/>
          <secondaryRef db="ensembl" dbAc="MI:0476" id="ENST00000594841" refType="identity" refTypeAc="MI:0356"/>
          <secondaryRef db="ensembl" dbAc="MI:0476" id="ENST00000594842" refType="identity" refTypeAc="MI:0356"/>
          <secondaryRef db="ensembl" dbAc="MI:0476" id="ENST00000595926" refType="identity" refTypeAc="MI:0356"/>
          <secondaryRef db="ensembl" dbAc="MI:0476" id="ENST00000597315" refType="identity" refTypeAc="MI:0356"/>
          <secondaryRef db="ensembl" dbAc="MI:0476" id="ENST00000597315" refType="identity" refTypeAc="MI:0356"/>
          <secondaryRef db="ensembl" dbAc="MI:0476" id="ENST00000601071" refType="identity" refTypeAc="MI:0356"/>
          <secondaryRef db="ensembl" dbAc="MI:0476" id="ENST00000601941" refType="identity" refTypeAc="MI:0356"/>
          <secondaryRef db="ensembl" dbAc="MI:0476" id="ENST00000602230" refType="identity" refTypeAc="MI:0356"/>
          <secondaryRef db="ensembl" dbAc="MI:0476" id="HGNC:13575" refType="identity" refTypeAc="MI:0356"/>
          <secondaryRef db="ensembl" dbAc="MI:0476" id="HPA015055" refType="identity" refTypeAc="MI:0356"/>
          <secondaryRef db="BLAST_KEGG_NAME_SYNONYM" dbAc="MI:9999" id="HUNK1" refType="identity" refTypeAc="MI:0356"/>
          <secondaryRef db="uniprotkb" dbAc="MI:0486" id="HUNK1" refType="identity" refTypeAc="MI:0356"/>
          <secondaryRef db="ensembl" dbAc="MI:0476" id="HUNK1" refType="identity" refTypeAc="MI:0356"/>
          <secondaryRef db="ensembl" dbAc="MI:0476" id="HUNK1" refType="identity" refTypeAc="MI:0356"/>
          <secondaryRef db="uniprotkb" dbAc="MI:0486" id="HUNK1" refType="identity" refTypeAc="MI:0356"/>
          <secondaryRef db="ensembl" dbAc="MI:0476" id="HUNK1" refType="identity" refTypeAc="MI:0356"/>
          <secondaryRef db="uniprotkb" dbAc="MI:0486" id="HUNK1" refType="identity" refTypeAc="MI:0356"/>
          <secondaryRef db="uniprotkb" dbAc="MI:0486" id="HUNK1" refType="identity" refTypeAc="MI:0356"/>
          <secondaryRef db="BLAST_KEGG_NAME_SYNONYM" dbAc="MI:9999" id="HUNKI" refType="identity" refTypeAc="MI:0356"/>
          <secondaryRef db="ensembl" dbAc="MI:0476" id="HUNKI" refType="identity" refTypeAc="MI:0356"/>
          <secondaryRef db="ensembl" dbAc="MI:0476" id="HUNKI" refType="identity" refTypeAc="MI:0356"/>
          <secondaryRef db="ensembl" dbAc="MI:0476" id="HUNKI" refType="identity" refTypeAc="MI:0356"/>
          <secondaryRef db="ensembl" dbAc="MI:0476" id="Hs.187763" refType="identity" refTypeAc="MI:0356"/>
          <secondaryRef db="ensembl" dbAc="MI:0476" id="Hs.594448" refType="identity" refTypeAc="MI:0356"/>
          <secondaryRef db="ensembl" dbAc="MI:0476" id="Hs.610415" refType="identity" refTypeAc="MI:0356"/>
          <secondaryRef db="ensembl" dbAc="MI:0476" id="Hs.744067" refType="identity" refTypeAc="MI:0356"/>
          <secondaryRef db="uniprotkb" dbAc="MI:0486" id="M0QYW0" refType="identity" refTypeAc="MI:0356"/>
          <secondaryRef db="uniprotkb" dbAc="MI:0486" id="M0QZD9" refType="identity" refTypeAc="MI:0356"/>
          <secondaryRef db="uniprotkb" dbAc="MI:0486" id="M0R0H4" refType="identity" refTypeAc="MI:0356"/>
          <secondaryRef db="BLAST_KEGG_NAME_SYNONYM" dbAc="MI:9999" id="MCAP" refType="identity" refTypeAc="MI:0356"/>
          <secondaryRef db="ensembl" dbAc="MI:0476" id="MCAP" refType="identity" refTypeAc="MI:0356"/>
          <secondaryRef db="ensembl" dbAc="MI:0476" id="MCAP" refType="identity" refTypeAc="MI:0356"/>
          <secondaryRef db="ensembl" dbAc="MI:0476" id="MCAP" refType="identity" refTypeAc="MI:0356"/>
          <secondaryRef db="refseq" dbAc="MI:0481" id="NM_001330384.1" refType="identity" refTypeAc="MI:0356"/>
          <secondaryRef db="refseq" dbAc="MI:0481" id="NM_014299" refType="identity" refTypeAc="MI:0356"/>
          <secondaryRef db="refseq" dbAc="MI:0481" id="NM_014299" refType="identity" refTypeAc="MI:0356"/>
          <secondaryRef db="refseq" dbAc="MI:0481" id="NM_014299.2" refType="identity" refTypeAc="MI:0356"/>
          <secondaryRef db="refseq" dbAc="MI:0481" id="NM_014299.2" refType="identity" refTypeAc="MI:0356"/>
          <secondaryRef db="refseq" dbAc="MI:0481" id="NM_058243" refType="identity" refTypeAc="MI:0356"/>
          <secondaryRef db="refseq" dbAc="MI:0481" id="NM_058243" refType="identity" refTypeAc="MI:0356"/>
          <secondaryRef db="refseq" dbAc="MI:0481" id="NM_058243.2" refType="identity" refTypeAc="MI:0356"/>
          <secondaryRef db="refseq" dbAc="MI:0481" id="NM_058243.2" refType="identity" refTypeAc="MI:0356"/>
          <secondaryRef db="refseq" dbAc="MI:0481" id="NP_001317313.1" refType="identity" refTypeAc="MI:0356"/>
          <secondaryRef db="refseq" dbAc="MI:0481" id="NP_001317313.1" refType="identity" refTypeAc="MI:0356"/>
          <secondaryRef db="refseq" dbAc="MI:0481" id="NP_001317313.1" refType="identity" refTypeAc="MI:0356"/>
          <secondaryRef db="refseq" dbAc="MI:0481" id="NP_055114" refType="identity" refTypeAc="MI:0356"/>
          <secondaryRef db="refseq" dbAc="MI:0481" id="NP_055114.1" refType="identity" refTypeAc="MI:0356"/>
          <secondaryRef db="refseq" dbAc="MI:0481" id="NP_055114.1" refType="identity" refTypeAc="MI:0356"/>
          <secondaryRef db="refseq" dbAc="MI:0481" id="NP_055114.1" refType="identity" refTypeAc="MI:0356"/>
          <secondaryRef db="refseq" dbAc="MI:0481" id="NP_055114.1" refType="identity" refTypeAc="MI:0356"/>
          <secondaryRef db="BLAST_KEGG_NCBI" dbAc="MI:9999" id="NP_490597" refType="identity" refTypeAc="MI:0356"/>
          <secondaryRef db="refseq" dbAc="MI:0481" id="NP_490597" refType="identity" refTypeAc="MI:0356"/>
          <secondaryRef db="refseq" dbAc="MI:0481" id="NP_490597.1" refType="identity" refTypeAc="MI:0356"/>
          <secondaryRef db="refseq" dbAc="MI:0481" id="NP_490597.1" refType="identity" refTypeAc="MI:0356"/>
          <secondaryRef db="refseq" dbAc="MI:0481" id="NP_490597.1" refType="identity" refTypeAc="MI:0356"/>
          <secondaryRef db="refseq" dbAc="MI:0481" id="NP_490597.1" refType="identity" refTypeAc="MI:0356"/>
          <secondaryRef db="uniprotkb" dbAc="MI:0486" id="NX_O60885" refType="identity" refTypeAc="MI:0356"/>
          <secondaryRef db="uniprotkb" dbAc="MI:0486" id="NX_O60885" refType="identity" refTypeAc="MI:0356"/>
          <secondaryRef db="uniprotkb" dbAc="MI:0486" id="NX_O60885" refType="identity" refTypeAc="MI:0356"/>
          <secondaryRef db="uniprotkb" dbAc="MI:0486" id="O60433" refType="identity" refTypeAc="MI:0356"/>
          <secondaryRef db="uniprotkb" dbAc="MI:0486" id="O60433" refType="identity" refTypeAc="MI:0356"/>
          <secondaryRef db="uniprotkb" dbAc="MI:0486" id="O60433" refType="identity" refTypeAc="MI:0356"/>
          <secondaryRef db="uniprotkb" dbAc="MI:0486" id="O60433" refType="identity" refTypeAc="MI:0356"/>
          <secondaryRef db="uniprotkb" dbAc="MI:0486" id="O60885" refType="identity" refTypeAc="MI:0356"/>
          <secondaryRef db="uniprotkb" dbAc="MI:0486" id="O60885" refType="identity" refTypeAc="MI:0356"/>
          <secondaryRef db="uniprotkb" dbAc="MI:0486" id="O60885" refType="identity" refTypeAc="MI:0356"/>
          <secondaryRef db="uniprotkb" dbAc="MI:0486" id="O60885" refType="identity" refTypeAc="MI:0356"/>
          <secondaryRef db="uniprotkb" dbAc="MI:0486" id="O60885" refType="identity" refTypeAc="MI:0356"/>
          <secondaryRef db="ensembl" dbAc="MI:0476" id="OMIM:608749" refType="identity" refTypeAc="MI:0356"/>
          <secondaryRef db="ensembl" dbAc="MI:0476" id="OTTHUMG00000183252" refType="identity" refTypeAc="MI:0356"/>
          <secondaryRef db="ensembl" dbAc="MI:0476" id="OTTHUMG00000183252" refType="identity" refTypeAc="MI:0356"/>
          <secondaryRef db="ensembl" dbAc="MI:0476" id="OTTHUMG00000183252" refType="identity" refTypeAc="MI:0356"/>
          <secondaryRef db="ensembl" dbAc="MI:0476" id="OTTHUMG00000183252" refType="identity" refTypeAc="MI:0356"/>
          <secondaryRef db="ensembl" dbAc="MI:0476" id="OTTHUMP00000271250" refType="identity" refTypeAc="MI:0356"/>
          <secondaryRef db="ensembl" dbAc="MI:0476" id="OTTHUMP00000271251" refType="identity" refTypeAc="MI:0356"/>
          <secondaryRef db="ensembl" dbAc="MI:0476" id="OTTHUMP00000271252" refType="identity" refTypeAc="MI:0356"/>
          <secondaryRef db="ensembl" dbAc="MI:0476" id="OTTHUMP00000271253" refType="identity" refTypeAc="MI:0356"/>
          <secondaryRef db="ensembl" dbAc="MI:0476" id="OTTHUMP00000271273" refType="identity" refTypeAc="MI:0356"/>
          <secondaryRef db="ensembl" dbAc="MI:0476" id="OTTHUMP00000271275" refType="identity" refTypeAc="MI:0356"/>
          <secondaryRef db="ensembl" dbAc="MI:0476" id="OTTHUMT00000465800" refType="identity" refTypeAc="MI:0356"/>
          <secondaryRef db="ensembl" dbAc="MI:0476" id="OTTHUMT00000465800" refType="identity" refTypeAc="MI:0356"/>
          <secondaryRef db="ensembl" dbAc="MI:0476" id="OTTHUMT00000465801" refType="identity" refTypeAc="MI:0356"/>
          <secondaryRef db="ensembl" dbAc="MI:0476" id="OTTHUMT00000465801" refType="identity" refTypeAc="MI:0356"/>
          <secondaryRef db="ensembl" dbAc="MI:0476" id="OTTHUMT00000465802" refType="identity" refTypeAc="MI:0356"/>
          <secondaryRef db="ensembl" dbAc="MI:0476" id="OTTHUMT00000465802" refType="identity" refTypeAc="MI:0356"/>
          <secondaryRef db="ensembl" dbAc="MI:0476" id="OTTHUMT00000465803" refType="identity" refTypeAc="MI:0356"/>
          <secondaryRef db="ensembl" dbAc="MI:0476" id="OTTHUMT00000465803" refType="identity" refTypeAc="MI:0356"/>
          <secondaryRef db="ensembl" dbAc="MI:0476" id="OTTHUMT00000465859" refType="identity" refTypeAc="MI:0356"/>
          <secondaryRef db="ensembl" dbAc="MI:0476" id="OTTHUMT00000465859" refType="identity" refTypeAc="MI:0356"/>
          <secondaryRef db="ensembl" dbAc="MI:0476" id="OTTHUMT00000465860" refType="identity" refTypeAc="MI:0356"/>
          <secondaryRef db="ensembl" dbAc="MI:0476" id="OTTHUMT00000465860" refType="identity" refTypeAc="MI:0356"/>
          <secondaryRef db="ensembl" dbAc="MI:0476" id="OTTHUMT00000465861" refType="identity" refTypeAc="MI:0356"/>
          <secondaryRef db="ensembl" dbAc="MI:0476" id="OTTHUMT00000465861" refType="identity" refTypeAc="MI:0356"/>
          <secondaryRef db="ensembl" dbAc="MI:0476" id="OTTHUMT00000465862" refType="identity" refTypeAc="MI:0356"/>
          <secondaryRef db="ensembl" dbAc="MI:0476" id="OTTHUMT00000465862" refType="identity" refTypeAc="MI:0356"/>
          <secondaryRef db="ensembl" dbAc="MI:0476" id="OTTHUMT00000465863" refType="identity" refTypeAc="MI:0356"/>
          <secondaryRef db="ensembl" dbAc="MI:0476" id="OTTHUMT00000465863" refType="identity" refTypeAc="MI:0356"/>
          <secondaryRef db="ensembl" dbAc="MI:0476" id="OTTHUMT00000465864" refType="identity" refTypeAc="MI:0356"/>
          <secondaryRef db="ensembl" dbAc="MI:0476" id="OTTHUMT00000465864" refType="identity" refTypeAc="MI:0356"/>
          <secondaryRef db="ensembl" dbAc="MI:0476" id="OTTHUMT00000465865" refType="identity" refTypeAc="MI:0356"/>
          <secondaryRef db="ensembl" dbAc="MI:0476" id="OTTHUMT00000465865" refType="identity" refTypeAc="MI:0356"/>
          <secondaryRef db="uniprotkb" dbAc="MI:0486" id="Protein HUNK1" refType="identity" refTypeAc="MI:0356"/>
          <secondaryRef db="uniprotkb" dbAc="MI:0486" id="Protein HUNK1" refType="identity" refTypeAc="MI:0356"/>
          <secondaryRef db="uniprotkb" dbAc="MI:0486" id="Protein HUNK1" refType="identity" refTypeAc="MI:0356"/>
          <secondaryRef db="uniprotkb" dbAc="MI:0486" id="Q4G0X8" refType="identity" refTypeAc="MI:0356"/>
          <secondaryRef db="uniprotkb" dbAc="MI:0486" id="Q4G0X8" refType="identity" refTypeAc="MI:0356"/>
          <secondaryRef db="uniprotkb" dbAc="MI:0486" id="Q4G0X8" refType="identity" refTypeAc="MI:0356"/>
          <secondaryRef db="uniprotkb" dbAc="MI:0486" id="Q4G0X8" refType="identity" refTypeAc="MI:0356"/>
          <secondaryRef db="uniprotkb" dbAc="MI:0486" id="Q86YS8" refType="identity" refTypeAc="MI:0356"/>
          <secondaryRef db="uniprotkb" dbAc="MI:0486" id="Q86YS8" refType="identity" refTypeAc="MI:0356"/>
          <secondaryRef db="uniprotkb" dbAc="MI:0486" id="Q86YS8" refType="identity" refTypeAc="MI:0356"/>
          <secondaryRef db="uniprotkb" dbAc="MI:0486" id="Q86YS8" refType="identity" refTypeAc="MI:0356"/>
          <secondaryRef db="uniprotkb" dbAc="MI:0486" id="Q96HN0" refType="identity" refTypeAc="MI:0356"/>
          <secondaryRef db="uniprotkb" dbAc="MI:0486" id="Q96PD3" refType="identity" refTypeAc="MI:0356"/>
          <secondaryRef db="uniprotkb" dbAc="MI:0486" id="Q96PD3" refType="identity" refTypeAc="MI:0356"/>
          <secondaryRef db="uniprotkb" dbAc="MI:0486" id="Q96PD3" refType="identity" refTypeAc="MI:0356"/>
          <secondaryRef db="uniprotkb" dbAc="MI:0486" id="Q96PD3" refType="identity" refTypeAc="MI:0356"/>
          <secondaryRef db="ensembl" dbAc="MI:0476" id="UPI0000126ACE" refType="identity" refTypeAc="MI:0356"/>
          <secondaryRef db="ensembl" dbAc="MI:0476" id="UPI0000160C9C" refType="identity" refTypeAc="MI:0356"/>
          <secondaryRef db="ensembl" dbAc="MI:0476" id="UPI00001AFFBD" refType="identity" refTypeAc="MI:0356"/>
          <secondaryRef db="ensembl" dbAc="MI:0476" id="UPI0000EE6256" refType="identity" refTypeAc="MI:0356"/>
          <secondaryRef db="ensembl" dbAc="MI:0476" id="UPI00018919BA" refType="identity" refTypeAc="MI:0356"/>
          <secondaryRef db="ensembl" dbAc="MI:0476" id="UPI0002A47487" refType="identity" refTypeAc="MI:0356"/>
          <secondaryRef db="refseq" dbAc="MI:0481" id="XM_011527854.1" refType="identity" refTypeAc="MI:0356"/>
          <secondaryRef db="refseq" dbAc="MI:0481" id="XM_011527856.2" refType="identity" refTypeAc="MI:0356"/>
          <secondaryRef db="refseq" dbAc="MI:0481" id="XP_011526156.1" refType="identity" refTypeAc="MI:0356"/>
          <secondaryRef db="refseq" dbAc="MI:0481" id="XP_011526156.1" refType="identity" refTypeAc="MI:0356"/>
          <secondaryRef db="refseq" dbAc="MI:0481" id="XP_011526156.1" refType="identity" refTypeAc="MI:0356"/>
          <secondaryRef db="refseq" dbAc="MI:0481" id="XP_011526158.1" refType="identity" refTypeAc="MI:0356"/>
          <secondaryRef db="refseq" dbAc="MI:0481" id="XP_011526158.1" refType="identity" refTypeAc="MI:0356"/>
          <secondaryRef db="refseq" dbAc="MI:0481" id="XP_011526158.1" refType="identity" refTypeAc="MI:0356"/>
          <secondaryRef db="ensembl" dbAc="MI:0476" id="Y12059" refType="identity" refTypeAc="MI:0356"/>
          <secondaryRef db="ensembl" dbAc="MI:0476" id="Y12059" refType="identity" refTypeAc="MI:0356"/>
          <secondaryRef db="ensembl" dbAc="MI:0476" id="bromodomain containing 4" refType="identity" refTypeAc="MI:0356"/>
          <secondaryRef db="ensembl" dbAc="MI:0476" id="bromodomain containing 4" refType="identity" refTypeAc="MI:0356"/>
          <secondaryRef db="ensembl" dbAc="MI:0476" id="bromodomain-containing 4" refType="identity" refTypeAc="MI:0356"/>
          <secondaryRef db="ensembl" dbAc="MI:0476" id="chromosome-associated protein" refType="identity" refTypeAc="MI:0356"/>
          <secondaryRef db="BLAST_KEGG_KEGGID" dbAc="MI:9999" id="hsa:23476" refType="identity" refTypeAc="MI:0356"/>
          <secondaryRef db="ensembl" dbAc="MI:0476" id="uc002nar.3" refType="identity" refTypeAc="MI:0356"/>
          <secondaryRef db="uniprotkb" dbAc="MI:0486" id="uc002nar.4" refType="identity" refTypeAc="MI:0356"/>
          <secondaryRef db="ensembl" dbAc="MI:0476" id="uc002nar.4" refType="identity" refTypeAc="MI:0356"/>
          <secondaryRef db="uniprotkb" dbAc="MI:0486" id="uc002nar.4" refType="identity" refTypeAc="MI:0356"/>
          <secondaryRef db="uniprotkb" dbAc="MI:0486" id="uc002nar.4" refType="identity" refTypeAc="MI:0356"/>
          <secondaryRef db="ensembl" dbAc="MI:0476" id="uc002nas.3" refType="identity" refTypeAc="MI:0356"/>
          <secondaryRef db="ensembl" dbAc="MI:0476" id="uc002nat.3" refType="identity" refTypeAc="MI:0356"/>
          <secondaryRef db="ensembl" dbAc="MI:0476" id="uc002nau.4" refType="identity" refTypeAc="MI:0356"/>
        </xref>
        <interactorType>
          <names>
            <shortLabel>protein</shortLabel>
            <fullName>protein</fullName>
          </names>
          <xref>
            <primaryRef db="psi-mi" dbAc="MI:0488" id="MI:0326" refType="identity" refTypeAc="MI:0356"/>
          </xref>
        </interactorType>
      </interactor>
      <interactor id="105">
        <names>
          <shortLabel>BRD3</shortLabel>
          <fullName>Bromodomain-containing protein 3; Chromatin reader that recognizes and binds hyperacetylated chromatin and plays a role in the regulation of transcription, probably by chromatin remodeling and interaction with transcription factors. Regulates transcription by promoting the binding of the transcription factor GATA1 to its targets (By similarity); Bromodomain containing, BET</fullName>
        </names>
        <xref>
        <primaryRef db="refseq" dbAc="MI:0481" id="ENSP00000305918" refType="identity" refTypeAc="MI:0356"/>
          <secondaryRef db="uniprotkb" dbAc="MI:0486" id="2E7N" refType="identity" refTypeAc="MI:0356"/>
          <secondaryRef db="uniprotkb" dbAc="MI:0486" id="2E7N" refType="identity" refTypeAc="MI:0356"/>
          <secondaryRef db="ensembl" dbAc="MI:0476" id="2E7N" refType="identity" refTypeAc="MI:0356"/>
          <secondaryRef db="uniprotkb" dbAc="MI:0486" id="2E7N" refType="identity" refTypeAc="MI:0356"/>
          <secondaryRef db="uniprotkb" dbAc="MI:0486" id="2NXB" refType="identity" refTypeAc="MI:0356"/>
          <secondaryRef db="uniprotkb" dbAc="MI:0486" id="2NXB" refType="identity" refTypeAc="MI:0356"/>
          <secondaryRef db="ensembl" dbAc="MI:0476" id="2NXB" refType="identity" refTypeAc="MI:0356"/>
          <secondaryRef db="uniprotkb" dbAc="MI:0486" id="2NXB" refType="identity" refTypeAc="MI:0356"/>
          <secondaryRef db="uniprotkb" dbAc="MI:0486" id="2OO1" refType="identity" refTypeAc="MI:0356"/>
          <secondaryRef db="uniprotkb" dbAc="MI:0486" id="2OO1" refType="identity" refTypeAc="MI:0356"/>
          <secondaryRef db="ensembl" dbAc="MI:0476" id="2OO1" refType="identity" refTypeAc="MI:0356"/>
          <secondaryRef db="uniprotkb" dbAc="MI:0486" id="2OO1" refType="identity" refTypeAc="MI:0356"/>
          <secondaryRef db="uniprotkb" dbAc="MI:0486" id="2YW5" refType="identity" refTypeAc="MI:0356"/>
          <secondaryRef db="uniprotkb" dbAc="MI:0486" id="2YW5" refType="identity" refTypeAc="MI:0356"/>
          <secondaryRef db="ensembl" dbAc="MI:0476" id="2YW5" refType="identity" refTypeAc="MI:0356"/>
          <secondaryRef db="uniprotkb" dbAc="MI:0486" id="2YW5" refType="identity" refTypeAc="MI:0356"/>
          <secondaryRef db="uniprotkb" dbAc="MI:0486" id="3S91" refType="identity" refTypeAc="MI:0356"/>
          <secondaryRef db="uniprotkb" dbAc="MI:0486" id="3S91" refType="identity" refTypeAc="MI:0356"/>
          <secondaryRef db="ensembl" dbAc="MI:0476" id="3S91" refType="identity" refTypeAc="MI:0356"/>
          <secondaryRef db="uniprotkb" dbAc="MI:0486" id="3S91" refType="identity" refTypeAc="MI:0356"/>
          <secondaryRef db="uniprotkb" dbAc="MI:0486" id="3S92" refType="identity" refTypeAc="MI:0356"/>
          <secondaryRef db="uniprotkb" dbAc="MI:0486" id="3S92" refType="identity" refTypeAc="MI:0356"/>
          <secondaryRef db="ensembl" dbAc="MI:0476" id="3S92" refType="identity" refTypeAc="MI:0356"/>
          <secondaryRef db="uniprotkb" dbAc="MI:0486" id="3S92" refType="identity" refTypeAc="MI:0356"/>
          <secondaryRef db="uniprotkb" dbAc="MI:0486" id="5A7C" refType="identity" refTypeAc="MI:0356"/>
          <secondaryRef db="uniprotkb" dbAc="MI:0486" id="5A7C" refType="identity" refTypeAc="MI:0356"/>
          <secondaryRef db="uniprotkb" dbAc="MI:0486" id="5A7C" refType="identity" refTypeAc="MI:0356"/>
          <secondaryRef db="uniprotkb" dbAc="MI:0486" id="5HFR" refType="identity" refTypeAc="MI:0356"/>
          <secondaryRef db="uniprotkb" dbAc="MI:0486" id="5HFR" refType="identity" refTypeAc="MI:0356"/>
          <secondaryRef db="uniprotkb" dbAc="MI:0486" id="5HFR" refType="identity" refTypeAc="MI:0356"/>
          <secondaryRef db="uniprotkb" dbAc="MI:0486" id="5HJC" refType="identity" refTypeAc="MI:0356"/>
          <secondaryRef db="uniprotkb" dbAc="MI:0486" id="5HJC" refType="identity" refTypeAc="MI:0356"/>
          <secondaryRef db="uniprotkb" dbAc="MI:0486" id="5HJC" refType="identity" refTypeAc="MI:0356"/>
          <secondaryRef db="uniprotkb" dbAc="MI:0486" id="6BGG" refType="identity" refTypeAc="MI:0356"/>
          <secondaryRef db="uniprotkb" dbAc="MI:0486" id="6BGH" refType="identity" refTypeAc="MI:0356"/>
          <secondaryRef db="uniprotkb" dbAc="MI:0486" id="6I41" refType="identity" refTypeAc="MI:0356"/>
          <secondaryRef db="uniprotkb" dbAc="MI:0486" id="6I5P" refType="identity" refTypeAc="MI:0356"/>
          <secondaryRef db="uniprotkb" dbAc="MI:0486" id="6I68" refType="identity" refTypeAc="MI:0356"/>
          <secondaryRef db="uniprotkb" dbAc="MI:0486" id="6I7A" refType="identity" refTypeAc="MI:0356"/>
          <secondaryRef db="BLAST_KEGG_GENEID" dbAc="MI:9999" id="8019" refType="identity" refTypeAc="MI:0356"/>
          <secondaryRef db="uniprotkb" dbAc="MI:0486" id="8019" refType="identity" refTypeAc="MI:0356"/>
          <secondaryRef db="ensembl" dbAc="MI:0476" id="8019" refType="identity" refTypeAc="MI:0356"/>
          <secondaryRef db="ensembl" dbAc="MI:0476" id="8019" refType="identity" refTypeAc="MI:0356"/>
          <secondaryRef db="uniprotkb" dbAc="MI:0486" id="8019" refType="identity" refTypeAc="MI:0356"/>
          <secondaryRef db="uniprotkb" dbAc="MI:0486" id="8019" refType="identity" refTypeAc="MI:0356"/>
          <secondaryRef db="uniprotkb" dbAc="MI:0486" id="A0A024R8H6" refType="identity" refTypeAc="MI:0356"/>
          <secondaryRef db="uniprotkb" dbAc="MI:0486" id="A9J571" refType="identity" refTypeAc="MI:0356"/>
          <secondaryRef db="uniprotkb" dbAc="MI:0486" id="A9J575" refType="identity" refTypeAc="MI:0356"/>
          <secondaryRef db="ensembl" dbAc="MI:0476" id="AAH32124.1" refType="identity" refTypeAc="MI:0356"/>
          <secondaryRef db="ensembl" dbAc="MI:0476" id="AAS82952.1" refType="identity" refTypeAc="MI:0356"/>
          <secondaryRef db="ensembl" dbAc="MI:0476" id="AK299519" refType="identity" refTypeAc="MI:0356"/>
          <secondaryRef db="ensembl" dbAc="MI:0476" id="AL445931" refType="identity" refTypeAc="MI:0356"/>
          <secondaryRef db="ensembl" dbAc="MI:0476" id="AL591386" refType="identity" refTypeAc="MI:0356"/>
          <secondaryRef db="ensembl" dbAc="MI:0476" id="AY513270" refType="identity" refTypeAc="MI:0356"/>
          <secondaryRef db="uniprotkb" dbAc="MI:0486" id="B1APD9" refType="identity" refTypeAc="MI:0356"/>
          <secondaryRef db="uniprotkb" dbAc="MI:0486" id="B1APD9" refType="identity" refTypeAc="MI:0356"/>
          <secondaryRef db="uniprotkb" dbAc="MI:0486" id="B1APD9" refType="identity" refTypeAc="MI:0356"/>
          <secondaryRef db="uniprotkb" dbAc="MI:0486" id="B1APD9" refType="identity" refTypeAc="MI:0356"/>
          <secondaryRef db="uniprotkb" dbAc="MI:0486" id="B4DS09" refType="identity" refTypeAc="MI:0356"/>
          <secondaryRef db="ensembl" dbAc="MI:0476" id="BAA05393.2" refType="identity" refTypeAc="MI:0356"/>
          <secondaryRef db="ensembl" dbAc="MI:0476" id="BAG61471.1" refType="identity" refTypeAc="MI:0356"/>
          <secondaryRef db="ensembl" dbAc="MI:0476" id="BC032124" refType="identity" refTypeAc="MI:0356"/>
          <secondaryRef db="BLAST_KEGG_NAME" dbAc="MI:9999" id="BRD3" refType="identity" refTypeAc="MI:0356"/>
          <secondaryRef db="uniprotkb" dbAc="MI:0486" id="BRD3" refType="identity" refTypeAc="MI:0356"/>
          <secondaryRef db="BioMart_HUGO" dbAc="MI:9999" id="BRD3" refType="identity" refTypeAc="MI:0356"/>
          <secondaryRef db="ensembl" dbAc="MI:0476" id="BRD3" refType="identity" refTypeAc="MI:0356"/>
          <secondaryRef db="ensembl" dbAc="MI:0476" id="BRD3" refType="identity" refTypeAc="MI:0356"/>
          <secondaryRef db="uniprotkb" dbAc="MI:0486" id="BRD3" refType="identity" refTypeAc="MI:0356"/>
          <secondaryRef db="uniprotkb" dbAc="MI:0486" id="BRD3" refType="identity" refTypeAc="MI:0356"/>
          <secondaryRef db="uniprotkb" dbAc="MI:0486" id="BRD3" refType="identity" refTypeAc="MI:0356"/>
          <secondaryRef db="ensembl" dbAc="MI:0476" id="BRD3" refType="identity" refTypeAc="MI:0356"/>
          <secondaryRef db="ensembl" dbAc="MI:0476" id="BRD3" refType="identity" refTypeAc="MI:0356"/>
          <secondaryRef db="ensembl" dbAc="MI:0476" id="BRD3-001" refType="identity" refTypeAc="MI:0356"/>
          <secondaryRef db="ensembl" dbAc="MI:0476" id="BRD3-001" refType="identity" refTypeAc="MI:0356"/>
          <secondaryRef db="ensembl" dbAc="MI:0476" id="BRD3-002" refType="identity" refTypeAc="MI:0356"/>
          <secondaryRef db="ensembl" dbAc="MI:0476" id="BRD3-002" refType="identity" refTypeAc="MI:0356"/>
          <secondaryRef db="ensembl" dbAc="MI:0476" id="BRD3-003" refType="identity" refTypeAc="MI:0356"/>
          <secondaryRef db="ensembl" dbAc="MI:0476" id="BRD3-003" refType="identity" refTypeAc="MI:0356"/>
          <secondaryRef db="ensembl" dbAc="MI:0476" id="BRD3-004" refType="identity" refTypeAc="MI:0356"/>
          <secondaryRef db="ensembl" dbAc="MI:0476" id="BRD3-004" refType="identity" refTypeAc="MI:0356"/>
          <secondaryRef db="ensembl" dbAc="MI:0476" id="BRD3-005" refType="identity" refTypeAc="MI:0356"/>
          <secondaryRef db="ensembl" dbAc="MI:0476" id="BRD3-005" refType="identity" refTypeAc="MI:0356"/>
          <secondaryRef db="ensembl" dbAc="MI:0476" id="BRD3-006" refType="identity" refTypeAc="MI:0356"/>
          <secondaryRef db="ensembl" dbAc="MI:0476" id="BRD3-006" refType="identity" refTypeAc="MI:0356"/>
          <secondaryRef db="uniprotkb" dbAc="MI:0486" id="BRD3_HUMAN" refType="identity" refTypeAc="MI:0356"/>
          <secondaryRef db="uniprotkb" dbAc="MI:0486" id="BRD3_HUMAN" refType="identity" refTypeAc="MI:0356"/>
          <secondaryRef db="uniprotkb" dbAc="MI:0486" id="BRD3_HUMAN" refType="identity" refTypeAc="MI:0356"/>
          <secondaryRef db="BLAST_KEGG_PRODUCT" dbAc="MI:9999" id="Bromodomain containing 3" refType="identity" refTypeAc="MI:0356"/>
          <secondaryRef db="ensembl" dbAc="MI:0476" id="Bromodomain containing 3" refType="identity" refTypeAc="MI:0356"/>
          <secondaryRef db="ensembl" dbAc="MI:0476" id="Bromodomain containing, BET" refType="identity" refTypeAc="MI:0356"/>
          <secondaryRef db="BLAST_KEGG_PRODUCT" dbAc="MI:9999" id="Bromodomain-containing protein 3" refType="identity" refTypeAc="MI:0356"/>
          <secondaryRef db="uniprotkb" dbAc="MI:0486" id="Bromodomain-containing protein 3" refType="identity" refTypeAc="MI:0356"/>
          <secondaryRef db="uniprotkb" dbAc="MI:0486" id="Bromodomain-containing protein 3" refType="identity" refTypeAc="MI:0356"/>
          <secondaryRef db="uniprotkb" dbAc="MI:0486" id="Bromodomain-containing protein 3" refType="identity" refTypeAc="MI:0356"/>
          <secondaryRef db="ensembl" dbAc="MI:0476" id="CAI13726.1" refType="identity" refTypeAc="MI:0356"/>
          <secondaryRef db="ensembl" dbAc="MI:0476" id="CAI13727.1" refType="identity" refTypeAc="MI:0356"/>
          <secondaryRef db="ensembl" dbAc="MI:0476" id="CCDS6980" refType="identity" refTypeAc="MI:0356"/>
          <secondaryRef db="ensembl" dbAc="MI:0476" id="CCDS6980.1" refType="identity" refTypeAc="MI:0356"/>
          <secondaryRef db="ensembl" dbAc="MI:0476" id="CHEMBL1795186" refType="identity" refTypeAc="MI:0356"/>
          <secondaryRef db="ensembl" dbAc="MI:0476" id="D26362" refType="identity" refTypeAc="MI:0356"/>
          <secondaryRef db="ensembl" dbAc="MI:0476" id="EAW88113.1" refType="identity" refTypeAc="MI:0356"/>
          <secondaryRef db="ensembl" dbAc="MI:0476" id="EAW88114.1" refType="identity" refTypeAc="MI:0356"/>
          <secondaryRef db="ensembl" dbAc="MI:0476" id="EAW88115.1" refType="identity" refTypeAc="MI:0356"/>
          <secondaryRef db="ensembl" dbAc="MI:0476" id="ENSG00000169925" refType="identity" refTypeAc="MI:0356"/>
          <secondaryRef db="ensembl" dbAc="MI:0476" id="ENSG00000169925" refType="identity" refTypeAc="MI:0356"/>
          <secondaryRef db="ensembl" dbAc="MI:0476" id="ENSG00000169925" refType="identity" refTypeAc="MI:0356"/>
          <secondaryRef db="ensembl" dbAc="MI:0476" id="ENSG00000169925" refType="identity" refTypeAc="MI:0356"/>
          <secondaryRef db="ensembl" dbAc="MI:0476" id="ENSP00000305918" refType="identity" refTypeAc="MI:0356"/>
          <secondaryRef db="ensembl" dbAc="MI:0476" id="ENSP00000305918" refType="identity" refTypeAc="MI:0356"/>
          <secondaryRef db="ensembl" dbAc="MI:0476" id="ENSP00000305918" refType="identity" refTypeAc="MI:0356"/>
          <secondaryRef db="ensembl" dbAc="MI:0476" id="ENSP00000313568" refType="identity" refTypeAc="MI:0356"/>
          <secondaryRef db="ensembl" dbAc="MI:0476" id="ENSP00000350557" refType="identity" refTypeAc="MI:0356"/>
          <secondaryRef db="ensembl" dbAc="MI:0476" id="ENSP00000360900" refType="identity" refTypeAc="MI:0356"/>
          <secondaryRef db="ensembl" dbAc="MI:0476" id="ENSP00000360900" refType="identity" refTypeAc="MI:0356"/>
          <secondaryRef db="ensembl" dbAc="MI:0476" id="ENSP00000360901" refType="identity" refTypeAc="MI:0356"/>
          <secondaryRef db="ensembl" dbAc="MI:0476" id="ENSP00000360908" refType="identity" refTypeAc="MI:0356"/>
          <secondaryRef db="ensembl" dbAc="MI:0476" id="ENSP00000360908" refType="identity" refTypeAc="MI:0356"/>
          <secondaryRef db="ensembl" dbAc="MI:0476" id="ENSP00000406749" refType="identity" refTypeAc="MI:0356"/>
          <secondaryRef db="ensembl" dbAc="MI:0476" id="ENSP00000442302" refType="identity" refTypeAc="MI:0356"/>
          <secondaryRef db="ensembl" dbAc="MI:0476" id="ENST00000303407" refType="identity" refTypeAc="MI:0356"/>
          <secondaryRef db="ensembl" dbAc="MI:0476" id="ENST00000303407" refType="identity" refTypeAc="MI:0356"/>
          <secondaryRef db="ensembl" dbAc="MI:0476" id="ENST00000303407" refType="identity" refTypeAc="MI:0356"/>
          <secondaryRef db="ensembl" dbAc="MI:0476" id="ENST00000319317" refType="identity" refTypeAc="MI:0356"/>
          <secondaryRef db="ensembl" dbAc="MI:0476" id="ENST00000357885" refType="identity" refTypeAc="MI:0356"/>
          <secondaryRef db="ensembl" dbAc="MI:0476" id="ENST00000371834" refType="identity" refTypeAc="MI:0356"/>
          <secondaryRef db="ensembl" dbAc="MI:0476" id="ENST00000371834" refType="identity" refTypeAc="MI:0356"/>
          <secondaryRef db="ensembl" dbAc="MI:0476" id="ENST00000371835" refType="identity" refTypeAc="MI:0356"/>
          <secondaryRef db="ensembl" dbAc="MI:0476" id="ENST00000371842" refType="identity" refTypeAc="MI:0356"/>
          <secondaryRef db="ensembl" dbAc="MI:0476" id="ENST00000371842" refType="identity" refTypeAc="MI:0356"/>
          <secondaryRef db="ensembl" dbAc="MI:0476" id="ENST00000433041" refType="identity" refTypeAc="MI:0356"/>
          <secondaryRef db="ensembl" dbAc="MI:0476" id="ENST00000473349" refType="identity" refTypeAc="MI:0356"/>
          <secondaryRef db="ensembl" dbAc="MI:0476" id="ENST00000494743" refType="identity" refTypeAc="MI:0356"/>
          <secondaryRef db="ensembl" dbAc="MI:0476" id="ENST00000540795" refType="identity" refTypeAc="MI:0356"/>
          <secondaryRef db="ensembl" dbAc="MI:0476" id="HGNC:1104" refType="identity" refTypeAc="MI:0356"/>
          <secondaryRef db="ensembl" dbAc="MI:0476" id="HPA051830" refType="identity" refTypeAc="MI:0356"/>
          <secondaryRef db="ensembl" dbAc="MI:0476" id="Hs.522472" refType="identity" refTypeAc="MI:0356"/>
          <secondaryRef db="uniprotkb" dbAc="MI:0486" id="KIAA0043" refType="identity" refTypeAc="MI:0356"/>
          <secondaryRef db="ensembl" dbAc="MI:0476" id="KIAA0043" refType="identity" refTypeAc="MI:0356"/>
          <secondaryRef db="uniprotkb" dbAc="MI:0486" id="KIAA0043" refType="identity" refTypeAc="MI:0356"/>
          <secondaryRef db="ensembl" dbAc="MI:0476" id="KIAA0043" refType="identity" refTypeAc="MI:0356"/>
          <secondaryRef db="uniprotkb" dbAc="MI:0486" id="KIAA0043" refType="identity" refTypeAc="MI:0356"/>
          <secondaryRef db="uniprotkb" dbAc="MI:0486" id="KIAA0043" refType="identity" refTypeAc="MI:0356"/>
          <secondaryRef db="refseq" dbAc="MI:0481" id="NM_007371" refType="identity" refTypeAc="MI:0356"/>
          <secondaryRef db="refseq" dbAc="MI:0481" id="NM_007371" refType="identity" refTypeAc="MI:0356"/>
          <secondaryRef db="refseq" dbAc="MI:0481" id="NM_007371" refType="identity" refTypeAc="MI:0356"/>
          <secondaryRef db="refseq" dbAc="MI:0481" id="NM_007371.3" refType="identity" refTypeAc="MI:0356"/>
          <secondaryRef db="refseq" dbAc="MI:0481" id="NM_007371.3" refType="identity" refTypeAc="MI:0356"/>
          <secondaryRef db="BLAST_KEGG_NCBI" dbAc="MI:9999" id="NP_031397" refType="identity" refTypeAc="MI:0356"/>
          <secondaryRef db="refseq" dbAc="MI:0481" id="NP_031397" refType="identity" refTypeAc="MI:0356"/>
          <secondaryRef db="refseq" dbAc="MI:0481" id="NP_031397.1" refType="identity" refTypeAc="MI:0356"/>
          <secondaryRef db="refseq" dbAc="MI:0481" id="NP_031397.1" refType="identity" refTypeAc="MI:0356"/>
          <secondaryRef db="refseq" dbAc="MI:0481" id="NP_031397.1" refType="identity" refTypeAc="MI:0356"/>
          <secondaryRef db="refseq" dbAc="MI:0481" id="NP_031397.1" refType="identity" refTypeAc="MI:0356"/>
          <secondaryRef db="uniprotkb" dbAc="MI:0486" id="NX_Q15059" refType="identity" refTypeAc="MI:0356"/>
          <secondaryRef db="uniprotkb" dbAc="MI:0486" id="NX_Q15059" refType="identity" refTypeAc="MI:0356"/>
          <secondaryRef db="uniprotkb" dbAc="MI:0486" id="NX_Q15059" refType="identity" refTypeAc="MI:0356"/>
          <secondaryRef db="ensembl" dbAc="MI:0476" id="OMIM:601541" refType="identity" refTypeAc="MI:0356"/>
          <secondaryRef db="BLAST_KEGG_NAME_SYNONYM" dbAc="MI:9999" id="ORFX" refType="identity" refTypeAc="MI:0356"/>
          <secondaryRef db="ensembl" dbAc="MI:0476" id="ORFX" refType="identity" refTypeAc="MI:0356"/>
          <secondaryRef db="ensembl" dbAc="MI:0476" id="ORFX" refType="identity" refTypeAc="MI:0356"/>
          <secondaryRef db="ensembl" dbAc="MI:0476" id="ORFX" refType="identity" refTypeAc="MI:0356"/>
          <secondaryRef db="ensembl" dbAc="MI:0476" id="OTTHUMG00000021004" refType="identity" refTypeAc="MI:0356"/>
          <secondaryRef db="ensembl" dbAc="MI:0476" id="OTTHUMG00000021004" refType="identity" refTypeAc="MI:0356"/>
          <secondaryRef db="ensembl" dbAc="MI:0476" id="OTTHUMG00000021004" refType="identity" refTypeAc="MI:0356"/>
          <secondaryRef db="ensembl" dbAc="MI:0476" id="OTTHUMG00000021004" refType="identity" refTypeAc="MI:0356"/>
          <secondaryRef db="ensembl" dbAc="MI:0476" id="OTTHUMP00000022724" refType="identity" refTypeAc="MI:0356"/>
          <secondaryRef db="ensembl" dbAc="MI:0476" id="OTTHUMP00000022725" refType="identity" refTypeAc="MI:0356"/>
          <secondaryRef db="ensembl" dbAc="MI:0476" id="OTTHUMP00000197543" refType="identity" refTypeAc="MI:0356"/>
          <secondaryRef db="ensembl" dbAc="MI:0476" id="OTTHUMP00000197544" refType="identity" refTypeAc="MI:0356"/>
          <secondaryRef db="ensembl" dbAc="MI:0476" id="OTTHUMT00000055390" refType="identity" refTypeAc="MI:0356"/>
          <secondaryRef db="ensembl" dbAc="MI:0476" id="OTTHUMT00000055390" refType="identity" refTypeAc="MI:0356"/>
          <secondaryRef db="ensembl" dbAc="MI:0476" id="OTTHUMT00000055391" refType="identity" refTypeAc="MI:0356"/>
          <secondaryRef db="ensembl" dbAc="MI:0476" id="OTTHUMT00000055391" refType="identity" refTypeAc="MI:0356"/>
          <secondaryRef db="ensembl" dbAc="MI:0476" id="OTTHUMT00000055392" refType="identity" refTypeAc="MI:0356"/>
          <secondaryRef db="ensembl" dbAc="MI:0476" id="OTTHUMT00000055392" refType="identity" refTypeAc="MI:0356"/>
          <secondaryRef db="ensembl" dbAc="MI:0476" id="OTTHUMT00000318420" refType="identity" refTypeAc="MI:0356"/>
          <secondaryRef db="ensembl" dbAc="MI:0476" id="OTTHUMT00000318420" refType="identity" refTypeAc="MI:0356"/>
          <secondaryRef db="ensembl" dbAc="MI:0476" id="OTTHUMT00000318421" refType="identity" refTypeAc="MI:0356"/>
          <secondaryRef db="ensembl" dbAc="MI:0476" id="OTTHUMT00000318421" refType="identity" refTypeAc="MI:0356"/>
          <secondaryRef db="ensembl" dbAc="MI:0476" id="OTTHUMT00000318422" refType="identity" refTypeAc="MI:0356"/>
          <secondaryRef db="ensembl" dbAc="MI:0476" id="OTTHUMT00000318422" refType="identity" refTypeAc="MI:0356"/>
          <secondaryRef db="uniprotkb" dbAc="MI:0486" id="Q15059" refType="identity" refTypeAc="MI:0356"/>
          <secondaryRef db="uniprotkb" dbAc="MI:0486" id="Q15059" refType="identity" refTypeAc="MI:0356"/>
          <secondaryRef db="uniprotkb" dbAc="MI:0486" id="Q15059" refType="identity" refTypeAc="MI:0356"/>
          <secondaryRef db="uniprotkb" dbAc="MI:0486" id="Q15059" refType="identity" refTypeAc="MI:0356"/>
          <secondaryRef db="uniprotkb" dbAc="MI:0486" id="Q15059" refType="identity" refTypeAc="MI:0356"/>
          <secondaryRef db="uniprotkb" dbAc="MI:0486" id="Q4G5Y3" refType="identity" refTypeAc="MI:0356"/>
          <secondaryRef db="uniprotkb" dbAc="MI:0486" id="Q4G5Y3" refType="identity" refTypeAc="MI:0356"/>
          <secondaryRef db="uniprotkb" dbAc="MI:0486" id="Q4G5Y3" refType="identity" refTypeAc="MI:0356"/>
          <secondaryRef db="uniprotkb" dbAc="MI:0486" id="Q4G5Y3" refType="identity" refTypeAc="MI:0356"/>
          <secondaryRef db="uniprotkb" dbAc="MI:0486" id="Q5T1R7" refType="identity" refTypeAc="MI:0356"/>
          <secondaryRef db="uniprotkb" dbAc="MI:0486" id="Q5T1R7" refType="identity" refTypeAc="MI:0356"/>
          <secondaryRef db="uniprotkb" dbAc="MI:0486" id="Q5T1R7" refType="identity" refTypeAc="MI:0356"/>
          <secondaryRef db="uniprotkb" dbAc="MI:0486" id="Q5T1R7" refType="identity" refTypeAc="MI:0356"/>
          <secondaryRef db="uniprotkb" dbAc="MI:0486" id="Q8N5M3" refType="identity" refTypeAc="MI:0356"/>
          <secondaryRef db="uniprotkb" dbAc="MI:0486" id="Q8N5M3" refType="identity" refTypeAc="MI:0356"/>
          <secondaryRef db="uniprotkb" dbAc="MI:0486" id="Q8N5M3" refType="identity" refTypeAc="MI:0356"/>
          <secondaryRef db="uniprotkb" dbAc="MI:0486" id="Q8N5M3" refType="identity" refTypeAc="MI:0356"/>
          <secondaryRef db="uniprotkb" dbAc="MI:0486" id="Q92645" refType="identity" refTypeAc="MI:0356"/>
          <secondaryRef db="uniprotkb" dbAc="MI:0486" id="Q92645" refType="identity" refTypeAc="MI:0356"/>
          <secondaryRef db="uniprotkb" dbAc="MI:0486" id="Q92645" refType="identity" refTypeAc="MI:0356"/>
          <secondaryRef db="uniprotkb" dbAc="MI:0486" id="Q92645" refType="identity" refTypeAc="MI:0356"/>
          <secondaryRef db="ensembl" dbAc="MI:0476" id="RING3-like" refType="identity" refTypeAc="MI:0356"/>
          <secondaryRef db="uniprotkb" dbAc="MI:0486" id="RING3-like protein" refType="identity" refTypeAc="MI:0356"/>
          <secondaryRef db="uniprotkb" dbAc="MI:0486" id="RING3-like protein" refType="identity" refTypeAc="MI:0356"/>
          <secondaryRef db="uniprotkb" dbAc="MI:0486" id="RING3-like protein" refType="identity" refTypeAc="MI:0356"/>
          <secondaryRef db="BLAST_KEGG_NAME_SYNONYM" dbAc="MI:9999" id="RING3L" refType="identity" refTypeAc="MI:0356"/>
          <secondaryRef db="uniprotkb" dbAc="MI:0486" id="RING3L" refType="identity" refTypeAc="MI:0356"/>
          <secondaryRef db="ensembl" dbAc="MI:0476" id="RING3L" refType="identity" refTypeAc="MI:0356"/>
          <secondaryRef db="ensembl" dbAc="MI:0476" id="RING3L" refType="identity" refTypeAc="MI:0356"/>
          <secondaryRef db="uniprotkb" dbAc="MI:0486" id="RING3L" refType="identity" refTypeAc="MI:0356"/>
          <secondaryRef db="ensembl" dbAc="MI:0476" id="RING3L" refType="identity" refTypeAc="MI:0356"/>
          <secondaryRef db="uniprotkb" dbAc="MI:0486" id="RING3L" refType="identity" refTypeAc="MI:0356"/>
          <secondaryRef db="uniprotkb" dbAc="MI:0486" id="RING3L" refType="identity" refTypeAc="MI:0356"/>
          <secondaryRef db="ensembl" dbAc="MI:0476" id="UPI000006F0F4" refType="identity" refTypeAc="MI:0356"/>
          <secondaryRef db="ensembl" dbAc="MI:0476" id="UPI0000126ACD" refType="identity" refTypeAc="MI:0356"/>
          <secondaryRef db="ensembl" dbAc="MI:0476" id="UPI0001610CA9" refType="identity" refTypeAc="MI:0356"/>
          <secondaryRef db="ensembl" dbAc="MI:0476" id="UPI0001610CAA" refType="identity" refTypeAc="MI:0356"/>
          <secondaryRef db="refseq" dbAc="MI:0481" id="XM_005272214" refType="identity" refTypeAc="MI:0356"/>
          <secondaryRef db="refseq" dbAc="MI:0481" id="XM_005272214.1" refType="identity" refTypeAc="MI:0356"/>
          <secondaryRef db="refseq" dbAc="MI:0481" id="XM_006717291" refType="identity" refTypeAc="MI:0356"/>
          <secondaryRef db="refseq" dbAc="MI:0481" id="XM_006717291" refType="identity" refTypeAc="MI:0356"/>
          <secondaryRef db="refseq" dbAc="MI:0481" id="XM_006717291.2" refType="identity" refTypeAc="MI:0356"/>
          <secondaryRef db="refseq" dbAc="MI:0481" id="XM_011519052.2" refType="identity" refTypeAc="MI:0356"/>
          <secondaryRef db="refseq" dbAc="MI:0481" id="XP_005272271" refType="identity" refTypeAc="MI:0356"/>
          <secondaryRef db="refseq" dbAc="MI:0481" id="XP_005272271.1" refType="identity" refTypeAc="MI:0356"/>
          <secondaryRef db="refseq" dbAc="MI:0481" id="XP_006717354" refType="identity" refTypeAc="MI:0356"/>
          <secondaryRef db="refseq" dbAc="MI:0481" id="XP_006717354.1" refType="identity" refTypeAc="MI:0356"/>
          <secondaryRef db="refseq" dbAc="MI:0481" id="XP_006717354.1" refType="identity" refTypeAc="MI:0356"/>
          <secondaryRef db="refseq" dbAc="MI:0481" id="XP_006717354.1" refType="identity" refTypeAc="MI:0356"/>
          <secondaryRef db="refseq" dbAc="MI:0481" id="XP_006717354.1" refType="identity" refTypeAc="MI:0356"/>
          <secondaryRef db="refseq" dbAc="MI:0481" id="XP_011517354.1" refType="identity" refTypeAc="MI:0356"/>
          <secondaryRef db="refseq" dbAc="MI:0481" id="XP_011517354.1" refType="identity" refTypeAc="MI:0356"/>
          <secondaryRef db="refseq" dbAc="MI:0481" id="XP_011517354.1" refType="identity" refTypeAc="MI:0356"/>
          <secondaryRef db="ensembl" dbAc="MI:0476" id="Z81330" refType="identity" refTypeAc="MI:0356"/>
          <secondaryRef db="ensembl" dbAc="MI:0476" id="bromodomain containing 3" refType="identity" refTypeAc="MI:0356"/>
          <secondaryRef db="ensembl" dbAc="MI:0476" id="bromodomain containing 3" refType="identity" refTypeAc="MI:0356"/>
          <secondaryRef db="ensembl" dbAc="MI:0476" id="bromodomain-containing 3" refType="identity" refTypeAc="MI:0356"/>
          <secondaryRef db="BLAST_KEGG_KEGGID" dbAc="MI:9999" id="hsa:8019" refType="identity" refTypeAc="MI:0356"/>
          <secondaryRef db="ensembl" dbAc="MI:0476" id="uc004cew.3" refType="identity" refTypeAc="MI:0356"/>
          <secondaryRef db="uniprotkb" dbAc="MI:0486" id="uc004cew.4" refType="identity" refTypeAc="MI:0356"/>
          <secondaryRef db="ensembl" dbAc="MI:0476" id="uc004cew.4" refType="identity" refTypeAc="MI:0356"/>
          <secondaryRef db="uniprotkb" dbAc="MI:0486" id="uc004cew.4" refType="identity" refTypeAc="MI:0356"/>
          <secondaryRef db="uniprotkb" dbAc="MI:0486" id="uc004cew.4" refType="identity" refTypeAc="MI:0356"/>
          <secondaryRef db="ensembl" dbAc="MI:0476" id="uc004cex.2" refType="identity" refTypeAc="MI:0356"/>
        </xref>
        <interactorType>
          <names>
            <shortLabel>protein</shortLabel>
            <fullName>protein</fullName>
          </names>
          <xref>
            <primaryRef db="psi-mi" dbAc="MI:0488" id="MI:0326" refType="identity" refTypeAc="MI:0356"/>
          </xref>
        </interactorType>
      </interactor>
      <interactor id="106">
        <names>
          <shortLabel>HIST1H4F</shortLabel>
          <fullName>Histone cluster 1 H4 family member f; Core component of nucleosome. Nucleosomes wrap and compact DNA into chromatin, limiting DNA accessibility to the cellular machineries which require DNA as a template. Histones thereby play a central role in transcription regulation, DNA repair, DNA replication and chromosomal stability. DNA accessibility is regulated via a complex set of post-translational modifications of histones, also called histone code, and nucleosome remodeling (By similarity)</fullName>
        </names>
        <xref>
        <primaryRef db="refseq" dbAc="MI:0481" id="ENSP00000244537" refType="identity" refTypeAc="MI:0356"/>
          <secondaryRef db="uniprotkb" dbAc="MI:0486" id="4YYJ" refType="identity" refTypeAc="MI:0356"/>
          <secondaryRef db="uniprotkb" dbAc="MI:0486" id="5Z23" refType="identity" refTypeAc="MI:0356"/>
          <secondaryRef db="uniprotkb" dbAc="MI:0486" id="121504" refType="identity" refTypeAc="MI:0356"/>
          <secondaryRef db="uniprotkb" dbAc="MI:0486" id="121504" refType="identity" refTypeAc="MI:0356"/>
          <secondaryRef db="uniprotkb" dbAc="MI:0486" id="1ZKK" refType="identity" refTypeAc="MI:0356"/>
          <secondaryRef db="uniprotkb" dbAc="MI:0486" id="1ZKK" refType="identity" refTypeAc="MI:0356"/>
          <secondaryRef db="uniprotkb" dbAc="MI:0486" id="2BQZ" refType="identity" refTypeAc="MI:0356"/>
          <secondaryRef db="uniprotkb" dbAc="MI:0486" id="2BQZ" refType="identity" refTypeAc="MI:0356"/>
          <secondaryRef db="uniprotkb" dbAc="MI:0486" id="2CV5" refType="identity" refTypeAc="MI:0356"/>
          <secondaryRef db="uniprotkb" dbAc="MI:0486" id="2CV5" refType="identity" refTypeAc="MI:0356"/>
          <secondaryRef db="uniprotkb" dbAc="MI:0486" id="2IG0" refType="identity" refTypeAc="MI:0356"/>
          <secondaryRef db="uniprotkb" dbAc="MI:0486" id="2IG0" refType="identity" refTypeAc="MI:0356"/>
          <secondaryRef db="uniprotkb" dbAc="MI:0486" id="2KWN" refType="identity" refTypeAc="MI:0356"/>
          <secondaryRef db="uniprotkb" dbAc="MI:0486" id="2KWN" refType="identity" refTypeAc="MI:0356"/>
          <secondaryRef db="uniprotkb" dbAc="MI:0486" id="2KWO" refType="identity" refTypeAc="MI:0356"/>
          <secondaryRef db="uniprotkb" dbAc="MI:0486" id="2KWO" refType="identity" refTypeAc="MI:0356"/>
          <secondaryRef db="uniprotkb" dbAc="MI:0486" id="2LVM" refType="identity" refTypeAc="MI:0356"/>
          <secondaryRef db="uniprotkb" dbAc="MI:0486" id="2LVM" refType="identity" refTypeAc="MI:0356"/>
          <secondaryRef db="uniprotkb" dbAc="MI:0486" id="2QQS" refType="identity" refTypeAc="MI:0356"/>
          <secondaryRef db="uniprotkb" dbAc="MI:0486" id="2QQS" refType="identity" refTypeAc="MI:0356"/>
          <secondaryRef db="uniprotkb" dbAc="MI:0486" id="2RJE" refType="identity" refTypeAc="MI:0356"/>
          <secondaryRef db="uniprotkb" dbAc="MI:0486" id="2RJE" refType="identity" refTypeAc="MI:0356"/>
          <secondaryRef db="uniprotkb" dbAc="MI:0486" id="2RNY" refType="identity" refTypeAc="MI:0356"/>
          <secondaryRef db="uniprotkb" dbAc="MI:0486" id="2RNY" refType="identity" refTypeAc="MI:0356"/>
          <secondaryRef db="uniprotkb" dbAc="MI:0486" id="2RS9" refType="identity" refTypeAc="MI:0356"/>
          <secondaryRef db="uniprotkb" dbAc="MI:0486" id="2RS9" refType="identity" refTypeAc="MI:0356"/>
          <secondaryRef db="uniprotkb" dbAc="MI:0486" id="3A6N" refType="identity" refTypeAc="MI:0356"/>
          <secondaryRef db="uniprotkb" dbAc="MI:0486" id="3A6N" refType="identity" refTypeAc="MI:0356"/>
          <secondaryRef db="uniprotkb" dbAc="MI:0486" id="3AFA" refType="identity" refTypeAc="MI:0356"/>
          <secondaryRef db="uniprotkb" dbAc="MI:0486" id="3AFA" refType="identity" refTypeAc="MI:0356"/>
          <secondaryRef db="uniprotkb" dbAc="MI:0486" id="3AN2" refType="identity" refTypeAc="MI:0356"/>
          <secondaryRef db="uniprotkb" dbAc="MI:0486" id="3AN2" refType="identity" refTypeAc="MI:0356"/>
          <secondaryRef db="uniprotkb" dbAc="MI:0486" id="3AV1" refType="identity" refTypeAc="MI:0356"/>
          <secondaryRef db="uniprotkb" dbAc="MI:0486" id="3AV1" refType="identity" refTypeAc="MI:0356"/>
          <secondaryRef db="uniprotkb" dbAc="MI:0486" id="3AV2" refType="identity" refTypeAc="MI:0356"/>
          <secondaryRef db="uniprotkb" dbAc="MI:0486" id="3AV2" refType="identity" refTypeAc="MI:0356"/>
          <secondaryRef db="uniprotkb" dbAc="MI:0486" id="3AYW" refType="identity" refTypeAc="MI:0356"/>
          <secondaryRef db="uniprotkb" dbAc="MI:0486" id="3AYW" refType="identity" refTypeAc="MI:0356"/>
          <secondaryRef db="uniprotkb" dbAc="MI:0486" id="3AZE" refType="identity" refTypeAc="MI:0356"/>
          <secondaryRef db="uniprotkb" dbAc="MI:0486" id="3AZE" refType="identity" refTypeAc="MI:0356"/>
          <secondaryRef db="uniprotkb" dbAc="MI:0486" id="3AZF" refType="identity" refTypeAc="MI:0356"/>
          <secondaryRef db="uniprotkb" dbAc="MI:0486" id="3AZF" refType="identity" refTypeAc="MI:0356"/>
          <secondaryRef db="uniprotkb" dbAc="MI:0486" id="3AZG" refType="identity" refTypeAc="MI:0356"/>
          <secondaryRef db="uniprotkb" dbAc="MI:0486" id="3AZG" refType="identity" refTypeAc="MI:0356"/>
          <secondaryRef db="uniprotkb" dbAc="MI:0486" id="3AZH" refType="identity" refTypeAc="MI:0356"/>
          <secondaryRef db="uniprotkb" dbAc="MI:0486" id="3AZH" refType="identity" refTypeAc="MI:0356"/>
          <secondaryRef db="uniprotkb" dbAc="MI:0486" id="3AZI" refType="identity" refTypeAc="MI:0356"/>
          <secondaryRef db="uniprotkb" dbAc="MI:0486" id="3AZI" refType="identity" refTypeAc="MI:0356"/>
          <secondaryRef db="uniprotkb" dbAc="MI:0486" id="3AZJ" refType="identity" refTypeAc="MI:0356"/>
          <secondaryRef db="uniprotkb" dbAc="MI:0486" id="3AZJ" refType="identity" refTypeAc="MI:0356"/>
          <secondaryRef db="uniprotkb" dbAc="MI:0486" id="3AZK" refType="identity" refTypeAc="MI:0356"/>
          <secondaryRef db="uniprotkb" dbAc="MI:0486" id="3AZK" refType="identity" refTypeAc="MI:0356"/>
          <secondaryRef db="uniprotkb" dbAc="MI:0486" id="3AZL" refType="identity" refTypeAc="MI:0356"/>
          <secondaryRef db="uniprotkb" dbAc="MI:0486" id="3AZL" refType="identity" refTypeAc="MI:0356"/>
          <secondaryRef db="uniprotkb" dbAc="MI:0486" id="3AZM" refType="identity" refTypeAc="MI:0356"/>
          <secondaryRef db="uniprotkb" dbAc="MI:0486" id="3AZM" refType="identity" refTypeAc="MI:0356"/>
          <secondaryRef db="uniprotkb" dbAc="MI:0486" id="3AZN" refType="identity" refTypeAc="MI:0356"/>
          <secondaryRef db="uniprotkb" dbAc="MI:0486" id="3AZN" refType="identity" refTypeAc="MI:0356"/>
          <secondaryRef db="uniprotkb" dbAc="MI:0486" id="3CFS" refType="identity" refTypeAc="MI:0356"/>
          <secondaryRef db="uniprotkb" dbAc="MI:0486" id="3CFS" refType="identity" refTypeAc="MI:0356"/>
          <secondaryRef db="uniprotkb" dbAc="MI:0486" id="3CFV" refType="identity" refTypeAc="MI:0356"/>
          <secondaryRef db="uniprotkb" dbAc="MI:0486" id="3CFV" refType="identity" refTypeAc="MI:0356"/>
          <secondaryRef db="uniprotkb" dbAc="MI:0486" id="3F9W" refType="identity" refTypeAc="MI:0356"/>
          <secondaryRef db="uniprotkb" dbAc="MI:0486" id="3F9W" refType="identity" refTypeAc="MI:0356"/>
          <secondaryRef db="uniprotkb" dbAc="MI:0486" id="3F9X" refType="identity" refTypeAc="MI:0356"/>
          <secondaryRef db="uniprotkb" dbAc="MI:0486" id="3F9X" refType="identity" refTypeAc="MI:0356"/>
          <secondaryRef db="uniprotkb" dbAc="MI:0486" id="3F9Y" refType="identity" refTypeAc="MI:0356"/>
          <secondaryRef db="uniprotkb" dbAc="MI:0486" id="3F9Y" refType="identity" refTypeAc="MI:0356"/>
          <secondaryRef db="uniprotkb" dbAc="MI:0486" id="3F9Z" refType="identity" refTypeAc="MI:0356"/>
          <secondaryRef db="uniprotkb" dbAc="MI:0486" id="3F9Z" refType="identity" refTypeAc="MI:0356"/>
          <secondaryRef db="uniprotkb" dbAc="MI:0486" id="3IJ1" refType="identity" refTypeAc="MI:0356"/>
          <secondaryRef db="uniprotkb" dbAc="MI:0486" id="3IJ1" refType="identity" refTypeAc="MI:0356"/>
          <secondaryRef db="uniprotkb" dbAc="MI:0486" id="3JPX" refType="identity" refTypeAc="MI:0356"/>
          <secondaryRef db="uniprotkb" dbAc="MI:0486" id="3JPX" refType="identity" refTypeAc="MI:0356"/>
          <secondaryRef db="uniprotkb" dbAc="MI:0486" id="3NQJ" refType="identity" refTypeAc="MI:0356"/>
          <secondaryRef db="uniprotkb" dbAc="MI:0486" id="3NQJ" refType="identity" refTypeAc="MI:0356"/>
          <secondaryRef db="uniprotkb" dbAc="MI:0486" id="3NQU" refType="identity" refTypeAc="MI:0356"/>
          <secondaryRef db="uniprotkb" dbAc="MI:0486" id="3NQU" refType="identity" refTypeAc="MI:0356"/>
          <secondaryRef db="uniprotkb" dbAc="MI:0486" id="3O36" refType="identity" refTypeAc="MI:0356"/>
          <secondaryRef db="uniprotkb" dbAc="MI:0486" id="3O36" refType="identity" refTypeAc="MI:0356"/>
          <secondaryRef db="uniprotkb" dbAc="MI:0486" id="3QBY" refType="identity" refTypeAc="MI:0356"/>
          <secondaryRef db="uniprotkb" dbAc="MI:0486" id="3QBY" refType="identity" refTypeAc="MI:0356"/>
          <secondaryRef db="uniprotkb" dbAc="MI:0486" id="3QZS" refType="identity" refTypeAc="MI:0356"/>
          <secondaryRef db="uniprotkb" dbAc="MI:0486" id="3QZS" refType="identity" refTypeAc="MI:0356"/>
          <secondaryRef db="uniprotkb" dbAc="MI:0486" id="3QZT" refType="identity" refTypeAc="MI:0356"/>
          <secondaryRef db="uniprotkb" dbAc="MI:0486" id="3QZT" refType="identity" refTypeAc="MI:0356"/>
          <secondaryRef db="uniprotkb" dbAc="MI:0486" id="3QZV" refType="identity" refTypeAc="MI:0356"/>
          <secondaryRef db="uniprotkb" dbAc="MI:0486" id="3QZV" refType="identity" refTypeAc="MI:0356"/>
          <secondaryRef db="uniprotkb" dbAc="MI:0486" id="3R45" refType="identity" refTypeAc="MI:0356"/>
          <secondaryRef db="uniprotkb" dbAc="MI:0486" id="3R45" refType="identity" refTypeAc="MI:0356"/>
          <secondaryRef db="uniprotkb" dbAc="MI:0486" id="3UVW" refType="identity" refTypeAc="MI:0356"/>
          <secondaryRef db="uniprotkb" dbAc="MI:0486" id="3UVW" refType="identity" refTypeAc="MI:0356"/>
          <secondaryRef db="uniprotkb" dbAc="MI:0486" id="3UVX" refType="identity" refTypeAc="MI:0356"/>
          <secondaryRef db="uniprotkb" dbAc="MI:0486" id="3UVX" refType="identity" refTypeAc="MI:0356"/>
          <secondaryRef db="uniprotkb" dbAc="MI:0486" id="3UVY" refType="identity" refTypeAc="MI:0356"/>
          <secondaryRef db="uniprotkb" dbAc="MI:0486" id="3UVY" refType="identity" refTypeAc="MI:0356"/>
          <secondaryRef db="uniprotkb" dbAc="MI:0486" id="3UW9" refType="identity" refTypeAc="MI:0356"/>
          <secondaryRef db="uniprotkb" dbAc="MI:0486" id="3UW9" refType="identity" refTypeAc="MI:0356"/>
[truncated: 374,193 more chars]
