# Supplementary material for: Comprehensive analysis of the prognosis and immune infiltrates for the BET protein family reveals the significance of BRD4 in glioblastoma multiforme
Source: Front Cell Dev Biol. 2023 Jan 12;11:1042490. doi: 10.3389/fcell.2023.1042490 (PMC9878708; doi:10.3389/fcell.2023.1042490)
Supplement: Supplementary file 2 [file DataSheet1.ZIP › Data Sheet/String data/string_node_degrees.tsv]

#node	identifier	node_degree
BRD1	9606.ENSP00000216267	9
BRD2	9606.ENSP00000378704	10
BRD3	9606.ENSP00000305918	9
BRD4	9606.ENSP00000263377	12
BRDT	9606.ENSP00000387822	7
CCNT1	9606.ENSP00000261900	8
CDK9	9606.ENSP00000362361	8
HIST1H4F	9606.ENSP00000244537	12
ING5	9606.ENSP00000322142	5
JMJD6	9606.ENSP00000394085	8
KAT6A	9606.ENSP00000380136	10
KAT6B	9606.ENSP00000287239	6
KAT7	9606.ENSP00000259021	7
RELA	9606.ENSP00000384273	3
WHSC1L1	9606.ENSP00000313983	8
