# Supplementary material for: Comprehensive analysis of the prognosis and immune infiltrates for the BET protein family reveals the significance of BRD4 in glioblastoma multiforme
Source: Front Cell Dev Biol. 2023 Jan 12;11:1042490. doi: 10.3389/fcell.2023.1042490 (PMC9878708; doi:10.3389/fcell.2023.1042490)
Supplement: Supplementary file 2 [file DataSheet1.ZIP › Data Sheet/TCGA-(666) ROC curves of BRD4 .csv]

sampleID	time	Staus	RS	Label
TCGA-76-4927-01	1.46575342465753	1	5.26941472175267	High groups
TCGA-28-5215-01	0.917808219178082	1	5.07705068375465	High groups
TCGA-06-2559-01	0.410958904109589	1	5.06060947546167	High groups
TCGA-06-0644-01	1.05205479452055	1	4.71785186604702	Low groups
TCGA-06-2567-01	0.364383561643836	1	4.92309687350744	High groups
TCGA-06-0158-01	0.901369863013699	1	5.76134644829236	High groups
TCGA-06-5416-01	0.558904109589041	0	4.9601178065343	High groups
TCGA-06-5408-01	0.978082191780822	1	5.24545382953351	High groups
TCGA-12-5295-01	1.24383561643836	1	3.49321179565921	Low groups
TCGA-06-2569-01	0.0356164383561644	0	5.32581092825153	High groups
TCGA-06-0238-01	1.10958904109589	1	3.85152918542037	Low groups
TCGA-28-5213-01	2.60547945205479	0	3.46800977409283	Low groups
TCGA-28-2509-01	0.397260273972603	0	4.95311155446937	High groups
TCGA-26-5136-01	1.58082191780822	1	3.96802622111141	Low groups
TCGA-06-5414-01	0.747945205479452	0	5.5384978123006	High groups
TCGA-06-0138-01	2.01917808219178	1	4.00726727549147	Low groups
TCGA-28-1747-01	0.210958904109589	1	4.7357008784521	High groups
TCGA-06-0156-01	0.487671232876712	1	4.8482223100459	High groups
TCGA-32-5222-01	1.6027397260274	1	3.81671233269541	Low groups
TCGA-28-5208-01	1.49041095890411	1	4.90996986549613	High groups
TCGA-26-5133-01	1.23835616438356	0	5.48777251893777	High groups
TCGA-06-2563-01	2.55342465753425	0	5.06963343249914	High groups
TCGA-06-2557-01	0.0904109589041096	1	4.98731631770317	High groups
TCGA-76-4932-01	3.99452054794521	1	4.90382883550818	High groups
TCGA-06-5858-01	0.512328767123288	0	5.11059292698454	High groups
TCGA-28-2513-01	0.608219178082192	0	4.93286433530552	High groups
TCGA-19-1787-01	1.05479452054795	1	5.02270070424423	High groups
TCGA-16-1045-01	2.41917808219178	1	4.54436791828212	Low groups
TCGA-27-2519-01	1.50684931506849	1	3.84973911069287	Low groups
TCGA-32-2615-01	1.32876712328767	1	5.10743261356314	High groups
TCGA-41-4097-01	0.0164383561643836	1	4.81523213316441	High groups
TCGA-28-5218-01	0.43013698630137	1	4.88990180947033	High groups
TCGA-27-1837-01	1.16986301369863	1	4.86133509024526	High groups
TCGA-06-5413-01	0.734246575342466	0	4.1512256320443	Low groups
TCGA-76-4928-01	0.257534246575342	1	4.57972322927073	Low groups
TCGA-27-1835-01	1.77534246575342	1	4.57177387617839	Low groups
TCGA-15-1444-01	4.21095890410959	1	4.59590342546068	Low groups
TCGA-06-0747-01	0.224657534246575	1	5.62715154698694	High groups
TCGA-28-1753-01	0.101369863013699	0	5.39429805077438	High groups
TCGA-06-0219-01	0.0602739726027397	1	2.83272801825846	Low groups
TCGA-06-0749-01	0.224657534246575	1	3.94011975639363	Low groups
TCGA-06-0750-01	0.0767123287671233	1	4.20204152173188	Low groups
TCGA-19-5960-01	1.24657534246575	1	5.15722969583589	High groups
TCGA-06-0745-01	0.654794520547945	1	4.74938409085269	High groups
TCGA-27-2528-01	1.31506849315068	1	5.14779511328845	High groups
TCGA-06-2558-01	1.04109589041096	1	4.63938846604243	Low groups
TCGA-06-2561-01	1.47123287671233	1	4.7159866925509	Low groups
TCGA-27-1830-01	0.421917808219178	1	4.96807231493012	High groups
TCGA-41-5651-01	1.26027397260274	1	5.54959524765205	High groups
TCGA-06-0211-01	0.986301369863014	1	5.6702355935135	High groups
TCGA-16-0846-01	0.326027397260274	1	4.84604193304148	High groups
TCGA-28-5204-01	1.24383561643836	1	4.70827002027755	Low groups
TCGA-32-2616-01	0.613698630136986	1	5.2345932871405	High groups
TCGA-27-2523-01	1.33972602739726	1	4.94409473951137	High groups
TCGA-28-5207-01	0.93972602739726	1	4.42399491922952	Low groups
TCGA-14-0787-01	0.186301369863014	1	4.91411959203114	High groups
TCGA-12-3653-01	1.21095890410959	1	5.10428633236573	High groups
TCGA-02-2483-01	1.27671232876712	0	4.91364580448122	High groups
TCGA-06-0184-01	5.82465753424658	1	4.14920245012264	Low groups
TCGA-06-0178-01	7.34520547945205	1	3.09291778373127	Low groups
TCGA-41-3915-01	0.986301369863014	1	5.18264065827834	High groups
TCGA-19-4065-01	0.586301369863014	0	4.30566415280604	Low groups
TCGA-06-1804-01	1.13424657534247	1	5.03229483556941	High groups
TCGA-12-0619-01	2.90958904109589	1	4.86482004816803	High groups
TCGA-02-2485-01	1.28767123287671	0	5.59544398458948	High groups
TCGA-06-0125-01	3.96712328767123	1	5.57095771000223	High groups
TCGA-02-0047-01	1.22739726027397	1	4.81825749462225	High groups
TCGA-14-0781-01	0.0794520547945206	1	4.29230322509238	Low groups
TCGA-27-2521-01	1.3972602739726	1	5.24231668224486	High groups
TCGA-06-0132-01	2.11232876712329	1	4.06975371507933	Low groups
TCGA-32-1970-01	1.28219178082192	1	5.538367438754	High groups
TCGA-06-0882-01	1.73150684931507	1	4.4039970671064	Low groups
TCGA-32-1982-01	0.389041095890411	1	4.54303800874616	Low groups
TCGA-27-2524-01	0.632876712328767	1	4.59740602796269	Low groups
TCGA-32-1980-01	0.0986301369863014	1	4.40323363178906	Low groups
TCGA-06-0646-01	0.479452054794521	1	5.11253750766889	High groups
TCGA-27-1831-01	1.38356164383562	1	2.7468286902744	Low groups
TCGA-32-2632-01	0.736986301369863	1	4.65718266012842	Low groups
TCGA-06-0210-01	0.616438356164384	1	5.13030490743262	High groups
TCGA-06-0139-01	0.991780821917808	1	3.88230067432298	Low groups
TCGA-06-5411-01	0.695890410958904	1	4.04718063700423	Low groups
TCGA-12-3652-01	2.90958904109589	1	3.93109678400456	Low groups
TCGA-28-2514-01	0.438356164383562	0	5.58790799980331	High groups
TCGA-32-4213-01	1.65479452054795	0	4.13436060165464	Low groups
TCGA-19-2619-01	0.805479452054795	0	5.20711196120771	High groups
TCGA-12-1597-01	1.84931506849315	1	4.53509493123989	Low groups
TCGA-14-0790-01	1.14794520547945	1	5.07507476382876	High groups
TCGA-14-1034-01	1.32876712328767	1	4.82349971986558	High groups
TCGA-06-0129-01	2.80547945205479	1	5.18375247939662	High groups
TCGA-76-4931-01	0.764383561643836	1	5.26931372634803	High groups
TCGA-06-2565-01	1.38630136986301	1	5.5379451959338	High groups
TCGA-06-2562-01	1.04657534246575	1	4.80554526627068	High groups
TCGA-14-2554-01	1.45753424657534	1	4.37859485325909	Low groups
TCGA-06-0744-01	3.90684931506849	1	4.95778462025181	High groups
TCGA-06-0645-01	0.479452054794521	1	4.99542120171827	High groups
TCGA-06-5410-01	0.295890410958904	1	4.23056425685563	Low groups
TCGA-14-0871-01	2.41095890410959	1	5.44387182839776	High groups
TCGA-19-2625-01	0.33972602739726	1	4.94770823089204	High groups
TCGA-06-0686-01	1.18356164383562	1	4.87087265610312	High groups
TCGA-27-1832-01	0.821917808219178	1	4.76682304926529	High groups
TCGA-06-5859-01	0.380821917808219	0	4.35363381831772	Low groups
TCGA-26-5132-01	0.783561643835616	0	5.47487728599312	High groups
TCGA-27-1834-01	3.37808219178082	1	4.7322963379791	High groups
TCGA-28-5209-01	1.21095890410959	0	5.73848143070589	High groups
TCGA-06-0168-01	1.63835616438356	1	4.82674676478967	High groups
TCGA-19-2624-01	0.0136986301369863	1	5.03756672053332	High groups
TCGA-26-1442-01	2.61095890410959	0	4.24714520880389	Low groups
TCGA-15-0742-01	1.14794520547945	1	4.78686814839769	High groups
TCGA-28-5216-01	1.13698630136986	0	4.78199435973072	High groups
TCGA-12-5299-01	0.268493150684932	1	5.03957710306068	High groups
TCGA-19-2629-01	2.01917808219178	1	5.80061262620953	High groups
TCGA-14-1825-01	0.635616438356164	1	4.53995285046879	Low groups
TCGA-06-0130-01	1.07945205479452	1	4.61737489474949	Low groups
TCGA-76-4929-01	0.304109589041096	1	4.28982708941714	Low groups
TCGA-06-5412-01	0.378082191780822	1	4.14875517972863	Low groups
TCGA-76-4926-01	0.378082191780822	1	4.58492042150214	Low groups
TCGA-12-0618-01	1.08219178082192	1	5.38752108519147	High groups
TCGA-14-0789-01	0.936986301369863	1	5.69622756420202	High groups
TCGA-06-5417-01	0.424657534246575	0	4.67268556937083	Low groups
TCGA-06-0190-01	0.868493150684931	1	5.11628989165336	High groups
TCGA-14-0817-01	0.449315068493151	1	3.74574288609766	Low groups
TCGA-76-4925-01	0.4	1	5.42222627167929	High groups
TCGA-06-0187-01	2.26849315068493	1	5.17651825734106	High groups
TCGA-26-5135-01	0.73972602739726	1	5.45064711394215	High groups
TCGA-06-2564-01	0.495890410958904	0	5.13616677230828	High groups
TCGA-06-5418-01	0.227397260273973	1	4.82670101086242	High groups
TCGA-06-0649-01	0.175342465753425	1	4.10256575561565	Low groups
TCGA-06-0743-01	2.2	1	4.71099923924554	Low groups
TCGA-06-2570-01	2.62465753424658	0	4.95765927286428	High groups
TCGA-06-0157-01	0.265753424657534	1	5.16207707404258	High groups
TCGA-12-0821-01	0.884931506849315	1	4.8124006732605	High groups
TCGA-06-0174-01	0.268493150684932	1	5.51011693596115	High groups
TCGA-28-5220-01	1.06301369863014	1	3.90071226835234	Low groups
TCGA-27-2526-01	0.238356164383562	1	3.50643691695507	Low groups
TCGA-06-0878-01	0.597260273972603	0	4.98125901739007	High groups
TCGA-12-3650-01	0.912328767123288	1	4.77962218742712	High groups
TCGA-08-0386-01	1.5013698630137	1	5.18813977253274	High groups
TCGA-32-2634-01	1.8986301369863	0	4.92795806553913	High groups
TCGA-02-0055-01	0.208219178082192	1	4.33918015192524	Low groups
TCGA-32-2638-01	2.0986301369863	1	5.48607396259651	High groups
TCGA-19-1390-01	2.11506849315069	1	6.0754598955981	High groups
TCGA-28-2499-01	0.26027397260274	0	4.20886837067295	Low groups
TCGA-14-1823-01	1.48767123287671	1	3.3227357779801	Low groups
TCGA-12-0616-01	1.22739726027397	1	4.52260820762622	Low groups
TCGA-02-2486-01	1.69315068493151	1	4.47422835290394	Low groups
TCGA-19-2620-01	0.405479452054795	1	4.99726530603491	High groups
TCGA-14-1829-01	0.597260273972603	0	2.72822529375978	Low groups
TCGA-26-5134-01	0.457534246575342	0	4.65066692119641	Low groups
TCGA-41-2571-01	0.0712328767123288	1	5.09045968353542	High groups
TCGA-41-2572-01	1.11232876712329	1	4.68667980241803	Low groups
TCGA-26-5139-01	0.131506849315068	0	5.50454730247738	High groups
TCGA-06-0141-01	0.857534246575342	1	3.5440896665488	Low groups
TCGA-06-5856-01	0.312328767123288	1	4.70235833597506	Low groups
TCGA-KT-A74X-01	1.2	0	4.60080495498947	Low groups
TCGA-HT-8013-01	5.2958904109589	1	4.91438274012023	High groups
TCGA-WY-A858-01	3.66301369863014	0	3.90119514973668	Low groups
TCGA-FG-A6J3-01	1.85479452054795	0	4.60090602631277	Low groups
TCGA-QH-A6CU-01	1.23561643835616	0	3.9646666288102	Low groups
TCGA-DU-6393-01	4.34246575342466	1	5.28850622045497	High groups
TCGA-DU-6397-01	3.83835616438356	1	4.65003498665692	Low groups
TCGA-DB-A75O-01	2.56164383561644	0	5.06787960480957	High groups
TCGA-DB-A64O-01	2.12328767123288	1	4.27353080891185	Low groups
TCGA-HT-A74H-01	0.202739726027397	0	3.75947545017515	Low groups
TCGA-WY-A859-01	3.32328767123288	0	5.04838442402138	High groups
TCGA-QH-A65S-01	0.210958904109589	0	3.99455257160689	Low groups
TCGA-QH-A6X3-01	0.857534246575342	0	4.51050625941965	Low groups
TCGA-DB-A64P-01	2.50958904109589	0	4.42211187381321	Low groups
TCGA-DB-A64S-01	2.28767123287671	0	4.27597547422828	Low groups
TCGA-DU-8161-01	1.97808219178082	1	4.53232319395646	Low groups
TCGA-DH-A66G-01	1.43287671232877	0	5.20640098340117	High groups
TCGA-S9-A6U0-01	2.03287671232877	1	5.03875660839309	High groups
TCGA-E1-A7YL-01	1.34794520547945	1	5.57131578770098	High groups
TCGA-HT-A74J-01	0.876712328767123	0	5.13314426788628	High groups
TCGA-EZ-7264-01	3.29041095890411	0	4.93412487326134	High groups
TCGA-QH-A6X4-01	1.21095890410959	0	5.17537289856095	High groups
TCGA-CS-5397-01	0.531506849315069	1	4.60646591751086	Low groups
TCGA-TQ-A7RM-01	3.05753424657534	0	5.64634701535134	High groups
TCGA-P5-A77W-01	1.6	0	4.39463760810067	Low groups
TCGA-HT-A619-01	1.78356164383562	0	4.62073888235823	Low groups
TCGA-S9-A6UA-01	0.487671232876712	1	5.20921159647331	High groups
TCGA-FG-8187-01	1.67397260273973	0	4.17991704968975	Low groups
TCGA-IK-7675-01	1.58356164383562	1	4.96829815335651	High groups
TCGA-HT-7858-01	4.21917808219178	0	4.82368313338027	High groups
TCGA-HT-7690-01	0.00821917808219178	0	4.76770246358564	High groups
TCGA-S9-A6TW-01	3.42465753424658	0	3.94222359115655	Low groups
TCGA-FG-7634-01	1.27945205479452	0	5.07319470139411	High groups
TCGA-DB-5278-01	7.59452054794521	0	4.7742125022499	High groups
TCGA-HW-7487-01	3.78630136986301	0	4.33328775903493	Low groups
TCGA-HT-7601-01	0.419178082191781	0	4.56464034206548	Low groups
TCGA-E1-5302-01	4.17808219178082	1	4.93304852752985	High groups
TCGA-DU-6396-01	6.26301369863014	1	5.68313779301562	High groups
TCGA-R8-A6MK-01	7.4027397260274	0	4.39776874193481	Low groups
TCGA-FG-8185-01	1.18630136986301	0	4.34372759610173	Low groups
TCGA-DU-5847-01	1.5013698630137	0	5.17087846802483	High groups
TCGA-S9-A7R1-01	14.1534246575342	1	4.94924543118079	High groups
TCGA-RY-A847-01	2.55616438356164	0	4.24849688595938	Low groups
TCGA-HT-7694-01	0.575342465753425	0	4.35741124701605	Low groups
TCGA-DB-A4XE-01	3.12054794520548	0	4.78456156394828	High groups
TCGA-TM-A7C5-01	4.10958904109589	0	4.38009217286703	Low groups
TCGA-HT-7684-01	0.504109589041096	0	3.77214959078454	Low groups
TCGA-S9-A6UB-01	10.3041095890411	0	5.20454375723594	High groups
TCGA-E1-A7YK-01	1.03561643835616	1	4.70369320832778	Low groups
TCGA-HT-8104-01	1.01917808219178	0	5.21199339093	High groups
TCGA-DU-A6S6-01	7.92602739726027	0	5.22270024931023	High groups
TCGA-S9-A6WG-01	7.12876712328767	0	4.64887955441347	Low groups
TCGA-DU-7298-01	1.57808219178082	1	4.99802395850067	High groups
TCGA-HT-A61B-01	1.46027397260274	0	4.83359347284642	High groups
TCGA-RY-A843-01	0.172602739726027	0	4.34942189716765	Low groups
TCGA-HT-7693-01	1.46027397260274	0	4.86019308901752	High groups
TCGA-QH-A65Z-01	1.16986301369863	0	4.73473129435472	High groups
TCGA-HT-7603-01	1.93150684931507	0	3.93779634068655	Low groups
TCGA-RY-A83Y-01	0.454794520547945	0	4.45585323541086	Low groups
TCGA-S9-A6TU-01	7.26027397260274	0	4.92798650087185	High groups
TCGA-E1-A7Z6-01	2.6958904109589	1	4.8068653531836	High groups
TCGA-DH-5141-01	2.65205479452055	0	4.09005735795879	Low groups
TCGA-HW-8319-01	3.31232876712329	1	4.83226724296048	High groups
TCGA-CS-4941-01	0.641095890410959	1	4.82289327031696	High groups
TCGA-S9-A7R7-01	8.21917808219178	0	5.03060975832422	High groups
TCGA-S9-A6TX-01	3.41095890410959	0	4.94035941024581	High groups
TCGA-HT-8018-01	3.15616438356164	1	4.71504770784332	Low groups
TCGA-TQ-A7RG-01	1.64109589041096	0	4.79753183957196	High groups
TCGA-DB-A4XA-01	1.56986301369863	0	4.32620654879507	Low groups
TCGA-TM-A84I-01	2.33972602739726	0	5.21537185542134	High groups
TCGA-S9-A7IY-01	1.95890410958904	0	4.57447091669985	Low groups
TCGA-DB-5275-01	3.99452054794521	0	5.27837511453156	High groups
TCGA-DU-7011-01	8.76712328767123	1	3.8685287396863	Low groups
TCGA-RY-A83Z-01	0.824657534246575	0	4.87205057762923	High groups
TCGA-S9-A7IS-01	0.66027397260274	1	5.66692981848754	High groups
TCGA-FG-A4MU-01	0.893150684931507	0	5.94812656764338	High groups
TCGA-CS-6667-01	4.02465753424658	0	4.05750226025767	Low groups
TCGA-R8-A6MO-01	2.72054794520548	0	4.74046888951452	High groups
TCGA-FG-A4MT-01	3.18904109589041	0	4.96140107316428	High groups
TCGA-DH-A66D-01	2.31780821917808	0	5.19979796179274	High groups
TCGA-FG-6689-01	1.24383561643836	0	4.59717954522426	Low groups
TCGA-HT-7902-01	2.61917808219178	0	4.65626181343523	Low groups
TCGA-DU-5874-01	1.26301369863014	0	5.14997874490238	High groups
TCGA-DB-5270-01	10.227397260274	0	4.72553940499601	High groups
TCGA-E1-5311-01	11.1890410958904	1	4.82477803444146	High groups
TCGA-DH-5140-01	1.66301369863014	1	5.51986895218573	High groups
TCGA-FG-7643-01	1.67397260273973	0	4.27119407327496	Low groups
TCGA-DU-7013-01	0.736986301369863	1	5.20567401751351	High groups
TCGA-HT-8110-01	1.14794520547945	0	4.44092562881554	Low groups
TCGA-HT-7687-01	0.00821917808219178	0	4.72868787306342	High groups
TCGA-RY-A840-01	2.33972602739726	0	4.36130516312054	Low groups
TCGA-P5-A5F6-01	0.106849315068493	0	3.75395746564871	Low groups
TCGA-DU-6542-01	0.2	0	5.34347888926864	High groups
TCGA-HT-7472-01	0.00273972602739726	0	4.76657926125545	High groups
TCGA-CS-6669-01	4.09315068493151	0	4.16476214722608	Low groups
TCGA-HT-7602-01	2.48767123287671	0	3.90674631889047	Low groups
TCGA-HT-7474-01	0.312328767123288	0	4.29590665529703	Low groups
TCGA-DH-A7UV-01	1.55068493150685	0	4.67588930581468	Low groups
TCGA-P5-A5EY-01	0.197260273972603	0	4.03164221194961	Low groups
TCGA-E1-A7YO-01	6.25205479452055	1	4.96189646997496	High groups
TCGA-FG-6691-01	3.44383561643836	0	4.66352110243963	Low groups
TCGA-HT-7882-01	0.30958904109589	1	5.04770850786513	High groups
TCGA-P5-A5ET-01	0	0	4.48949797916707	Low groups
TCGA-DU-7018-01	2.55616438356164	1	4.48149270025508	Low groups
TCGA-FG-7638-01	1.87945205479452	0	4.08109245270996	Low groups
TCGA-DB-A64R-01	2.61643835616438	0	4.83177085877283	High groups
TCGA-TQ-A7RF-01	1.78082191780822	0	5.06584800336608	High groups
TCGA-HT-7874-01	3.0958904109589	0	4.38182324371072	Low groups
TCGA-WY-A85A-01	3.61643835616438	0	4.38064634155685	Low groups
TCGA-E1-5318-01	6.51780821917808	1	4.81059733954629	High groups
TCGA-HT-A74O-01	0.00821917808219178	0	4.65226849669302	Low groups
TCGA-CS-5394-01	0.0219178082191781	0	4.62862780216015	Low groups
TCGA-P5-A5EW-01	0.558904109589041	0	5.00894397833771	High groups
TCGA-VV-A829-01	3.08767123287671	0	4.32800345794094	Low groups
TCGA-HT-7677-01	1.35342465753425	0	4.74455939667699	High groups
TCGA-DB-5279-01	3.70958904109589	0	4.66229096483778	Low groups
TCGA-HT-8563-01	2.35616438356164	0	4.61997049452838	Low groups
TCGA-HT-7686-01	3.56164383561644	0	4.46181665063121	Low groups
TCGA-E1-5304-01	3.42739726027397	1	6.08430029964986	High groups
TCGA-S9-A6WO-01	1.55068493150685	0	4.67991917497906	Low groups
TCGA-HT-A5RB-01	0.00821917808219178	0	4.53027679111975	Low groups
TCGA-HT-7616-01	0.0191780821917808	1	4.68648371898774	Low groups
TCGA-HT-7483-01	14.3972602739726	0	4.26392829921245	Low groups
TCGA-QH-A6XC-01	1.39178082191781	0	5.29141201104717	High groups
TCGA-FG-A6J1-01	1.36986301369863	0	4.09160675403478	Low groups
TCGA-F6-A8O3-01	0.0191780821917808	0	5.25877518006751	High groups
TCGA-DB-A75P-01	1.34794520547945	0	4.53710344636752	Low groups
TCGA-VM-A8C8-01	3.82739726027397	0	4.5242204274143	Low groups
TCGA-S9-A6WM-01	1.65479452054795	0	5.05134599723201	High groups
TCGA-WH-A86K-01	1.10958904109589	0	3.91757496751148	Low groups
TCGA-FG-8189-01	1.87671232876712	0	4.8472803904925	High groups
TCGA-E1-A7YN-01	1.99178082191781	1	4.95528025129405	High groups
TCGA-HT-A5RA-01	2.27945205479452	0	5.39477135116813	High groups
TCGA-W9-A837-01	4.25479452054795	0	4.53733955853385	Low groups
TCGA-CS-6666-01	3.91232876712329	0	4.81228257508273	High groups
TCGA-DU-A6S8-01	1.85753424657534	0	4.63791159729098	Low groups
TCGA-QH-A6CW-01	1.13424657534247	0	5.43371395316265	High groups
TCGA-DU-A5TU-01	2.18082191780822	0	4.43802664712394	Low groups
TCGA-DH-A7UR-01	4.52054794520548	0	4.94938085056149	High groups
TCGA-QH-A870-01	1.08219178082192	0	4.7454309694753	High groups
TCGA-E1-A7YV-01	2.7041095890411	1	4.73352246444991	High groups
TCGA-DH-5144-01	2.04931506849315	0	4.93344516939008	High groups
TCGA-TM-A7C3-01	4.56438356164384	1	5.18019163158184	High groups
TCGA-S9-A7IX-01	2.24383561643836	1	4.75103517666786	High groups
TCGA-HT-A61C-01	1.47123287671233	1	4.89015968163972	High groups
TCGA-DH-A7UT-01	1.45479452054795	1	4.53830224756233	Low groups
TCGA-HT-7479-01	3.36164383561644	0	3.99829480915621	Low groups
TCGA-QH-A6CZ-01	0.764383561643836	0	4.5003240492842	Low groups
TCGA-S9-A7R2-01	0.865753424657534	1	4.26159098896412	Low groups
TCGA-QH-A65X-01	1.32054794520548	0	4.58834285950709	Low groups
TCGA-DU-8164-01	1.78356164383562	0	4.60680344890632	Low groups
TCGA-HT-7681-01	3.72328767123288	0	4.30572980860717	Low groups
TCGA-DU-A7TC-01	3.11506849315069	0	4.37575538662675	Low groups
TCGA-HT-7481-01	7.99452054794521	0	4.09414315323864	Low groups
TCGA-QH-A65R-01	1.26301369863014	0	4.37996052651574	Low groups
TCGA-HT-7857-01	0.0191780821917808	0	5.12810364707479	High groups
TCGA-S9-A7R4-01	2.5041095890411	0	4.37185852176322	Low groups
TCGA-DU-7299-01	3.66849315068493	1	4.80678288312976	High groups
TCGA-DU-7306-01	3.4986301369863	0	4.86619584872773	High groups
TCGA-FG-6692-01	1.53698630136986	1	5.05492225915131	High groups
TCGA-QH-A6CS-01	1.61095890410959	0	4.14845421069846	Low groups
TCGA-RY-A845-01	1.63287671232877	0	4.66623962821562	Low groups
TCGA-DU-A5TT-01	2.03561643835616	0	4.41976134602754	Low groups
TCGA-TM-A84S-01	1.24383561643836	0	4.56684559029408	Low groups
TCGA-TQ-A7RP-01	2.5041095890411	0	4.63140117452324	Low groups
TCGA-S9-A7IQ-01	3.01095890410959	0	4.89038345786345	High groups
TCGA-HW-7489-01	3.45753424657534	1	4.49266077942241	Low groups
TCGA-S9-A6WN-01	2.20547945205479	0	4.73811928878258	High groups
TCGA-TQ-A7RO-01	2.6	0	4.94603366978377	High groups
TCGA-HT-7695-01	1.21095890410959	0	4.45567572675296	Low groups
TCGA-DU-6410-01	0.663013698630137	0	4.85778696447144	High groups
TCGA-HT-8107-01	0.0383561643835616	0	4.55875130894597	Low groups
TCGA-HT-A5RC-01	0.443835616438356	1	5.49553208282421	High groups
TCGA-DU-A5TP-01	2.77260273972603	0	5.99701233319968	High groups
TCGA-DU-8158-01	0.424657534246575	1	4.70033428657421	Low groups
TCGA-P5-A72X-01	1.1041095890411	0	5.07415431044334	High groups
TCGA-E1-A7YE-01	2.42739726027397	1	5.40058574538833	High groups
TCGA-DB-A4XD-01	3.31506849315068	0	5.10348505068645	High groups
TCGA-CS-5393-01	3.34794520547945	0	4.51969914825873	Low groups
TCGA-HT-A618-01	1.4027397260274	0	4.15502057835857	Low groups
TCGA-TM-A84C-01	1.34794520547945	1	5.2605601673076	High groups
TCGA-P5-A72W-01	0.868493150684931	0	4.4624253813441	Low groups
TCGA-S9-A7R8-01	2.63287671232877	1	5.1586601753465	High groups
TCGA-S9-A89V-01	1.55890410958904	0	5.17922439364092	High groups
TCGA-HT-7691-01	0.00821917808219178	0	3.96932550232648	Low groups
TCGA-DU-7292-01	0.663013698630137	1	4.94860084749336	High groups
TCGA-P5-A730-01	0.912328767123288	0	4.34694979995095	Low groups
TCGA-S9-A6WI-01	7.08219178082192	0	4.42980340196078	Low groups
TCGA-FG-5965-01	3.06849315068493	1	4.95390774252095	High groups
TCGA-HT-8564-01	1.30958904109589	0	4.80043919907396	High groups
TCGA-DU-A5TW-01	2.08219178082192	0	4.49150680796359	Low groups
TCGA-S9-A7QZ-01	2.26301369863014	0	4.67852831063945	Low groups
TCGA-HT-7480-01	6.26575342465753	0	4.90870244417001	High groups
TCGA-DB-A4XG-01	6.07945205479452	0	4.75093337864027	High groups
TCGA-CS-6668-01	4.16164383561644	0	5.03972184781015	High groups
TCGA-VW-A8FI-01	0.671232876712329	1	4.30478845649034	Low groups
TCGA-HT-A5R7-01	1.68493150684932	0	4.53138146051631	Low groups
TCGA-TM-A7C4-01	4.02739726027397	0	4.59058405599226	Low groups
TCGA-P5-A5F4-01	0.632876712328767	0	4.61493947933491	Low groups
TCGA-DU-A6S7-01	1.74794520547945	0	5.15552257965747	High groups
TCGA-S9-A7QY-01	2.36438356164384	0	4.39505594258569	Low groups
TCGA-FG-A87N-01	1.55342465753425	0	5.7614076206292	High groups
TCGA-FG-8191-01	2.71780821917808	0	4.50479833500267	Low groups
TCGA-E1-A7YI-01	0.304109589041096	1	5.8150783921913	High groups
TCGA-HT-7856-01	3.25753424657534	0	4.68704388666938	Low groups
TCGA-S9-A6TZ-01	3.06849315068493	0	4.86600786705314	High groups
TCGA-DU-A7TA-01	7.02739726027397	0	5.06674363795618	High groups
TCGA-DU-5871-01	1.57808219178082	0	4.74481231461578	High groups
TCGA-E1-5303-01	5.62191780821918	1	4.15806229429301	Low groups
TCGA-DU-5870-01	15.1945205479452	0	4.47774855401821	Low groups
TCGA-DU-A76L-01	2.23013698630137	1	5.26724363397742	High groups
TCGA-DH-A66B-01	3.5041095890411	0	5.29731249219818	High groups
TCGA-P5-A735-01	0.8	0	5.07838354198188	High groups
TCGA-DU-6399-01	5.47945205479452	1	5.04144451083013	High groups
TCGA-E1-A7YH-01	7.76712328767123	1	4.8329406341553	High groups
TCGA-FG-8188-01	1.24657534246575	0	4.80518925483949	High groups
TCGA-HW-7490-01	3.8	0	4.3114159233669	Low groups
TCGA-HT-7478-01	0.531506849315069	0	4.44584586376806	Low groups
TCGA-S9-A6U5-01	2.71780821917808	0	4.60784515302912	Low groups
TCGA-HT-7855-01	1.6027397260274	0	4.75303217939798	High groups
TCGA-S9-A6WH-01	3.21369863013699	0	4.76221059947647	High groups
TCGA-S9-A6WL-01	2.59178082191781	0	4.68720629462178	Low groups
TCGA-S9-A6WP-01	1.55342465753425	0	4.74405881132605	High groups
TCGA-P5-A5EV-01	0.0191780821917808	0	4.46882439766015	Low groups
TCGA-DU-A76O-01	1.43013698630137	0	4.83717629105311	High groups
TCGA-HT-A617-01	1.34520547945205	0	4.11439201367971	Low groups
TCGA-DB-5276-01	6.07671232876712	0	4.43704126332272	Low groups
TCGA-HT-7879-01	0.306849315068493	0	4.95407065083032	High groups
TCGA-TM-A84G-01	3.38630136986301	0	5.01149563883783	High groups
TCGA-QH-A65V-01	1.05205479452055	0	4.36686771213727	Low groups
TCGA-DU-8166-01	1.41369863013699	0	4.87324230566228	High groups
TCGA-DU-7304-01	1.94246575342466	1	4.44608415508186	Low groups
TCGA-HT-7860-01	0.0410958904109589	0	5.21627247957974	High groups
TCGA-S9-A6U2-01	2.48767123287671	0	4.87587342246519	High groups
TCGA-E1-A7Z4-01	12.0876712328767	1	4.80974369511675	High groups
TCGA-DH-A66F-01	1.43287671232877	0	4.46819880774332	Low groups
TCGA-QH-A6CY-01	1.11780821917808	0	4.51309906767612	Low groups
TCGA-CS-5396-01	4.46849315068493	0	4.7694967125154	High groups
TCGA-E1-A7YM-01	1.77534246575342	1	4.45106601063443	Low groups
TCGA-DU-5852-01	0.561643835616438	1	4.85862757557835	High groups
TCGA-FG-A4MY-01	1.97534246575342	0	4.42674780890658	Low groups
TCGA-HT-7611-01	4.8	0	4.77748810053327	High groups
TCGA-S9-A6WD-01	6.27123287671233	0	4.19622145561128	Low groups
TCGA-VV-A86M-01	1.33424657534247	0	4.62302402937486	Low groups
TCGA-HT-7468-01	0.556164383561644	0	4.93391250019949	High groups
TCGA-DB-A4XF-01	2.7972602739726	0	4.49597651188079	Low groups
TCGA-HT-8108-01	0.208219178082192	0	4.39918476858952	Low groups
TCGA-FG-7637-01	3.33972602739726	0	4.68899716950391	Low groups
TCGA-P5-A780-01	0.197260273972603	0	4.60274191328239	Low groups
TCGA-DU-6401-01	7.28767123287671	1	4.77774583031385	High groups
TCGA-HT-7605-01	0.380821917808219	0	4.12328544421904	Low groups
TCGA-CS-6188-01	2.23013698630137	1	5.3104928171473	High groups
TCGA-DU-A7TI-01	3.24109589041096	1	4.98737544352392	High groups
TCGA-DB-A4XC-01	3.89315068493151	0	4.82091416650612	High groups
TCGA-FG-A4MX-01	1.55890410958904	0	3.69947389901512	Low groups
TCGA-HT-8105-01	0.520547945205479	0	4.61452139817027	Low groups
TCGA-CS-4942-01	3.65753424657534	1	4.59787675989454	Low groups
TCGA-TM-A84R-01	1.55068493150685	0	4.44482606194236	Low groups
TCGA-HT-7676-01	0.0136986301369863	0	4.18991151322087	Low groups
TCGA-FG-A60L-01	1.79452054794521	0	4.05281581443886	Low groups
TCGA-HT-7875-01	0.0273972602739726	0	4.70540844988977	Low groups
TCGA-DU-A7TG-01	3.7013698630137	1	4.66639871369108	Low groups
TCGA-HT-7880-01	0.443835616438356	0	4.22067046502371	Low groups
TCGA-TM-A84B-01	2.07671232876712	1	5.03627913153183	High groups
TCGA-HT-7608-01	1.83835616438356	0	4.18717389059732	Low groups
TCGA-DU-6406-01	1.4027397260274	1	6.12561597603958	High groups
TCGA-HT-7469-01	0.961643835616438	1	5.98177732072748	High groups
TCGA-VM-A8CF-01	1.66849315068493	0	3.92554375869849	Low groups
TCGA-DB-A75M-01	1.49041095890411	0	4.99443490439622	High groups
TCGA-S9-A6U9-01	7.99452054794521	0	4.94578559463933	High groups
TCGA-DH-5143-01	3.83835616438356	0	4.61870264004915	Low groups
TCGA-FG-7641-01	1.71780821917808	0	4.67859028050296	Low groups
TCGA-E1-A7YQ-01	4.32328767123288	1	5.25456758935053	High groups
TCGA-DU-7301-01	2.15890410958904	1	4.80533373383825	High groups
TCGA-S9-A7J0-01	1.66849315068493	0	5.61805360751582	High groups
TCGA-HT-7610-01	4.67397260273973	0	4.45551134740847	Low groups
TCGA-DB-A4X9-01	3.86849315068493	0	4.95800279158007	High groups
TCGA-P5-A737-01	1.01917808219178	0	4.75279140071385	High groups
TCGA-HT-8558-01	1.14520547945205	0	4.6433598172997	Low groups
TCGA-HT-8015-01	0.00821917808219178	0	4.57542125489226	Low groups
TCGA-HT-A616-01	0.150684931506849	0	4.39286004885421	Low groups
TCGA-DU-6408-01	9.50684931506849	1	4.87049788528732	High groups
TCGA-CS-6670-01	3.90684931506849	0	4.49074981436801	Low groups
TCGA-FG-5962-01	3.98082191780822	0	5.04123421948029	High groups
TCGA-DU-A7TB-01	4.29315068493151	0	4.4957335316628	Low groups
TCGA-S9-A6TV-01	1.56438356164384	0	5.55787567723993	High groups
TCGA-DU-5855-01	0.567123287671233	0	5.05104576165383	High groups
TCGA-DU-A76K-01	0.950684931506849	1	4.85647283953181	High groups
TCGA-DU-7010-01	1.24931506849315	1	4.96699333342192	High groups
TCGA-TM-A84F-01	4.92054794520548	0	4.36992706746418	Low groups
TCGA-FG-A70Z-01	0.898630136986301	0	4.73256769468172	High groups
TCGA-FG-A87Q-01	0.476712328767123	0	4.75004904096397	High groups
TCGA-FN-7833-01	2.29315068493151	0	4.73876783680019	High groups
TCGA-E1-5319-01	7.96438356164384	1	4.27979813082313	Low groups
TCGA-DU-5853-01	1.11506849315068	0	4.63631139847527	Low groups
TCGA-TM-A84T-01	1.98356164383562	0	4.68652854040719	Low groups
TCGA-HW-8322-01	2.07671232876712	0	4.6449925857857	Low groups
TCGA-F6-A8O4-01	0.0164383561643836	0	4.66535297357744	Low groups
TCGA-E1-A7YD-01	1.19178082191781	1	4.88307334845126	High groups
TCGA-HT-7606-01	1.44109589041096	0	5.00619926728172	High groups
TCGA-CS-6186-01	1.47397260273973	1	5.57640120284009	High groups
TCGA-VM-A8CB-01	0.00821917808219178	0	4.51699846752854	Low groups
TCGA-VM-A8C9-01	3.6	0	4.46618987347325	Low groups
TCGA-WY-A85C-01	3.90684931506849	0	4.49521546352043	Low groups
TCGA-DU-7006-01	0.956164383561644	1	4.97965955171582	High groups
TCGA-S9-A6U1-01	2.15068493150685	0	5.0331806965273	High groups
TCGA-TM-A84O-01	2.76986301369863	1	4.65998162590662	Low groups
TCGA-HT-7884-01	0.93972602739726	0	4.76782426787702	High groups
TCGA-HT-7467-01	0.00821917808219178	0	4.19418951261426	Low groups
TCGA-DU-5872-01	1.45753424657534	0	4.01364984263184	Low groups
TCGA-S9-A6WE-01	11.2684931506849	0	4.66337308583822	Low groups
TCGA-HT-7692-01	0.246575342465753	0	4.0142838706626	Low groups
TCGA-HT-7485-01	0.334246575342466	0	4.4868881037211	Low groups
TCGA-DB-5274-01	6.27123287671233	0	4.02314887641252	Low groups
TCGA-TQ-A7RQ-01	2.17808219178082	0	4.98201700159119	High groups
TCGA-CS-4938-01	9.79178082191781	0	4.06468457083544	Low groups
TCGA-HT-7680-01	0.063013698630137	0	4.06699328311083	Low groups
TCGA-RY-A83X-01	2.57260273972603	0	4.60911666951697	Low groups
TCGA-HT-A614-01	0.224657534246575	0	4.673522504429	Low groups
TCGA-DU-7302-01	5.02465753424658	0	4.78582776526806	High groups
TCGA-CS-6290-01	3.11506849315069	1	4.42373278518454	Low groups
TCGA-HT-7881-01	2.95616438356164	0	4.39975215725554	Low groups
TCGA-HT-A74K-01	1.27945205479452	0	4.38266033664485	Low groups
TCGA-HW-7486-01	4.71506849315069	0	4.21407039233705	Low groups
TCGA-S9-A6U6-01	2.92876712328767	0	4.92319673061291	High groups
TCGA-FG-A4MW-01	1.53150684931507	1	4.75448135306163	High groups
TCGA-DU-6392-01	17.5972602739726	0	5.65669371224598	High groups
TCGA-TM-A7CF-01	5.44931506849315	0	5.05579867608881	High groups
TCGA-TQ-A7RH-01	1.33150684931507	0	4.81609277997926	High groups
TCGA-DU-6405-01	1.65753424657534	1	5.40608082411225	High groups
TCGA-DB-A75L-01	0.936986301369863	0	4.79164218750664	High groups
TCGA-HT-7471-01	0.010958904109589	0	4.94111100721171	High groups
TCGA-DU-5849-01	1.21369863013699	0	4.64803970464565	Low groups
TCGA-DU-8165-01	1.59452054794521	0	5.15586254583655	High groups
TCGA-DU-6403-01	0.96986301369863	1	5.20347134262683	High groups
TCGA-E1-A7Z3-01	6.12328767123288	1	4.59566477313975	Low groups
TCGA-VM-A8CA-01	1.12602739726027	0	4.0512328723211	Low groups
TCGA-DB-A4XB-01	2.51780821917808	0	5.35090383177085	High groups
TCGA-FG-8186-01	1.33424657534247	0	4.69812399972375	Low groups
TCGA-DU-6404-01	11.1452054794521	1	4.94705360600122	High groups
TCGA-P5-A5EX-01	0.665753424657534	0	4.44749985275164	Low groups
TCGA-FG-A710-01	3.05479452054795	0	4.70341636537959	Low groups
TCGA-HT-8012-01	0.783561643835616	0	4.83202413735118	High groups
TCGA-DB-5277-01	4.23835616438356	1	5.61273877788227	High groups
TCGA-TM-A84L-01	3.4027397260274	1	4.65791434268038	Low groups
TCGA-HT-A74L-01	0.920547945205479	0	4.71869588711814	High groups
TCGA-FG-A711-01	4.05753424657534	1	4.28179467379438	Low groups
TCGA-P5-A731-01	0.750684931506849	0	4.41679921620205	Low groups
TCGA-E1-5305-01	6.66575342465753	1	4.56691863475402	Low groups
TCGA-DU-6395-01	4.08493150684932	1	4.70667420709034	Low groups
TCGA-P5-A736-01	0.63013698630137	0	4.47615483088922	Low groups
TCGA-P5-A5F0-01	0.786301369863014	0	4.62049257357644	Low groups
TCGA-VM-A8CH-01	1.95616438356164	0	4.67037582567705	Low groups
TCGA-S9-A7J1-01	0.682191780821918	0	4.62947319678695	Low groups
TCGA-P5-A77X-01	0.287671232876712	0	4.22879560719056	Low groups
TCGA-DU-6400-01	0.101369863013699	1	5.18331579470896	High groups
TCGA-DU-7309-01	0.23013698630137	0	4.46330856591816	Low groups
TCGA-TQ-A7RV-01	5.11780821917808	0	4.70688413801626	Low groups
TCGA-HT-7620-01	1.18904109589041	0	4.24791992029181	Low groups
TCGA-TQ-A7RW-01	2.24931506849315	1	4.9830984941548	High groups
TCGA-HT-7475-01	1.45205479452055	0	4.49042893452058	Low groups
TCGA-E1-A7YU-01	0.063013698630137	1	4.41731920973932	Low groups
TCGA-DU-7008-01	13.0191780821918	0	4.77215487053715	High groups
TCGA-HW-A5KJ-01	2.63561643835616	1	3.62187604894739	Low groups
TCGA-DU-7300-01	5.16712328767123	1	4.44447492438088	Low groups
TCGA-P5-A5EU-01	0	0	5.79978153964283	High groups
TCGA-E1-5322-01	10.8986301369863	1	4.87860274151905	High groups
TCGA-TM-A84J-01	2.01369863013699	0	5.97689286291263	High groups
TCGA-E1-5307-01	4.82739726027397	1	4.77493988495371	High groups
TCGA-QH-A6XA-01	1.37534246575342	0	4.44420323102272	Low groups
TCGA-P5-A72Z-01	0.96986301369863	0	5.73398334867746	High groups
TCGA-QH-A6X9-01	0.158904109589041	0	4.82811870830411	High groups
TCGA-DU-A7T6-01	1.4986301369863	1	4.93006550018596	High groups
TCGA-TM-A84M-01	2.06575342465753	0	4.93288322789802	High groups
TCGA-CS-4943-01	3.03013698630137	1	5.49948556686539	High groups
TCGA-P5-A733-01	1.13424657534247	0	3.67818461126018	Low groups
TCGA-TQ-A7RI-01	0.16986301369863	0	4.85976087888949	High groups
TCGA-HT-8019-01	2.75068493150685	0	4.2321925723334	Low groups
TCGA-DU-7009-01	12.8630136986301	1	4.46240574887804	Low groups
TCGA-HT-7482-01	8.91232876712329	0	4.20175146738475	Low groups
TCGA-FG-A60J-01	1.23013698630137	0	5.03394712222928	High groups
TCGA-HT-A5R5-01	0.010958904109589	0	5.23123654377125	High groups
TCGA-DB-A64V-01	2.43561643835616	0	4.17051798752033	Low groups
TCGA-DU-7290-01	0.863013698630137	1	4.54860307990545	Low groups
TCGA-FG-8181-01	2.36164383561644	0	4.51187280747404	Low groups
TCGA-QH-A86X-01	0.923287671232877	0	4.74941090928792	High groups
TCGA-HT-A5R9-01	0.00547945205479452	0	4.41968045744575	Low groups
TCGA-DU-5854-01	0.704109589041096	0	5.08297077081078	High groups
TCGA-HT-7607-01	0.263013698630137	1	4.29876827288638	Low groups
TCGA-HW-A5KK-01	1.06301369863014	1	4.63212859309436	Low groups
TCGA-DU-7019-01	2.19178082191781	0	4.36700055859415	Low groups
TCGA-DU-7007-01	5.24657534246575	1	5.23640459981853	High groups
TCGA-DB-A75K-01	1.00821917808219	0	5.60655178824999	High groups
TCGA-VM-A8CD-01	0.657534246575342	1	4.65465893963205	Low groups
TCGA-HT-7604-01	10.2054794520548	0	4.76191817548162	High groups
TCGA-DB-A64U-01	2.31780821917808	0	4.59125453956434	Low groups
TCGA-DH-A669-01	2.51780821917808	1	5.46318102821594	High groups
TCGA-VM-A8CE-01	3.26301369863014	0	4.68165165572232	Low groups
TCGA-S9-A6WQ-01	1.17260273972603	0	4.54049229973533	Low groups
TCGA-FG-7636-01	1.49041095890411	0	4.86227780121104	High groups
TCGA-FG-5964-01	4.35068493150685	0	4.52377520825785	Low groups
TCGA-DB-A64Q-01	0.498630136986301	0	4.76374087080556	High groups
TCGA-QH-A6CV-01	1.21095890410959	0	5.1176784216634	High groups
TCGA-P5-A5F2-01	0.663013698630137	0	4.80005085376669	High groups
TCGA-S9-A7QW-01	1.25479452054795	0	4.6346803850812	Low groups
TCGA-DU-A7T8-01	11.586301369863	1	5.08061502988312	High groups
TCGA-HT-7609-01	3.83287671232877	0	4.49239801153429	Low groups
TCGA-DH-A7US-01	1.93424657534247	0	4.74355266677092	High groups
TCGA-DU-7014-01	9.78356164383562	1	4.24760097182428	Low groups
TCGA-HT-7688-01	2.64109589041096	0	4.60935901757673	Low groups
TCGA-HT-A4DS-01	0.0191780821917808	0	4.19297528206265	Low groups
TCGA-E1-A7YY-01	12.1780821917808	1	5.01948398165435	High groups
TCGA-DU-A6S2-01	2.12876712328767	0	5.30268095894516	High groups
TCGA-S9-A6TS-01	5.18082191780822	1	4.64182922267321	Low groups
TCGA-DB-5280-01	3.04657534246575	0	5.16594006920541	High groups
TCGA-E1-A7Z2-01	1.09041095890411	1	4.67258374684803	Low groups
TCGA-WY-A85B-01	3.81643835616438	0	4.6082474282624	Low groups
TCGA-TQ-A8XE-01	2.61369863013699	1	4.98804839748319	High groups
TCGA-TQ-A7RS-01	0	0	4.91943543256537	High groups
TCGA-DB-A64L-01	2.01643835616438	0	4.72004857896832	High groups
TCGA-E1-A7YW-01	3.06849315068493	1	5.04469574224389	High groups
TCGA-DH-A7UU-01	1.14246575342466	0	4.85820981826236	High groups
TCGA-P5-A5EZ-01	0.191780821917808	0	4.17155112406931	Low groups
TCGA-FG-6690-01	3.54520547945205	0	4.57757384558884	Low groups
TCGA-DU-7294-01	7.86027397260274	0	4.55117145229538	Low groups
TCGA-TQ-A7RK-01	3.67397260273973	0	4.94363069594144	High groups
TCGA-DU-6407-01	7.87671232876712	1	4.58388608920812	Low groups
TCGA-DB-A4XH-01	2.63561643835616	0	3.66858436194119	Low groups
TCGA-QH-A6CX-01	1.01917808219178	1	4.55008183829282	Low groups
TCGA-S9-A7J3-01	1.72328767123288	0	4.87088744769081	High groups
TCGA-DU-6394-01	1.86849315068493	1	5.43133880504359	High groups
TCGA-HT-8010-01	0.136986301369863	0	4.02275839757816	Low groups
TCGA-FG-A60K-01	1.48493150684931	0	4.64559214976562	Low groups
TCGA-HT-8106-01	0.00821917808219178	0	4.83453931170528	High groups
TCGA-WY-A85D-01	3.14246575342466	0	4.60794573235376	Low groups
TCGA-HT-A61A-01	0.531506849315069	0	4.21292724467814	Low groups
TCGA-E1-A7YJ-01	1.62191780821918	1	5.6861587220455	High groups
TCGA-P5-A72U-01	0.0191780821917808	0	5.07798210531525	High groups
TCGA-P5-A781-01	0.367123287671233	0	4.26371802118108	Low groups
TCGA-FG-A6IZ-01	1.25205479452055	0	4.21816893849837	Low groups
TCGA-TM-A84Q-01	2.11506849315069	0	4.77591969043919	High groups
TCGA-CS-4944-01	5.00821917808219	0	3.8716071217376	Low groups
TCGA-HT-7877-01	0.010958904109589	0	4.31190267852111	Low groups
TCGA-S9-A7IZ-01	1.66575342465753	0	4.41305920047706	Low groups
TCGA-QH-A6X5-01	1.36164383561644	0	4.39292872114915	Low groups
TCGA-DU-7015-01	7.56438356164384	0	4.39013799490136	Low groups
TCGA-FG-5963-01	2.12328767123288	1	5.03267392723584	High groups
TCGA-WY-A85E-01	1.73424657534247	0	4.68718389461182	Low groups
TCGA-DU-A7TJ-01	0.0465753424657534	0	5.77372210262529	High groups
TCGA-FG-A70Y-01	2.37808219178082	0	4.22961868350101	Low groups
TCGA-DB-5273-01	6.83013698630137	0	4.51755286562967	Low groups
TCGA-DU-8168-01	1.18082191780822	0	5.11086432413219	High groups
TCGA-HW-7491-01	5.69315068493151	0	4.9256576871557	High groups
TCGA-DB-A64W-01	1.2	1	5.01612186947902	High groups
TCGA-HW-8320-01	3.33424657534247	0	4.83945576522463	High groups
TCGA-HW-A5KL-01	2.40547945205479	0	4.17224747307467	Low groups
TCGA-DU-A6S3-01	1.7972602739726	0	4.7590705908069	High groups
TCGA-FG-8182-01	1.13972602739726	0	4.93444101524026	High groups
TCGA-FG-A713-01	1.7041095890411	0	5.03351991214782	High groups
TCGA-IK-8125-01	3.56438356164384	0	4.1840580800507	Low groups
TCGA-HW-8321-01	3.54520547945205	0	4.60291409349617	Low groups
TCGA-KT-A7W1-01	1.2	0	5.94281943303959	High groups
TCGA-HW-7493-01	5.77260273972603	0	4.34261874373924	Low groups
TCGA-HT-8114-01	2.84931506849315	0	4.35572813019323	Low groups
TCGA-HT-8113-01	2.46575342465753	0	4.3308810343143	Low groups
TCGA-DU-8162-01	1.21643835616438	1	4.47748305572792	Low groups
TCGA-HT-7873-01	1.96712328767123	0	6.02854926196259	High groups
TCGA-DU-A5TR-01	2.48767123287671	0	3.94116266512081	Low groups
TCGA-S9-A6U8-01	8.18630136986301	1	4.94744174089166	High groups
TCGA-HT-7854-01	3.29041095890411	0	4.70434634713571	Low groups
TCGA-HT-7476-01	0.545205479452055	0	3.82086312277044	Low groups
TCGA-HT-8011-01	1.35342465753425	0	5.18559304148166	High groups
TCGA-DU-A5TS-01	2.64109589041096	0	3.81303207773797	Low groups
TCGA-E1-A7YS-01	1.27671232876712	1	5.18719368975113	High groups
TCGA-TQ-A7RN-01	2.81095890410959	0	4.6347384599158	Low groups
TCGA-TQ-A7RR-01	2.15616438356164	0	5.1569911446265	High groups
TCGA-S9-A7J2-01	0.16986301369863	0	5.00234697779486	High groups
TCGA-CS-5395-01	1.75068493150685	1	5.14617049551402	High groups
TCGA-HT-7689-01	1.24657534246575	0	4.50554164349313	Low groups
TCGA-FG-6688-01	1.56438356164384	0	4.52031537826891	Low groups
TCGA-HW-7495-01	2.95342465753425	0	4.60478300420992	Low groups
TCGA-R8-A6ML-01	7.83561643835616	0	4.63678700521823	Low groups
TCGA-DB-5281-01	6.52328767123288	0	5.21764562528735	High groups
TCGA-VW-A7QS-01	1.93424657534247	0	5.18737186990914	High groups
TCGA-HT-A4DV-01	2.16986301369863	0	4.53877404112552	Low groups
TCGA-TM-A84H-01	2.53698630136986	0	5.02224795338466	High groups
TCGA-TM-A7CA-01	2.8986301369863	0	4.70303977369605	Low groups
TCGA-TQ-A7RJ-01	3.36712328767123	0	4.97116185027015	High groups
TCGA-DH-5142-01	5.32328767123288	0	5.74019091801049	High groups
TCGA-DB-A64X-01	1.54246575342466	0	4.22025255500074	Low groups
TCGA-DU-A76R-01	1.77534246575342	1	4.49325663655732	Low groups
TCGA-S9-A7QX-01	1.54520547945205	0	4.35506561279543	Low groups
TCGA-HT-A615-01	1.41095890410959	0	4.404691987237	Low groups
TCGA-DU-7012-01	0.545205479452055	1	4.49000526381207	Low groups
TCGA-P5-A5F1-01	0.49041095890411	0	4.25456381021341	Low groups
TCGA-HT-7477-01	2.02191780821918	0	5.48310311947832	High groups
TCGA-HT-8109-01	0.463013698630137	0	4.37923279049738	Low groups
TCGA-R8-A73M-01	4.94794520547945	0	4.42721058413036	Low groups
TCGA-HW-A5KM-01	1.72602739726027	0	4.95234754590506	High groups
TCGA-S9-A7R3-01	8.25479452054794	0	4.33956499793686	Low groups
TCGA-TQ-A7RU-01	2.82739726027397	0	4.93699591849792	High groups
TCGA-S9-A6TY-01	2.94794520547945	0	4.16200051444817	Low groups
TCGA-HT-7473-01	1.37808219178082	0	4.65879415673119	Low groups
TCGA-DU-8167-01	1.29041095890411	0	4.36448138556119	Low groups
TCGA-HT-8111-01	0.0191780821917808	0	4.34243385212508	Low groups
TCGA-S9-A89Z-01	1.70684931506849	0	5.21978806850578	High groups
TCGA-HT-7470-01	3.34246575342466	1	4.64493492226963	Low groups
TCGA-DU-6402-01	0.586301369863014	1	5.24150082056022	High groups
TCGA-QH-A6X8-01	1.39452054794521	0	5.35298798794273	High groups
TCGA-DU-A5TY-01	2.83013698630137	1	4.33548325590349	Low groups
TCGA-DU-8163-01	1.72328767123288	0	4.61143799093099	Low groups
TCGA-DU-A7TD-01	0.624657534246575	1	5.47434518240384	High groups
