# Supplementary material for: Comprehensive analysis of the prognosis and immune infiltrates for the BET protein family reveals the significance of BRD4 in glioblastoma multiforme
Source: Front Cell Dev Biol. 2023 Jan 12;11:1042490. doi: 10.3389/fcell.2023.1042490 (PMC9878708; doi:10.3389/fcell.2023.1042490)
Supplement: Supplementary file 2 [file DataSheet1.ZIP › Data Sheet/The nomogram based on the prognostic model data.csv]

	times	status	BRD1	BRD2	BRD3	BRD4	BRDT	Age	Gender	Race	Grade	time
TCGA-KT-A74X-01	438	0	4.53196154123785	6.3795083337432	5.00000901681583	4.60080495498947	0.0735460609151547	26	M	WHITE	G3	438
TCGA-HT-8013-01	1933	1	5.06371864015225	6.34307731488899	5.47601869975782	4.91438274012023	0.0856965806792463	37	F	WHITE	G2	1933
TCGA-WY-A858-01	1337	0	3.98364121648618	5.42465004604038	3.55596336133093	3.90119514973668	0.139076515046112	32	F	WHITE	G3	1337
TCGA-FG-A6J3-01	677	0	3.85764266834709	5.72445655345563	3.52990837994231	4.60090602631277	0	52	F	WHITE	G3	677
TCGA-QH-A6CU-01	451	0	4.28310687868407	5.85004928269874	3.88904514842223	3.9646666288102	0.0229004021100788	52	F	WHITE	G3	451
TCGA-DU-6393-01	1585	1	5.34177587247796	7.57110869003795	6.09188597632672	5.28850622045497	0.0496307677246004	66	M	WHITE	G3	1585
TCGA-DU-6397-01	1401	1	4.71103779726293	6.8730823167557	5.33360978358862	4.65003498665692	0	45	M	WHITE	G3	1401
TCGA-DB-A75O-01	935	0	4.53256008969441	6.46215050250444	5.29073033955753	5.06787960480957	0.11609855223658	29	M	WHITE	G3	935
TCGA-DB-A64O-01	775	1	3.97249047875026	5.35489288539432	4.24690967481892	4.27353080891185	0.0280032784727525	59	M	WHITE	G2	775
TCGA-HT-A74H-01	74	0	3.80665401423206	5.20931688802131	3.70290129615354	3.75947545017515	0.153545951856674	62	M	WHITE	G3	74
TCGA-WY-A859-01	1213	0	4.60841303840835	6.06119079386865	4.86015831827957	5.04838442402138	0.374955995968092	34	F	WHITE	G2	1213
TCGA-QH-A65S-01	77	0	4.36005519484026	5.68105845905435	4.43894484497738	3.99455257160689	0.0504668703506619	32	F	WHITE	G2	77
TCGA-QH-A6X3-01	313	0	4.71644772445191	6.52223312394133	4.84828742005413	4.51050625941965	0.0792927672728535	27	M	WHITE	G2	313
TCGA-DB-A64P-01	916	0	4.81118842369511	6.23715641151116	4.77928598916164	4.42211187381321	0.0201999229434977	40	M	WHITE	G3	916
TCGA-DB-A64S-01	835	0	4.56073329370166	5.99534205136124	4.57568142943099	4.27597547422828	0.024603367140657	20	M	WHITE	G2	835
TCGA-DU-8161-01	722	1	3.85814018028065	5.97230436057405	5.10356477927152	4.53232319395646	0.0360461001568596	63	F	WHITE	G3	722
TCGA-DH-A66G-01	523	0	4.93223129044519	6.47954585755755	5.42837357358293	5.20640098340117	0.0797023716973782	49	F	WHITE	G3	523
TCGA-S9-A6U0-01	742	1	4.75505313541903	6.44894223647017	4.9608313880781	5.03875660839309	0	46	M	WHITE	G3	742
TCGA-E1-A7YL-01	492	1	4.62125482158265	6.28465293266334	4.38429852587877	5.57131578770098	0.0423641752480077	46	M	WHITE	G3	492
TCGA-HT-A74J-01	320	0	5.11174079692494	6.52847442751872	5.2828326746189	5.13314426788628	0.0420839586712525	33	M	WHITE	G2	320
TCGA-EZ-7264-01	1201	0	5.29958169670448	7.3299012576812	5.29350659497205	4.93412487326134	0.0367494764278683	47	F	WHITE	G2	1201
TCGA-QH-A6X4-01	442	0	5.10379554770954	7.07737867255143	5.39975215725554	5.17537289856095	0.153156788061421	47	M	WHITE	G3	442
TCGA-CS-5397-01	194	1	4.01924822136693	5.80273089553216	5.21335117039408	4.60646591751086	0.02091106558169	54	F	WHITE	G3	194
TCGA-TQ-A7RM-01	1116	0	5.26500924522765	7.10992256603954	6.17057406818165	5.64634701535134	0.115832298652565	41	F	WHITE	G3	1116
TCGA-P5-A77W-01	584	0	4.45649077158338	6.75060650483559	4.8594826061566	4.39463760810067	0.016496319896196	37	F	WHITE	G3	584
TCGA-HT-A619-01	651	0	5.3994616547915	6.60821785302146	5.33212787511824	4.62073888235823	0.025879273023259	51	F	ASIAN	G3	651
TCGA-S9-A6UA-01	178	1	4.65976475738022	6.6065014508504	4.82525647442568	5.20921159647331	0	66	M	WHITE	G3	178
TCGA-FG-8187-01	611	0	4.58541928183091	6.38643160297484	4.90234858191946	4.17991704968975	0.0592168165537986	31	M	WHITE	G2	611
TCGA-IK-7675-01	578	1	5.08321336824898	6.43680480425667	5.55931437160562	4.96829815335651	0.252536766696175	43	M	WHITE	G2	578
TCGA-HT-7858-01	1540	0	4.73018343780679	6.61726909256754	5.52300986276461	4.82368313338027	0.0679140140884663	28	M	WHITE	G2	1540
TCGA-HT-7690-01	3	0	4.309067020588	6.8114440568127	5.44343757574354	4.76770246358564	0.0758748669751276	29	M	WHITE	G3	3
TCGA-S9-A6TW-01	1250	0	3.89694992081678	6.01491315812492	4.32888671646583	3.94222359115655	0	40	M	WHITE	G3	1250
TCGA-FG-7634-01	467	0	4.97172287382306	6.72881301608851	5.88281665137058	5.07319470139411	0.0651586751285468	28	M	WHITE	G2	467
TCGA-DB-5278-01	2772	0	4.84023157837181	6.5467555841623	5.58724796225783	4.7742125022499	0.0200576523412535	17	M	WHITE	G2	2772
TCGA-HW-7487-01	1382	0	4.57530627910159	6.41227513857031	4.87492480642069	4.33328775903493	0.115299644025547	39	M	WHITE	G2	1382
TCGA-HT-7601-01	153	0	4.58803097342546	6.3325235576049	5.39386577128663	4.56464034206548	0	30	F	WHITE	G3	153
TCGA-E1-5302-01	1525	1	4.69584352454881	5.991487833218	6.0885105362516	4.93304852752985	0.0213375829656949	41	M	WHITE	G3	1525
TCGA-DU-6396-01	2286	1	5.23478869665608	6.78184490207946	5.9081548041972	5.68313779301562	0.0618453070710695	31	F	WHITE	G3	2286
TCGA-R8-A6MK-01	2702	0	4.35094978631021	6.52731435159704	4.84824735270451	4.39776874193481	0.0378741656611201	40	M	WHITE	G2	2702
TCGA-FG-8185-01	433	0	4.94003516317534	6.51831953689916	4.98877556233775	4.34372759610173	0.0630887120192842	37	M	WHITE	G3	433
TCGA-DU-5847-01	548	0	4.23798429010567	7.1330671851689	5.32976943456583	5.17087846802483	0.102053382729188	34	F	WHITE	G3	548
TCGA-S9-A7R1-01	5166	1	4.65449855426217	6.39631364420331	4.49625780628048	4.94924543118079	0.0684644509669057	35	M	WHITE	G2	5166
TCGA-RY-A847-01	933	0	4.69764039522528	6.0151830874062	4.99696715481094	4.24849688595938	0.0657101640652657	45	M	WHITE	G2	933
TCGA-HT-7694-01	210	0	4.37738754797226	6.18293060851101	4.69795169946921	4.35741124701605	0.177343788281726	60	M	WHITE	G3	210
TCGA-DB-A4XE-01	1139	0	4.73245915812533	6.47635090196723	5.81471191013708	4.78456156394828	0.134615244425108	27	F	WHITE	G3	1139
TCGA-TM-A7C5-01	1500	0	4.35541100557039	6.19397079004628	5.00715512691088	4.38009217286703	0.0504668703506619	30	M	WHITE	G2	1500
TCGA-HT-7684-01	184	0	3.22672430139211	5.91887277572267	3.09794783553483	3.77214959078454	0.058108649401174	58	M	WHITE	G3	184
TCGA-S9-A6UB-01	3761	0	5.61383512914492	7.33412934387323	5.79217079460236	5.20454375723594	0.139600464585515	52	M	WHITE	G2	3761
TCGA-E1-A7YK-01	378	1	4.67705715337153	6.29326195425641	4.712414194129	4.70369320832778	0.020484422065084	52	M	WHITE	G3	378
TCGA-HT-8104-01	372	0	4.94792793123809	6.82775552431841	5.06852034296646	5.21199339093	0.0806576633452252	51	F	WHITE	G3	372
TCGA-DU-A6S6-01	2893	0	5.01469450069279	6.69370996558276	5.58572872895027	5.22270024931023	0.0254540964277491	35	F	WHITE	G2	2893
TCGA-S9-A6WG-01	2602	0	4.58981141625662	6.4216390452379	4.28263254686391	4.64887955441347	0.0643310462459839	31	M	WHITE	G3	2602
TCGA-DU-7298-01	576	1	4.45377435739701	6.53718267252049	5.68551131171542	4.99802395850067	0.130535556756188	38	F	BLACK	G3	576
TCGA-HT-A61B-01	533	0	4.58498053429646	6.37136021701085	5.23533646850253	4.83359347284642	0.48295151336731	22	M	WHITE	G3	533
TCGA-RY-A843-01	63	0	4.44036756225934	5.91017619613884	4.67133866831809	4.34942189716765	0.0160683686276537	30	M	WHITE	G3	63
TCGA-HT-7693-01	533	0	5.17174325391995	6.71407650634762	5.30473005783257	4.86019308901752	0.0977456216385189	51	F	WHITE	G2	533
TCGA-QH-A65Z-01	427	0	4.87054227112395	6.31952761843248	5.01051579782006	4.73473129435472	0.0958569239148305	54	M	WHITE	G2	427
TCGA-HT-7603-01	705	0	4.19345636574959	5.7000900996757	4.18570007089445	3.93779634068655	0.447420504590497	29	M	WHITE	G2	705
TCGA-RY-A83Y-01	166	0	4.4971269151037	6.41549672167538	4.11284189350513	4.45585323541086	0.310689117519281	45	M	WHITE	G2	166
TCGA-S9-A6TU-01	2650	0	4.8873302987782	6.42264341057384	5.1229666938877	4.92798650087185	0	38	M	WHITE	G2	2650
TCGA-E1-A7Z6-01	984	1	4.89571946894733	6.5734002799708	5.04077410025934	4.8068653531836	0.100035721161844	41	F	WHITE	G2	984
TCGA-DH-5141-01	968	0	3.94303049908406	5.57651609140724	4.54536918039968	4.09005735795879	0	32	M	WHITE	G3	968
TCGA-HW-8319-01	1209	1	4.95178359716726	6.65721124844379	6.23272406515699	4.83226724296048	0.163112244347124	34	F	WHITE	G3	1209
TCGA-CS-4941-01	234	1	5.00738390076806	6.53367547041507	5.23921471415785	4.82289327031696	0.0213375829656949	67	M	WHITE	G3	234
TCGA-S9-A7R7-01	3000	0	4.06421893499249	6.31581436238007	4.99478335249464	5.03060975832422	0.0321008431670241	27	M	WHITE	G2	3000
TCGA-S9-A6TX-01	1245	0	4.8015363567842	6.77897467325611	5.28022513340304	4.94035941024581	0.0190613650934302	46	M	WHITE	G3	1245
TCGA-HT-8018-01	1152	1	4.54056669070346	6.14287492843658	4.54545567661217	4.71504770784332	0.229710961847024	40	F	WHITE	G2	1152
TCGA-TQ-A7RG-01	599	0	5.01053370042742	6.55153601219685	5.53348236565008	4.79753183957196	0	36	M	WHITE	G2	599
TCGA-DB-A4XA-01	573	0	4.60766172561879	6.12851199960443	4.93089815362049	4.32620654879507	0.0521376233351753	30	M	WHITE	G2	573
TCGA-TM-A84I-01	854	0	5.22678594448906	6.78502082116586	5.76872688784877	5.21537185542134	0.0234682805039054	30	M	WHITE	G3	854
TCGA-S9-A7IY-01	715	0	4.6050735061824	6.40903276385256	4.99303120932428	4.57447091669985	0	39	M	WHITE	G3	715
TCGA-DB-5275-01	1458	0	5.1902671809595	6.74868395332721	5.51380337985741	5.27837511453156	0.205517632892707	36	M	WHITE	G3	1458
TCGA-DU-7011-01	3200	1	3.65901117119815	5.61739840529181	4.45932669154602	3.8685287396863	0.108223341173871	25	M	WHITE	G2	3200
TCGA-RY-A83Z-01	301	0	4.61428580611905	6.44303635598923	3.60925853673626	4.87205057762923	0.389016059688509	54	F	WHITE	G3	301
TCGA-S9-A7IS-01	241	1	5.54589116803285	6.80902722108415	5.80179499884057	5.66692981848754	0.122473941175645	33	F	WHITE	G3	241
TCGA-FG-A4MU-01	326	0	5.29665562665982	6.82249435254325	5.05688694793833	5.94812656764338	0.0556121566866925	58	M	WHITE	G3	326
TCGA-CS-6667-01	1469	0	4.34707031548826	6.08563710159033	4.56420742532078	4.05750226025767	0.0725860470685965	39	F	WHITE	G2	1469
TCGA-R8-A6MO-01	993	0	5.24251485935242	6.8435241378195	5.0018112481929	4.74046888951452	0.0492125346325603	53	F	ASIAN	G2	993
TCGA-FG-A4MT-01	1164	0	5.17009731305935	6.63325827421565	4.95501515643707	4.96140107316428	0.0768326955573986	27	F	WHITE	G2	1164
TCGA-DH-A66D-01	846	0	5.49091343561363	6.71752837645445	5.89038102569977	5.19979796179274	0.0429244451738409	43	F	WHITE	G3	846
TCGA-FG-6689-01	454	0	4.28100826179129	6.24537396261816	5.16558639162796	4.59717954522426	0.0659858294985853	30	M	WHITE	G2	454
TCGA-HT-7902-01	956	0	4.8864038219486	6.34944312893483	5.24094012477072	4.65626181343523	0.0330881693321878	30	F	WHITE	G2	956
TCGA-DU-5874-01	461	0	5.49399951145551	7.20901366656097	6.08144828570503	5.14997874490238	0.0535284409892994	62	F	WHITE	G2	461
TCGA-DB-5270-01	3733	0	4.21420253467271	6.10490901101443	5.08286435555444	4.72553940499601	0.0680516429977898	38	F	WHITE	G3	3733
TCGA-E1-5311-01	4084	1	4.97811323992197	6.63876894441695	5.81384530957179	4.82477803444146	0.0180643893603616	31	M	WHITE	G3	4084
TCGA-DH-5140-01	607	1	5.77219446806586	7.18019859493586	6.41520092032035	5.51986895218573	0.240131118330748	38	F	WHITE	G3	607
TCGA-FG-7643-01	611	0	3.79095965940953	6.14021013501899	4.27839370081295	4.27119407327496	0.169668499523086	49	F	WHITE	G2	611
TCGA-DU-7013-01	269	1	5.4491519476779	6.93877272515004	5.73713780560805	5.20567401751351	0.0177794125612347	59	M	WHITE	G3	269
TCGA-HT-8110-01	419	0	4.4299439643006	6.0362989154811	4.86801009645561	4.44092562881554	0.0402612230644346	57	M	WHITE	G3	419
TCGA-HT-7687-01	3	0	5.20608835479459	7.03974706700062	5.64696617120862	4.72868787306342	0.109427426686154	74	M	WHITE	G3	3
TCGA-P5-A5F6-01	39	0	3.98890277851356	5.94663495796344	3.68934389457229	3.75395746564871	0	26	M	WHITE	G2	39
TCGA-DU-6542-01	73	0	5.12464658471059	7.15259515317242	5.73241845481146	5.34347888926864	0.0833835877100825	25	M	WHITE	G3	73
TCGA-HT-7472-01	1	0	4.83464549018533	6.50326126753894	5.91073026380411	4.76657926125545	0.0418036876570852	38	M	WHITE	G2	1
TCGA-CS-6669-01	1494	0	3.37137764315802	5.650968428764	3.86398799267225	4.16476214722608	0.066950243924627	26	F	WHITE	G2	1494
TCGA-HT-7602-01	908	0	4.26101171269944	6.08236196955747	4.66618280772279	3.90674631889047	0	21	M	WHITE	G2	908
TCGA-HT-7474-01	114	0	3.95145724514804	5.88756182505148	4.91064153134598	4.29590665529703	0.0837920324938865	52	M	WHITE	G2	114
TCGA-DH-A7UV-01	566	0	5.0052966777363	6.45378423256827	5.16839332892332	4.67588930581468	0.0366088286051014	49	M	WHITE	G3	566
TCGA-P5-A5EY-01	72	0	3.66825530721796	5.40102625931205	4.31164842392797	4.03164221194961	0.149259365499623	21	M	WHITE	G2	72
TCGA-E1-A7YO-01	2282	1	5.39043725962714	6.63369130215136	5.55272749570548	4.96189646997496	0.0441842575440038	45	M	WHITE	G3	2282
TCGA-FG-6691-01	1257	0	4.81309879540073	6.60428486469612	5.54369383828899	4.66352110243963	0.0210532520540752	23	F	WHITE	G2	1257
TCGA-HT-7882-01	113	1	4.82187345276294	6.7309496538123	3.94179180391175	5.04770850786513	0.0451633516032245	66	M	WHITE	G3	113
TCGA-P5-A5ET-01	0	0	4.73826523750796	6.32052980666123	5.09634619899318	4.48949797916707	0.0816123228578898	27	M	WHITE	G2	0
TCGA-DU-7018-01	933	1	4.80091025105835	6.78466101665875	5.51882150944312	4.48149270025508	0.0284277045726673	57	F	WHITE	G3	933
TCGA-FG-7638-01	686	0	3.88962929067343	5.71182800960428	4.67060243470466	4.08109245270996	0.0569996303855637	31	F	WHITE	G3	686
TCGA-TQ-A7RF-01	650	0	5.0942740794603	7.36916981774069	4.76548700934024	5.06584800336608	0	27	F	WHITE	G3	650
TCGA-HT-7874-01	1130	0	4.41293052839901	6.19363377415916	5.02211920415603	4.38182324371072	0.29124991296423	41	F	WHITE	G3	1130
TCGA-WY-A85A-01	1320	0	4.54493662153244	6.08245777699726	5.11467518901482	4.38064634155685	0.0485152099339396	20	M	WHITE	G2	1320
TCGA-E1-5318-01	2379	1	4.96311340512293	6.56905355070524	5.76488485683639	4.81059733954629	0	42	F	WHITE	G2	2379
TCGA-HT-A74O-01	3	0	4.49841044886098	6.09092751060082	4.20299750420693	4.65226849669302	0.0392787953513676	34	M	WHITE	G3	3
TCGA-CS-5394-01	8	0	4.68120186069744	6.43676983166838	5.63123236098596	4.62862780216015	0.019346088804812	40	M	WHITE	G3	8
TCGA-P5-A5EW-01	204	0	4.88887959844183	6.46844646952363	5.95689302432336	5.00894397833771	0.0500488796072223	20	F	WHITE	G2	204
TCGA-VV-A829-01	1127	0	5.33451107012911	7.03858104091308	5.29427151929173	4.32800345794094	0.0904469802326514	44	M	WHITE	G3	1127
TCGA-HT-7677-01	494	0	5.51409700489423	7.19359238081487	6.02217692074835	4.74455939667699	0.0422240737629849	53	M	WHITE	G3	494
TCGA-HT-8563-01	860	0	4.47857711249408	7.04770850786513	4.24073410014911	4.61997049452838	0.0988237683796915	30	F	WHITE	G3	860
TCGA-HT-7686-01	1300	0	4.67032483374013	6.4679853282777	5.32005498262728	4.46181665063121	0.11410045158818	29	F	WHITE	G3	1300
TCGA-E1-5304-01	1251	1	4.7888057562193	6.9863881796303	6.26792151386763	6.08430029964986	0.174022842055414	42	M	WHITE	G3	1251
TCGA-S9-A6WO-01	566	0	5.01725383896894	6.45760742391971	5.49878060958731	4.67991917497906	0.123268887494347	29	M	WHITE	G2	566
TCGA-HT-A5RB-01	3	0	4.92563395280236	5.95916040427373	5.0689502090486	4.53027679111975	0.17018145776525	24	M	WHITE	G2	3
TCGA-HT-7616-01	7	1	4.86873614478378	6.85033563232117	5.08746284125034	4.68648371898774	0.0281447677133787	75	M	WHITE	G3	7
TCGA-HT-7483-01	5255	0	4.38982146350697	5.92441585637386	5.57358357119131	4.26392829921245	0.207018225945622	14	M	WHITE	G2	5255
TCGA-QH-A6XC-01	508	0	4.52919001984796	6.31672321169323	4.19839985676393	5.29141201104717	0.140778655782796	48	M	WHITE	G3	508
TCGA-FG-A6J1-01	500	0	4.41739347923294	5.67151417625328	3.97192055964573	4.09160675403478	0.074231394185792	44	F	WHITE	G2	500
TCGA-F6-A8O3-01	7	0	4.94739030732993	6.85227106516559	5.86170232459954	5.25877518006751	0.0694272104560142	34	M	ASIAN	G2	7
TCGA-VM-A8C8-01	1397	0	4.74442484779157	6.1313240165288	4.45409032935505	4.5242204274143	0	50	F	WHITE	G2	1397
TCGA-S9-A6WM-01	604	0	5.17863497608026	6.92172313695883	5.21324617287766	5.05134599723201	0.0632268019969813	59	F	WHITE	G3	604
TCGA-WH-A86K-01	405	0	4.01301553583926	5.40985931166589	4.22673971241328	3.91757496751148	0.0579700686373299	65	M	WHITE	G2	405
TCGA-FG-8189-01	685	0	4.61552812062885	6.21436963853051	4.68646130775582	4.8472803904925	0.308011314552178	33	F	WHITE	G2	685
TCGA-E1-A7YN-01	727	1	4.7478653541979	6.43656330957721	4.14190685351604	4.95528025129405	0.0318186258263571	63	F	WHITE	G3	727
TCGA-HT-A5RA-01	832	0	5.16151285536848	6.90304309194657	5.08404725177494	5.39477135116813	0.0567222423745402	65	F	WHITE	G3	832
TCGA-W9-A837-01	1553	0	4.88961468999933	6.38987307662517	5.31237837747081	4.53733955853385	0.188021051416948	47	M	WHITE	G2	1553
TCGA-CS-6666-01	1428	0	4.85752821633021	6.6357239237438	5.07790095028878	4.81228257508273	0.0247451901971378	22	M	WHITE	G3	1428
TCGA-DU-A6S8-01	678	0	5.06458973127771	6.98858244491814	4.25746327575538	4.63791159729098	0.092478087200385	74	F	WHITE	G3	678
TCGA-QH-A6CW-01	414	0	4.99255998615139	6.96977214787526	5.56506398689928	5.43371395316265	0.0257375614136083	43	M	WHITE	G3	414
TCGA-DU-A5TU-01	796	0	4.57836514290396	6.19714197579326	4.12737740150793	4.43802664712394	0.322158907629378	62	F	WHITE	G2	796
TCGA-DH-A7UR-01	1650	0	5.04455586700766	6.71679065857459	5.15468851378231	4.94938085056149	0.128557364973757	59	F	WHITE	G3	1650
TCGA-QH-A870-01	395	0	4.79918576250522	6.56016314036584	4.94758200492268	4.7454309694753	0.0483757045389763	38	F	WHITE	G3	395
TCGA-E1-A7YV-01	987	1	5.24214897265769	6.38922261635589	5.353309174704	4.73352246444991	0.107955630087393	26	F	WHITE	G3	987
TCGA-DH-5144-01	748	0	5.08207663860517	7.13747483350646	5.74671316086116	4.93344516939008	0.0392787953513676	56	F	WHITE	G3	748
TCGA-TM-A7C3-01	1666	1	4.84298888537727	6.12669414940704	4.38431234234846	5.18019163158184	0.112366523072563	43	F	WHITE	G3	1666
TCGA-S9-A7IX-01	819	1	4.43243165840767	6.39326688451714	4.63320449993032	4.75103517666786	0.201382935864054	57	M	WHITE	G3	819
TCGA-HT-A61C-01	537	1	5.09371227985158	6.61874521342627	4.35440279101523	4.89015968163972	0.0241778143011653	66	M	WHITE	G3	537
TCGA-DH-A7UT-01	531	1	4.82670101086242	6.20865576374201	4.58033847419571	4.53830224756233	0.245860701840353	30	M	WHITE	G3	531
TCGA-HT-7479-01	1227	0	4.21438906795556	6.0078906626625	4.82708224925926	3.99829480915621	0.0180643893603616	44	M	WHITE	G3	1227
TCGA-QH-A6CZ-01	279	0	4.80431691353403	6.72341521315151	4.84612720507962	4.5003240492842	0.121545949846959	38	M	WHITE	G2	279
TCGA-S9-A7R2-01	316	1	4.08859109666935	6.21503397635967	4.38401525908647	4.26159098896412	0.0677763720484928	69	M	WHITE	G3	316
TCGA-QH-A65X-01	482	0	4.16413460166477	6.56438579056015	3.77040621629884	4.58834285950709	0.0957219222733257	28	F	WHITE	G3	482
TCGA-DU-8164-01	651	0	4.8679705731358	6.56726554544301	5.85598222476647	4.60680344890632	0.0869196067373263	51	M	WHITE	G2	651
TCGA-HT-7681-01	1359	0	4.31589947814677	6.21506893303586	4.79242331189002	4.30572980860717	0.0248869993131795	29	F	WHITE	G2	1359
TCGA-DU-A7TC-01	1137	0	4.24976388210898	5.67688231850224	4.23855759957537	4.37575538662675	0.113567157047078	32	M	WHITE	G2	1137
TCGA-HT-7481-01	2918	0	4.26313959851209	6.46995921592808	4.97588693600594	4.09414315323864	0.11290026153255	39	M	WHITE	G2	2918
TCGA-QH-A65R-01	461	0	4.65662221475109	6.54934110819052	4.48735771531155	4.37996052651574	0.0525550094341053	38	F	WHITE	G3	461
TCGA-HT-7857-01	7	0	4.63102859419998	6.63968944593996	4.50496990172571	5.12810364707479	0.0388575500203621	24	F	WHITE	G3	7
TCGA-S9-A7R4-01	914	0	4.55511058319348	6.14789277635129	4.93089342399229	4.37185852176322	0.0771062441059786	46	M	WHITE	G3	914
TCGA-DU-7299-01	1339	1	4.92814762383839	6.66288480803846	5.75349222246338	4.80678288312976	0	33	M	WHITE	G3	1339
TCGA-DU-7306-01	1277	0	4.15047031769628	5.9393770465478	4.92243574023315	4.86619584872773	0.0159256899902542	67	M	WHITE	G2	1277
TCGA-FG-6692-01	561	1	4.19761380969107	6.13401963853911	3.8483775675224	5.05492225915131	0.0156402903768822	63	M	WHITE	G3	561
TCGA-QH-A6CS-01	588	0	3.56766712731665	5.43165304340187	3.83210011225474	4.14845421069846	0.0666747627244602	41	M	WHITE	G3	588
TCGA-RY-A845-01	596	0	4.95763605918992	6.53467172940615	5.36390695830882	4.66623962821562	0.101650076094435	40	F	WHITE	G2	596
TCGA-DU-A5TT-01	743	0	3.83070153315044	6.04551505128901	4.36619630082049	4.41976134602754	0.0828388147248918	70	M	WHITE	G3	743
TCGA-TM-A84S-01	454	0	4.62680706462581	6.23234225437876	5.28169825009883	4.56684559029408	0.0941009164388665	36	M	WHITE	G3	454
TCGA-TQ-A7RP-01	914	0	4.34347178272909	6.23446874765984	4.25155247253375	4.63140117452324	0.0686020273786715	66	M	BLACK	G2	914
TCGA-S9-A7IQ-01	1099	0	4.36170520504384	6.16296325780829	4.67732782363218	4.89038345786345	0.360869903814286	45	F	WHITE	G2	1099
TCGA-HW-7489-01	1262	1	4.42569427411838	6.23454922055328	4.8568014830037	4.49266077942241	0.270708333719215	38	M	WHITE	G2	1262
TCGA-S9-A6WN-01	805	0	4.52359959108893	6.21822707269497	4.97473579031849	4.73811928878258	0.131852845964662	38	F	WHITE	G3	805
TCGA-TQ-A7RO-01	949	0	5.22656247573003	6.70181378549035	5.817482562305	4.94603366978377	0.0549179191289579	29	M	BLACK	G2	949
TCGA-HT-7695-01	442	0	4.50299247018461	6.40156562029921	5.35200986922366	4.45567572675296	0.0599089890186851	29	F	WHITE	G2	442
TCGA-DU-6410-01	242	0	5.05001404157815	6.94069180532047	5.95760588085483	4.85778696447144	0.0818849667292274	56	M	WHITE	G3	242
TCGA-HT-8107-01	14	0	4.31142318957662	6.35532466512851	4.45426145194221	4.55875130894597	0.108357178090419	62	M	WHITE	G2	14
TCGA-HT-A5RC-01	162	1	5.04012968671712	6.50425649501108	5.0871657852204	5.49553208282421	0.061015774681628	70	F	WHITE	G3	162
TCGA-DU-A5TP-01	1012	0	4.66303145109581	6.87771726050361	5.37785948870336	5.99701233319968	0.154583209053069	33	M	WHITE	G3	1012
TCGA-DU-8158-01	155	1	4.079395179282	5.83329492436692	5.24479955123247	4.70033428657421	0.0963968041871571	57	F	WHITE	G3	155
TCGA-P5-A72X-01	403	0	4.74773648317059	6.2677155619517	5.47113542355887	5.07415431044334	0	21	M	WHITE	G3	403
TCGA-E1-A7YE-01	886	1	4.52794609890826	6.70918998548276	4.68941099302623	5.40058574538833	0.058939854556233	32	F	WHITE	G3	886
TCGA-DB-A4XD-01	1210	0	5.20585774778447	6.51497278908976	5.68579441431374	5.10348505068645	0.0561673063004266	32	M	WHITE	G3	1210
TCGA-CS-5393-01	1222	0	4.05971867469355	6.18384376948929	5.32036192096492	4.51969914825873	0.147957881387101	39	M	WHITE	G3	1222
TCGA-HT-A618-01	512	0	4.20676042256786	5.78458511915719	4.77142608196442	4.15502057835857	0.153805336079035	37	F	WHITE	G3	512
TCGA-TM-A84C-01	492	1	4.66752885179257	6.57810847186878	4.82512924523581	5.2605601673076	0	32	M	WHITE	G2	492
TCGA-P5-A72W-01	317	0	4.39657053282186	6.31398587772355	4.38220380071142	4.4624253813441	0.141040345433593	35	M	WHITE	G3	317
TCGA-S9-A7R8-01	961	1	5.12657645701337	6.67173777640132	5.4001860931502	5.1586601753465	0.105946211905325	44	F	WHITE	G3	961
TCGA-S9-A89V-01	569	0	5.31939755379334	7.1423327639674	5.7241891249272	5.17922439364092	0.0835197488201729	70	M	WHITE	G3	569
TCGA-HT-7691-01	3	0	4.11105635896023	6.13992579060144	4.24193168351973	3.96932550232648	0.0177794125612347	31	F	WHITE	G2	3
TCGA-DU-7292-01	242	1	4.3193794883327	6.07186561722356	4.97541925053355	4.94860084749336	0.106080260225132	69	M	WHITE	G3	242
TCGA-P5-A730-01	333	0	4.59466200206688	6.5409122484449	4.45372168867531	4.34694979995095	0.0437644423101702	22	M	WHITE	G3	333
TCGA-S9-A6WI-01	2585	0	4.03439181482436	5.95006942487595	3.98008015452063	4.42980340196078	0.283329168051641	56	F	WHITE	G2	2585
TCGA-FG-5965-01	1120	1	5.07539571410918	6.64583132931887	5.83847028418295	4.95390774252095	0.0706641007787897	39	F	WHITE	G2	1120
TCGA-HT-8564-01	478	0	5.17327937229653	6.50817508103267	5.59593325422518	4.80043919907396	0.324234562270531	47	M	WHITE	G3	478
TCGA-DU-A5TW-01	760	0	4.87279429200614	6.37624001872987	4.88449535608552	4.49150680796359	0.43189034828618	33	F	BLACK	G3	760
TCGA-S9-A7QZ-01	826	0	5.00447892017455	6.52321378546183	5.17921244837851	4.67852831063945	0.0751903141552192	41	M	WHITE	G2	826
TCGA-HT-7480-01	2287	0	5.00053189573408	6.60546618371982	5.78057782328038	4.90870244417001	0.0714881055841824	33	M	WHITE	G2	2287
TCGA-DB-A4XG-01	2219	0	4.94496149177315	6.91851623335063	5.65713691764547	4.75093337864027	0.0651586751285468	34	M	WHITE	G3	2219
TCGA-CS-6668-01	1519	0	5.3961560632165	7.30466344397751	6.38579856698234	5.03972184781015	0.162338957724597	57	F	WHITE	G2	1519
TCGA-VW-A8FI-01	245	1	4.44032769210082	5.90131584483321	3.82434017372601	4.30478845649034	0.117695042669755	66	M	WHITE	G3	245
TCGA-HT-A5R7-01	615	0	4.69370439080078	6.15302096140056	4.75547514711243	4.53138146051631	0.149649581894975	33	F	WHITE	G3	615
TCGA-TM-A7C4-01	1470	0	4.25998800685223	5.79122541484066	4.93496933673642	4.59058405599226	0.281668579972845	39	F	WHITE	G2	1470
TCGA-P5-A5F4-01	231	0	4.69342562423252	6.14376482077176	4.79619798825296	4.61493947933491	0.257131340773425	35	F	WHITE	G3	231
TCGA-DU-A6S7-01	638	0	5.13128491249284	6.93399273369721	5.5612925281729	5.15552257965747	0.10929368902294	27	F	WHITE	G3	638
TCGA-S9-A7QY-01	863	0	4.61569289716101	6.1394694950388	4.64118762282314	4.39505594258569	0.0540843928423792	35	F	WHITE	G2	863
TCGA-FG-A87N-01	567	0	5.76170812530928	7.16087683731823	6.67132734449229	5.7614076206292	0.23364268300881	37	F	ASIAN	G3	567
TCGA-FG-8191-01	992	0	4.76257205994666	6.785868296745	4.91749858948255	4.50479833500267	0.0203421795171858	30	M	WHITE	G3	992
TCGA-E1-A7YI-01	111	1	5.68842097423342	7.72631217842471	5.9609518280672	5.8150783921913	0.0243196791954129	33	F	WHITE	G3	111
TCGA-HT-7856-01	1189	0	4.64097369278316	6.26800388640252	5.14754685657644	4.68704388666938	0.265796924759752	35	M	WHITE	G3	1189
TCGA-S9-A6TZ-01	1120	0	5.1341757521354	6.99731837952698	5.40538997680595	4.86600786705314	0.0457225357346006	39	F	WHITE	G2	1120
TCGA-DU-A7TA-01	2565	0	4.99457972421575	7.0190179842828	4.50359043631107	5.06674363795618	0.496820230594296	32	M	WHITE	G2	2565
TCGA-DU-5871-01	576	0	4.67027384000084	6.54791864119158	5.37830005870957	4.74481231461578	0	37	F	WHITE	G2	576
TCGA-E1-5303-01	2052	1	3.81848247949507	5.97667294791938	4.98631991061143	4.15806229429301	0.0661236424652936	38	M	WHITE	G3	2052
TCGA-DU-5870-01	5546	0	4.63810860049781	6.40059599142599	5.44756927881286	4.47774855401821	0.02091106558169	34	F	WHITE	G2	5546
TCGA-DU-A76L-01	814	1	4.45774530336805	7.05771235963756	4.75777001069659	5.26724363397742	0.024603367140657	54	M	WHITE	G3	814
TCGA-DH-A66B-01	1279	0	5.16454897325903	6.38326536997541	5.33247164165414	5.29731249219818	0	52	M	WHITE	G3	1279
TCGA-P5-A735-01	292	0	5.16401388852506	6.70759795082234	5.67461318409061	5.07838354198188	0.230203013366421	38	F	WHITE	G2	292
TCGA-DU-6399-01	2000	1	4.8119744473675	6.3704938721958	6.06315991631461	5.04144451083013	0	54	M	WHITE	G2	2000
TCGA-E1-A7YH-01	2835	1	5.00439352315262	6.60540247349653	4.95560573975335	4.8329406341553	0.0395595572557058	47	F	WHITE	G3	2835
TCGA-FG-8188-01	455	0	4.9294880378181	6.4348467001694	5.276098343451	4.80518925483949	0.0822938359514309	41	M	WHITE	G2	455
TCGA-HW-7490-01	1387	0	4.07133364052812	6.03034049297571	4.60570173894998	4.3114159233669	0.0189189821630517	41	M	WHITE	G2	1387
TCGA-HT-7478-01	194	0	4.15710840353995	6.16928767037828	5.44892076824859	4.44584586376806	0.0554733358984316	36	M	WHITE	G2	194
TCGA-S9-A6U5-01	992	0	4.64537887190316	6.09722521182055	5.1225484860034	4.60784515302912	0	33	M	WHITE	G2	992
TCGA-HT-7855-01	585	0	4.98283390000407	6.67945898674061	5.64483112213234	4.75303217939798	0.058939854556233	39	M	WHITE	G3	585
TCGA-S9-A6WH-01	1173	0	5.33038988455587	7.12275139407778	5.61336957635658	4.76221059947647	0.301002256032814	73	F	WHITE	G2	1173
TCGA-S9-A6WL-01	946	0	4.79075118951713	6.2886298726214	5.02966490132192	4.68720629462178	0.0226163790673486	52	M	WHITE	G3	946
TCGA-S9-A6WP-01	567	0	4.87341950343486	6.34691435228868	5.21444346895367	4.74405881132605	0.0718999315656331	42	M	WHITE	G3	567
TCGA-P5-A5EV-01	7	0	4.58791699822866	6.50027624019509	4.87689997729062	4.46882439766015	0.0608774728993346	39	M	WHITE	G2	7
TCGA-DU-A76O-01	522	0	4.76509444503273	6.558807931162	5.71329989907902	4.83717629105311	0.0646069752973919	30	M	WHITE	G2	522
TCGA-HT-A617-01	491	0	3.93276986863178	5.16070644572392	3.81032998718374	4.11439201367971	0.134615244425108	47	M	AMERICAN INDIAN	G2	491
TCGA-DB-5276-01	2218	0	4.55074062987127	6.26573130122199	4.98493562852122	4.43704126332272	0.0912597661926783	32	M	WHITE	G3	2218
TCGA-HT-7879-01	112	0	5.43799336811304	6.69501387263258	5.78400397838312	4.95407065083032	0.0981500210920116	31	M	WHITE	G3	112
TCGA-TM-A84G-01	1236	0	5.21721132502797	7.05251153734917	5.86454522576781	5.01149563883783	0.102993993323326	54	F	WHITE	G3	1236
TCGA-QH-A65V-01	384	0	4.57112462168291	6.04310386063545	4.55977322753736	4.36686771213727	0.092342768995447	43	F	WHITE	G2	384
TCGA-DU-8166-01	516	0	5.17621105520349	6.75712061446613	5.83009810403543	4.87324230566228	0.0795658498102748	29	F	WHITE	G2	516
TCGA-DU-7304-01	709	1	4.32158180652128	6.22431816387771	5.2018024271008	4.44608415508186	0.115565995921603	43	M	WHITE	G3	709
TCGA-HT-7860-01	15	0	4.29658955658962	6.70904520227394	5.48812613327182	5.21627247957974	0.122871469088393	60	F	WHITE	G3	15
TCGA-S9-A6U2-01	908	0	5.0206622055304	6.60837755212029	5.96803083055956	4.87587342246519	0.104605043229311	48	F	WHITE	G2	908
TCGA-E1-A7Z4-01	4412	1	5.0686923047696	6.64959534166162	5.04692753950057	4.80974369511675	0.0420839586712525	35	M	WHITE	G2	4412
TCGA-DH-A66F-01	523	0	4.83683304942309	6.24363290651923	5.13715100405539	4.46819880774332	0.120882733248652	49	M	WHITE	G2	523
TCGA-QH-A6CY-01	408	0	4.22065498903329	6.29210808892887	4.67046080823366	4.51309906767612	0.164528860881369	38	M	WHITE	G3	408
TCGA-CS-5396-01	1631	0	4.78371855779037	6.84504588340858	5.77819543225074	4.7694967125154	0.0201999229434977	53	F	WHITE	G3	1631
TCGA-E1-A7YM-01	648	1	3.94810553684795	6.36261716657942	4.56227295712635	4.45106601063443	0.0230423926658638	63	M	WHITE	G3	648
TCGA-DU-5852-01	205	1	3.99178031759196	6.33500796750385	5.13829842641884	4.85862757557835	0.0427843980892395	61	F	WHITE	G3	205
TCGA-FG-A4MY-01	721	0	3.96773118579332	6.18161344791353	5.13419629214051	4.42674780890658	0.0942360698457655	44	F	WHITE	G2	721
TCGA-HT-7611-01	1752	0	4.46571331959596	6.74085742011127	5.73499948475568	4.77748810053327	0	36	M	WHITE	G2	1752
TCGA-S9-A6WD-01	2289	0	4.44348067536087	6.49809765283937	4.90616425629387	4.19622145561128	0.0593552776164212	58	M	WHITE	G3	2289
TCGA-HT-7468-01	203	0	4.83884590494138	6.6359009166194	5.91367691651757	4.93391250019949	0.0619835161089573	30	M	WHITE	G3	203
TCGA-DB-A4XF-01	1021	0	4.66786374778669	6.24862780985918	5.18821100051304	4.49597651188079	0.0688771408503078	41	F	WHITE	G3	1021
TCGA-HT-8108-01	76	0	4.99424480631905	6.41656279353128	5.67197832014207	4.39918476858952	0.0603241331511038	26	F	WHITE	G2	76
TCGA-FG-7637-01	1219	0	5.37999517145709	7.04977124070159	5.75532558747	4.68899716950391	0.0812032604173943	49	M	WHITE	G2	1219
TCGA-P5-A780-01	72	0	4.40414698015549	6.0120993190367	4.64221057925179	4.60274191328239	0.0471195485685506	44	F	WHITE	G3	72
TCGA-DU-6401-01	2660	1	4.33169088691799	6.12195201950389	5.34323724728342	4.77774583031385	0	31	F	WHITE	G2	2660
TCGA-HT-7605-01	139	0	4.1972678132552	6.12827896408762	4.87222792182624	4.12328544421904	0.225768496429597	38	M	WHITE	G2	139
TCGA-CS-6188-01	814	1	4.74828410555235	6.36727145753783	4.92477925592956	5.3104928171473	0.0736831536164398	48	M	WHITE	G3	814
TCGA-DU-A7TI-01	1183	1	5.06041493000813	6.68124544072556	5.21337450213779	4.98737544352392	0.0255958358826835	32	M	WHITE	G3	1183
TCGA-DB-A4XC-01	1421	0	5.18956761770606	6.79312596241474	5.5027793053182	4.82091416650612	0.144437998368392	26	M	WHITE	G2	1421
TCGA-FG-A4MX-01	569	0	4.26001812621821	5.09123437356143	2.47599276856208	3.69947389901512	0.367371065648529	47	M	WHITE	G2	569
TCGA-HT-8105-01	190	0	5.14704614341731	7.13666922449155	5.29928496007103	4.61452139817027	0.188527526774402	54	M	WHITE	G3	190
TCGA-CS-4942-01	1335	1	4.40057208389158	6.25304946932276	5.6614018793485	4.59787675989454	0.0585243118408003	44	F	BLACK	G3	1335
TCGA-TM-A84R-01	566	0	4.21984226630321	6.25317619797387	4.40676113848468	4.44482606194236	0.31776713851222	46	M	WHITE	G2	566
TCGA-HT-7676-01	5	0	4.56981916083794	6.30989830032631	5.13226836577046	4.18991151322087	0.117960952732417	26	M	WHITE	G2	5
TCGA-FG-A60L-01	655	0	3.9316452401804	5.92303505374021	3.64698056702089	4.05281581443886	0.313245851787561	34	F	WHITE	G2	655
TCGA-HT-7875-01	10	0	4.94152891360753	6.76752900711762	5.77621455535388	4.70540844988977	0.074231394185792	56	M	WHITE	G2	10
TCGA-DU-A7TG-01	1351	1	4.29780036071128	5.99857689119462	4.51995070250463	4.66639871369108	0.325616674821605	40	M	WHITE	G2	1351
TCGA-HT-7880-01	162	0	4.19243091200174	5.62515357255945	4.35173432259158	4.22067046502371	0.0922074380970889	30	M	WHITE	G2	162
TCGA-TM-A84B-01	758	1	4.51200559729796	6.530974329123	5.63301554735769	5.03627913153183	0	40	M	WHITE	G3	758
TCGA-HT-7608-01	671	0	3.97598778946936	5.63943188047989	4.79704930423235	4.18717389059732	0	61	M	BLACK	G2	671
TCGA-DU-6406-01	512	1	5.3387595546325	7.04315527436796	5.78634020851056	6.12561597603958	0.0223323000980564	59	F	WHITE	G3	512
TCGA-HT-7469-01	351	1	5.92643358544472	7.31732487353013	6.24774526676997	5.98177732072748	0.0773797407970136	30	M	WHITE	G3	351
TCGA-VM-A8CF-01	609	0	3.43472162452367	5.39726219208084	2.72818174924652	3.92554375869849	0.0846085753178095	44	F	WHITE	G3	609
TCGA-DB-A75M-01	544	0	4.99973397857723	6.65784147687714	5.54731100687149	4.99443490439622	0.0882773096804519	47	M	WHITE	G2	544
TCGA-S9-A6U9-01	2918	0	4.776698845491	6.70040365031422	4.64436392907224	4.94578559463933	0.0623980637984785	36	M	WHITE	G3	2918
TCGA-DH-5143-01	1401	0	4.20795530462032	6.09636517614894	5.38566916576436	4.61870264004915	0.0389979787975099	30	M	WHITE	G3	1401
TCGA-FG-7641-01	627	0	4.8746691140474	6.53004732571578	5.18709865133469	4.67859028050296	0.0986890440913283	31	M	WHITE	G2	627
TCGA-E1-A7YQ-01	1578	1	5.38316166799474	6.34064237696623	4.5860981759524	5.25456758935053	0.0465609057577412	58	F	BLACK	G3	1578
TCGA-DU-7301-01	788	1	4.59902017739168	6.46618660994095	5.40032615482589	4.80533373383825	0.0409625477784978	53	M	WHITE	G2	788
TCGA-S9-A7J0-01	609	0	5.44469356724218	6.78210447651442	5.87705463395367	5.61805360751582	0.167871708029161	30	F	WHITE	G3	609
TCGA-HT-7610-01	1706	0	4.38256350776081	6.20906339534927	5.32407611062367	4.45551134740847	0.0842003616746553	25	F	WHITE	G2	1706
TCGA-DB-A4X9-01	1412	0	5.08533966935737	6.61750566727962	5.53332038688259	4.95800279158007	0.0647449200353551	33	F	WHITE	G2	1412
TCGA-P5-A737-01	372	0	5.05218545495162	6.44081436491665	5.70694490179401	4.75279140071385	0.0988237683796915	47	M	WHITE	G2	372
TCGA-HT-8558-01	418	0	4.23685994223575	6.06075212545617	4.37004567887762	4.6433598172997	0.24731993497982	29	F	WHITE	G2	418
TCGA-HT-8015-01	3	0	4.08187644738812	5.67579899803251	4.539351157624	4.57542125489226	0.0661236424652936	21	M	WHITE	G2	3
TCGA-HT-A616-01	55	0	4.66687586489075	6.22025061995056	4.83681790452898	4.39286004885421	0.347779026702262	36	F	WHITE	G2	55
TCGA-DU-6408-01	3470	1	4.56725337455015	6.79175287251101	5.59502916878438	4.87049788528732	0.022190239634066	23	F	WHITE	G3	3470
TCGA-CS-6670-01	1426	0	4.39466504358686	6.26347766589583	5.15653819311427	4.49074981436801	0.0170667241898334	43	M	WHITE	G3	1426
TCGA-FG-5962-01	1453	0	4.58586991092485	6.47856416992672	5.44965050862424	5.04123421948029	0.149259365499623	54	M	WHITE	G3	1453
TCGA-DU-A7TB-01	1567	0	4.43518184943815	6.10650536235098	4.97733488226417	4.4957335316628	0.016781550233402	56	M	ASIAN	G2	1567
TCGA-S9-A6TV-01	571	0	4.85481354111049	6.58449204532733	4.56183932929853	5.55787567723993	0.124460486274336	50	M	WHITE	G3	571
TCGA-DU-5855-01	207	0	4.99822258728652	6.87937249660027	5.44277765930152	5.05104576165383	0.102187793223615	49	F	WHITE	G3	207
TCGA-DU-A76K-01	347	1	4.17565233821645	5.53195842314783	4.62208111245931	4.85647283953181	0.136060106880266	87	M	WHITE	G2	347
TCGA-DU-7010-01	456	1	4.70313946929701	6.44334142580323	5.9561984051091	4.96699333342192	0.32964029003823	58	F	WHITE	G3	456
TCGA-TM-A84F-01	1796	0	4.56434768018203	6.11280436995477	4.42052282449055	4.36992706746418	0.0989584800881688	48	M	WHITE	G3	1796
TCGA-FG-A70Z-01	328	0	4.57458595908148	6.17970411326216	4.77319988107524	4.73256769468172	0.0720371807728801	53	F	BLACK	G3	328
TCGA-FG-A87Q-01	174	0	4.46390359283146	6.16673151052331	4.47998715671752	4.75004904096397	0.0254540964277491	61	F	WHITE	G3	174
TCGA-FN-7833-01	837	0	5.01462309516963	6.73715809094287	5.23321317252031	4.73876783680019	0.0227583975781576	25	M	WHITE	G3	837
TCGA-E1-5319-01	2907	1	4.42611712253986	6.13728218423707	5.31939032763623	4.27979813082313	0	48	F	WHITE	G2	2907
TCGA-DU-5853-01	407	0	4.48975485444489	6.31450620785327	5.52977098219889	4.63631139847527	0.0408223101073411	29	M	WHITE	G2	407
TCGA-TM-A84T-01	724	0	5.07728145889188	6.26300998500792	5.66337593245454	4.68652854040719	0.11490002395719	19	M	WHITE	G2	724
TCGA-HW-8322-01	758	0	5.43652166847753	7.21683799376001	6.05506764235597	4.6449925857857	0.0709388213434375	39	M	WHITE	G2	758
TCGA-F6-A8O4-01	6	0	4.52687008635683	6.03795540807166	4.72726156412602	4.66535297357744	0.113300435833361	44	M	ASIAN	G2	6
TCGA-E1-A7YD-01	435	1	4.91670592873999	6.28036063389107	4.3390375903092	4.88307334845126	0.0508847400250935	57	M	WHITE	G3	435
TCGA-HT-7606-01	526	0	5.12149621917641	7.04940423985019	6.11618382619824	5.00619926728172	0.0229004021100788	30	F	WHITE	G2	526
TCGA-CS-6186-01	538	1	4.19544209490255	6.83328986369072	5.38137336506898	5.57640120284009	0	58	M	WHITE	G3	538
TCGA-WY-A85C-01	1426	0	4.78209923304863	6.28398657363259	4.83210517710606	4.49521546352043	0.110363243360418	36	M	WHITE	G2	1426
TCGA-DU-7006-01	349	1	4.8084880230726	6.97114460223723	4.31173560197927	4.97965955171582	0.0412429822318813	60	F	WHITE	G3	349
TCGA-S9-A6U1-01	785	0	5.16491094811967	6.33116596792759	5.81641283009928	5.0331806965273	0.0461417816447206	22	F	WHITE	G3	785
TCGA-TM-A84O-01	1011	1	4.83698448962067	6.50779781095354	5.10107853196254	4.65998162590662	0.0976107966264223	61	F	WHITE	G3	1011
TCGA-HT-7884-01	343	0	5.20652992296771	6.4201909905899	5.27271748697274	4.76782426787702	0.204641565610421	44	F	WHITE	G2	343
TCGA-HT-7467-01	3	0	4.39563181128544	5.98497207401928	4.73964291441256	4.19418951261426	0.0945063386814923	54	M	WHITE	G2	3
TCGA-DU-5872-01	532	0	4.09165752574399	5.70180962782582	4.53685486549154	4.01364984263184	0	43	F	BLACK	G2	532
TCGA-S9-A6WE-01	4113	0	4.72234032965499	6.48470529925278	5.48868852296223	4.66337308583822	0.0244615301409958	34	M	WHITE	G2	4113
TCGA-HT-7692-01	90	0	4.44018149209194	5.64631244998453	3.85084941862185	4.0142838706626	0.0854246562526777	43	M	WHITE	G2	90
TCGA-HT-7485-01	122	0	4.49950789020173	6.44908920263844	5.43837935745207	4.4868881037211	0	42	M	WHITE	G2	122
TCGA-DB-5274-01	2289	0	3.60303876289329	5.04477441610505	3.30847737659496	4.02314887641252	0.0420839586712525	37	F	WHITE	G3	2289
TCGA-TQ-A7RQ-01	795	0	5.26168876590768	6.97095831034091	5.57388042327036	4.98201700159119	0.112633416985245	38	F	WHITE	G2	795
TCGA-CS-4938-01	3574	0	3.99300402755528	6.00398669425864	4.73954570977422	4.06468457083544	0.0382956981815445	31	F	WHITE	G2	3574
TCGA-HT-7680-01	23	0	4.43889163207002	6.36955198191187	5.20961322297939	4.06699328311083	0.022190239634066	32	F	WHITE	G2	23
TCGA-RY-A83X-01	939	0	4.98420196709334	6.66555052875996	5.36691665699197	4.60911666951697	0.214373524436455	46	F	WHITE	G2	939
TCGA-HT-A614-01	82	0	5.24156564887517	6.4516875347209	5.04850649124195	4.673522504429	0.136322653749214	47	M	WHITE	G2	82
TCGA-DU-7302-01	1834	0	4.5989546935641	6.94210861696027	5.73443053672823	4.78582776526806	0.140255134034916	48	F	WHITE	G3	1834
TCGA-HT-7881-01	1079	0	4.67143491724901	6.175774077139	4.86785693755966	4.39975215725554	0.0747794264966133	38	M	BLACK	G2	1079
TCGA-HT-A74K-01	467	0	3.9182812726557	6.07892359699265	3.08367291470982	4.38266033664485	0.0243196791954129	58	F	WHITE	G3	467
TCGA-HW-7486-01	1721	0	4.40878657493963	6.47952969019003	5.20810361961106	4.21407039233705	0	37	M	WHITE	G2	1721
TCGA-S9-A6U6-01	1069	0	4.95337234280523	6.50912416051869	5.2958001523048	4.92319673061291	0.10929368902294	28	M	WHITE	G3	1069
TCGA-FG-A4MW-01	559	1	4.63173874234942	5.8715479839851	4.47889416913021	4.75448135306163	0	63	M	WHITE	G3	559
TCGA-DU-6392-01	6423	0	4.90601028311096	6.27427470882762	5.7878111640505	5.65669371224598	0.0493519591352915	35	F	WHITE	G3	6423
TCGA-TM-A7CF-01	1989	0	4.39383488922347	5.86962715361292	5.17262752182214	5.05579867608881	0.121678556588252	41	F	WHITE	G2	1989
TCGA-TQ-A7RH-01	486	0	4.77252440521297	6.34724043793343	5.04189565758552	4.81609277997926	0.123401335971914	39	M	BLACK	G2	486
TCGA-DU-6405-01	605	1	5.28163149145727	6.75950607636002	5.6928958193088	5.40608082411225	0.0220481651801732	51	F	WHITE	G3	605
TCGA-DB-A75L-01	342	0	4.73628556388346	6.29948095962869	4.86467645380491	4.79164218750664	0.139338513601429	36	F	WHITE	G3	342
TCGA-HT-7471-01	4	0	5.31166658645641	6.75241142371881	5.6315234064789	4.94111100721171	0.110496881917402	37	F	WHITE	G3	4
TCGA-DU-5849-01	443	0	4.67324546482505	6.38362135672263	5.16053704241547	4.64803970464565	0.0775164697020952	48	M	WHITE	G2	443
TCGA-DU-8165-01	582	0	5.01691968840789	7.2804590029843	5.79630443022674	5.15586254583655	0.28226186658765	60	F	WHITE	G3	582
TCGA-DU-6403-01	354	1	5.18718181029145	6.38068789562862	5.65851141786713	5.20347134262683	0	60	F	WHITE	G3	354
TCGA-E1-A7Z3-01	2235	1	4.35743236153186	5.85182648270773	4.63297775387329	4.59566477313975	0.0673633671196102	31	F	BLACK	G2	2235
TCGA-DB-A4XB-01	919	0	4.87923524552771	6.83743240715178	6.29558161292772	5.35090383177085	0.296662967591957	38	M	WHITE	G3	919
TCGA-FG-8186-01	487	0	4.87288784481127	6.8811910655394	5.17597163156073	4.69812399972375	0.0439043942956211	42	F	WHITE	G3	487
TCGA-DU-6404-01	4068	1	4.34464388838019	6.78467148496631	6.08109884569366	4.94705360600122	0.105946211905325	24	F	WHITE	G3	4068
TCGA-P5-A5EX-01	243	0	4.33336648278604	6.38247704790804	4.25924988589386	4.44749985275164	0	41	F	WHITE	G3	243
TCGA-FG-A710-01	1115	0	4.71653003607599	6.49434680231615	4.96259991889972	4.70341636537959	0.0776531856501614	50	F	WHITE	G2	1115
TCGA-HT-8012-01	286	0	5.10429052638687	6.68897200073094	5.62967135557318	4.83202413735118	0.119422582647885	30	F	WHITE	G2	286
TCGA-DB-5277-01	1547	1	4.3928737835747	6.57154940066195	5.66846806669194	5.61273877788227	0.141563582375003	34	M	WHITE	G3	1547
TCGA-TM-A84L-01	1242	1	4.84314973327307	6.38520840319766	5.22985705715816	4.65791434268038	0.0529722748139887	31	M	WHITE	G2	1242
TCGA-HT-A74L-01	336	0	5.11949728530374	6.76160175912794	5.48815506151823	4.71869588711814	0.055889758196283	22	F	WHITE	G2	336
TCGA-FG-A711-01	1481	1	4.54282758516116	6.19097232933981	4.73319704573788	4.28179467379438	0.125122060569824	33	F	WHITE	G2	1481
TCGA-P5-A731-01	274	0	4.06324406231487	6.04599549612961	4.3588533618138	4.41679921620205	0.0187765851791836	59	F	WHITE	G2	274
TCGA-E1-5305-01	2433	1	4.31394235729235	6.13063233611445	5.37521323955639	4.56691863475402	0.0257375614136083	34	M	WHITE	G3	2433
TCGA-DU-6395-01	1491	1	4.37080595572827	6.32051356051218	5.12087858718604	4.70667420709034	0	31	M	WHITE	G2	1491
TCGA-P5-A736-01	230	0	4.39334755137725	6.1472497063155	4.7415748474188	4.47615483088922	0.0220481651801732	44	F	WHITE	G3	230
TCGA-P5-A5F0-01	287	0	4.98156956509811	6.53054211377235	5.29696024395724	4.62049257357644	0.161952158926742	33	M	WHITE	G2	287
TCGA-VM-A8CH-01	714	0	4.84740066978968	6.16807636640001	5.09346299040909	4.67037582567705	0.11609855223658	24	F	WHITE	G2	714
TCGA-S9-A7J1-01	249	0	4.87770989965814	6.60552544651803	5.49893694205576	4.62947319678695	0.0510240030244669	43	M	WHITE	G2	249
TCGA-P5-A77X-01	105	0	4.65709689178314	6.02516171481539	4.59297721070797	4.22879560719056	0.34255474547732	55	F	WHITE	G2	105
TCGA-DU-6400-01	37	1	5.25165093217503	6.85122308008809	5.75182788392828	5.18331579470896	0.079019633034838	66	F	WHITE	G2	37
TCGA-DU-7309-01	84	0	3.8109571587378	5.82586193160209	4.77344782800624	4.46330856591816	0.0553345017510994	41	F	WHITE	G3	84
TCGA-TQ-A7RV-01	1868	0	4.99845278189263	6.41162284020781	5.12545273398595	4.70688413801626	0.0196307563355084	27	M	WHITE	G2	1868
TCGA-HT-7620-01	434	0	4.55110991411098	6.30884684222872	5.09054436936215	4.24791992029181	0	40	M	WHITE	G3	434
TCGA-TQ-A7RW-01	821	1	5.12910163816721	6.62028141828845	5.33281532629658	4.9830984941548	0.117030053010187	32	M	WHITE	G2	821
TCGA-HT-7475-01	530	0	4.72339473365723	6.26823974537409	4.87228703171443	4.49042893452058	0.122871469088393	67	M	WHITE	G3	530
TCGA-E1-A7YU-01	23	1	3.84912857744783	5.91768952697377	4.6455690942194	4.41731920973932	0.0829750272577682	42	M	WHITE	G3	23
TCGA-DU-7008-01	4752	0	4.73684837043186	6.58961070180396	5.55600629366361	4.77215487053715	0.0745054363636298	41	F	WHITE	G2	4752
TCGA-HW-A5KJ-01	962	1	4.16342627368113	5.70197592506196	3.42733798892744	3.62187604894739	0.120219211624994	68	M	WHITE	G3	962
TCGA-DU-7300-01	1886	1	4.39467190237688	6.30118155712915	5.23906574348291	4.44447492438088	0.140124223909071	53	F	WHITE	G3	1886
TCGA-P5-A5EU-01	0	0	5.02531677305008	6.67100882548282	5.3649260593388	5.79978153964283	0.292310588204426	35	M	WHITE	G3	0
TCGA-E1-5322-01	3978	1	4.61216374461758	6.79778601371766	5.6581229185557	4.87860274151905	0.0180643893603616	38	F	WHITE	G2	3978
TCGA-TM-A84J-01	735	0	5.93290920480874	6.73337061151878	5.69487740767094	5.97689286291263	0.0907179597677998	63	M	WHITE	G3	735
TCGA-E1-5307-01	1762	1	4.76376211314965	6.75446932716778	5.76002129773022	4.77493988495371	0.0482361856528476	62	F	WHITE	G3	1762
TCGA-QH-A6XA-01	502	0	4.57281086359803	6.34632402069963	5.13251515256655	4.44420323102272	0.148869043531001	23	F	WHITE	G2	502
TCGA-P5-A72Z-01	354	0	5.50709690466883	7.60488972601763	5.20024930746789	5.73398334867746	0.0200576523412535	64	F	WHITE	G3	354
TCGA-QH-A6X9-01	58	0	4.96515166847656	6.60101898000129	5.377512488485	4.82811870830411	0.171847313573341	73	F	WHITE	G2	58
TCGA-DU-A7T6-01	547	1	4.81762325751143	6.3305548148001	4.68835942521339	4.93006550018596	0.0150693217176482	73	F	WHITE	G3	547
TCGA-TM-A84M-01	754	0	5.22630814158127	7.13431131076527	5.94683143362353	4.93288322789802	0.0261626544896757	40	M	WHITE	G3	754
TCGA-CS-4943-01	1106	1	4.49582305545168	6.62726100509209	6.51227588167921	5.49948556686539	0.0216218578515189	37	M	WHITE	G3	1106
TCGA-P5-A733-01	414	0	3.86849910795247	5.50454412457051	3.34974741659986	3.67818461126018	0.0284277045726673	52	F	WHITE	G2	414
TCGA-TQ-A7RI-01	62	0	5.17602351005528	6.43935385367544	5.52739255314716	4.85976087888949	0.0727232310216205	37	F	WHITE	G2	62
TCGA-HT-8019-01	1004	0	3.7659484010741	5.46520395102368	3.69214818460113	4.2321925723334	0.236951758588081	34	F	WHITE	G3	1004
TCGA-DU-7009-01	4695	1	4.67953639870121	6.39551014389762	5.65918818514134	4.46240574887804	0.0646069752973919	32	F	WHITE	G2	4695
TCGA-HT-7482-01	3253	0	4.2856241548739	6.28396991071273	4.89622824755964	4.20175146738475	0.15678490755436	18	F	WHITE	G2	3253
TCGA-FG-A60J-01	449	0	5.10663307792744	6.68361224785839	5.44550490636456	5.03394712222928	0.2368293354864	47	F	WHITE	G2	449
TCGA-HT-A5R5-01	4	0	4.70511534339659	6.7986674953647	5.01331038917735	5.23123654377125	0.0291348040530228	33	F	WHITE	G2	4
TCGA-DB-A64V-01	889	0	4.77361134415205	6.017187015048	4.37703349108225	4.17051798752033	0.0408223101073411	54	M	WHITE	G2	889
TCGA-DU-7290-01	315	1	4.08627424996482	6.82688655946628	4.70759657048078	4.54860307990545	0.0411027718191281	45	F	WHITE	G3	315
TCGA-FG-8181-01	862	0	3.83245460891252	6.23878303888544	3.7024137494377	4.51187280747404	0.333194716335888	23	M	WHITE	G3	862
TCGA-QH-A86X-01	337	0	4.9591905501091	6.623849307864	5.36938970538399	4.74941090928792	0.0889556823082184	33	M	WHITE	G2	337
TCGA-HT-A5R9-01	2	0	5.02985480545086	6.48142650228993	5.40128913764074	4.41968045744575	0.140909506541662	48	F	WHITE	G3	2
TCGA-DU-5854-01	257	0	4.52018335113765	6.28360142585861	4.9628404937587	5.08297077081078	0	57	F	WHITE	G3	257
TCGA-HT-7607-01	96	1	3.99747307197096	6.02994312443619	4.74114874940769	4.29876827288638	0.203138497190849	61	F	WHITE	G2	96
TCGA-HW-A5KK-01	388	1	4.27334430770019	6.41773776966465	4.46301423112997	4.63212859309436	0.233888060174277	64	M	WHITE	G3	388
TCGA-DU-7007-01	1915	1	4.15866825312366	6.54166970651761	5.14667965780414	5.23640459981853	0.14326279303862	33	M	WHITE	G2	1915
TCGA-DB-A75K-01	368	0	5.28977914605555	7.05475949937718	5.55960805621387	5.60655178824999	0.0217639742916567	55	F	WHITE	G3	368
TCGA-VM-A8CD-01	240	1	3.80601465429897	5.8130705690738	4.12964570610481	4.65465893963205	0.0391383939069583	58	M	WHITE	G3	240
TCGA-HT-7604-01	3725	0	5.24104312604954	6.94488186599148	5.5943843261574	4.76191817548162	0.159241659730106	50	M	BLACK	G2	3725
TCGA-DB-A64U-01	846	0	5.17511337040753	6.45045246700672	5.43950346203716	4.59125453956434	0.13303737874735	38	F	WHITE	G2	846
TCGA-DH-A669-01	919	1	5.06366687561022	6.58437177651668	5.01466326121128	5.46318102821594	0.0382956981815445	70	M	WHITE	G3	919
TCGA-VM-A8CE-01	1191	0	5.03621757973238	6.3861332309696	5.41423703234832	4.68165165572232	0.0223323000980564	25	M	WHITE	G2	1191
TCGA-S9-A6WQ-01	428	0	4.57707830875683	6.2545468039739	4.93235414176651	4.54049229973533	0.0411027718191281	57	F	WHITE	G2	428
TCGA-FG-7636-01	544	0	4.63369856661219	6.26719493420934	5.28327359892062	4.86227780121104	0.0436244767470346	48	M	WHITE	G3	544
TCGA-FG-5964-01	1588	0	4.47803342467025	6.58307674842371	4.99419048798166	4.52377520825785	0.0768326955573986	62	M	WHITE	G2	1588
TCGA-QH-A6CV-01	442	0	5.00942331846038	6.12648973015818	3.8842657796359	5.1176784216634	0.0476779751444756	51	M	ASIAN	G3	442
TCGA-P5-A5F2-01	242	0	4.77977975339845	6.14637621871365	4.70362677086498	4.80005085376669	0.0919367382105852	36	F	WHITE	G2	242
TCGA-S9-A7QW-01	458	0	4.64877603771014	6.44880351309354	5.45711488972127	4.6346803850812	0.0447438212243978	54	F	WHITE	G3	458
TCGA-DU-A7T8-01	4229	1	5.18297429459035	6.7073246174326	5.25527411403529	5.08061502988312	0.135140816394815	35	M	WHITE	G3	4229
TCGA-HT-7609-01	1399	0	4.69679508779914	6.24762565487767	5.28983815304355	4.49239801153429	0.0374525099396066	34	M	WHITE	G3	1399
TCGA-DH-A7US-01	706	0	5.04693190362683	6.52651801850233	5.37086174008529	4.74355266677092	0.045862297908688	50	M	WHITE	G2	706
TCGA-DU-7014-01	3571	1	4.42620436155261	6.15947782083081	4.40698557184471	4.24760097182428	0.025312343046069	59	M	WHITE	G2	3571
TCGA-HT-7688-01	964	0	4.4919941529488	6.34316083735123	5.25188947959601	4.60935901757673	0.201006466056093	59	M	WHITE	G3	964
TCGA-HT-A4DS-01	7	0	3.94040169796984	4.99896720176915	3.08277070363544	4.19297528206265	0.066950243924627	55	F	WHITE	G3	7
TCGA-E1-A7YY-01	4445	1	4.4028176622001	6.27761658999665	4.48131831858937	5.01948398165435	0.308593868584276	27	F	WHITE	G2	4445
TCGA-DU-A6S2-01	777	0	4.85677658839175	6.84291473851178	5.3467229198607	5.30268095894516	0.0668125098999018	37	F	BLACK	G2	777
TCGA-S9-A6TS-01	1891	1	4.32794599149835	6.28832902872779	4.62590751953623	4.64182922267321	0.100574040213197	48	F	WHITE	G3	1891
TCGA-DB-5280-01	1112	0	5.15534447015786	6.78017884352394	6.07607803108035	5.16594006920541	0	43	M	WHITE	G2	1112
TCGA-E1-A7Z2-01	398	1	3.94833919513333	6.23322659665881	4.43752072329419	4.67258374684803	0.110897723329813	58	F	WHITE	G2	398
TCGA-WY-A85B-01	1393	0	4.82238855073004	6.28984737266742	5.16206901532922	4.6082474282624	0.104873376726018	24	M	WHITE	G2	1393
TCGA-TQ-A8XE-01	954	1	5.12757550474018	6.91183895930296	5.28511365099632	4.98804839748319	0.154971988316384	42	F	WHITE	G2	954
TCGA-TQ-A7RS-01	0	0	5.14274833952413	6.64904919072848	5.37141249482092	4.91943543256537	0.0440443327060212	25	F	WHITE	G2	0
TCGA-DB-A64L-01	736	0	4.58468595766876	6.31548834065267	4.30930717684418	4.72004857896832	0.180402506828649	67	F	WHITE	G2	736
TCGA-E1-A7YW-01	1120	1	5.218370460365	6.81281009099604	5.46421735434439	5.04469574224389	0.124195771587192	28	M	WHITE	G2	1120
TCGA-DH-A7UU-01	417	0	4.91718826215272	6.19045090827559	5.63894845936494	4.85820981826236	0.152507948364903	43	M	WHITE	G3	417
TCGA-P5-A5EZ-01	70	0	4.23150921086705	5.73129187415693	4.72338381114141	4.17155112406931	0.0599089890186851	39	M	WHITE	G3	70
TCGA-FG-6690-01	1294	0	4.84719518658939	6.28676473711377	5.59719444649708	4.57757384558884	0.0210532520540752	70	M	WHITE	G2	1294
TCGA-DU-7294-01	2869	0	4.65823433714568	6.59682634000157	5.7126728101624	4.55117145229538	0.0210532520540752	53	F	WHITE	G2	2869
TCGA-TQ-A7RK-01	1341	0	5.11174914172563	6.45789301672717	4.8036455226471	4.94363069594144	0.126972856257766	29	M	WHITE	G2	1341
TCGA-DU-6407-01	2875	1	4.85095940261566	6.27574460071926	5.85814266740931	4.58388608920812	0.022190239634066	35	F	WHITE	G2	2875
TCGA-DB-A4XH-01	962	0	3.97192975367594	5.41873642206881	4.29606088707228	3.66858436194119	0.142870845096642	53	F	WHITE	G2	962
TCGA-QH-A6CX-01	372	1	4.07731991782604	5.26817610468822	4.17500555267957	4.55008183829282	0.0427843980892395	66	M	WHITE	G2	372
TCGA-S9-A7J3-01	629	0	5.16822482587189	6.71341538573414	5.73356313662829	4.87088744769081	0.0801118598615982	52	F	WHITE	G3	629
TCGA-DU-6394-01	682	1	5.36472999960566	7.20185828472164	5.8019010286823	5.43133880504359	0	53	M	WHITE	G3	682
TCGA-HT-8010-01	50	0	4.16900298504625	5.82554651503101	4.51270096342525	4.02275839757816	0.0515809206306449	64	F	WHITE	G2	50
TCGA-FG-A60K-01	542	0	5.2369938391301	6.48084350612795	5.39748468520402	4.64559214976562	0.0254540964277491	34	F	WHITE	G2	542
TCGA-HT-8106-01	3	0	4.83245460891252	6.69456822500883	5.11095199537689	4.83453931170528	0.0192037339730927	53	M	WHITE	G3	3
TCGA-WY-A85D-01	1147	0	4.69980701313539	6.27985754744688	4.67348858407034	4.60794573235376	0.093154487907083	60	M	WHITE	G2	1147
TCGA-HT-A61A-01	194	0	4.45832950338122	5.79251701840166	4.19320401398388	4.21292724467814	0.130403761658039	20	F	WHITE	G2	194
TCGA-E1-A7YJ-01	592	1	4.78105540393317	7.15648864291382	4.15166402026778	5.6861587220455	0.0213375829656949	55	M	WHITE	G3	592
TCGA-P5-A72U-01	7	0	3.5953604341637	6.03668354946821	4.24850447607511	5.07798210531525	0.0392787953513676	71	F	WHITE	G3	7
TCGA-P5-A781-01	134	0	4.45487995662123	6.21443958323612	5.03796199509363	4.26371802118108	0.0368901105402659	34	F	WHITE	G3	134
TCGA-FG-A6IZ-01	457	0	4.49756765990009	6.09418750054762	3.94806814801019	4.21816893849837	0.0945063386814923	60	M	WHITE	G2	457
TCGA-TM-A84Q-01	772	0	5.04291569262933	6.62799197228757	5.40613526106932	4.77591969043919	0.0408223101073411	31	M	WHITE	G2	772
TCGA-CS-4944-01	1828	0	3.88598427360032	5.65143061801937	4.48389959621717	3.8716071217376	0.0210532520540752	50	M	WHITE	G2	1828
TCGA-HT-7877-01	4	0	4.85428495534622	6.51809603211599	5.22929950871093	4.31190267852111	0.153805336079035	20	F	WHITE	G2	4
TCGA-S9-A7IZ-01	608	0	4.44816091776605	5.89384270546737	4.47069954142369	4.41305920047706	0.0801118598615982	48	F	WHITE	G3	608
TCGA-QH-A6X5-01	497	0	4.46255625762417	6.30587022904138	4.8633041593428	4.39292872114915	0.0677763720484928	58	F	WHITE	G2	497
TCGA-DU-7015-01	2761	0	4.58625433648021	6.32335925961737	5.24334157395448	4.39013799490136	0.0318186258263571	41	F	WHITE	G2	2761
TCGA-FG-5963-01	775	1	4.86260016622982	6.26811620500751	4.81815521717118	5.03267392723584	0.0961268893050061	23	M	WHITE	G3	775
TCGA-WY-A85E-01	633	0	4.790772037862	6.2709773789095	5.81768976319671	4.68718389461182	0.246712100531861	48	F	WHITE	G2	633
TCGA-DU-A7TJ-01	17	0	5.30089246885228	6.75210362250988	5.76665611192218	5.77372210262529	0.0697021666300674	55	M	BLACK	G3	17
TCGA-FG-A70Y-01	868	0	4.30919074243981	5.88223463550422	4.58549740095886	4.22961868350101	0.0588013536161862	20	F	WHITE	G2	868
TCGA-DB-5273-01	2493	0	3.9342428447886	6.19323556036863	5.43754069733548	4.51755286562967	0	33	M	WHITE	G3	2493
TCGA-DU-8168-01	431	0	5.50784854208338	7.34794995116854	6.39463074914761	5.11086432413219	0.0675010485665715	55	F	WHITE	G3	431
TCGA-HW-7491-01	2078	0	4.77504000313175	6.81328481874201	6.22022159388648	4.9256576871557	0.0384361816561079	35	M	WHITE	G2	2078
TCGA-DB-A64W-01	438	1	5.38535855547839	6.66684178789524	5.87030799712485	5.01612186947902	0.220453786049186	65	F	WHITE	G3	438
TCGA-HW-8320-01	1217	0	5.11869610514319	6.69790167296012	5.67424594882292	4.83945576522463	0.0607391578576785	36	M	WHITE	G3	1217
TCGA-HW-A5KL-01	878	0	4.30903790802203	5.63389905129524	5.05066276183079	4.17224747307467	0.0646069752973919	42	F	WHITE	G2	878
TCGA-DU-A6S3-01	656	0	4.4985125716513	6.32999720298703	5.11151546905896	4.7590705908069	0.12987646083313	60	M	WHITE	G2	656
TCGA-FG-8182-01	416	0	5.3133184201355	6.78663425827368	5.92529213481268	4.93444101524026	0	35	M	WHITE	G2	416
TCGA-FG-A713-01	622	0	4.33988562454463	6.09513114151111	4.7684172548961	5.03351991214782	0.133695032513075	74	F	WHITE	G2	622
TCGA-IK-8125-01	1301	0	4.4042287443442	6.23664950771951	5.02823761248696	4.1840580800507	0.0878701329410572	62	M	WHITE	G3	1301
TCGA-HW-8321-01	1294	0	4.83881565722583	6.60588689687994	5.33842441478356	4.60291409349617	0.0180643893603616	31	M	WHITE	G3	1294
TCGA-KT-A7W1-01	438	0	5.27366880428842	6.99314899107233	5.31431586494056	5.94281943303959	0.0216218578515189	45	F	WHITE	G3	438
TCGA-HW-7493-01	2107	0	3.96488838146357	5.89268973486974	5.17504947939326	4.34261874373924	0.104873376726018	40	F	WHITE	G2	2107
TCGA-HT-8114-01	1040	0	4.81305260657821	6.57605043376856	5.29630321798256	4.35572813019323	0.0134979917489773	36	M	WHITE	G3	1040
TCGA-HT-8113-01	900	0	4.13742155011198	6.01153589204415	4.2456934037546	4.3308810343143	0.218099174370145	49	F	BLACK	G2	900
TCGA-DU-8162-01	444	1	4.14364647224713	6.03826277038829	4.52452134282355	4.47748305572792	0.0874628412503394	61	F	WHITE	G3	444
TCGA-HT-7873-01	718	0	5.20221395883732	6.51299323321883	6.09671726253454	6.02854926196259	0.0663992289113826	29	M	WHITE	G2	718
TCGA-DU-A5TR-01	908	0	3.82278112566721	5.50716986554419	3.48793647817866	3.94116266512081	0.0989584800881688	51	M	WHITE	G2	908
TCGA-S9-A6U8-01	2988	1	5.02741064151686	6.44701377675387	5.43688473841799	4.94744174089166	0.171078696058683	24	M	WHITE	G2	2988
TCGA-HT-7854-01	1201	0	4.86284313225086	6.62101006660178	5.93394553806247	4.70434634713571	0.0632268019969813	62	M	WHITE	G2	1201
TCGA-HT-7476-01	199	0	3.89144835154538	5.6081794043018	3.60150636292316	3.82086312277044	0.0593552776164212	26	M	WHITE	G2	199
TCGA-HT-8011-01	494	0	5.4196905687665	7.0430196256669	5.55859826480921	5.18559304148166	0.12485746725576	55	M	WHITE	G3	494
TCGA-DU-A5TS-01	964	0	3.83553000708873	5.54647779260012	3.63065009379658	3.81303207773797	0.0977456216385189	42	M	BLACK	G2	964
TCGA-E1-A7YS-01	466	1	5.21481256440564	7.07143876437783	5.75898800685377	5.18719368975113	0.0896337361068956	71	M	BLACK	G3	466
TCGA-TQ-A7RN-01	1026	0	5.20539251298969	6.52080723014613	5.47807550306657	4.6347384599158	0.017351841787775	32	M	WHITE	G2	1026
TCGA-TQ-A7RR-01	787	0	4.90317327536392	6.30581369778287	5.42467019907153	5.1569911446265	0.118758388979835	38	M	WHITE	G2	787
TCGA-S9-A7J2-01	62	0	5.12695221315219	6.45352087153269	5.63218677073866	5.00234697779486	0.022190239634066	25	M	WHITE	G3	62
TCGA-CS-5395-01	639	1	4.65804577756781	6.32262582986235	5.93075625802952	5.14617049551402	0.0926133927142838	43	M	BLACK	G2	639
TCGA-HT-7689-01	455	0	4.71204544855369	6.64305238475646	5.00840172886382	4.50554164349313	0.159629185821228	58	F	WHITE	G2	455
TCGA-FG-6688-01	571	0	4.32547996228287	6.25572354056923	4.40085894815979	4.52031537826891	0.0712134896052646	59	F	BLACK	G3	571
TCGA-HW-7495-01	1078	0	4.86464674284184	6.55513206221194	5.35108764114611	4.60478300420992	0.162210036314307	45	F	WHITE	G2	1078
TCGA-R8-A6ML-01	2860	0	4.89807772028314	6.8043633828794	5.14274017211608	4.63678700521823	0.0406820588030078	52	M	WHITE	G3	2860
TCGA-DB-5281-01	2381	0	5.06391274064463	6.56759716275871	5.65254959352019	5.21764562528735	0.032947164099129	61	M	WHITE	G3	2381
TCGA-VW-A7QS-01	706	0	4.90766463426533	6.70759795082234	4.75074047846627	5.18737186990914	0.0824300999459491	35	F	ASIAN	G3	706
TCGA-HT-A4DV-01	792	0	4.76078513751506	6.22649889639617	4.61344914348923	4.53877404112552	0.0897693086335084	51	F	WHITE	G3	792
TCGA-TM-A84H-01	926	0	5.53279071396292	7.06421246676974	5.83429911726377	5.02224795338466	0.353210355624001	44	F	WHITE	G3	926
TCGA-TM-A7CA-01	1058	0	4.92555800024767	6.25519101144054	5.45698351886464	4.70303977369605	0.182946494511102	44	M	WHITE	G2	1058
TCGA-TQ-A7RJ-01	1229	0	5.06667906752278	6.5053336192396	5.38674543063048	4.97116185027015	0.0380146901867159	25	F	WHITE	G2	1229
TCGA-DH-5142-01	1943	0	4.85363143544654	6.5900735012999	6.05000315452154	5.74019091801049	0	29	M	WHITE	G3	1943
TCGA-DB-A64X-01	563	0	4.36565054895437	5.78471335743699	3.93836107733211	4.22025255500074	0.174917695239588	56	F	WHITE	G3	563
TCGA-DU-A76R-01	648	1	4.50538920117513	6.79590588151704	4.86783717393706	4.49325663655732	0.0867837661420667	51	M	WHITE	G3	648
TCGA-S9-A7QX-01	564	0	4.39426031724881	5.78926757769078	4.9044311097983	4.35506561279543	0.0776531856501614	36	F	WHITE	G3	564
TCGA-HT-A615-01	515	0	5.03642420752668	6.76872159553601	5.23708947216113	4.404691987237	0.0738202332916714	38	F	WHITE	G2	515
TCGA-DU-7012-01	199	1	4.5026424814205	6.51467303092113	4.93342156280763	4.49000526381207	0.0219060767336222	74	F	BLACK	G3	199
TCGA-P5-A5F1-01	179	0	4.62635736219124	6.17581997603322	4.44342762949514	4.25456381021341	0.0784732093786936	30	M	WHITE	G2	179
TCGA-HT-7477-01	738	0	4.90282127091691	7.14486724004862	5.8845417553979	5.48310311947832	0.125386605365814	62	M	WHITE	G3	738
TCGA-HT-8109-01	169	0	4.57622582896484	6.30297334354275	5.10654095635295	4.37923279049738	0.167357927738514	64	M	WHITE	G3	169
TCGA-R8-A73M-01	1806	0	4.72481395704308	6.47197753908206	4.5114300864343	4.42721058413036	0.104470857762917	48	F	WHITE	G2	1806
TCGA-HW-A5KM-01	630	0	4.79671195250374	6.69428962532218	5.46446570049021	4.95234754590506	0	35	M	WHITE	G2	630
TCGA-S9-A7R3-01	3013	0	4.65512281122325	6.43219444255258	4.70468940330347	4.33956499793686	0.0709388213434375	28	F	WHITE	G2	3013
TCGA-TQ-A7RU-01	1032	0	5.43716447311064	6.90823408074525	5.76403292562373	4.93699591849792	0.0781999199213715	51	M	WHITE	G2	1032
TCGA-S9-A6TY-01	1076	0	4.48091780682612	6.68901394844196	4.71987340293806	4.16200051444817	0.154453592679872	50	M	WHITE	G2	1076
TCGA-HT-7473-01	503	0	4.83553505991308	6.34366364701093	5.61531035134144	4.65879415673119	0.0803847874146045	28	M	WHITE	G2	503
TCGA-DU-8167-01	471	0	4.51931544356572	6.39430319617868	4.75428358118741	4.36448138556119	0.0197730690400272	69	F	WHITE	G2	471
TCGA-HT-8111-01	7	0	4.68131432260132	6.37076062934988	5.29403987829719	4.34243385212508	0.0406820588030078	32	M	WHITE	G3	7
TCGA-S9-A89Z-01	623	0	4.69611069339012	6.31347080178572	4.99299496685181	5.21978806850578	0.191436314605321	40	M	WHITE	G3	623
TCGA-HT-7470-01	1220	1	4.36397702265932	6.10179082611292	5.44121454274862	4.64493492226963	0.127369146616222	37	M	WHITE	G3	1220
TCGA-DU-6402-01	214	1	4.64703814883352	6.70192326634445	4.41644118964108	5.24150082056022	0.019346088804812	52	M	WHITE	G3	214
TCGA-QH-A6X8-01	509	0	4.94476944564102	7.12669518175398	6.07296112851287	5.35298798794273	0.0415233621843504	56	F	WHITE	G3	509
TCGA-DU-A5TY-01	1033	1	4.21947832774115	6.29158882455009	4.47843473786674	4.33548325590349	0.0233263318600275	46	F	WHITE	G3	1033
TCGA-DU-8163-01	629	0	4.93845517861781	6.39205462224768	5.58593899494174	4.61143799093099	0.0460020465445205	29	M	WHITE	G3	629
TCGA-DU-A7TD-01	228	1	5.27398949931336	6.81246742012836	4.69114887370031	5.47434518240384	0	52	M	WHITE	G3	228
