# Supplementary material for: Comprehensive analysis of the prognosis and immune infiltrates for the BET protein family reveals the significance of BRD4 in glioblastoma multiforme
Source: Front Cell Dev Biol. 2023 Jan 12;11:1042490. doi: 10.3389/fcell.2023.1042490 (PMC9878708; doi:10.3389/fcell.2023.1042490)
Supplement: Supplementary file 4 [file DataSheet2.ZIP]

Archive with 10 entries (7 files):
- Supplementary Material/
- Supplementary Material/Supplementary Image/
- Supplementary Material/Supplementary Image/FIGURE S1 .jpg
- Supplementary Material/Supplementary Image/FIGURE S2.jpg
- Supplementary Material/Supplementary Image/FIGURE S3.jpg
- Supplementary Material/Supplementary Image/Supplementary Image.doc
- Supplementary Material/Supplementary Image/Supplementary Image.pdf
- Supplementary Material/Supplementary Table/
- Supplementary Material/Supplementary Table/Supplementary Table.docx
- Supplementary Material/Supplementary Table/Supplementary Table.pdf
